# Supplementary material for: Enhanced flux potential analysis links changes in enzyme expression to metabolic flux
Source: Mol Syst Biol. 2025 Feb 17;21(4):413–45. doi: 10.1038/s44320-025-00090-9 (PMC11965317; doi:10.1038/s44320-025-00090-9)
Supplement: Supplementary file 3 — Table EV1 [file 44320_2025_90_MOESM3_ESM.xlsx]

## Sheet: Table_EV1
Table EV1: Published dual-omics datasets examined in this study
Organism/experimental system	Expression profiles	Fluxoxomics	Conditions	Reference	Notes
Escherichia coli	Central carbon (73) (relative expression)	Internal (25)	(4) Batch growth of wild-type and 3 gene deletion mutants	Fong et al, 2006; PMID: 16319065	Too few conditions
Escherichia coli	Central carbon (85)	Internal (42) exchange (9)	(29) Chemostat growth of wild-type at 5 dilution rates and 24 single gene deletion mutants	Ishii et al, 2007; PMID: 17379776	Data inspection showed that the flux variation in these conditions (i.e., in single gene KO) was extremely low, which prevents proper correlation analysis
Saccharomyces cerevisiae	Genome wide	Internal (28) exchange (4)	(5) Chemostat growth of yeast at different oxygen levels	Wiebe et al, 2008;PMID: 17425669; Jouhten et al, 2008; PMID: 18613954; Rintala et al, 2009; PMID: 19804647	Too few conditions
Saccharomyces cerevisiae	Genome wide (relative expression)	Internal (83)	(2) Chemostat growth of wild- type and gcn4 mutant	Moxley et al, 2009; PMID: 19346491	Too few conditions
Escherichia coli	Genome wide	Internal (25) exchange (2)	(3) Batch growth of wild-type and 2 over expression mutants	Holm et al, 2010; PMID: 20299454	Too few conditions
Escherichia coli	Genome wide (relative expression)	Internal (32) exchange (8)	(6) Chemostat growth of wild-type and arcA mutant (aerobic, anaerobic and nitrate limited)	Toya et al, 2012; PMID: 22790675	Too few conditions
Saccharomyces cerevisiae	Differentially expressed genes (relative expression)	Internal + transport (55)	(4) Batch growth of yeast at different levels of NADPH oxidation	Celton et al, 2012; PMID: 22805527	Too few conditions
NCI-60 cancer cell lines	Genome wide	Predict internal (381) or measured exchange (219 metabolites in total, containing 81 exchange reactions in a metabolic network model)	(60) Cell culture under standard condition	Jain et al, 2012; PMID: 28120890	Data inspection showed that the internal reaction flux was predicted based on modeling assumption (a single objective function and maximization in FBA), thus we consider the dataset of internal fluxes to be less solid; the exchange fluxes were experimentally determined and presented good variations, however, are not suitable input dataset for analyzing the correlation with enzyme levels.
Bacillus subtilis	Genome wide protein and mRNA (relative expression)	Pseudodynamic metabolic fluxes (7 exchange + ~20 internal)	(2+) Dynamic shifts between nutrient conditions (glucose or malate -> glucose+malate; a time series of the transition were measured, however, data alignment depends on interpolation )	Buescher et al, 2012, PMID: 22383848	Inpection of the flux determination method showed that the confidence of the flux estimation was low for most reactions, primarily because only the exchange reactions were experimentally determined. Also considering the use of interpolation in the data processing, we decided not to use this dataset in our analysis.
Bacillus subtilis	Genome wide (relative expression)	internal (26)	(8) eight different combinations of carbon sources	Chubukov et al., 2013, PMID: 24281055	The number of conditions is relatively low, but flux variation across conditions is significant. A careful correlation-based analysis has been performed in the referred study, where most reactions were found to be not correlated. We consider the foundamental limitation of this dataset is that its fluxomics only covered central carbon metabolism, thus a systems-level analysis cannot be performed. …
Synechocystis sp. PCC 6803	Genome wide (relative expression)	Internal (23)	(2) Mixotrophic and photoheterotrophic conditions	Nakajima et al., 2014; PMID: 24969233; Yoshikawa et al., 2013; PMID: 23495147	Too few conditions
Escherichia coli	Genome wide (relative expression)	Internal (34)	(8) Batch growth on 8 carbon sources	Gerosa et al, 2015; PMID: 27136056	The number of conditions is relatively low, and data inspection showed that the variation of flux across conditions is very low, and often driven by changes in a single condition, thus prevents proper correlation analysis.
Saccharomyces cerevisiae	Genome wide protein and mRNA (relative expression)	Internal + transport (232)	(25) Chemostat growth of 5 limiting nutrient X 5 dilution rate	Hackett et al, 2016; PMID: 27789812	Although the flux was determined by flux balancing instead of carbon tracing, our data inspection showed that the FVA intervals are sufficiently small, and the variation level of fluxes is high. In addition, the number of conditions is high (25), therefore we consider it as a proper dataset for correlation analysis.
Saccharomyces cerevisiae	Genome wide protein and mRNA (absolute abundance)	Full scale metabolic network (2342); median fluxes and their standard deviation based on sampling	(10) A reference state and three variations for each of ethanol concentration, osmotic pressure, and temperature	Lahtvee et al., 2017; PMID: 28365149	Fluxes are reported as median and standard deviation based on flux sampling; flux ranges are not available; based on coefficient of variation, vast majority of fluxes are widely spread in at least one condition, indicating large uncertainty in data.
Cupriavidus necator H16	Central carbon (17) (relative expression)	Internal (72)	(3) Heterotrophic and mixotrophic growth conditions	Alagesan et al., 2018; PMID: 29238275	Too few conditions and too few expression measurements
Hybrid poplar (cell suspensions)	Genome wide (relative expression)	Internal (32) exchange (18)	(4) Four carbon and nitrogen sources	Zhang et al, 2018; PMID: 29193384	Too few conditions
Pseudomonas putida	Genome wide protein (relative expression)	Internal (28) exchange (10)	(2) Glucose and glucose:benzoate mixture	Kukurugya et al., 2019; PMID: 30936206	Too few conditions
Cyanobacterium Synechocystis sp. PCC 6803 (Synechocystis)	Genome wide protein (relative expression)	Internal (43) exchange (11)	(3) Genetically different strains	King Hing et al., 2019; PMID: 31470115	Too few conditions
Escherichia coli	Genome wide protein (relative expression)	Internal (25) and exchange (49) by MFA; full scale metabolic network (2584) by FBA	(5) Genetically different strains; 16 conditions in total	Kochanowski et al., 2021; PMID: 33852189	Most fluxomic data come from different samples than those used in the quantification of protein expression; remaining conditions that are sampled for both fluxomics and proteomics have too few conditions, including three different concentrations of only one effector.
Note:
Collection of datasets prior to 2012 was based on Daniel Machado and Markus Herrgård, PLoS Comput Biol. 2014 Apr; 10(4): e1003580, PMID: 24762745
Datasets with less than 10 flux or expression measurements were not included in this table
