# Supplementary material for: Enhanced flux potential analysis links changes in enzyme expression to metabolic flux
Source: Mol Syst Biol. 2025 Feb 17;21(4):413–45. doi: 10.1038/s44320-025-00090-9 (PMC11965317; doi:10.1038/s44320-025-00090-9)
Supplement: Supplementary file 4 — Table EV2 [file 44320_2025_90_MOESM4_ESM.xlsx]

## Sheet: Table_EV2
Table EV2: Side-by-side comparison of cell-type-enriched reaction activity predictions from standard eFPA and original FPA (same reactions as in Table 1)
			eFPA			FPA
Process	Reaction	Cell type	rank	FC	-log10(p)	rank	FC	-log10(p)
glycogen metabolism	MAR05398 (f)	Heart-muscle	1	2.15	44.4	1	2	47.3
		Muscle-slow	2	1.75	21.5	2	1.47	16.7
		Muscle-fast	3	1.69	16.5	4	1.42	12.8
glycogen metabolism	MAR01380 (f)	Heart-muscle	1	1.83	48.4	1	1.99	48.2
		Muscle-fast	2	1.42	35.4	5	1.17	8.32
		Muscle-slow	4	1.32	21.2	4	1.18	9.02
leukotriene B5 metabolism	MAR02551 (f)	Blood-neut	1	1.53	35.7	5	1.12	19.4
	MAR02553 (f)	Blood-neut	1	1.77	43.9	12	1.01	0.977
adenosyl succinate formation from IMP	MAR04042 (f)	Muscle-fast	1	1.32	22.8	1	1.92	25.7
		Muscle-slow	2	1.31	16.4	2	1.88	21.7
adenosyl succinate conversion to AMP	MAR04412 (r)	Muscle-fast	1	1.31	22.6	1	1.57	9.65
		Muscle-slow	2	1.3	16.2	15	0.96	1.99
purine metabolism	MAR04812 (r)	BonMar-eryth	1	1.99	38.2	1	1.64	39.6
		BonMar-hema	2	1.33	23.8	3	1.23	24.6
purine metabolism	MAR04406 (f)	BonMar-eryth	1	1.94	38.3	1	1.53	37.3
		BonMar-hema	2	1.35	25.3	2	1.21	25.7
myo-inositol metabolism	MAR06571 (f)	Heart-muscle	1	1.67	41	1	1.7	33.6
carnitine shuttle	MAR02755 (r)	Liver-hepa	1	1.6	36	3	1.17	24.6
Methylglyoxal detox.	MAR03853 (f)	Liver-hepa	1	1.42	34.1	5	1.45	16.7
Xenobiotics detox.	MAR07100 (f)	Liver-hepa	1	2.15	63.5	1	2.69	58.6
glycosphingolipid mod.	MAR00891 (f)	Bldr-uroth	1	1.33	29.2	2	1.2	17.8
putrescine degradation	MAR08604 (f)	Bldr-smo_mus	2	1.5	40.3	1	1.53	39.9
dopamine prod.	MAR06731 (f)	Eye-photo	1	3.42	134	1	3.89	53.7
		Eye-muller	3	1	32.5	3	1.02	27
superoxide dismutase	MAR03960 (f)	Skin-strom	1	1.62	49.3	1	1.44	48.9
		LrgInt-fibro	3	1.46	30	3	1.33	29.3
p-Cresol detox.	MAR10460 (f)	Lung-pneu_i	1	1.9	52.7	1	1.82	50.3
		LrgInt-enter	2	1.47	20.1	3	1.32	13.1
putrescine prod.	MAR04212 (f)	Lymph-bcell	2	1.97	11.2	4	1.43	7.72
eumelanin prod.	MAR08540 (f)	Skin-mela	1	1.63	302	1	1.66	inf
6-keto-prostaglandin prod.	MAR01320 (r)	Vasc-endo	2	2.49	259	2	1.92	93.5
coproporphyrin I prod.	MAR04773 (r)	BonMar-eryth	1	2.24	77.9	1	2.59	53.6
		BonMar-hema	3	1.27	14.5	3	1.28	12.4
tripeptides metabolism	MAR10981 (f)	SmlInt-enter	1	1.11	49.3	1	1.09	15.5
		LrgInt-enter	3	1	21	5	1	10.7
