# Supplementary material for: Enhanced flux potential analysis links changes in enzyme expression to metabolic flux
Source: Mol Syst Biol. 2025 Feb 17;21(4):413–45. doi: 10.1038/s44320-025-00090-9 (PMC11965317; doi:10.1038/s44320-025-00090-9)
Supplement: Supplementary file 5 — Table EV3 [file 44320_2025_90_MOESM5_ESM.xlsx]

## Sheet: Table_EV3
Table EV3: Modifications of the yeast metabolic network model
	NEWLY ADDED OR MODIFIED REACTIONS
	reaction ID	formula	GPR rule	default lower boundary	default upper boundary
	cstm_PPK	s_1322[c] + s_0434[c] <==> s_0394[c] + s_4018[c]	YJL012C	0	1000
	cstm_s_1269_TCE	s_1269[c] <==> s_1269[e]	empty	-1000	1000
	cstm_s_1269_EX	s_1269[e] <==>	empty	0	1000
	r_4333	not changed	not changed	0	not changed
	r_4046	not changed	not changed	0	1000
	cstm_misc_ATPhy	s_0434[c] + s_0803[c] -> s_0394[c] + s_0794[c] + s_1322[c]	empty	0	1000
	DEFAULT BOUNDARY SETTINGS
	reaction ID	purpose	default upper boundary	default lower boundary
	r_2005	phosphate exchange	0	-1000
	r_1714	glucose exchange	0	-1000
	r_1654	ammonium exchange	0	-1000
	r_2090	uracil exchange	0	-1000
	r_1899	leucine exchange	0	-1000
	all other exchange reactions were only allowed for secrection ([0,1000])
	MEDIA COMPOSITIONa,b
	a. The SIMMER study referred to Viktor M. Boer et al., Mol Biol Cell. 2010 (PMID: 19889834) for the media compositions; we copied this table from the supplementary information of the referred study.
	b. The blocked reactions and special penalties were designed according to this media composition table. See Material and Methods for details.
