# Supplementary material for: Enhanced flux potential analysis links changes in enzyme expression to metabolic flux
Source: Mol Syst Biol. 2025 Feb 17;21(4):413–45. doi: 10.1038/s44320-025-00090-9 (PMC11965317; doi:10.1038/s44320-025-00090-9)
Supplement: Supplementary file 6 — Table EV4 [file 44320_2025_90_MOESM6_ESM.xlsx]

## Sheet: Table_EV4
Table EV4: Manually defined major nutrients in blood stream
RxnID	Metabolite	Reference	Nutrient Type
EX_glyald[e]	glyceraldehyde	12 most abundant metabolite PMID: 21359215	major
EX_xolest2_hs[e]	cholesterol esters	12 most abundant metabolite PMID: 21359215	major
HMR_9034	D-glucose	12 most abundant metabolite PMID: 21359215	major
HMR_9041	L-lysine	12 most abundant metabolite PMID: 21359215	major
HMR_9061	L-alanine	12 most abundant metabolite PMID: 21359215	major
HMR_9063	L-glutamine	12 most abundant metabolite PMID: 21359215	major
HMR_9067	glycine	12 most abundant metabolite PMID: 21359215	major
HMR_9075	uric acid	12 most abundant metabolite PMID: 21359215	major
HMR_9134	(R)-3-hydroxybutyric acid	12 most abundant metabolite PMID: 21359215	major
HMR_9135	L-lactic acid	12 most abundant metabolite PMID: 21359215	major
HMR_9285	total cholesterol	12 most abundant metabolite PMID: 21359215	major
HMR_9372	methanol	12 most abundant metabolite PMID: 21359215	major
HMR_9438	urea	12 most abundant metabolite PMID: 21359215	major
HMR_9024	ULDL- pool	Feingold KR. Introduction to Lipids and Lipoproteins. [Updated 2021 Jan 19]. In: Feingold KR, Anawalt B, Boyce A, et al., editors. Endotext [Internet]. South Dartmouth (MA): MDText.com, Inc.; 2000-. Available from: https://www.ncbi.nlm.nih.gov/books/NBK305896/	major
HMR_9049	VLDL -chol	Feingold KR. Introduction to Lipids and Lipoproteins. [Updated 2021 Jan 19]. In: Feingold KR, Anawalt B, Boyce A, et al., editors. Endotext [Internet]. South Dartmouth (MA): MDText.com, Inc.; 2000-. Available from: https://www.ncbi.nlm.nih.gov/books/NBK305896/	major
HMR_9050	HDL -chol	Feingold KR. Introduction to Lipids and Lipoproteins. [Updated 2021 Jan 19]. In: Feingold KR, Anawalt B, Boyce A, et al., editors. Endotext [Internet]. South Dartmouth (MA): MDText.com, Inc.; 2000-. Available from: https://www.ncbi.nlm.nih.gov/books/NBK305896/	major
HMR_9051	LDL- chol	Feingold KR. Introduction to Lipids and Lipoproteins. [Updated 2021 Jan 19]. In: Feingold KR, Anawalt B, Boyce A, et al., editors. Endotext [Internet]. South Dartmouth (MA): MDText.com, Inc.; 2000-. Available from: https://www.ncbi.nlm.nih.gov/books/NBK305896/	major
HMR_9038	histidine[s]	metabolites required for biomass task, human1 model original publication (PMID: 32209698)	major
HMR_9039	isoleucine[s]	metabolites required for biomass task, human1 model original publication (PMID: 32209698)	major
HMR_9040	leucine[s]	metabolites required for biomass task, human1 model original publication (PMID: 32209698)	major
HMR_9042	methionine[s]	metabolites required for biomass task, human1 model original publication (PMID: 32209698)	major
HMR_9043	phenylalanine[s]	metabolites required for biomass task, human1 model original publication (PMID: 32209698)	major
HMR_9044	threonine[s]	metabolites required for biomass task, human1 model original publication (PMID: 32209698)	major
HMR_9045	tryptophan[s]	metabolites required for biomass task, human1 model original publication (PMID: 32209698)	major
HMR_9046	valine[s]	metabolites required for biomass task, human1 model original publication (PMID: 32209698)	major
HMR_9062	asparagine[s]	metabolites required for biomass task, human1 model original publication (PMID: 32209698)	major
HMR_9064	tyrosine[s]	metabolites required for biomass task, human1 model original publication (PMID: 32209698)	major
HMR_9065	cysteine[s]	metabolites required for biomass task, human1 model original publication (PMID: 32209698)	major
HMR_9066	arginine[s]	metabolites required for biomass task, human1 model original publication (PMID: 32209698)	major
HMR_9068	proline[s]	metabolites required for biomass task, human1 model original publication (PMID: 32209698)	major
HMR_9069	serine[s]	metabolites required for biomass task, human1 model original publication (PMID: 32209698)	major
HMR_9071	glutamate[s]	metabolites required for biomass task, human1 model original publication (PMID: 32209698)	major
HMR_9097	aspartate[s]	metabolites required for biomass task, human1 model original publication (PMID: 32209698)	major
EX_dag_hs[e]	diglycerides	other major component mentioned in PMID: 21359215	major
EX_tag_hs[e]	triglycerides	other major component mentioned in PMID: 21359215	major
HMR_9032	fatty acids	other major component mentioned in PMID: 21359215	major
HMR_9033	fatty acids	other major component mentioned in PMID: 21359215	major
HMR_9085	glycerol	other major component mentioned in PMID: 21359215	major
HMR_9077	sodium	abundant inorganic metabolite PMID: 21359215	inorganic
EX_mg2[e]	magnesium	abundant inorganic metabolite PMID: 21359215	inorganic
HMR_9048	oxygen	abundant inorganic metabolite PMID: 21359215	inorganic
HMR_9058	bicarbonate/carbon dioxide	abundant inorganic metabolite PMID: 21359215	inorganic
HMR_9072	phosphorus/phosphate	abundant inorganic metabolite PMID: 21359215	inorganic
HMR_9074	sulfur/sulfide	abundant inorganic metabolite PMID: 21359215	inorganic
HMR_9076	iron	abundant inorganic metabolite PMID: 21359215	inorganic
HMR_9081	potassium	abundant inorganic metabolite PMID: 21359215	inorganic
HMR_9082	calcium	abundant inorganic metabolite PMID: 21359215	inorganic
HMR_9150	chlorine	abundant inorganic metabolite PMID: 21359215	inorganic
