# Supplementary material for: Enhanced flux potential analysis links changes in enzyme expression to metabolic flux
Source: Mol Syst Biol. 2025 Feb 17;21(4):413–45. doi: 10.1038/s44320-025-00090-9 (PMC11965317; doi:10.1038/s44320-025-00090-9)
Supplement: Supplementary file 7 — Dataset EV1 [file 44320_2025_90_MOESM7_ESM.xlsx]

## Sheet: Description
Dataset EV1
Summary of the 232 flux-measured reactions in SIMMER dataset

## Sheet: Dataset_EV1
RxnID	Formula	GPR	Correlated? (flux~enzyme level)	Predicted by local-pathway eFPA?	Predicted by optimal-boundary eFPA?	PCC of flux-expression correlation	FDR of flux-expression correlation	PCC of of flux-rFP correlation (local-pathway eFPA)	FDR of flux-rFP correlation (local-pathway eFPA)	Manually defined pathwaysa	Metabolic pathway annotationsb	Used in coexpression analysis?c
r_0115	ATP [mitochondrion] + N-acetyl-L-glutamate [mitochondrion] -> ADP [mitochondrion] + N-acetyl-L-gamma-glutamyl phosphate [mitochondrion]	YER069W	Yes	Yes	Yes	0.636739	0.00248329	0.764336	7.99994e-05	Arginine biosynthesis	Arginine biosynthesis	Yes
r_0118	2-acetamido-5-oxopentanoate [mitochondrion] + L-glutamate [mitochondrion] -> 2-oxoglutarate [mitochondrion] + N(2)-acetyl-L-ornithine [mitochondrion]	YOL140W	Yes	Yes	Yes	0.694307	0.000681808	0.773374	5.86584e-05	Arginine biosynthesis	Arginine biosynthesis	Yes
r_0207	(N(omega)-L-arginino)succinic acid [cytoplasm] <=> fumarate [cytoplasm] + L-arginine [cytoplasm]	YHR018C	Yes	Yes	Yes	0.7466	0.00018897	0.562804	0.00961657	Arginine biosynthesis	Arginine biosynthesis	Yes
r_0208	ATP [cytoplasm] + L-aspartate [cytoplasm] + L-citrulline [cytoplasm] <=> (N(omega)-L-arginino)succinic acid [cytoplasm] + AMP [cytoplasm] + diphosphate [cytoplasm] + H+ [cytoplasm]	YOL058W	Yes	Yes	Yes	0.770518	8.59137e-05	0.541868	0.0136323	Arginine biosynthesis	Arginine biosynthesis	Yes
r_0759	H+ [mitochondrion] + N-acetyl-L-gamma-glutamyl phosphate [mitochondrion] + NADPH [mitochondrion] -> 2-acetamido-5-oxopentanoate [mitochondrion] + NADP(+) [mitochondrion] + phosphate [mitochondrion]	YER069W	Yes	Yes	Yes	0.640491	0.00231069	0.769319	6.71835e-05	Arginine biosynthesis	Arginine biosynthesis	No
r_0816	carbamoyl phosphate [cytoplasm] + ornithine [cytoplasm] -> H+ [cytoplasm] + L-citrulline [cytoplasm] + phosphate [cytoplasm]	YJL088W	Yes	Yes	Yes	0.724854	0.000381807	0.477617	0.0353927	Arginine biosynthesis	Arginine biosynthesis	Yes
r_0818	L-glutamate [mitochondrion] + N(2)-acetyl-L-ornithine [mitochondrion] -> N-acetyl-L-glutamate [mitochondrion] + ornithine [mitochondrion]	YMR062C	Yes	Yes	Yes	0.812198	1.83255e-05	0.761709	8.58696e-05	Arginine biosynthesis	Arginine biosynthesis	Yes
r_0214	carbamoyl phosphate [cytoplasm] + L-aspartate [cytoplasm] -> H+ [cytoplasm] + N-carbamoyl-L-aspartate [cytoplasm] + phosphate [cytoplasm]	YJL130C	Yes	Yes	Yes	0.928117	3.70999e-09	0.653778	0.00185433	Dihydroorotate production	Dihydroorotate production	Yes
r_0489	glycerol 3-phosphate [cytoplasm] + H2O [cytoplasm] -> glycerol [cytoplasm] + phosphate [cytoplasm]	( YER062C or YIL053W )	Yes	Yes	Yes	0.520696	0.0247527	0.601187	0.0053205	NA	Glycerophospholipid metabolism	No
r_0959	H+ [cytoplasm] + pyruvate [cytoplasm] -> acetaldehyde [cytoplasm] + carbon dioxide [cytoplasm]	( YGR087C or YLR044C or YLR134W )	Yes	Yes	Yes	0.688182	0.000798291	0.72014	0.000348349	Glycolysis	Glycolysis	Yes
r_0962	ADP [cytoplasm] + H+ [cytoplasm] + phosphoenolpyruvate [cytoplasm] -> ATP [cytoplasm] + pyruvate [cytoplasm]	( YAL038W or YOR347C )	Yes	Yes	Yes	0.534676	0.0199889	0.491934	0.0297706	Glycolysis	Glycolysis	Yes
r_0225	ATP [cytoplasm] + PRPP [cytoplasm] -> 5-phosphoribosyl-ATP [cytoplasm] + diphosphate [cytoplasm]	YER055C	Yes	Yes	Yes	0.698126	0.000625821	0.822032	8.98934e-06	Histidine metabolism	Histidine metabolism	Yes
r_0536	H2O [cytoplasm] + L-histidinol [cytoplasm] + 2 NAD [cytoplasm] -> 3 H+ [cytoplasm] + L-histidine [cytoplasm] + 2 NADH [cytoplasm]	YCL030C	Yes	Yes	Yes	0.823196	1.13147e-05	0.81589	1.03365e-05	Histidine metabolism	Histidine metabolism	Yes
r_0538	3-(imidazol-4-yl)-2-oxopropyl dihydrogen phosphate [cytoplasm] + L-glutamate [cytoplasm] -> 2-oxoglutarate [cytoplasm] + L-histidinol phosphate [cytoplasm]	YIL116W	Yes	Yes	Yes	0.73657	0.00026218	0.815492	1.03365e-05	Histidine metabolism	Histidine metabolism	Yes
r_0563	5-[(5-phospho-1-deoxy-D-ribulos-1-ylamino)methylideneamino]-1-(5-phospho-D-ribosyl)imidazole-4-carboxamide [cytoplasm] + L-glutamine [cytoplasm] -> AICAR [cytoplasm] + D-erythro-1-(imidazol-4-yl)glycerol 3-phosphate [cytoplasm] + H+ [cytoplasm] + L-glutamate [cytoplasm]	YBR248C	Yes	Yes	Yes	0.824346	1.13147e-05	0.807756	1.39274e-05	Histidine metabolism	Histidine metabolism	Yes
r_0564	D-erythro-1-(imidazol-4-yl)glycerol 3-phosphate [cytoplasm] -> 3-(imidazol-4-yl)-2-oxopropyl dihydrogen phosphate [cytoplasm] + H2O [cytoplasm]	YOR202W	Yes	Yes	Yes	0.609467	0.004327	0.813695	1.0684e-05	Histidine metabolism	Histidine metabolism	Yes
r_0909	1-(5-phosphoribosyl)-5'-AMP [cytoplasm] + H2O [cytoplasm] -> 1-(5-phospho-D-ribosyl)-5-[(5-phospho-D-ribosylamino)methylideneamino]imidazole-4-carboxamide [cytoplasm]	YCL030C	Yes	Yes	Yes	0.828441	1.13147e-05	0.825885	8.47265e-06	Histidine metabolism	Histidine metabolism	No
r_0910	5-phosphoribosyl-ATP [cytoplasm] + H2O [cytoplasm] -> 1-(5-phosphoribosyl)-5'-AMP [cytoplasm] + diphosphate [cytoplasm] + H+ [cytoplasm]	YCL030C	Yes	Yes	Yes	0.827136	1.13147e-05	0.824613	8.47265e-06	Histidine metabolism	Histidine metabolism	No
r_0039	3-dehydroquinate [cytoplasm] -> 3-dehydroshikimate [cytoplasm] + H2O [cytoplasm]	YDR127W	Yes	Yes	Yes	0.713149	0.000450025	0.637295	0.00259457	Phenylalanine, tyrosine and tryptophan biosynthesis	Phenylalanine, tyrosine and tryptophan biosynthesis	Yes
r_0040	7-phospho-2-dehydro-3-deoxy-D-arabino-heptonic acid [cytoplasm] -> 3-dehydroquinate [cytoplasm] + phosphate [cytoplasm]	YDR127W	Yes	Yes	Yes	0.711365	0.000450025	0.579935	0.00732516	Phenylalanine, tyrosine and tryptophan biosynthesis	Phenylalanine, tyrosine and tryptophan biosynthesis	No
r_0065	3-phosphoshikimic acid [cytoplasm] + phosphoenolpyruvate [cytoplasm] -> 5-O-(1-carboxyvinyl)-3-phosphoshikimic acid [cytoplasm] + phosphate [cytoplasm]	YDR127W	Yes	Yes	Yes	0.712624	0.000450025	0.611254	0.00435063	Phenylalanine, tyrosine and tryptophan biosynthesis	Phenylalanine, tyrosine and tryptophan biosynthesis	No
r_0279	5-O-(1-carboxyvinyl)-3-phosphoshikimic acid [cytoplasm] -> chorismate [cytoplasm] + phosphate [cytoplasm]	YGL148W	Yes	Yes	Yes	0.661221	0.00151148	0.642688	0.00229806	Phenylalanine, tyrosine and tryptophan biosynthesis	Phenylalanine, tyrosine and tryptophan biosynthesis	Yes
r_0996	3-dehydroshikimate [cytoplasm] + H+ [cytoplasm] + NADPH [cytoplasm] -> NADP(+) [cytoplasm] + shikimate [cytoplasm]	YDR127W	Yes	Yes	Yes	0.712789	0.000450025	0.667428	0.00135111	Phenylalanine, tyrosine and tryptophan biosynthesis	Phenylalanine, tyrosine and tryptophan biosynthesis	No
r_0997	ATP [cytoplasm] + shikimate [cytoplasm] -> 3-phosphoshikimic acid [cytoplasm] + ADP [cytoplasm] + H+ [cytoplasm]	YDR127W	Yes	Yes	Yes	0.710459	0.000450025	0.676499	0.00108608	Phenylalanine, tyrosine and tryptophan biosynthesis	Phenylalanine, tyrosine and tryptophan biosynthesis	No
r_0468	ATP [cytoplasm] + L-glutamate [cytoplasm] -> ADP [cytoplasm] + L-gamma-glutamyl phosphate [cytoplasm]	YDR300C	Yes	Yes	Yes	0.626016	0.00295999	0.52028	0.0195992	Proline biosynthesis	Proline biosynthesis	Yes
r_0079	5'-phosphoribosyl-N-formylglycineamide [cytoplasm] + ATP [cytoplasm] + H2O [cytoplasm] + L-glutamine [cytoplasm] -> 5'-phosphoribosyl-N-formylglycineamidine [cytoplasm] + ADP [cytoplasm] + H+ [cytoplasm] + L-glutamate [cytoplasm] + phosphate [cytoplasm]	YGR061C	Yes	Yes	Yes	0.50845	0.0281323	0.574802	0.00791718	Purine metabolism	Purine metabolism	Yes
r_0151	5'-phosphoribosyl-4-(N-succinocarboxamide)-5-aminoimidazole [cytoplasm] -> AICAR [cytoplasm] + fumarate [cytoplasm]	YLR359W	Yes	Yes	Yes	0.773907	8.04291e-05	0.619131	0.00379761	Purine metabolism	Purine metabolism	Yes
r_0152	adenylo-succinate [cytoplasm] <=> AMP [cytoplasm] + fumarate [cytoplasm]	YLR359W	Yes	Yes	Yes	0.642488	0.00225137	0.70999	0.000441602	Purine metabolism	Purine metabolism	No
r_0153	GTP [cytoplasm] + IMP [cytoplasm] + L-aspartate [cytoplasm] -> adenylo-succinate [cytoplasm] + GDP [cytoplasm] + 2 H+ [cytoplasm] + phosphate [cytoplasm]	YNL220W	Yes	Yes	Yes	0.717539	0.000450025	0.683765	0.000916868	Purine metabolism	Purine metabolism	Yes
r_0570	phosphoribosyl-formamido-carboxamide [cytoplasm] <=> H2O [cytoplasm] + IMP [cytoplasm]	( YLR028C or YMR120C )	Yes	Yes	Yes	0.505047	0.028905	0.710734	0.000441602	Purine metabolism	Purine metabolism	Yes
r_0855	5'-phosphoribosyl-N-formylglycineamidine [cytoplasm] + ATP [cytoplasm] -> 5'-phosphoribosyl-5-aminoimidazole [cytoplasm] + ADP [cytoplasm] + 2 H+ [cytoplasm] + phosphate [cytoplasm]	YGL234W	Yes	Yes	Yes	0.665658	0.0013733	0.588001	0.00656449	Purine metabolism	Purine metabolism	Yes
r_0908	ATP [cytoplasm] + L-aspartate [cytoplasm] + phosphoribosyl-carboxy-aminoimidazole [cytoplasm] -> 5'-phosphoribosyl-4-(N-succinocarboxamide)-5-aminoimidazole [cytoplasm] + ADP [cytoplasm] + H+ [cytoplasm] + phosphate [cytoplasm]	YAR015W	Yes	Yes	Yes	0.653012	0.00184448	0.611272	0.00435063	Purine metabolism	Purine metabolism	Yes
r_0911	5'-phosphoribosyl-5-aminoimidazole [cytoplasm] + ATP [cytoplasm] + carbon dioxide [cytoplasm] + H2O [cytoplasm] -> ADP [cytoplasm] + H+ [cytoplasm] + phosphate [cytoplasm] + phosphoribosyl-carboxy-aminoimidazole [cytoplasm]	YOR128C	Yes	Yes	Yes	0.524865	0.0234451	0.600189	0.00535327	Purine metabolism	Purine metabolism	Yes
r_0912	10-formyl-THF [cytoplasm] + AICAR [cytoplasm] <=> phosphoribosyl-formamido-carboxamide [cytoplasm] + THF [cytoplasm]	( YLR028C or YMR120C )	Yes	Yes	Yes	0.504078	0.028905	0.70135	0.000568445	Purine metabolism	Purine metabolism	No
r_0914	5-phosphoribosylamine [cytoplasm] + ATP [cytoplasm] + L-glycine [cytoplasm] -> 5-phospho-ribosyl-glycineamide [cytoplasm] + ADP [cytoplasm] + H+ [cytoplasm] + phosphate [cytoplasm]	YGL234W	Yes	Yes	Yes	0.666208	0.0013733	0.613313	0.00429243	Purine metabolism	Purine metabolism	No
r_0915	H2O [cytoplasm] + L-glutamine [cytoplasm] + PRPP [cytoplasm] -> 5-phosphoribosylamine [cytoplasm] + diphosphate [cytoplasm] + L-glutamate [cytoplasm]	YMR300C	Yes	Yes	Yes	0.635623	0.00249222	0.582752	0.00707525	Purine metabolism	Purine metabolism	Yes
r_0718	(S)-malate [mitochondrion] + NAD [mitochondrion] -> carbon dioxide [mitochondrion] + NADH [mitochondrion] + pyruvate [mitochondrion]	YKL029C	Yes	Yes	Yes	0.782701	5.87544e-05	0.789997	2.94964e-05	NA	Pyruvate metabolism	No
r_0727	5-methyltetrahydrofolate [cytoplasm] + L-homocysteine [cytoplasm] -> H+ [cytoplasm] + L-methionine [cytoplasm] + THF [cytoplasm]	YER091C	Yes	Yes	Yes	0.488901	0.0353335	0.46095	0.0450319	Threonine, methionine and cysteine biosynthesis	Threonine, methionine and cysteine biosynthesis	Yes
r_0195	D-glucose 6-phosphate [cytoplasm] + UDP-D-glucose [cytoplasm] -> alpha,alpha-trehalose 6-phosphate [cytoplasm] + H+ [cytoplasm] + UDP [cytoplasm]	(( YBR126C and YDR074W and YML100W ) or ( YBR126C and YDR074W and YMR261C ))	Yes	Yes	Yes	0.710407	0.000450025	0.678785	0.00103989	UDP-D-glucose metabolism	UDP-D-glucose metabolism	No
r_1051	alpha,alpha-trehalose 6-phosphate [cytoplasm] + H2O [cytoplasm] -> phosphate [cytoplasm] + trehalose [cytoplasm]	(( YBR126C and YDR074W and YML100W ) or ( YBR126C and YDR074W and YMR261C ))	Yes	Yes	Yes	0.705437	0.000511201	0.669722	0.00129474	UDP-D-glucose metabolism	UDP-D-glucose metabolism	No
r_0886	ATP [cytoplasm] + D-fructose 6-phosphate [cytoplasm] -> ADP [cytoplasm] + D-fructose 1,6-bisphosphate [cytoplasm] + H+ [cytoplasm]	( YMR205C or ( YGR240C and YMR205C ))	Yes	No	Yes	0.495545	0.0322151	0.271449	0.290544	Glycolysis	Glycolysis	Yes
r_1054	dihydroxyacetone phosphate [cytoplasm] <=> glyceraldehyde 3-phosphate [cytoplasm]	YDR050C	Yes	No	Yes	0.500905	0.0299647	0.350541	0.156811	Glycolysis	Glycolysis	Yes
r_0042	D-erythrose 4-phosphate [cytoplasm] + H2O [cytoplasm] + phosphoenolpyruvate [cytoplasm] -> 7-phospho-2-dehydro-3-deoxy-D-arabino-heptonic acid [cytoplasm] + phosphate [cytoplasm]	( YBR249C or YDR035W )	Yes	No	Yes	0.596367	0.00573075	0.414126	0.0830868	Phenylalanine, tyrosine and tryptophan biosynthesis	Phenylalanine, tyrosine and tryptophan biosynthesis	Yes
r_0821	H+ [cytoplasm] + orotidine 5'-(dihydrogen phosphate) [cytoplasm] -> carbon dioxide [cytoplasm] + UMP [cytoplasm]	YEL021W	Yes	No	Yes	0.668688	0.00134192	-0.712459	0.000441254	Pyrimidine metabolism	Pyrimidine metabolism	Yes
r_0958	ATP [cytoplasm] + bicarbonate [cytoplasm] + pyruvate [cytoplasm] -> ADP [cytoplasm] + H+ [cytoplasm] + oxaloacetate [cytoplasm] + phosphate [cytoplasm]	( YBR218C or YGL062W )	Yes	No	Yes	0.512053	0.0281323	0.395056	0.10225	NA	Pyruvate metabolism	No
r_1022	ADP [mitochondrion] + phosphate [mitochondrion] + succinyl-CoA [mitochondrion] -> ATP [mitochondrion] + coenzyme A [mitochondrion] + succinate [mitochondrion]	( YGR244C and YOR142W )	Yes	No	Yes	0.476709	0.0422604	0.401398	0.095249	TCA cycle	TCA cycle	Yes
r_0349	(S)-dihydroorotate [cytoplasm] + H2O [cytoplasm] <=> H+ [cytoplasm] + N-carbamoyl-L-aspartate [cytoplasm]	YLR420W	No	Yes	Yes	NaN	NaN	0.665215	0.00140667	Dihydroorotate production	Dihydroorotate production	No
r_0467	D-glucose 6-phosphate [cytoplasm] <=> D-fructose 6-phosphate [cytoplasm]	YBR196C	No	Yes	Yes	0.220257	0.436482	0.498665	0.0269128	Glycolysis	Glycolysis	Yes
r_0534	ATP [cytoplasm] + D-glucose [cytoplasm] -> ADP [cytoplasm] + D-glucose 6-phosphate [cytoplasm] + H+ [cytoplasm]	( YLR446W or YCL040W or YFR053C or YGL253W )	No	Yes	Yes	NaN	NaN	0.72937	0.00025773	Glycolysis	Glycolysis	No
r_0007	1-(5-phospho-D-ribosyl)-5-[(5-phospho-D-ribosylamino)methylideneamino]imidazole-4-carboxamide [cytoplasm] -> 5-[(5-phospho-1-deoxy-D-ribulos-1-ylamino)methylideneamino]-1-(5-phospho-D-ribosyl)imidazole-4-carboxamide [cytoplasm]	YIL020C	No	Yes	Yes	NaN	NaN	0.824742	8.47265e-06	Histidine metabolism	Histidine metabolism	No
r_0537	H2O [cytoplasm] + L-histidinol phosphate [cytoplasm] -> L-histidinol [cytoplasm] + phosphate [cytoplasm]	YFR025C	No	Yes	Yes	NaN	NaN	0.817424	1.03365e-05	Histidine metabolism	Histidine metabolism	No
r_1088	2-oxoglutarate [mitochondrion] + L-valine [mitochondrion] <=> 3-methyl-2-oxobutanoate [mitochondrion] + L-glutamate [mitochondrion]	YHR208W	No	Yes	Yes	0.425103	0.0819458	0.507743	0.0235876	Leucine and valine biosynthesis	Leucine and valine biosynthesis	Yes
r_0018	2-oxoadipic acid [cytoplasm] + L-glutamate [cytoplasm] <=> 2-oxoglutarate [cytoplasm] + L-2-aminoadipate [cytoplasm]	( YER152C or YGL202W or YJL060W )	No	Yes	Yes	NaN	NaN	0.566719	0.00924425	Lysine biosynthesis	Lysine biosynthesis	No
r_0027	homocitrate [mitochondrion] <=> but-1-ene-1,2,4-tricarboxylic acid [mitochondrion] + H2O [mitochondrion]	YDR234W	No	Yes	Yes	0.13846	0.630466	0.477217	0.0353927	Lysine biosynthesis	Lysine biosynthesis	Yes
r_0542	but-1-ene-1,2,4-tricarboxylic acid [mitochondrion] + H2O [mitochondrion] <=> homoisocitrate [mitochondrion]	( YJL200C or YDR234W )	No	Yes	Yes	0.21609	0.436688	0.512394	0.0220093	Lysine biosynthesis	Lysine biosynthesis	Yes
r_0545	homoisocitrate [mitochondrion] + NAD [mitochondrion] -> 2-oxoadipic acid [mitochondrion] + carbon dioxide [mitochondrion] + H+ [mitochondrion] + NADH [mitochondrion]	YIL094C	No	Yes	Yes	0.426724	0.0813981	0.530924	0.016341	Lysine biosynthesis	Lysine biosynthesis	Yes
r_0678	ATP [cytoplasm] + H+ [cytoplasm] + L-2-aminoadipate [cytoplasm] + NADPH [cytoplasm] -> AMP [cytoplasm] + diphosphate [cytoplasm] + L-allysine [cytoplasm] + NADP(+) [cytoplasm]	( YBR115C and YGL154C )	No	Yes	Yes	NaN	NaN	0.576784	0.00769937	Lysine biosynthesis	Lysine biosynthesis	No
r_0988	H2O [cytoplasm] + L-saccharopine [cytoplasm] + NAD [cytoplasm] -> 2-oxoglutarate [cytoplasm] + H+ [cytoplasm] + L-lysine [cytoplasm] + NADH [cytoplasm]	YIR034C	No	Yes	Yes	0.330445	0.21896	0.587696	0.00656449	Lysine biosynthesis	Lysine biosynthesis	Yes
r_0989	H+ [cytoplasm] + L-allysine [cytoplasm] + L-glutamate [cytoplasm] + NADPH [cytoplasm] -> H2O [cytoplasm] + L-saccharopine [cytoplasm] + NADP(+) [cytoplasm]	YNR050C	No	Yes	Yes	0.438173	0.0704798	0.579784	0.00732516	Lysine biosynthesis	Lysine biosynthesis	Yes
r_1838	2-oxoglutarate [mitochondrion] + acetyl-CoA [mitochondrion] + H2O [mitochondrion] -> coenzyme A [mitochondrion] + H+ [mitochondrion] + homocitrate [mitochondrion]	( YDL131W or YDL182W )	No	Yes	Yes	0.249709	0.405358	0.452905	0.0492459	Lysine biosynthesis	Lysine biosynthesis	Yes
r_1936	dihydroxyacetone phosphate [cytoplasm] -> methylglyoxal [cytoplasm] + phosphate [cytoplasm]		No	Yes	Yes	NaN	NaN	0.632963	0.00284459	Methylglyoxal metabolism	Methylglyoxal metabolism	No
r_0278	chorismate [cytoplasm] -> prephenate [cytoplasm]	YPR060C	No	Yes	Yes	NaN	NaN	0.697496	0.000626948	Phenylalanine, tyrosine and tryptophan biosynthesis	Phenylalanine, tyrosine and tryptophan biosynthesis	No
r_0938	H+ [cytoplasm] + prephenate [cytoplasm] -> carbon dioxide [cytoplasm] + H2O [cytoplasm] + keto-phenylpyruvate [cytoplasm]	YNL316C	No	Yes	Yes	NaN	NaN	0.550867	0.0115943	Phenylalanine, tyrosine and tryptophan biosynthesis	Phenylalanine, tyrosine and tryptophan biosynthesis	No
r_0939	NADP(+) [cytoplasm] + prephenate [cytoplasm] -> 3-(4-hydroxyphenyl)pyruvate [cytoplasm] + carbon dioxide [cytoplasm] + NADPH [cytoplasm]	YBR166C	No	Yes	Yes	NaN	NaN	0.782092	4.10962e-05	Phenylalanine, tyrosine and tryptophan biosynthesis	Phenylalanine, tyrosine and tryptophan biosynthesis	No
r_0473	H+ [cytoplasm] + L-gamma-glutamyl phosphate [cytoplasm] + NADPH [cytoplasm] -> L-glutamic 5-semialdehyde [cytoplasm] + NADP(+) [cytoplasm] + phosphate [cytoplasm]	YOR323C	No	Yes	Yes	0.239549	0.413042	0.517496	0.020353	Proline biosynthesis	Proline biosynthesis	Yes
r_0957	1-pyrroline-5-carboxylate [cytoplasm] + 2 H+ [cytoplasm] + NADPH [cytoplasm] -> L-proline [cytoplasm] + NADP(+) [cytoplasm]	YER023W	No	Yes	Yes	-0.264118	0.379727	0.565161	0.0092876	Proline biosynthesis	Proline biosynthesis	Yes
r_1887	L-glutamic 5-semialdehyde [cytoplasm] <=> 1-pyrroline-5-carboxylate [cytoplasm] + H+ [cytoplasm] + H2O [cytoplasm]		No	Yes	Yes	NaN	NaN	0.559249	0.0101995	Proline biosynthesis	Proline biosynthesis	No
r_0499	10-formyl-THF [cytoplasm] + 5-phospho-ribosyl-glycineamide [cytoplasm] -> 5'-phosphoribosyl-N-formylglycineamide [cytoplasm] + H+ [cytoplasm] + THF [cytoplasm]	YDR408C	No	Yes	Yes	NaN	NaN	0.596371	0.00574471	Purine metabolism	Purine metabolism	No
r_0565	H2O [cytoplasm] + IMP [cytoplasm] + NAD [cytoplasm] -> H+ [cytoplasm] + NADH [cytoplasm] + xanthosine-5-phosphate [cytoplasm]	( YHR216W or YLR432W or YML056C )	No	Yes	Yes	0.187028	0.507246	0.652274	0.0018801	Purine metabolism	Purine metabolism	Yes
r_1115	ammonium [extracellular] <=> ammonium [cytoplasm]	( YDR384C or YGR121C or YNL142W or YPR138C )	No	Yes	Yes	NaN	NaN	0.48814	0.0309879	NA	transporter [exchange]	No
r_1166	D-glucose [extracellular] -> D-glucose [cytoplasm]	( YDL245C or YDL247W or YDR342C or YDR343C or YDR345C or YDR536W or YEL069C or YFL011W or YHR092C or YHR094C or YHR096C or YJL214W or YJL219W or YJR158W or YJR160C or YLR081W or YMR011W or YNR072W or YOL156W or YDR387C )	No	Yes	Yes	NaN	NaN	0.737407	0.000204482	NA	transporter [exchange]	No
r_1211	H+ [extracellular] + L-leucine [extracellular] <=> H+ [cytoplasm] + L-leucine [cytoplasm]	( YBR068C or YBR069C or YCL025C or YDR046C or YDR508C or YKR039W )	No	Yes	Yes	NaN	NaN	0.946182	9.88502e-11	NA	transporter [exchange]	No
r_1272	H+ [extracellular] + uracil [extracellular] -> H+ [cytoplasm] + uracil [cytoplasm]	YBR021W	No	Yes	Yes	NaN	NaN	0.972493	1.00017e-13	NA	transporter [exchange]	No
cstm_s_1269_TCE	orotate [cytoplasm] <=> s_1269[e]		No	Yes	Yes	NaN	NaN	0.729978	0.00025773	NA	transporter [exchange]	No
r_1237	H+ [cytoplasm] + ornithine [mitochondrion] -> H+ [mitochondrion] + ornithine [cytoplasm]	YOR130C	No	Yes	Yes	NaN	NaN	0.756946	9.70053e-05	Arginine biosynthesis	transporter [inner]	No
r_2093	L-valine [cytoplasm] <=> L-valine [mitochondrion]		No	Yes	Yes	NaN	NaN	0.489035	0.0308771	NA	transporter [inner]	No
r_0549	acetyl-CoA [cytoplasm] + L-homoserine [cytoplasm] -> coenzyme A [cytoplasm] + O-acetyl-L-homoserine [cytoplasm]	YNL277W	No	Yes	Yes	NaN	NaN	0.456078	0.0479493	Threonine, methionine and cysteine biosynthesis	Threonine, methionine and cysteine biosynthesis	No
r_0813	hydrogen sulfide [cytoplasm] + O-acetyl-L-homoserine [cytoplasm] -> acetate [cytoplasm] + H+ [cytoplasm] + L-homocysteine [cytoplasm]	YLR303W	No	Yes	Yes	-0.00270033	0.989779	0.454819	0.0483574	Threonine, methionine and cysteine biosynthesis	Threonine, methionine and cysteine biosynthesis	Yes
r_1633	acetaldehyde [extracellular] <=> acetaldehyde [cytoplasm]		No	Yes	Yes	NaN	NaN	0.477198	0.0353927	NA	transporter [exchange]	No
r_0366	2-phospho-D-glyceric acid [cytoplasm] <=> H2O [cytoplasm] + phosphoenolpyruvate [cytoplasm]	( YPL281C or YGR254W or YHR174W or YMR323W or YOR393W )	No	No	Yes	NaN	NaN	0.389708	0.108283	Glycolysis	Glycolysis	No
r_0486	glyceraldehyde 3-phosphate [cytoplasm] + NAD [cytoplasm] + phosphate [cytoplasm] <=> 1,3-bisphospho-D-glycerate [cytoplasm] + H+ [cytoplasm] + NADH [cytoplasm]	( YGR192C or YJL052W or YJR009C )	No	No	Yes	0.352943	0.180981	0.292282	0.245381	Glycolysis	Glycolysis	Yes
r_0892	1,3-bisphospho-D-glycerate [cytoplasm] + ADP [cytoplasm] <=> 3-phosphonato-D-glycerate(3-) [cytoplasm] + ATP [cytoplasm]	YCR012W	No	No	Yes	0.206998	0.454957	0.325001	0.192743	Glycolysis	Glycolysis	Yes
r_0893	3-phosphonato-D-glycerate(3-) [cytoplasm] <=> 2-phospho-D-glyceric acid [cytoplasm]	( YOR283W or YKL152C )	No	No	Yes	0.392445	0.120046	0.317815	0.201368	Glycolysis	Glycolysis	Yes
r_0361	dolichyl phosphate [cytoplasm] + GDP-alpha-D-mannose [cytoplasm] -> dolichyl D-mannosyl phosphate [endoplasmic reticulum] + GDP [cytoplasm]	YPR183W	No	No	Yes	-0.208071	0.454957	-0.535542	0.0151783	Mannan synthesis	Mannan synthesis	Yes
r_0362	dolichyl D-mannosyl phosphate [endoplasmic reticulum] -> dolichyl phosphate [endoplasmic reticulum] + H+ [endoplasmic reticulum] + mannan [endoplasmic reticulum]	(( YAL023C and YDL095W ) or YDL093W or YJR143C or YOR321W )	No	No	Yes	NaN	NaN	-0.625036	0.00334444	Mannan synthesis	Mannan synthesis	No
r_0722	D-mannose 1-phosphate [cytoplasm] + GTP [cytoplasm] + H+ [cytoplasm] -> diphosphate [cytoplasm] + GDP-alpha-D-mannose [cytoplasm]	YDL055C	No	No	Yes	-0.508317	0.0281323	0.220371	0.404216	Mannan synthesis	Mannan synthesis	Yes
r_0723	D-mannose 6-phosphate [cytoplasm] <=> D-fructose 6-phosphate [cytoplasm]	YER003C	No	No	Yes	-0.332278	0.217623	0.408324	0.0879364	Mannan synthesis	Mannan synthesis	Yes
r_0902	D-mannose 1-phosphate [cytoplasm] <=> D-mannose 6-phosphate [cytoplasm]	YFL045C	No	No	Yes	-0.455266	0.0558731	-0.201342	0.451672	Mannan synthesis	Mannan synthesis	Yes
r_0080	5,10-methylenetetrahydrofolate [cytoplasm] + 2 H+ [cytoplasm] + NADPH [cytoplasm] -> 5-methyltetrahydrofolate [cytoplasm] + NADP(+) [cytoplasm]	( YGL125W or YPL023C )	No	No	Yes	NaN	NaN	0.410843	0.0859164	NA	One carbon pool by folate	No
r_0916	ATP [cytoplasm] + ribose-5-phosphate [cytoplasm] -> AMP [cytoplasm] + H+ [cytoplasm] + PRPP [cytoplasm]	(( YKL181W and YER099C ) or ( YKL181W and YHL011C ) or ( YKL181W and YBL068W ) or ( YER099C and YOL061W ) or ( YBL068W and YOL061W ))	No	No	Yes	NaN	NaN	0.435983	0.0622394	Pentose phosphate pathway	Pentose phosphate pathway	No
r_0528	ATP [cytoplasm] + GMP [cytoplasm] -> ADP [cytoplasm] + GDP [cytoplasm]	YDR454C	No	No	Yes	0.27349	0.358015	0.294755	0.241463	Purine metabolism	Purine metabolism	Yes
r_0820	diphosphate [cytoplasm] + orotidine 5'-(dihydrogen phosphate) [cytoplasm] <=> orotate [cytoplasm] + PRPP [cytoplasm]	( YML106W or YMR271C )	No	No	Yes	NaN	NaN	-0.709743	0.000441602	Pyrimidine metabolism	Pyrimidine metabolism	No
r_1074	PRPP [cytoplasm] + uracil [cytoplasm] -> diphosphate [cytoplasm] + UMP [cytoplasm]	YHR128W	No	No	Yes	0.461055	0.0520667	0.361269	0.141344	Pyrimidine metabolism	Pyrimidine metabolism	Yes
r_1021	succinate [mitochondrion] + ubiquinone-6 [mitochondrion] <=> fumarate [mitochondrion] + ubiquinol-6 [mitochondrion]	(( YDR178W and YJL045W and YKL141W and YLL041C ) or ( YDR178W and YKL141W and YKL148C and YLL041C ) or ( YLR164W and YJL045W and YKL141W and YLL041C ))	No	No	Yes	NaN	NaN	0.212463	0.423869	TCA cycle	TCA cycle	No
r_2057	succinate [extracellular] <=> succinate [cytoplasm]		No	No	Yes	NaN	NaN	-0.0480734	0.839291	NA	transporter [exchange]	No
r_1748	dolichyl phosphate [cytoplasm] <=> dolichyl phosphate [endoplasmic reticulum]		No	No	Yes	NaN	NaN	-0.251024	0.332929	NA	transporter [inner]	No
r_1932	mannan [cytoplasm] <=> mannan [endoplasmic reticulum]		No	No	Yes	NaN	NaN	-0.629131	0.00307564	NA	transporter [inner]	No
r_2034	H+ [cytoplasm] + pyruvate [cytoplasm] -> H+ [mitochondrion] + pyruvate [mitochondrion]	(( YGL080W and YGR243W ) or ( YGL080W and YHR162W ))	No	No	Yes	NaN	NaN	0.337685	0.175945	NA	transporter [inner]	No
r_0005	UDP-D-glucose [cytoplasm] -> (1->3)-beta-D-glucan [cell envelope] + H+ [cytoplasm] + UDP [cytoplasm]	( YGR032W or YMR306W or ( YLR342W and YCR034W ))	No	No	Yes	NaN	NaN	-0.477569	0.0353927	UDP-D-glucose metabolism	UDP-D-glucose metabolism	No
r_0460	ATP [cytoplasm] + L-cysteine [cytoplasm] + L-glutamate [cytoplasm] -> ADP [cytoplasm] + H+ [cytoplasm] + L-gamma-glutamyl-L-cysteine [cytoplasm] + phosphate [cytoplasm]	YJL101C	No	No	Yes	NaN	NaN	-0.229214	0.387323	NA	Others	No
r_0485	ATP [cytoplasm] + L-gamma-glutamyl-L-cysteine [cytoplasm] + L-glycine [cytoplasm] -> ADP [cytoplasm] + glutathione [cytoplasm] + H+ [cytoplasm] + phosphate [cytoplasm]	YOL049W	No	No	Yes	-0.181933	0.51653	-0.227414	0.38859	NA	Others	No
r_1106	acetate [cytoplasm] <=> acetate [extracellular]	YCR010C	No	No	Yes	NaN	NaN	-0.372481	0.127567	NA	transporter [exchange]	No
r_0211	ATP [cytoplasm] + H2O [cytoplasm] + L-aspartate [cytoplasm] + L-glutamine [cytoplasm] -> AMP [cytoplasm] + diphosphate [cytoplasm] + H+ [cytoplasm] + L-asparagine [cytoplasm] + L-glutamate [cytoplasm]	( YGR124W or YPR145W )	No	No	No	0.111045	0.711162	0.20367	0.447091	Aspartate and glutamate metabolism	Aspartate and glutamate metabolism	Yes
r_0216	2-oxoglutarate [cytoplasm] + L-aspartate [cytoplasm] <=> L-glutamate [cytoplasm] + oxaloacetate [cytoplasm]	YLR027C	No	No	No	0.203946	0.461182	0.203598	0.447091	Aspartate and glutamate metabolism	Aspartate and glutamate metabolism	Yes
r_0471	2-oxoglutarate [cytoplasm] + ammonium [cytoplasm] + H+ [cytoplasm] + NADPH [cytoplasm] -> H2O [cytoplasm] + L-glutamate [cytoplasm] + NADP(+) [cytoplasm]	( YAL062W or YOR375C )	No	No	No	0.260067	0.384577	0.261017	0.314333	Aspartate and glutamate metabolism	Aspartate and glutamate metabolism	Yes
r_0476	ammonium [cytoplasm] + ATP [cytoplasm] + L-glutamate [cytoplasm] -> ADP [cytoplasm] + H+ [cytoplasm] + L-glutamine [cytoplasm] + phosphate [cytoplasm]	YPR035W	No	No	No	0.133805	0.638261	0.16482	0.56069	Aspartate and glutamate metabolism	Aspartate and glutamate metabolism	Yes
r_0250	2 ATP [cytoplasm] + bicarbonate [cytoplasm] + H2O [cytoplasm] + L-glutamine [cytoplasm] -> 2 ADP [cytoplasm] + carbamoyl phosphate [cytoplasm] + 2 H+ [cytoplasm] + L-glutamate [cytoplasm] + phosphate [cytoplasm]	( YJL130C and YJR109C and YOR303W )	No	No	No	0.107416	0.720085	0.147069	0.609466	Dihydroorotate production	Dihydroorotate production	Yes
r_0491	dihydroxyacetone phosphate [cytoplasm] + H+ [cytoplasm] + NADH [cytoplasm] -> glycerol 3-phosphate [cytoplasm] + NAD [cytoplasm]	( YDL022W or YOL059W )	No	No	No	0.417585	0.089347	-0.0862163	0.764961	NA	Glycerophospholipid metabolism	No
r_0450	D-fructose 1,6-bisphosphate [cytoplasm] <=> dihydroxyacetone phosphate [cytoplasm] + glyceraldehyde 3-phosphate [cytoplasm]	YKL060C	No	No	No	0.24707	0.409775	0.372366	0.127567	Glycolysis	Glycolysis	Yes
r_0888	D-glucose 6-phosphate [cytoplasm] <=> D-glucose 1-phosphate [cytoplasm]	( YMR105C or YKL127W )	No	No	No	-0.212376	0.445044	-0.108858	0.724013	Glycolysis	Glycolysis	Yes
r_2115	acetaldehyde [cytoplasm] + H+ [cytoplasm] + NADH [cytoplasm] -> ethanol [cytoplasm] + NAD [cytoplasm]	( YBR145W or YOL086C )	No	No	No	-0.265336	0.379727	-0.386676	0.111363	Glycolysis	Glycolysis	Yes
r_0016	2-oxobutanoate [mitochondrion] + H+ [mitochondrion] + pyruvate [mitochondrion] -> (S)-2-acetyl-2-hydroxybutanoate [mitochondrion] + carbon dioxide [mitochondrion]	(( YCL009C and YMR108W ) or YMR108W )	No	No	No	0.185244	0.509162	0.336014	0.177634	Isoleucine biosynthesis	Isoleucine biosynthesis	Yes
r_0353	(2R,3R)-2,3-dihydroxy-3-methylpentanoate [mitochondrion] -> (S)-3-methyl-2-oxopentanoate [mitochondrion] + H2O [mitochondrion]	YJR016C	No	No	No	0.156426	0.586924	0.326731	0.191721	Isoleucine biosynthesis	Isoleucine biosynthesis	Yes
r_0663	2-oxoglutarate [cytoplasm] + L-isoleucine [cytoplasm] <=> (S)-3-methyl-2-oxopentanoate [cytoplasm] + L-glutamate [cytoplasm]	YJR148W	No	No	No	0.231617	0.42226	0.27962	0.272086	Isoleucine biosynthesis	Isoleucine biosynthesis	Yes
r_0669	(S)-2-acetyl-2-hydroxybutanoate [mitochondrion] + H+ [mitochondrion] + NADPH [mitochondrion] -> (2R,3R)-2,3-dihydroxy-3-methylpentanoate [mitochondrion] + NADP(+) [mitochondrion]	YLR355C	No	No	No	0.198053	0.477211	0.33776	0.175945	Isoleucine biosynthesis	Isoleucine biosynthesis	Yes
r_0692	L-threonine [cytoplasm] -> 2-oxobutanoate [cytoplasm] + ammonium [cytoplasm]	YCL064C	No	No	No	NaN	NaN	0.151871	0.601101	Isoleucine biosynthesis	Isoleucine biosynthesis	No
r_1596	(S)-3-methyl-2-oxopentanoate [cytoplasm] <=> (S)-3-methyl-2-oxopentanoate [mitochondrion]		No	No	No	NaN	NaN	0.314363	0.206916	Isoleucine biosynthesis	Isoleucine biosynthesis	No
r_0553	(R)-S-lactoylglutathione [cytoplasm] + H2O [cytoplasm] -> (R)-lactate [cytoplasm] + glutathione [cytoplasm] + H+ [cytoplasm]	YDR272W	No	No	No	NaN	NaN	-0.0947741	0.747453	Methylglyoxal metabolism	Methylglyoxal metabolism	No
r_0697	glutathione [cytoplasm] + methylglyoxal [cytoplasm] -> (R)-S-lactoylglutathione [cytoplasm]	YML004C	No	No	No	-0.00774265	0.988247	-0.0998894	0.739366	Methylglyoxal metabolism	Methylglyoxal metabolism	No
r_0568	diphosphate [cytoplasm] + H2O [cytoplasm] -> H+ [cytoplasm] + 2 phosphate [cytoplasm]	YBR011C	No	No	No	-0.0583174	0.871217	NaN	NaN	NA	Others	No
r_1667	carbon dioxide [cytoplasm] + H2O [cytoplasm] <=> bicarbonate [cytoplasm] + H+ [cytoplasm]	YNL036W	No	No	No	-0.00645331	0.988247	-0.000511655	0.998063	NA	Others	No
cstm_misc_ATPhy	ATP [cytoplasm] + H2O [cytoplasm] -> ADP [cytoplasm] + H+ [cytoplasm] + phosphate [cytoplasm]		No	No	No	NaN	NaN	NaN	NaN	NA	Others	No
r_0226	ADP [mitochondrion] + 3 H+ [cytoplasm] + phosphate [mitochondrion] -> ATP [mitochondrion] + 2 H+ [mitochondrion] + H2O [mitochondrion]	(( Q0080 and Q0085 and Q0130 and YBL099W and YBR039W and YDL004W and YDR298C and YDR322C-A and YDR377W and YJR121W and YKL016C and YLR295C and YML081C-A and YPL078C and YPL271W ) or ( Q0080 and Q0085 and Q0130 and YBL099W and YBR039W and YDL004W and YDR298C and YDR377W and YJR121W and YKL016C and YLR295C and YML081C-A and YPL078C and YPL271W and YPR020W ) or ( Q0080 and Q0085 and Q0130 and YBL099…	No	No	No	NaN	NaN	NaN	NaN	Oxidative phosphorylation	Oxidative phosphorylation	No
r_0439	2 ferricytochrome c [mitochondrion] + 1.266 H+ [mitochondrion] + ubiquinol-6 [mitochondrion] -> 2 ferrocytochrome c [mitochondrion] + 2.532 H+ [cytoplasm] + ubiquinone-6 [mitochondrion]	(( Q0105 and YBL045C and YDR529C and YEL024W and YEL039C and YFR033C and YGR183C and YHR001W-A and YJL166W and YOR065W and YPR191W ) or ( Q0105 and YBL045C and YDR529C and YEL024W and YFR033C and YGR183C and YHR001W-A and YJL166W and YJR048W and YOR065W and YPR191W ))	No	No	No	NaN	NaN	0.091533	0.752151	Oxidative phosphorylation	Oxidative phosphorylation	No
r_0773	H+ [mitochondrion] + NADH [mitochondrion] + ubiquinone-6 [mitochondrion] -> NAD [mitochondrion] + ubiquinol-6 [mitochondrion]	YML120C	No	No	No	0.143004	0.622036	0.11108	0.71921	Oxidative phosphorylation	Oxidative phosphorylation	Yes
r_0202	anthranilate [cytoplasm] + PRPP [cytoplasm] -> diphosphate [cytoplasm] + N-(5-phospho-beta-D-ribosyl)anthranilate [cytoplasm]	YDR354W	No	No	No	0.0321744	0.951876	0.0818384	0.769994	Phenylalanine, tyrosine and tryptophan biosynthesis	Phenylalanine, tyrosine and tryptophan biosynthesis	Yes
r_0203	chorismate [cytoplasm] + L-glutamine [cytoplasm] -> anthranilate [cytoplasm] + H+ [cytoplasm] + L-glutamate [cytoplasm] + pyruvate [cytoplasm]	( YER090W and YKL211C )	No	No	No	0.100308	0.737825	0.220977	0.404216	Phenylalanine, tyrosine and tryptophan biosynthesis	Phenylalanine, tyrosine and tryptophan biosynthesis	Yes
r_0566	1-(2-carboxyphenylamino)-1-deoxy-D-ribulose 5-phosphate [cytoplasm] + H+ [cytoplasm] -> 1-C-(indol-3-yl)glycerol 3-phosphate [cytoplasm] + carbon dioxide [cytoplasm] + H2O [cytoplasm]	YKL211C	No	No	No	0.0787258	0.806601	0.0698722	0.78832	Phenylalanine, tyrosine and tryptophan biosynthesis	Phenylalanine, tyrosine and tryptophan biosynthesis	Yes
r_0913	N-(5-phospho-beta-D-ribosyl)anthranilate [cytoplasm] -> 1-(2-carboxyphenylamino)-1-deoxy-D-ribulose 5-phosphate [cytoplasm]	YDR007W	No	No	No	NaN	NaN	0.0803768	0.770966	Phenylalanine, tyrosine and tryptophan biosynthesis	Phenylalanine, tyrosine and tryptophan biosynthesis	No
r_1055	1-C-(indol-3-yl)glycerol 3-phosphate [cytoplasm] + L-serine [cytoplasm] -> glyceraldehyde 3-phosphate [cytoplasm] + H2O [cytoplasm] + L-tryptophan [cytoplasm]	YGL026C	No	No	No	-0.0123535	0.988247	0.171661	0.539087	Phenylalanine, tyrosine and tryptophan biosynthesis	Phenylalanine, tyrosine and tryptophan biosynthesis	Yes
r_0148	AMP [cytoplasm] + ATP [cytoplasm] -> 2 ADP [cytoplasm]	( YDL166C or YDR226W )	No	No	No	NaN	NaN	NaN	NaN	Purine metabolism	Purine metabolism	No
r_0514	ATP [cytoplasm] + H2O [cytoplasm] + L-glutamine [cytoplasm] + xanthosine-5-phosphate [cytoplasm] -> AMP [cytoplasm] + diphosphate [cytoplasm] + GMP [cytoplasm] + 2 H+ [cytoplasm] + L-glutamate [cytoplasm]	YMR217W	No	No	No	0.375786	0.144996	-0.141185	0.628272	Purine metabolism	Purine metabolism	Yes
r_0800	ATP [cytoplasm] + GDP [cytoplasm] -> ADP [cytoplasm] + GTP [cytoplasm]	YKL067W	No	No	No	-0.228141	0.425172	NaN	NaN	Purine metabolism	Purine metabolism	Yes
r_0307	ammonium [cytoplasm] + ATP [cytoplasm] + UTP [cytoplasm] -> ADP [cytoplasm] + CTP [cytoplasm] + 2 H+ [cytoplasm] + phosphate [cytoplasm]	( YBL039C or YJR103W )	No	No	No	-0.0120554	0.988247	-0.374508	0.126649	Pyrimidine metabolism	Pyrimidine metabolism	Yes
r_1072	ATP [cytoplasm] + UMP [cytoplasm] -> ADP [cytoplasm] + UDP [cytoplasm]	YKL024C	No	No	No	-0.124786	0.667898	-0.0650179	0.791078	Pyrimidine metabolism	Pyrimidine metabolism	Yes
r_0961	coenzyme A [mitochondrion] + NAD [mitochondrion] + pyruvate [mitochondrion] -> acetyl-CoA [mitochondrion] + carbon dioxide [mitochondrion] + NADH [mitochondrion]	( YBR221C and YER178W and YFL018C and YGR193C and YNL071W )	No	No	No	0.258578	0.384577	0.284211	0.262733	NA	Pyruvate metabolism	No
r_1038	H+ [cytoplasm] + NADPH [cytoplasm] + TRX1 disulphide [cytoplasm] -> NADP(+) [cytoplasm] + TRX1 [cytoplasm]	(( YDR353W and YGR209C ) or ( YDR353W and YLR043C ) or YDR353W )	No	No	No	-0.225706	0.425172	-0.367806	0.133385	NA	ROS	No
r_0891	3-phosphonato-D-glycerate(3-) [cytoplasm] + NAD [cytoplasm] -> 3-phospho-hydroxypyruvate [cytoplasm] + H+ [cytoplasm] + NADH [cytoplasm]	( YER081W or YIL074C )	No	No	No	-0.0979479	0.741134	0.0458971	0.839424	Serine biosynthesis	Serine biosynthesis	Yes
r_0917	3-phospho-serine [cytoplasm] + H2O [cytoplasm] -> L-serine [cytoplasm] + phosphate [cytoplasm]	YGR208W	No	No	No	NaN	NaN	0.0759347	0.774103	Serine biosynthesis	Serine biosynthesis	No
r_0918	3-phospho-hydroxypyruvate [cytoplasm] + L-glutamate [cytoplasm] -> 2-oxoglutarate [cytoplasm] + 3-phospho-serine [cytoplasm]	YOR184W	No	No	No	0.294853	0.30892	0.0795313	0.770966	Serine biosynthesis	Serine biosynthesis	Yes
r_0280	cis-aconitate [mitochondrion] + H2O [mitochondrion] <=> isocitrate [mitochondrion]	YLR304C	No	No	No	-0.00427135	0.989779	-0.150435	0.601101	TCA cycle	TCA cycle	Yes
r_0300	acetyl-CoA [mitochondrion] + H2O [mitochondrion] + oxaloacetate [mitochondrion] -> citrate [mitochondrion] + coenzyme A [mitochondrion] + H+ [mitochondrion]	( YNR001C or YPR001W )	No	No	No	0.17773	0.527136	0.31063	0.213158	TCA cycle	TCA cycle	Yes
r_0302	citrate [mitochondrion] <=> cis-aconitate [mitochondrion] + H2O [mitochondrion]	YLR304C	No	No	No	-0.0187518	0.988247	-0.153315	0.600283	TCA cycle	TCA cycle	No
r_0451	fumarate [mitochondrion] + H2O [mitochondrion] <=> (S)-malate [mitochondrion]	YPL262W	No	No	No	0.256845	0.385871	0.0973349	0.745434	TCA cycle	TCA cycle	Yes
r_0505	dihydrolipoamide [mitochondrion] + NAD [mitochondrion] -> H+ [mitochondrion] + lipoamide [mitochondrion] + NADH [mitochondrion]	(( YAL044C and YDR019C and YFL018C and YMR189W ) or ( YDR148C and YFL018C and YIL125W ))	No	No	No	0.0168946	0.988247	0.232523	0.382398	TCA cycle	TCA cycle	Yes
r_0658	isocitrate [mitochondrion] + NAD [mitochondrion] -> 2-oxoglutarate [mitochondrion] + carbon dioxide [mitochondrion] + NADH [mitochondrion]	( YNL037C and YOR136W )	No	No	No	-0.0686586	0.840937	-0.00244935	0.995424	TCA cycle	TCA cycle	Yes
r_0713	(S)-malate [mitochondrion] + NAD [mitochondrion] <=> H+ [mitochondrion] + NADH [mitochondrion] + oxaloacetate [mitochondrion]	YKL085W	No	No	No	0.169571	0.552272	0.0952914	0.747453	TCA cycle	TCA cycle	Yes
r_0831	coenzyme A [mitochondrion] + S(8)-succinyldihydrolipoamide [mitochondrion] -> dihydrolipoamide [mitochondrion] + succinyl-CoA [mitochondrion]	( YDR148C and YFL018C and YIL125W )	No	No	No	0.192791	0.491258	0.258827	0.318082	TCA cycle	TCA cycle	Yes
r_0832	2-oxoglutarate [mitochondrion] + H+ [mitochondrion] + lipoamide [mitochondrion] -> carbon dioxide [mitochondrion] + S(8)-succinyldihydrolipoamide [mitochondrion]	( YDR148C and YFL018C and YIL125W )	No	No	No	0.148213	0.608195	0.217322	0.411127	TCA cycle	TCA cycle	No
r_0215	ATP [cytoplasm] + L-aspartate [cytoplasm] -> 4-phospho-L-aspartate [cytoplasm] + ADP [cytoplasm]	YER052C	No	No	No	0.160803	0.580168	0.324386	0.192743	Threonine, methionine and cysteine biosynthesis	Threonine, methionine and cysteine biosynthesis	Yes
r_0219	4-phospho-L-aspartate [cytoplasm] + H+ [cytoplasm] + NADPH [cytoplasm] -> L-aspartate 4-semialdehyde [cytoplasm] + NADP(+) [cytoplasm] + phosphate [cytoplasm]	YDR158W	No	No	No	0.242246	0.413042	0.319639	0.19921	Threonine, methionine and cysteine biosynthesis	Threonine, methionine and cysteine biosynthesis	Yes
r_0547	H+ [cytoplasm] + L-aspartate 4-semialdehyde [cytoplasm] + NADPH [cytoplasm] -> L-homoserine [cytoplasm] + NADP(+) [cytoplasm]	YJR139C	No	No	No	0.219849	0.436482	0.321827	0.196333	Threonine, methionine and cysteine biosynthesis	Threonine, methionine and cysteine biosynthesis	Yes
r_0548	ATP [cytoplasm] + L-homoserine [cytoplasm] -> ADP [cytoplasm] + H+ [cytoplasm] + O-phospho-L-homoserine [cytoplasm]	YHR025W	No	No	No	-0.0672857	0.840937	0.198528	0.458127	Threonine, methionine and cysteine biosynthesis	Threonine, methionine and cysteine biosynthesis	Yes
r_1041	H2O [cytoplasm] + O-phospho-L-homoserine [cytoplasm] -> L-threonine [cytoplasm] + phosphate [cytoplasm]	YCR053W	No	No	No	0.234417	0.420349	0.196955	0.460469	Threonine, methionine and cysteine biosynthesis	Threonine, methionine and cysteine biosynthesis	Yes
r_1136	(R)-lactate [extracellular] + H+ [extracellular] <=> (R)-lactate [cytoplasm] + H+ [cytoplasm]	YKL217W	No	No	No	-0.511002	0.0281323	-0.55678	0.0105791	NA	transporter [exchange]	No
r_1172	glycerol [cytoplasm] -> glycerol [extracellular]	( YFL054C or YLL043W )	No	No	No	NaN	NaN	0.760476	8.68987e-05	NA	transporter [exchange]	No
r_1266	sulphate [extracellular] -> sulphate [cytoplasm]	( YBR294W or YLR092W )	No	No	No	NaN	NaN	-0.119246	0.690773	NA	transporter [exchange]	No
r_1543	(1->3)-beta-D-glucan [cell envelope] <=> (1->3)-beta-D-glucan [cytoplasm]		No	No	No	NaN	NaN	NaN	NaN	NA	transporter [exchange]	No
r_1697	carbon dioxide [cytoplasm] <=> carbon dioxide [extracellular]		No	No	No	NaN	NaN	NaN	NaN	NA	transporter [exchange]	No
r_1762	ethanol [cytoplasm] <=> ethanol [extracellular]		No	No	No	NaN	NaN	0.129168	0.667386	NA	transporter [exchange]	No
r_1110	ADP [cytoplasm] + ATP [mitochondrion] <=> ADP [mitochondrion] + ATP [cytoplasm]	( YBL030C or YBR085W or YMR056C )	No	No	No	NaN	NaN	NaN	NaN	NA	transporter [inner]	No
r_1245	H+ [cytoplasm] + phosphate [cytoplasm] -> H+ [mitochondrion] + phosphate [mitochondrion]	( YER053C or YJR077C )	No	No	No	NaN	NaN	NaN	NaN	NA	transporter [inner]	No
r_1585	2-oxobutanoate [cytoplasm] <=> 2-oxobutanoate [mitochondrion]		No	No	No	NaN	NaN	0.326449	0.191721	Isoleucine biosynthesis	transporter [inner]	No
r_1696	carbon dioxide [cytoplasm] <=> carbon dioxide [mitochondrion]		No	No	No	NaN	NaN	NaN	NaN	NA	transporter [inner]	No
r_1825	H+ [cytoplasm] <=> H+ [endoplasmic reticulum]		No	No	No	NaN	NaN	NaN	NaN	NA	transporter [inner]	No
r_2096	H2O [cytoplasm] <=> H2O [mitochondrion]		No	No	No	NaN	NaN	NaN	NaN	NA	transporter [inner]	No
r_0510	H2O [cytoplasm] + UDP-D-glucose [cytoplasm] -> glycogen [cytoplasm] + H+ [cytoplasm] + UDP [cytoplasm]	(( YFR015C and YJL137C ) or ( YFR015C and YKR058W ) or ( YJL137C and YLR258W ) or ( YKR058W and YLR258W ))	No	No	No	NaN	NaN	-0.552771	0.0113104	UDP-D-glucose metabolism	UDP-D-glucose metabolism	No
r_0109	acetyl-CoA [cytoplasm] + ATP [cytoplasm] + bicarbonate [cytoplasm] -> ADP [cytoplasm] + H+ [cytoplasm] + malonyl-CoA [cytoplasm] + phosphate [cytoplasm]	( YDL141W and YNR016C )	No	No	No	0.233462	0.420349	0.29642	0.239432	Fatty acid biosynthesis	Fatty acid biosynthesis	Yes
r_2140	acetyl-CoA [cytoplasm] + 21 H+ [cytoplasm] + 7 malonyl-CoA [cytoplasm] + 14 NADPH [cytoplasm] -> 7 carbon dioxide [cytoplasm] + 7 coenzyme A [cytoplasm] + 7 H2O [cytoplasm] + 14 NADP(+) [cytoplasm] + palmitoyl-CoA [cytoplasm]	( YKL182W and YPL231W )	No	No	No	-0.0475575	0.902386	0.270761	0.290544	Fatty acid biosynthesis	Fatty acid biosynthesis	Yes
r_2141	acetyl-CoA [cytoplasm] + 24 H+ [cytoplasm] + 8 malonyl-CoA [cytoplasm] + 16 NADPH [cytoplasm] -> 8 carbon dioxide [cytoplasm] + 8 coenzyme A [cytoplasm] + 8 H2O [cytoplasm] + 16 NADP(+) [cytoplasm] + stearoyl-CoA [cytoplasm]	( YKL182W and YPL231W )	No	No	No	-0.2894	0.317076	0.254607	0.325209	Fatty acid biosynthesis	Fatty acid biosynthesis	No
r_2182	H+ [endoplasmic reticulum membrane] + palmitoyl-CoA [endoplasmic reticulum membrane] + oxygen [endoplasmic reticulum membrane] + NADH [endoplasmic reticulum membrane] -> 2 H2O [endoplasmic reticulum membrane] + palmitoleoyl-CoA(4-) [endoplasmic reticulum membrane] + NAD [endoplasmic reticulum membrane]	YGL055W	No	No	No	NaN	NaN	0.256389	0.322541	Fatty acid biosynthesis	Fatty acid biosynthesis	No
r_2183	H+ [endoplasmic reticulum membrane] + stearoyl-CoA [endoplasmic reticulum membrane] + oxygen [endoplasmic reticulum membrane] + NADH [endoplasmic reticulum membrane] -> 2 H2O [endoplasmic reticulum membrane] + NAD [endoplasmic reticulum membrane] + oleoyl-CoA [endoplasmic reticulum membrane]	YGL055W	No	No	No	NaN	NaN	0.237514	0.369825	Fatty acid biosynthesis	Fatty acid biosynthesis	No
r_2197	coenzyme A [endoplasmic reticulum membrane] + ATP [endoplasmic reticulum membrane] + palmitoleate [endoplasmic reticulum membrane] <=> palmitoleoyl-CoA(4-) [endoplasmic reticulum membrane] + AMP [endoplasmic reticulum membrane] + diphosphate [endoplasmic reticulum membrane]	( YMR246W or YOR317W )	No	No	No	0.0564038	0.872779	0.0896781	0.755411	Fatty acid biosynthesis	Fatty acid biosynthesis	Yes
r_2199	coenzyme A [endoplasmic reticulum membrane] + ATP [endoplasmic reticulum membrane] + oleate [endoplasmic reticulum membrane] <=> oleoyl-CoA [endoplasmic reticulum membrane] + AMP [endoplasmic reticulum membrane] + diphosphate [endoplasmic reticulum membrane]	( YMR246W or YOR317W )	No	No	No	0.0298529	0.95467	0.0657633	0.791078	Fatty acid biosynthesis	Fatty acid biosynthesis	No
r_3519	stearoyl-CoA [cytoplasm] <=> stearoyl-CoA [endoplasmic reticulum membrane]		No	No	No	NaN	NaN	-0.120085	0.690773	Fatty acid biosynthesis	Fatty acid biosynthesis	No
r_0112	acetate [cytoplasm] + ATP [cytoplasm] + coenzyme A [cytoplasm] -> acetyl-CoA [cytoplasm] + AMP [cytoplasm] + diphosphate [cytoplasm]	( YAL054C or YLR153C )	No	No	No	-0.135638	0.636254	-0.122856	0.684416	Glycolysis	Glycolysis	Yes
r_0173	acetaldehyde [cytoplasm] + H2O [cytoplasm] + NADP(+) [cytoplasm] -> acetate [cytoplasm] + 2 H+ [cytoplasm] + NADPH [cytoplasm]	YPL061W	No	No	No	-0.340555	0.20185	-0.182908	0.502348	Glycolysis	Glycolysis	Yes
r_0175	acetaldehyde [mitochondrion] + H2O [mitochondrion] + NADP(+) [mitochondrion] -> acetate [mitochondrion] + 2 H+ [mitochondrion] + NADPH [mitochondrion]	( YER073W or YOR374W )	No	No	No	-0.281603	0.33668	-0.362218	0.141049	Glycolysis	Glycolysis	Yes
r_1632	acetaldehyde [mitochondrion] <=> acetaldehyde [cytoplasm]		No	No	No	NaN	NaN	0.0779241	0.773208	Glycolysis	Glycolysis	No
r_4039	acetate [mitochondrion] + succinyl-CoA [mitochondrion] <=> acetyl-CoA [mitochondrion] + succinate [mitochondrion]	YBL015W	No	No	No	-0.238202	0.413042	-0.303962	0.224236	Glycolysis	Glycolysis	Yes
r_0023	2-isopropylmaleic acid [cytoplasm] + H2O [cytoplasm] <=> 2-isopropylmalate [cytoplasm]	YGL009C	No	No	No	-0.799697	2.80011e-05	-0.854369	1.66496e-06	Leucine and valine biosynthesis	Leucine and valine biosynthesis	Yes
r_0025	3-methyl-2-oxobutanoate [mitochondrion] + acetyl-CoA [mitochondrion] + H2O [mitochondrion] -> 2-isopropylmalate [mitochondrion] + coenzyme A [mitochondrion] + H+ [mitochondrion]	YNL104C	No	No	No	-0.677299	0.00107617	-0.801836	1.8008e-05	Leucine and valine biosynthesis	Leucine and valine biosynthesis	Yes
r_0029	(2S)-2-isopropyl-3-oxosuccinate [cytoplasm] + H+ [cytoplasm] -> 4-methyl-2-oxopentanoate [cytoplasm] + carbon dioxide [cytoplasm]	YJR148W	No	No	No	-0.76454	9.70195e-05	-0.866059	1.5173e-06	Leucine and valine biosynthesis	Leucine and valine biosynthesis	Yes
r_0060	(2R,3S)-3-isopropylmalate [cytoplasm] <=> 2-isopropylmaleic acid [cytoplasm] + H2O [cytoplasm]	YGL009C	No	No	No	-0.800267	2.80011e-05	-0.856577	1.64811e-06	Leucine and valine biosynthesis	Leucine and valine biosynthesis	No
r_0061	(2R,3S)-3-isopropylmalate [cytoplasm] + NAD [cytoplasm] -> (2S)-2-isopropyl-3-oxosuccinate [cytoplasm] + H+ [cytoplasm] + NADH [cytoplasm]	YCL018W	No	No	No	0.292561	0.31169	-0.860063	1.5173e-06	Leucine and valine biosynthesis	Leucine and valine biosynthesis	Yes
r_0096	2-acetyllactic acid [mitochondrion] + H+ [mitochondrion] + NADPH [mitochondrion] -> (R)-2,3-dihydroxy-3-methylbutanoate [mitochondrion] + NADP(+) [mitochondrion]	YLR355C	No	No	No	-0.645618	0.00212885	-0.651692	0.0018801	Leucine and valine biosynthesis	Leucine and valine biosynthesis	Yes
r_0097	H+ [mitochondrion] + 2 pyruvate [mitochondrion] -> 2-acetyllactic acid [mitochondrion] + carbon dioxide [mitochondrion]	(( YCL009C and YMR108W ) or YMR108W )	No	No	No	-0.627813	0.00289683	-0.647825	0.00204482	Leucine and valine biosynthesis	Leucine and valine biosynthesis	Yes
r_0352	(R)-2,3-dihydroxy-3-methylbutanoate [mitochondrion] -> 3-methyl-2-oxobutanoate [mitochondrion] + H2O [mitochondrion]	YJR016C	No	No	No	-0.649003	0.00199891	-0.658271	0.00167397	Leucine and valine biosynthesis	Leucine and valine biosynthesis	Yes
r_0699	2-oxoglutarate [cytoplasm] + L-leucine [cytoplasm] <=> 4-methyl-2-oxopentanoate [cytoplasm] + L-glutamate [cytoplasm]	YJR148W	No	No	No	-0.764263	9.70195e-05	-0.8623	1.5173e-06	Leucine and valine biosynthesis	Leucine and valine biosynthesis	No
r_1574	2-isopropylmalate [cytoplasm] <=> 2-isopropylmalate [mitochondrion]	YKL120W	No	No	No	-0.82393	1.13147e-05	-0.799279	1.94448e-05	Leucine and valine biosynthesis	Leucine and valine biosynthesis	Yes
r_0344	dihydrofolic acid [cytoplasm] + H+ [cytoplasm] + NADPH [cytoplasm] -> NADP(+) [cytoplasm] + THF [cytoplasm]	YOR236W	No	No	No	NaN	NaN	-0.565196	0.0092876	NA	One carbon pool by folate	No
cstm_PPK	ATP [cytoplasm] + phosphate [cytoplasm] -> ADP [cytoplasm] + polyphosphate [cytoplasm]	YJL012C	No	No	No	-0.632751	0.00261789	-0.587563	0.00656449	NA	Others	No
r_0770	H+ [cytoplasm] + NADH [cytoplasm] + ubiquinone-6 [mitochondrion] -> NAD [cytoplasm] + ubiquinol-6 [mitochondrion]	( YDL085W or YMR145C )	No	No	No	-0.00901091	0.988247	-0.0584602	0.80802	Oxidative phosphorylation	Oxidative phosphorylation	Yes
r_0091	6-O-phosphono-D-glucono-1,5-lactone [cytoplasm] + H2O [cytoplasm] -> 6-phospho-D-gluconate [cytoplasm] + H+ [cytoplasm]	( YGR248W or YHR163W )	No	No	No	0.395061	0.117907	0.37518	0.126649	Pentose phosphate pathway	Pentose phosphate pathway	Yes
r_0466	D-glucose 6-phosphate [cytoplasm] + NADP(+) [cytoplasm] -> 6-O-phosphono-D-glucono-1,5-lactone [cytoplasm] + H+ [cytoplasm] + NADPH [cytoplasm]	YNL241C	No	No	No	0.226017	0.425172	0.326509	0.191721	Pentose phosphate pathway	Pentose phosphate pathway	Yes
r_0887	ATP [cytoplasm] + sedoheptulose 7-phosphate [cytoplasm] -> ADP [cytoplasm] + H+ [cytoplasm] + sedoheptulose 1,7-bisphosphate [cytoplasm]	( YMR205C or ( YGR240C and YMR205C ))	No	No	No	-0.216561	0.436688	-0.12577	0.676855	Pentose phosphate pathway	Pentose phosphate pathway	Yes
r_0889	6-phospho-D-gluconate [cytoplasm] + NADP(+) [cytoplasm] -> carbon dioxide [cytoplasm] + D-ribulose 5-phosphate [cytoplasm] + NADPH [cytoplasm]	( YGR256W or YHR183W )	No	No	No	0.100173	0.737825	0.0143817	0.954608	Pentose phosphate pathway	Pentose phosphate pathway	Yes
r_0982	D-ribulose 5-phosphate [cytoplasm] <=> ribose-5-phosphate [cytoplasm]	YOR095C	No	No	No	NaN	NaN	-0.188422	0.486353	Pentose phosphate pathway	Pentose phosphate pathway	No
r_0984	D-ribulose 5-phosphate [cytoplasm] <=> D-xylulose 5-phosphate [cytoplasm]	YJL121C	No	No	No	-0.045084	0.906062	-0.0934998	0.748442	Pentose phosphate pathway	Pentose phosphate pathway	Yes
r_0990	sedoheptulose 1,7-bisphosphate [cytoplasm] <=> D-erythrose 4-phosphate [cytoplasm] + dihydroxyacetone phosphate [cytoplasm]	YKL060C	No	No	No	-0.258705	0.384577	-0.150231	0.601101	Pentose phosphate pathway	Pentose phosphate pathway	Yes
r_1049	D-xylulose 5-phosphate [cytoplasm] + ribose-5-phosphate [cytoplasm] <=> glyceraldehyde 3-phosphate [cytoplasm] + sedoheptulose 7-phosphate [cytoplasm]	( YBR117C or YPR074C )	No	No	No	-0.0138127	0.988247	-0.0842044	0.765512	Pentose phosphate pathway	Pentose phosphate pathway	Yes
r_1050	D-erythrose 4-phosphate [cytoplasm] + D-xylulose 5-phosphate [cytoplasm] <=> D-fructose 6-phosphate [cytoplasm] + glyceraldehyde 3-phosphate [cytoplasm]	( YBR117C or YPR074C )	No	No	No	0.360962	0.167586	0.139698	0.630271	Pentose phosphate pathway	Pentose phosphate pathway	No
r_0363	ATP [cytoplasm] + dTMP [cytoplasm] -> ADP [cytoplasm] + dTDP [cytoplasm]	YJR057W	No	No	No	NaN	NaN	0.230544	0.385853	Pyrimidine metabolism	Pyrimidine metabolism	No
r_0364	dUTP [cytoplasm] + H2O [cytoplasm] -> diphosphate [cytoplasm] + dUMP [cytoplasm] + H+ [cytoplasm]	( YJR069C or YBR252W )	No	No	No	-0.12285	0.670235	-0.308304	0.216482	Pyrimidine metabolism	Pyrimidine metabolism	Yes
r_0799	ATP [cytoplasm] + dTDP [cytoplasm] -> ADP [cytoplasm] + dTTP [cytoplasm]	YKL067W	No	No	No	0.227352	0.425172	0.227107	0.38859	Pyrimidine metabolism	Pyrimidine metabolism	Yes
r_0811	ATP [cytoplasm] + UDP [cytoplasm] -> ADP [cytoplasm] + UTP [cytoplasm]	YKL067W	No	No	No	-0.351158	0.182102	-0.346342	0.162868	Pyrimidine metabolism	Pyrimidine metabolism	No
r_0973	UTP [cytoplasm] + TRX1 [cytoplasm] -> dUTP [cytoplasm] + H2O [cytoplasm] + TRX1 disulphide [cytoplasm]	YGR209C	No	No	No	-0.239867	0.413042	-0.590226	0.00648823	Pyrimidine metabolism	Pyrimidine metabolism	Yes
r_1045	5,10-methylenetetrahydrofolate [cytoplasm] + dUMP [cytoplasm] -> dihydrofolic acid [cytoplasm] + dTMP [cytoplasm]	YOR074C	No	No	No	-0.158638	0.583454	-0.687505	0.000838524	Pyrimidine metabolism	Pyrimidine metabolism	Yes
r_0970	ATP [cytoplasm] + TRX1 [cytoplasm] -> dATP [cytoplasm] + H2O [cytoplasm] + TRX1 disulphide [cytoplasm]	YGR209C	No	No	No	-0.240377	0.413042	-0.58519	0.00681091	NA	ROS	No
r_0971	CTP [cytoplasm] + TRX1 [cytoplasm] -> dCTP [cytoplasm] + H2O [cytoplasm] + TRX1 disulphide [cytoplasm]	YGR209C	No	No	No	-0.239342	0.413042	-0.606876	0.00474171	NA	ROS	No
r_0032	adenosine 3',5'-bismonophosphate [cytoplasm] + H2O [cytoplasm] -> AMP [cytoplasm] + phosphate [cytoplasm]	YOL064C	No	No	No	0.141974	0.622036	0.0637111	0.792121	Sulphate metabolism	Sulphate metabolism	Yes
r_0154	5'-adenylyl sulfate [cytoplasm] + ATP [cytoplasm] -> 3'-phospho-5'-adenylyl sulfate [cytoplasm] + ADP [cytoplasm] + H+ [cytoplasm]	YKL001C	No	No	No	-0.152111	0.598333	-0.0664286	0.791078	Sulphate metabolism	Sulphate metabolism	Yes
r_0883	3'-phospho-5'-adenylyl sulfate [cytoplasm] + TRX1 [cytoplasm] -> adenosine 3',5'-bismonophosphate [cytoplasm] + 2 H+ [cytoplasm] + sulphite [cytoplasm] + TRX1 disulphide [cytoplasm]	(( YGR209C and YPR167C ) or ( YLR043C and YPR167C ))	No	No	No	-0.217064	0.436688	-0.0669787	0.791078	Sulphate metabolism	Sulphate metabolism	Yes
r_1026	ADP [cytoplasm] + H+ [cytoplasm] + sulphate [cytoplasm] -> 5'-adenylyl sulfate [cytoplasm] + phosphate [cytoplasm]	YCL050C	No	No	No	-0.0107323	0.988247	0.0466358	0.839424	Sulphate metabolism	Sulphate metabolism	Yes
r_1027	5 H+ [cytoplasm] + 3 NADPH [cytoplasm] + sulphite [cytoplasm] -> 3 H2O [cytoplasm] + hydrogen sulfide [cytoplasm] + 3 NADP(+) [cytoplasm]	( YFR030W and YJR137C )	No	No	No	-0.365672	0.160994	-0.084017	0.765512	Sulphate metabolism	Sulphate metabolism	Yes
r_0309	L-homocysteine [cytoplasm] + L-serine [cytoplasm] -> H2O [cytoplasm] + L-cystathionine [cytoplasm]	YGR155W	No	No	No	-0.473171	0.0439342	-0.0555784	0.814946	Threonine, methionine and cysteine biosynthesis	Threonine, methionine and cysteine biosynthesis	Yes
r_0310	H2O [cytoplasm] + L-cystathionine [cytoplasm] -> 2-oxobutanoate [cytoplasm] + ammonium [cytoplasm] + L-cysteine [cytoplasm]	YAL012W	No	No	No	-0.507808	0.0281323	-0.503842	0.0249334	Threonine, methionine and cysteine biosynthesis	Threonine, methionine and cysteine biosynthesis	Yes
r_1244	H+ [extracellular] + phosphate [extracellular] <=> H+ [cytoplasm] + phosphate [cytoplasm]	( YBR296C or YCR037C or YJL198W or YML123C or YNR013C )	No	No	No	NaN	NaN	NaN	NaN	NA	transporter [exchange]	No
r_1277	H2O [extracellular] <=> H2O [cytoplasm]	( YLL052C or YPR192W )	No	No	No	NaN	NaN	NaN	NaN	NA	transporter [exchange]	No
r_1824	H+ [extracellular] -> H+ [cytoplasm]		No	No	No	NaN	NaN	NaN	NaN	NA	transporter [exchange]	No
r_2132	(S)-malate [cytoplasm] + 2-oxoglutarate [mitochondrion] -> (S)-malate [mitochondrion] + 2-oxoglutarate [cytoplasm]	( YOR222W or YPL134C )	No	No	No	-0.0897782	0.768007	0.0756398	0.774103	NA	transporter [inner]	No
r_3511	palmitoleate [cytoplasm] <=> palmitoleate [endoplasmic reticulum membrane]		No	No	No	NaN	NaN	0.100669	0.739366	NA	transporter [inner]	No
r_3513	oleate [cytoplasm] <=> oleate [endoplasmic reticulum membrane]		No	No	No	NaN	NaN	-0.0731079	0.779874	NA	transporter [inner]	No
r_3525	H+ [cytoplasm] <=> H+ [endoplasmic reticulum membrane]		No	No	No	NaN	NaN	NaN	NaN	NA	transporter [inner]	No
r_3526	H2O [cytoplasm] <=> H2O [endoplasmic reticulum membrane]	( YLL052C or YPR192W )	No	No	No	NaN	NaN	-0.105222	0.730365	NA	transporter [inner]	No
r_3528	coenzyme A [cytoplasm] <=> coenzyme A [endoplasmic reticulum membrane]		No	No	No	NaN	NaN	NaN	NaN	NA	transporter [inner]	No
r_3532	NADH [cytoplasm] <=> NADH [endoplasmic reticulum membrane]		No	No	No	NaN	NaN	-0.10069	0.739366	NA	transporter [inner]	No
r_3533	NAD [cytoplasm] <=> NAD [endoplasmic reticulum membrane]		No	No	No	NaN	NaN	-0.106185	0.730365	NA	transporter [inner]	No
r_3536	diphosphate [cytoplasm] <=> diphosphate [endoplasmic reticulum membrane]		No	No	No	NaN	NaN	NaN	NaN	NA	transporter [inner]	No
r_3543	ATP [cytoplasm] <=> ATP [endoplasmic reticulum membrane]		No	No	No	NaN	NaN	NaN	NaN	NA	transporter [inner]	No
r_3544	AMP [cytoplasm] <=> AMP [endoplasmic reticulum membrane]		No	No	No	NaN	NaN	NaN	NaN	NA	transporter [inner]	No
r_1084	D-glucose 1-phosphate [cytoplasm] + H+ [cytoplasm] + UTP [cytoplasm] <=> diphosphate [cytoplasm] + UDP-D-glucose [cytoplasm]	( YHL012W or YKL035W )	No	No	No	NaN	NaN	-0.358027	0.145398	UDP-D-glucose metabolism	UDP-D-glucose metabolism	No
a: In total, we manually defined 22 pathways that contains at least three connected and flux-measured reactions. 20/22 contain at least two reactions whose enzyme levels were determined and were shown in fig. S2E.
b: Manually inserted pathway annotation of all 232 reactions. This annotation was used in fig. S4.
c: Indicates if enzyme levels associated with the reaction were used to calculate the pathway-level coexpression strength in fig. S2E.
