# Supplementary material for: Enhanced flux potential analysis links changes in enzyme expression to metabolic flux
Source: Mol Syst Biol. 2025 Feb 17;21(4):413–45. doi: 10.1038/s44320-025-00090-9 (PMC11965317; doi:10.1038/s44320-025-00090-9)
Supplement: Supplementary file 8 — Dataset EV2 [file 44320_2025_90_MOESM8_ESM.xlsx]

## Sheet: Description
Dataset EV2
Growth rate adjusted metabolic flux of the 232 reactions in SIMMER dataset

## Sheet: Dataset_EV2
RxnID	P0_05	P0_11	P0_16	P0_22	P0_30	C0_05	C0_11	C0_16	C0_22	C0_30	N0_05	N0_11	N0_16	N0_22	N0_30	L0_05	L0_11	L0_16	L0_22	L0_30	U0_05	U0_11	U0_16	U0_22	U0_30
r_0005	0.000197447	0.000218425	0.000223716	0.000179443	0.000163398	0.000147062	0.000133903	0.000160335	0.000160293	0.000145615	8.92633e-05	0.000139941	0.000138454	0.00019912	0.000134679	0.000209651	0.000234538	0.000284847	0.000253991	0.000226112	0.000282337	0.000282667	0.000210918	0.000249424	0.000212398
r_0007	1.49049e-05	1.66371e-05	1.67004e-05	1.53373e-05	1.45566e-05	1.09896e-05	1.24889e-05	1.29754e-05	1.27814e-05	1.33525e-05	8.1817e-06	1.04974e-05	1.06207e-05	1.55492e-05	1.27332e-05	2.43393e-05	2.71995e-05	3.12478e-05	2.69892e-05	1.9996e-05	1.27722e-05	1.35483e-05	1.17709e-05	1.70251e-05	1.58285e-05
r_0016	3.00284e-05	3.45895e-05	3.74558e-05	3.55158e-05	3.7325e-05	3.0237e-05	3.46054e-05	3.54462e-05	3.46014e-05	3.12702e-05	2.36073e-05	2.92142e-05	2.89738e-05	3.7746e-05	2.70116e-05	2.82313e-05	3.53296e-05	4.56543e-05	4.49195e-05	4.38612e-05	2.99136e-05	3.23436e-05	2.51386e-05	3.84494e-05	3.33385e-05
r_0018	4.15858e-05	4.86642e-05	5.28214e-05	4.95222e-05	5.22466e-05	4.41419e-05	5.08514e-05	5.21395e-05	5.04387e-05	4.56005e-05	3.43208e-05	4.28795e-05	4.23678e-05	5.40749e-05	3.7798e-05	3.8724e-05	4.76592e-05	6.07849e-05	5.88325e-05	5.82629e-05	4.15711e-05	4.64443e-05	3.61301e-05	5.53872e-05	4.79402e-05
r_0023	-4.44451e-05	-5.21016e-05	-5.65293e-05	-5.34869e-05	-5.6269e-05	-4.62299e-05	-5.30325e-05	-5.43578e-05	-5.28779e-05	-4.77927e-05	-3.60772e-05	-4.46998e-05	-4.43215e-05	-5.70898e-05	-4.06982e-05	4.25071e-11	-2.25614e-11	-4.36335e-09	-7.59077e-10	-1.2061e-11	-4.42974e-05	-4.91519e-05	-3.80139e-05	-5.85814e-05	-5.06476e-05
r_0025	4.50703e-05	5.22111e-05	5.61463e-05	5.34665e-05	5.62607e-05	4.62345e-05	5.30299e-05	5.43508e-05	5.28671e-05	4.77887e-05	3.6075e-05	4.46955e-05	4.43398e-05	5.70678e-05	4.07106e-05	3.25364e-13	5.01871e-12	1.47058e-11	3.29829e-11	5.29716e-12	4.46723e-05	4.9169e-05	3.79643e-05	5.85513e-05	5.06087e-05
r_0027	4.18237e-05	4.87729e-05	5.28369e-05	4.93659e-05	5.22633e-05	4.41406e-05	5.08555e-05	5.21389e-05	5.04303e-05	4.55599e-05	3.43419e-05	4.28756e-05	4.23592e-05	5.40974e-05	3.78044e-05	3.87452e-05	4.76272e-05	6.09653e-05	5.8934e-05	5.8258e-05	4.22628e-05	4.65871e-05	3.58521e-05	5.55518e-05	4.74731e-05
r_0029	4.55735e-05	5.1859e-05	5.64992e-05	5.34256e-05	5.62574e-05	4.62369e-05	5.30382e-05	5.43469e-05	5.28654e-05	4.7785e-05	3.61439e-05	4.46689e-05	4.43287e-05	5.70753e-05	4.07205e-05	3.95981e-11	7.324e-12	1.1834e-09	3.41952e-10	2.45756e-11	4.43823e-05	4.93369e-05	3.81201e-05	5.85551e-05	5.05675e-05
r_0032	1.45872e-05	1.5714e-05	1.59895e-05	1.38384e-05	1.32582e-05	1.38805e-05	1.44187e-05	1.43639e-05	1.42478e-05	1.11708e-05	9.46707e-06	1.05871e-05	1.08492e-05	1.32245e-05	9.60002e-06	1.40505e-05	1.44251e-05	1.60503e-05	1.49551e-05	1.40887e-05	1.21166e-05	1.21153e-05	9.78082e-06	1.32563e-05	1.14987e-05
r_0039	4.14156e-05	4.72853e-05	5.05614e-05	4.75963e-05	4.94581e-05	4.17359e-05	4.75324e-05	4.86582e-05	4.73864e-05	4.25834e-05	3.28101e-05	4.04056e-05	4.01465e-05	5.18937e-05	3.70752e-05	5.67124e-05	6.70612e-05	7.66875e-05	6.76857e-05	6.05412e-05	4.06391e-05	4.39245e-05	3.41959e-05	5.2276e-05	4.4936e-05
r_0040	4.21135e-05	4.72479e-05	5.07578e-05	4.75408e-05	4.94546e-05	4.17361e-05	4.75383e-05	4.86598e-05	4.73945e-05	4.26137e-05	3.28905e-05	4.03994e-05	4.01548e-05	5.22385e-05	3.69355e-05	5.67059e-05	6.71329e-05	7.66549e-05	6.75732e-05	6.05901e-05	4.0461e-05	4.3965e-05	3.41774e-05	5.23232e-05	4.50341e-05
r_0042	4.21006e-05	4.70812e-05	5.06818e-05	4.74649e-05	4.94607e-05	4.1734e-05	4.75491e-05	4.86652e-05	4.73922e-05	4.25959e-05	3.28213e-05	4.03995e-05	4.0144e-05	5.19436e-05	3.69475e-05	5.67019e-05	6.70561e-05	7.70749e-05	6.72137e-05	6.05373e-05	4.05305e-05	4.39554e-05	3.4292e-05	5.23162e-05	4.50833e-05
r_0060	-4.51669e-05	-5.2276e-05	-5.67028e-05	-5.35411e-05	-5.62857e-05	-4.62274e-05	-5.30359e-05	-5.43609e-05	-5.2857e-05	-4.77875e-05	-3.61811e-05	-4.46872e-05	-4.43354e-05	-5.71441e-05	-4.06964e-05	-2.24065e-11	2.83802e-13	-2.28879e-11	-1.48053e-09	-8.10255e-10	-4.44196e-05	-4.92141e-05	-3.81782e-05	-5.85504e-05	-5.04798e-05
r_0061	4.54271e-05	5.22539e-05	5.6942e-05	5.34344e-05	5.62274e-05	4.62285e-05	5.30317e-05	5.43573e-05	5.28578e-05	4.77889e-05	3.60346e-05	4.46931e-05	4.433e-05	5.72186e-05	4.07119e-05	3.74607e-12	3.32385e-11	8.99412e-11	2.23784e-11	1.23865e-11	4.48793e-05	4.93188e-05	3.81478e-05	5.85358e-05	5.05783e-05
r_0065	4.21441e-05	4.72473e-05	5.05952e-05	4.73841e-05	4.95315e-05	4.17348e-05	4.75303e-05	4.86696e-05	4.73883e-05	4.26011e-05	3.28209e-05	4.04127e-05	4.01607e-05	5.22815e-05	3.69276e-05	5.6715e-05	6.71371e-05	7.6993e-05	6.74652e-05	6.06187e-05	4.03417e-05	4.40054e-05	3.42619e-05	5.2218e-05	4.49411e-05
r_0079	1.04356e-05	1.4743e-05	1.76441e-05	1.9128e-05	2.25405e-05	1.3173e-05	1.7199e-05	1.91786e-05	2.04499e-05	2.05878e-05	9.24793e-06	1.37202e-05	1.47558e-05	2.08383e-05	1.55741e-05	1.34699e-05	1.88889e-05	2.60764e-05	2.73905e-05	2.94747e-05	1.07517e-05	1.436e-05	1.26881e-05	2.20572e-05	2.03988e-05
r_0080	7.43499e-06	8.63501e-06	9.37002e-06	8.77062e-06	9.25443e-06	7.81746e-06	9.0074e-06	9.23904e-06	8.93395e-06	8.07823e-06	6.08676e-06	7.59589e-06	7.50436e-06	9.59466e-06	6.69578e-06	6.86411e-06	8.44523e-06	1.07875e-05	1.04279e-05	1.03233e-05	7.44987e-06	8.2466e-06	6.37541e-06	9.84738e-06	8.45141e-06
r_0091	2.11655e-14	0.00019471	0.000272051	0.000481865	0.000693988	0.000734965	0.000790436	0.000837818	0.000600272	0.000444623	0.00253116	0.000323619	0.00032959	0.000671131	0.000456685	0.000319224	0.000721339	0.0011487	0.000900933	0.000776942	0.000328606	0.000680839	0.000426251	0.000784404	0.000688315
r_0096	9.07112e-05	0.000106906	0.000114859	0.000109631	0.000113192	8.93774e-05	0.000102001	0.000104584	0.000102948	9.30661e-05	7.01939e-05	8.58298e-05	8.66594e-05	0.000118535	8.49669e-05	4.92434e-05	5.92039e-05	7.11369e-05	6.79224e-05	6.40355e-05	8.70607e-05	9.69317e-05	7.59999e-05	0.00011514	0.000100492
r_0097	9.03064e-05	0.000106755	0.000115052	0.000111118	0.000113181	8.93635e-05	0.000102084	0.000104705	0.000102978	9.31172e-05	7.01215e-05	8.58502e-05	8.66322e-05	0.000115731	8.49789e-05	4.92985e-05	5.92614e-05	7.11061e-05	6.79148e-05	6.40057e-05	8.74482e-05	9.65538e-05	7.55248e-05	0.000115615	0.000100469
r_0109	0.000247571	0.000272196	0.000259145	0.000200364	0.00016265	0.000175207	0.00015474	0.000221763	0.000191764	0.000146903	0.000432964	0.00033371	0.000224881	0.000227123	0.000137941	0.00022221	0.000235838	0.000254548	0.000191001	0.000185545	0.000189049	0.000209198	0.000193202	0.00018855	0.000233667
r_0112	0.000315527	0.000353103	0.00034087	0.000269114	0.000198379	0.000213176	0.000190335	0.000266727	0.000232351	0.000178363	0.000525781	0.000440358	0.000312463	0.000303418	0.00021354	0.00185421	0.000282576	0.000487468	0.000394274	0.000225984	0.000431224	0.000250204	0.000327802	0.000227544	0.000318573
r_0115	5.46195e-05	6.44902e-05	6.03541e-05	5.41214e-05	4.45721e-05	2.73763e-05	3.09341e-05	3.23355e-05	3.26255e-05	3.48559e-05	2.02426e-05	2.59823e-05	2.70201e-05	4.29344e-05	3.67019e-05	8.98009e-05	9.50883e-05	9.89423e-05	8.35633e-05	5.68431e-05	5.61528e-05	5.48504e-05	5.21051e-05	6.52825e-05	5.89701e-05
r_0118	5.34586e-05	6.36294e-05	6.00131e-05	5.4053e-05	4.46073e-05	2.73856e-05	3.09574e-05	3.23348e-05	3.2612e-05	3.48726e-05	2.01876e-05	2.59846e-05	2.70267e-05	4.27496e-05	3.66778e-05	9.00001e-05	9.54324e-05	9.84104e-05	8.11379e-05	5.69271e-05	5.82013e-05	5.53864e-05	5.18018e-05	6.52932e-05	5.91272e-05
r_0148	0.000974338	0.00112464	0.00118195	0.00106126	0.00103081	0.000883178	0.00097476	0.00106521	0.00101633	0.000904433	0.00100283	0.00101727	0.000907061	0.00114776	0.000772233	0.00253528	0.00110911	0.00169171	0.00140787	0.00118117	0.000884079	0.00110761	0.000807531	0.00112311	0.00109318
r_0151	1.02945e-05	1.46719e-05	1.77185e-05	1.91542e-05	2.25347e-05	1.31776e-05	1.72236e-05	1.91871e-05	2.04469e-05	2.05908e-05	9.49441e-06	1.37242e-05	1.47243e-05	2.07325e-05	1.55059e-05	1.34579e-05	1.88426e-05	2.58436e-05	2.72548e-05	2.94856e-05	1.05427e-05	1.4487e-05	1.27793e-05	2.20089e-05	2.04604e-05
r_0152	2.0232e-05	2.41649e-05	2.55735e-05	2.50156e-05	2.59345e-05	1.77158e-05	2.12495e-05	2.27223e-05	2.31686e-05	2.38139e-05	1.3047e-05	1.75223e-05	1.81404e-05	2.60779e-05	2.06107e-05	3.11715e-05	3.67867e-05	4.38882e-05	4.08462e-05	3.49416e-05	1.81779e-05	2.09013e-05	1.81181e-05	2.81048e-05	2.60852e-05
r_0153	2.00508e-05	2.41011e-05	2.54693e-05	2.50924e-05	2.59343e-05	1.77179e-05	2.12469e-05	2.27154e-05	2.3165e-05	2.3814e-05	1.30405e-05	1.75211e-05	1.81613e-05	2.61506e-05	2.05904e-05	3.10646e-05	3.66868e-05	4.39761e-05	4.09073e-05	3.47743e-05	1.82233e-05	2.08928e-05	1.82312e-05	2.8118e-05	2.59976e-05
r_0154	1.45826e-05	1.58622e-05	1.59132e-05	1.3814e-05	1.32562e-05	1.38807e-05	1.44187e-05	1.4362e-05	1.42492e-05	1.1176e-05	9.46456e-06	1.05915e-05	1.08514e-05	1.32099e-05	9.59944e-06	1.40464e-05	1.4431e-05	1.61123e-05	1.49179e-05	1.41102e-05	1.1953e-05	1.2087e-05	9.78233e-06	1.32397e-05	1.15392e-05
r_0173	0.00108912	0.000880466	0.00163141	0.000512635	0.000434935	0.000207108	0.000183582	0.000259842	0.000657322	0.000730449	0.000482226	0.00113866	0.000963343	0.000386175	0.00056833	0.00186795	0.000609725	0.000492275	0.00032343	0.000525453	0.00113963	0.00037164	0.000352356	0.000651089	0.000408844
r_0175	0.000173532	0.000205127	0.000212334	0.000199586	0.00019516	0.000147042	0.000167672	0.000172432	0.000170288	0.000159227	0.000113715	0.000141368	0.000142609	0.000193177	0.000148645	0.00016769	0.000188895	0.000214231	0.000195411	0.000164609	0.000175116	0.000185008	0.000152779	0.000218972	0.000192673
r_0195	2.01298e-05	8.8933e-06	7.25777e-06	4.51931e-06	4.2515e-06	5.79152e-05	4.2859e-05	3.0604e-05	2.25799e-05	6.27708e-06	0.000149536	7.07315e-05	5.02365e-05	1.45419e-05	1.00755e-05	2.83026e-05	1.84258e-05	9.43778e-06	6.26037e-06	6.45005e-06	3.41839e-05	2.07176e-05	1.62371e-05	9.39645e-06	7.01361e-06
r_0202	4.15573e-06	4.82942e-06	5.24804e-06	4.90922e-06	5.18397e-06	4.38025e-06	5.04606e-06	5.17488e-06	5.0045e-06	4.524e-06	3.40621e-06	4.25484e-06	4.20306e-06	5.37517e-06	3.74995e-06	3.84456e-06	4.73029e-06	6.03156e-06	5.82736e-06	5.78274e-06	4.19413e-06	4.62251e-06	3.56848e-06	5.51314e-06	4.72655e-06
r_0203	4.15913e-06	4.83485e-06	5.24523e-06	4.90691e-06	5.18737e-06	4.38024e-06	5.04499e-06	5.17519e-06	5.00435e-06	4.52353e-06	3.40786e-06	4.25394e-06	4.20313e-06	5.37624e-06	3.75073e-06	3.84431e-06	4.73066e-06	6.03383e-06	5.84758e-06	5.78342e-06	4.17425e-06	4.62843e-06	3.56845e-06	5.51237e-06	4.7288e-06
r_0207	5.54496e-05	6.40081e-05	6.01669e-05	5.42479e-05	4.45922e-05	2.73843e-05	3.09356e-05	3.23436e-05	3.25343e-05	3.48541e-05	2.02408e-05	2.59879e-05	2.70276e-05	4.30491e-05	3.66638e-05	8.99487e-05	9.49936e-05	9.67543e-05	8.14176e-05	5.67864e-05	5.65021e-05	5.49622e-05	5.13525e-05	6.53373e-05	6.01791e-05
r_0208	5.39705e-05	6.3379e-05	5.99751e-05	5.50942e-05	4.45748e-05	2.73741e-05	3.09521e-05	3.23399e-05	3.26303e-05	3.48365e-05	2.02442e-05	2.5978e-05	2.70198e-05	4.2931e-05	3.66525e-05	9.01386e-05	9.50462e-05	9.65491e-05	8.42264e-05	5.66342e-05	5.70424e-05	5.47436e-05	5.15883e-05	6.53381e-05	5.98513e-05
r_0211	1.48964e-05	1.7328e-05	1.87862e-05	1.7624e-05	1.85692e-05	1.56859e-05	1.80704e-05	1.85318e-05	1.79214e-05	1.6203e-05	1.22309e-05	1.52347e-05	1.50528e-05	1.92319e-05	1.34275e-05	1.37657e-05	1.69431e-05	2.15986e-05	2.09317e-05	2.07016e-05	1.48424e-05	1.65974e-05	1.27529e-05	1.97347e-05	1.6896e-05
r_0214	1.47355e-05	2.12506e-05	2.44357e-05	2.84585e-05	3.67109e-05	1.86199e-05	2.25201e-05	2.5125e-05	2.91369e-05	3.40791e-05	1.25932e-05	1.7329e-05	2.07787e-05	2.86875e-05	2.29048e-05	1.93919e-05	2.4551e-05	3.46906e-05	3.46079e-05	3.7594e-05	0.000773657	0.000299897	8.75196e-05	0.000211499	0.00017971
r_0215	6.71939e-05	7.79104e-05	8.40191e-05	7.92668e-05	8.31276e-05	6.81782e-05	7.82152e-05	8.02453e-05	7.8117e-05	7.11263e-05	5.33156e-05	6.61358e-05	6.59141e-05	8.58438e-05	6.16709e-05	6.5077e-05	8.0034e-05	0.000101642	9.7964e-05	9.52298e-05	6.63187e-05	7.34905e-05	5.75115e-05	8.76689e-05	7.60434e-05
r_0216	-0.00033797	-0.000402285	-0.000418089	-0.000408332	-0.000334649	-0.000220002	-0.000256298	-0.000268969	-0.000273993	-0.000281499	-0.000219963	-0.000274902	-0.000243526	-0.00042216	-0.000341535	-0.000555243	-0.000380017	-0.000714299	-0.000654922	-0.000382986	-0.00108547	-0.000563812	-0.000388768	-0.000634425	-0.000480666
r_0219	6.67897e-05	7.78756e-05	8.37014e-05	7.93665e-05	8.31533e-05	6.81828e-05	7.82213e-05	8.0236e-05	7.81164e-05	7.11202e-05	5.33282e-05	6.6144e-05	6.59127e-05	8.59043e-05	6.16748e-05	6.50806e-05	7.99926e-05	0.00010054	9.7965e-05	9.53432e-05	6.69112e-05	7.33992e-05	5.74262e-05	8.76154e-05	7.59536e-05
r_0225	1.49534e-05	1.67241e-05	1.67248e-05	1.52952e-05	1.45495e-05	1.09894e-05	1.24847e-05	1.29749e-05	1.27807e-05	1.33515e-05	8.18867e-06	1.04978e-05	1.06217e-05	1.55602e-05	1.27076e-05	2.43739e-05	2.71922e-05	3.11326e-05	2.72336e-05	2.00785e-05	1.28235e-05	1.3595e-05	1.16556e-05	1.70323e-05	1.57257e-05
r_0226	0.00739751	0.00682771	0.00617904	0.00569704	0.00703016	0.0169717	0.0168637	0.0162427	0.012744	0.00472032	0.00581008	0.00947657	0.0104039	0.014543	0.0236707	0.0150751	0.00952134	0.0107997	0.00758458	0.00639664	0.0203597	0.011425	0.00754807	0.00859715	0.0121499
r_0250	6.84334e-05	8.49719e-05	8.55946e-05	8.30936e-05	8.12552e-05	4.59966e-05	5.34685e-05	5.74554e-05	6.17535e-05	6.89281e-05	3.29159e-05	4.33008e-05	4.78102e-05	7.15917e-05	5.95924e-05	0.000109475	0.000120492	0.000133417	0.000117029	9.4368e-05	0.000829723	0.000358041	0.000138901	0.000277266	0.000234897
r_0278	3.76871e-05	4.23844e-05	4.57957e-05	4.2602e-05	4.42472e-05	3.73115e-05	4.24851e-05	4.34809e-05	4.23837e-05	3.80792e-05	2.94474e-05	3.61437e-05	3.59493e-05	4.64374e-05	3.31969e-05	5.28383e-05	6.23285e-05	7.06386e-05	6.14752e-05	5.47772e-05	3.65842e-05	3.9453e-05	3.0596e-05	4.67331e-05	4.01553e-05
r_0279	4.22147e-05	4.73832e-05	5.06616e-05	4.75043e-05	4.94447e-05	4.1739e-05	4.75348e-05	4.86737e-05	4.73839e-05	4.25894e-05	3.29132e-05	4.04065e-05	4.01591e-05	5.19743e-05	3.69858e-05	5.66905e-05	6.7132e-05	7.63913e-05	6.71994e-05	6.05649e-05	4.07445e-05	4.40458e-05	3.41013e-05	5.21485e-05	4.48442e-05
r_0280	0.00187717	0.00120421	0.00110164	0.00104242	0.0015409	0.00332106	0.0032833	0.0031454	0.00238827	0.00076374	0.00164106	0.00179777	0.00196692	0.00286674	0.00478398	0.00373001	0.00223667	0.00265368	0.00186343	0.00140942	0.00400547	0.0023267	0.00167911	0.00168524	0.00238266
r_0300	0.00126073	0.00126628	0.000837757	0.00107807	0.00154066	0.00332019	0.00328306	0.00314838	0.00238654	0.000763676	0.00117115	0.00180411	0.00197457	0.00169989	0.00486301	0.00452049	0.00224585	0.0028356	0.00193127	0.00141709	0.00222649	0.00232553	0.00167515	0.00170416	0.00144679
r_0302	0.00196369	0.00123737	0.00110006	0.00107801	0.00153501	0.00332183	0.00328413	0.00314978	0.0023885	0.000763744	0.00161499	0.00179818	0.00195181	0.00314996	0.00488047	0.00372906	0.00224059	0.00270261	0.00186548	0.00141368	0.00400662	0.00232573	0.00165671	0.00170419	0.00243393
r_0307	4.98816e-06	7.08795e-06	8.47448e-06	9.16326e-06	1.08385e-05	6.27974e-06	8.21339e-06	9.18125e-06	9.78975e-06	9.85968e-06	4.51851e-06	6.52199e-06	7.04063e-06	9.94365e-06	7.44452e-06	6.47819e-06	9.06309e-06	1.24959e-05	1.31968e-05	1.4209e-05	5.25365e-06	7.13854e-06	6.11176e-06	1.05925e-05	9.83363e-06
r_0309	6.99538e-06	7.20827e-06	6.63156e-06	5.04767e-06	4.00078e-06	6.06316e-06	5.40491e-06	5.11595e-06	5.30995e-06	3.09579e-06	3.37378e-06	2.98928e-06	3.34071e-06	3.6213e-06	2.90089e-06	7.18352e-06	5.97367e-06	5.38613e-06	4.50322e-06	3.75941e-06	4.77053e-06	3.87011e-06	3.42304e-06	3.41865e-06	3.09728e-06
r_0310	7.14104e-06	7.20915e-06	6.5871e-06	5.09395e-06	3.99756e-06	6.05878e-06	5.41057e-06	5.1201e-06	5.30733e-06	3.0982e-06	3.39605e-06	2.99353e-06	3.34381e-06	3.62553e-06	2.90723e-06	7.18227e-06	5.97789e-06	5.3112e-06	4.51489e-06	3.76234e-06	4.83136e-06	3.8753e-06	3.47473e-06	3.41571e-06	3.09703e-06
r_0344	3.39753e-07	4.09277e-07	5.21071e-07	6.8002e-07	6.33528e-07	7.34877e-07	8.61002e-07	8.11478e-07	8.79723e-07	8.70945e-07	6.48615e-07	8.68774e-07	8.11677e-07	7.5467e-07	7.12333e-07	3.74543e-07	4.93233e-07	5.11416e-07	5.53362e-07	6.28046e-07	2.76116e-07	4.617e-07	4.90365e-07	5.79203e-07	6.72026e-07
r_0349	-1.48185e-05	-2.12701e-05	-2.47589e-05	-2.88698e-05	-3.6664e-05	-1.86204e-05	-2.25209e-05	-2.51208e-05	-2.9122e-05	-3.40901e-05	-1.26102e-05	-1.73048e-05	-2.07791e-05	-2.87199e-05	-2.29e-05	-1.93834e-05	-2.45644e-05	-3.48009e-05	-3.46513e-05	-3.75732e-05	-0.000753155	-0.000299496	-8.70299e-05	-0.000212727	-0.000173655
r_0352	9.17795e-05	0.000106346	0.000115295	0.000110474	0.00011309	8.93743e-05	0.000102021	0.000104653	0.000102943	9.30979e-05	7.01182e-05	8.5863e-05	8.6611e-05	0.000115988	8.49576e-05	4.92654e-05	5.92062e-05	7.14185e-05	6.83252e-05	6.40418e-05	8.82306e-05	9.75471e-05	7.60193e-05	0.000115118	0.000100905
r_0353	3.00388e-05	3.44983e-05	3.74322e-05	3.5542e-05	3.73385e-05	3.02389e-05	3.46104e-05	3.54527e-05	3.45897e-05	3.12531e-05	2.36192e-05	2.91701e-05	2.92531e-05	3.76533e-05	2.70102e-05	2.82284e-05	3.53405e-05	4.55162e-05	4.47223e-05	4.38482e-05	2.92805e-05	3.23025e-05	2.50864e-05	3.84161e-05	3.33358e-05
r_0361	0.000141244	0.000154942	0.000160818	0.000125934	0.000116117	0.000104761	9.53543e-05	0.000114536	0.000114316	0.000103424	5.94503e-05	0.000100395	9.85386e-05	0.000132228	9.38612e-05	0.000149449	0.000167641	0.0002087	0.000177715	0.000162373	0.000202052	0.000204238	0.000151025	0.000178207	0.000149987
r_0362	0.00013898	0.000156762	0.00016068	0.000126651	0.000116102	0.000104507	9.53689e-05	0.00011436	0.000113986	0.000103734	5.97978e-05	0.000100127	9.82611e-05	0.000133712	9.4197e-05	0.000148955	0.000167038	0.000202662	0.000180932	0.000161773	0.000198559	0.000203975	0.000150948	0.000176051	0.000153949
r_0363	3.41072e-07	4.08124e-07	5.21563e-07	6.80165e-07	6.33595e-07	7.34891e-07	8.61097e-07	8.11418e-07	8.79717e-07	8.70998e-07	6.43151e-07	8.88275e-07	8.11603e-07	7.53169e-07	7.12197e-07	3.74522e-07	4.93222e-07	5.10074e-07	5.52602e-07	6.28282e-07	2.75077e-07	4.53925e-07	4.89028e-07	5.75428e-07	6.67742e-07
r_0364	3.39892e-07	4.09427e-07	5.22059e-07	6.8133e-07	6.3352e-07	7.39857e-07	8.60983e-07	8.1156e-07	8.79511e-07	8.71407e-07	6.47352e-07	8.68531e-07	8.11645e-07	7.71482e-07	7.1286e-07	3.74464e-07	4.93188e-07	5.09786e-07	5.52268e-07	6.28906e-07	2.7563e-07	4.55683e-07	4.91149e-07	5.75482e-07	6.64639e-07
r_0366	0.0360698	0.0250049	0.0220561	0.0209008	0.0243712	0.00459519	0.00467483	0.00469767	0.00881156	0.0115497	0.0303688	0.0344939	0.0366423	0.0307343	0.0441174	0.0504489	0.0323	0.0376793	0.0280515	0.0232976	0.069392	0.0384217	0.0290489	0.0300199	0.0279995
r_0439	0.00802669	0.00828806	0.00752866	0.00698966	0.0081196	0.0204967	0.0203779	0.0196649	0.0155469	0.00598101	0.00609777	0.0115489	0.0126948	0.0104406	0.02808	0.0170856	0.0106619	0.0120353	0.00833416	0.00730872	0.0245746	0.0133701	0.00870922	0.010393	0.0145429
r_0450	0.0177771	0.0131572	0.0116581	0.0110848	0.0132046	0.00204022	0.00206632	0.002053	0.00426495	0.00576812	0.0157881	0.0177592	0.0186851	0.0158702	0.0231928	0.0298165	0.0177369	0.0214763	0.016287	0.012634	0.0367164	0.0202601	0.0157017	0.0157499	0.0146242
r_0451	0.000928066	0.000580883	0.000490088	0.000475199	0.00126259	0.00298089	0.00293868	0.00279342	0.00205125	0.000478648	0.000835372	0.0014935	0.00168011	0.00141013	0.00458567	0.00262806	0.00160611	0.00211182	0.00140977	0.00105422	0.00380296	0.00209352	0.0013776	0.00140419	0.00212752
r_0460	6.04746e-06	6.0364e-06	5.41144e-06	3.94881e-06	2.79815e-06	5.04639e-06	4.23348e-06	3.91799e-06	4.15304e-06	2.0471e-06	2.59486e-06	2.00228e-06	2.36795e-06	2.39176e-06	2.03574e-06	6.28254e-06	4.88249e-06	3.90979e-06	3.17134e-06	2.42479e-06	3.73227e-06	2.79058e-06	2.6124e-06	2.13554e-06	1.99509e-06
r_0466	2.26032e-12	0.00018136	0.000258606	0.000475556	0.0007039	0.000734462	0.000790336	0.000836644	0.000595208	0.000445154	0.00235751	0.00030735	0.000331341	0.00067264	0.000464505	0.000303855	0.000737601	0.00114397	0.000941143	0.000768209	0.000207517	0.000680704	0.000439857	0.000784386	0.000662945
r_0467	0.0196866	0.0132947	0.0118357	0.011037	0.0131299	0.00194238	0.00194762	0.00193992	0.00422739	0.00576984	0.0162441	0.0177893	0.0186628	0.0159006	0.0295403	0.029877	0.0177291	0.0215114	0.0161242	0.0125992	0.0369183	0.0202838	0.015592	0.0157524	0.0147026
r_0468	2.53497e-05	2.92835e-05	3.15969e-05	2.95198e-05	3.08398e-05	2.90744e-05	3.18404e-05	3.22755e-05	3.17078e-05	2.72936e-05	2.06809e-05	2.51779e-05	2.52013e-05	3.23414e-05	2.30011e-05	2.49625e-05	2.9938e-05	3.7406e-05	3.60657e-05	3.52e-05	2.52503e-05	2.74702e-05	2.14784e-05	3.26653e-05	2.8169e-05
r_0471	0.00116517	0.00120366	0.00124689	0.00118225	0.00116217	0.00101682	0.00110655	0.0011414	0.00113344	0.00104778	0.000704817	0.000852505	0.000903234	0.00155851	0.00101402	0.0017169	0.00152434	0.00199932	0.00155907	0.00135392	0.00179194	0.00136048	0.00101342	0.00147875	0.00132206
r_0473	2.53968e-05	2.93622e-05	3.16106e-05	2.94684e-05	3.08407e-05	2.91295e-05	3.1822e-05	3.22837e-05	3.17075e-05	2.73001e-05	2.06724e-05	2.51681e-05	2.52017e-05	3.23225e-05	2.29924e-05	2.49693e-05	2.99313e-05	3.75061e-05	3.60903e-05	3.52087e-05	2.48801e-05	2.75239e-05	2.14333e-05	3.26741e-05	2.82531e-05
r_0476	0.000153015	0.000188285	0.000196459	0.000192334	0.000198957	0.000128799	0.000152854	0.000163245	0.000170039	0.000174541	9.35892e-05	0.000123588	0.000130733	0.000185468	0.000147022	0.000202689	0.000236856	0.000284281	0.000267845	0.000239639	0.000863677	0.000447652	0.000216124	0.00039655	0.000342852
r_0485	6.09644e-06	6.03046e-06	5.37819e-06	3.92155e-06	2.79087e-06	5.04199e-06	4.23443e-06	3.91719e-06	4.14961e-06	2.04751e-06	2.59152e-06	2.00248e-06	2.3699e-06	2.43296e-06	2.04015e-06	6.28989e-06	4.87132e-06	3.91236e-06	3.10734e-06	2.41907e-06	3.60606e-06	2.79979e-06	2.62077e-06	2.13163e-06	1.99939e-06
r_0486	0.0309591	0.0250107	0.0221142	0.021333	0.0245293	0.00471009	0.00480193	0.00482976	0.00893883	0.0116827	0.0253083	0.0345356	0.0367563	0.0227424	0.0441538	0.0505346	0.0324211	0.0375276	0.0289492	0.0234337	0.0693405	0.0383483	0.02882	0.0307906	0.0281604
r_0489	0.00241426	0.00152815	0.00139488	0.00113089	0.00232939	4.00932e-05	4.2911e-05	2.94772e-05	7.20483e-05	0.000120692	0.00159725	0.00109529	0.000767642	0.00133957	0.00241187	0.00909229	0.00354158	0.00630066	0.00446944	0.00234364	0.00392604	0.00235958	0.00250027	0.00182696	0.00169686
r_0491	0.0024408	0.00152741	0.00139015	0.00113201	0.00232867	4.00881e-05	4.29113e-05	2.94927e-05	7.18304e-05	0.000120732	0.00158239	0.00109731	0.000770081	0.00131508	0.00241159	0.00909094	0.00354207	0.00629848	0.00446974	0.00233889	0.00392341	0.00236017	0.00250182	0.00182462	0.00169486
r_0499	1.04136e-05	1.47124e-05	1.76558e-05	1.91071e-05	2.25365e-05	1.31772e-05	1.72025e-05	1.91806e-05	2.04382e-05	2.0594e-05	9.42557e-06	1.37169e-05	1.47109e-05	2.09517e-05	1.55523e-05	1.34818e-05	1.88247e-05	2.59791e-05	2.75017e-05	2.94808e-05	1.0711e-05	1.43799e-05	1.28729e-05	2.20297e-05	2.04573e-05
r_0505	0.000979698	0.000892054	0.000740512	0.000753317	0.00126398	0.00297777	0.00293585	0.00279599	0.00205269	0.000478785	0.000792547	0.0015138	0.00168393	0.00133232	0.00457351	0.00261722	0.00160658	0.00212177	0.0014096	0.00105275	0.00380608	0.00196478	0.00135248	0.00142435	0.0011839
r_0510	8.95972e-05	0.000100646	0.000102263	8.14699e-05	7.43137e-05	6.71721e-05	6.11399e-05	7.34965e-05	7.29939e-05	6.63978e-05	4.04914e-05	6.45864e-05	6.31737e-05	8.65434e-05	6.07236e-05	9.57552e-05	0.000107617	0.000130013	0.00011957	0.000104655	0.000130307	0.000130803	9.64462e-05	0.000113969	9.63348e-05
r_0514	5.24396e-06	7.30288e-06	8.72862e-06	9.41394e-06	1.11321e-05	6.44914e-06	8.43812e-06	9.43316e-06	1.00527e-05	1.01317e-05	4.67342e-06	6.69316e-06	7.2324e-06	1.02875e-05	7.64396e-06	6.65885e-06	9.31988e-06	1.28908e-05	1.36805e-05	1.46172e-05	5.4108e-06	7.19388e-06	6.31276e-06	1.0886e-05	1.01375e-05
r_0528	5.09681e-06	7.28064e-06	8.70807e-06	9.41921e-06	1.11459e-05	6.44781e-06	8.43708e-06	9.42908e-06	1.0057e-05	1.01408e-05	4.64275e-06	6.69354e-06	7.22705e-06	1.02751e-05	7.64508e-06	6.66251e-06	9.32202e-06	1.27943e-05	1.3603e-05	1.46634e-05	5.37158e-06	7.19574e-06	6.34728e-06	1.08897e-05	1.01484e-05
r_0534	0.0200307	0.013835	0.0124036	0.0118198	0.0140914	0.00300673	0.00301899	0.00307374	0.0051067	0.00644506	0.0166603	0.0184836	0.0193425	0.0165764	0.0238116	0.0306406	0.0188307	0.0230905	0.0174591	0.013729	0.0376486	0.0214032	0.0163582	0.0172461	0.0156524
r_0536	1.49142e-05	1.66571e-05	1.66405e-05	1.53394e-05	1.45554e-05	1.09886e-05	1.24836e-05	1.29731e-05	1.27805e-05	1.33503e-05	8.15805e-06	1.04976e-05	1.06197e-05	1.55119e-05	1.27084e-05	2.43289e-05	2.72036e-05	3.22637e-05	2.70703e-05	1.99952e-05	1.2858e-05	1.35624e-05	1.16831e-05	1.70271e-05	1.58641e-05
r_0537	1.48572e-05	1.67027e-05	1.66661e-05	1.52877e-05	1.45646e-05	1.0989e-05	1.24841e-05	1.29741e-05	1.27806e-05	1.33516e-05	8.1933e-06	1.04971e-05	1.06221e-05	1.55429e-05	1.27061e-05	2.43442e-05	2.72157e-05	3.10875e-05	2.70807e-05	2.00036e-05	1.27684e-05	1.35672e-05	1.1679e-05	1.70417e-05	1.57236e-05
r_0538	1.48504e-05	1.66813e-05	1.66126e-05	1.53343e-05	1.4549e-05	1.09887e-05	1.24819e-05	1.29751e-05	1.27823e-05	1.33526e-05	8.18505e-06	1.04971e-05	1.06215e-05	1.55902e-05	1.27083e-05	2.43307e-05	2.73075e-05	3.12744e-05	2.71798e-05	2.00486e-05	1.2891e-05	1.3606e-05	1.17203e-05	1.69941e-05	1.57725e-05
r_0542	4.14135e-05	4.85517e-05	5.23691e-05	4.95467e-05	5.22742e-05	4.41411e-05	5.08486e-05	5.21497e-05	5.04347e-05	4.55931e-05	3.42944e-05	4.2873e-05	4.23647e-05	5.4148e-05	3.78387e-05	3.87207e-05	4.7684e-05	6.04919e-05	5.88312e-05	5.82433e-05	4.2099e-05	4.65718e-05	3.60203e-05	5.56135e-05	4.77722e-05
r_0545	4.18238e-05	4.87029e-05	5.29234e-05	4.94472e-05	5.22005e-05	4.41416e-05	5.08423e-05	5.21297e-05	5.0424e-05	4.56128e-05	3.43213e-05	4.28772e-05	4.2368e-05	5.41661e-05	3.78036e-05	3.87447e-05	4.76588e-05	6.10418e-05	5.89142e-05	5.82708e-05	4.18077e-05	4.65615e-05	3.58463e-05	5.55638e-05	4.7686e-05
r_0547	6.70883e-05	7.76405e-05	8.386e-05	7.93837e-05	8.31176e-05	6.81767e-05	7.82302e-05	8.02557e-05	7.81089e-05	7.1161e-05	5.31924e-05	6.61322e-05	6.5917e-05	8.63515e-05	6.16943e-05	6.5086e-05	7.99789e-05	0.000100903	9.78748e-05	9.55775e-05	6.61077e-05	7.35492e-05	5.75365e-05	8.76306e-05	7.60857e-05
r_0548	5.22405e-05	6.18115e-05	6.7898e-05	6.55847e-05	6.98993e-05	5.42991e-05	6.37981e-05	6.58641e-05	6.38718e-05	5.99544e-05	4.38135e-05	5.55466e-05	5.50942e-05	7.26937e-05	5.20402e-05	5.10194e-05	6.55836e-05	8.48946e-05	8.30128e-05	8.14279e-05	5.42754e-05	6.17662e-05	4.76157e-05	7.43839e-05	6.45014e-05
r_0549	1.42996e-05	1.57843e-05	1.60115e-05	1.38376e-05	1.32523e-05	1.38811e-05	1.44168e-05	1.43681e-05	1.42477e-05	1.11732e-05	9.48048e-06	1.0588e-05	1.08479e-05	1.31977e-05	9.60074e-06	1.40623e-05	1.44092e-05	1.60129e-05	1.4934e-05	1.40803e-05	1.21305e-05	1.21236e-05	9.71984e-06	1.32549e-05	1.14974e-05
r_0553	0.000159086	0.000175002	0.000168148	0.000156048	0.000192062	2.57365e-05	2.83213e-05	3.14817e-05	5.66608e-05	0.000129915	0.00013082	0.000145308	0.000154855	0.000208993	0.000268044	0.000257542	0.00015632	0.000163818	0.000225681	0.000172023	0.000383518	0.000218085	0.000160736	0.000245819	0.000251259
r_0563	1.48938e-05	1.66149e-05	1.67324e-05	1.53693e-05	1.4556e-05	1.09893e-05	1.24836e-05	1.29738e-05	1.27803e-05	1.33476e-05	8.19097e-06	1.05259e-05	1.06201e-05	1.56803e-05	1.27161e-05	2.43503e-05	2.71684e-05	3.12981e-05	2.71168e-05	1.99837e-05	1.28547e-05	1.35463e-05	1.17044e-05	1.70649e-05	1.58095e-05
r_0564	1.49386e-05	1.66545e-05	1.66156e-05	1.53623e-05	1.45554e-05	1.0989e-05	1.24828e-05	1.29734e-05	1.2781e-05	1.33536e-05	8.18569e-06	1.04934e-05	1.06207e-05	1.55967e-05	1.27112e-05	2.4382e-05	2.72403e-05	3.09507e-05	2.71571e-05	2.00884e-05	1.29399e-05	1.35239e-05	1.16708e-05	1.70319e-05	1.57834e-05
r_0565	5.12302e-06	7.29818e-06	8.73411e-06	9.42324e-06	1.11418e-05	6.44874e-06	8.4363e-06	9.43429e-06	1.00549e-05	1.01334e-05	4.61885e-06	6.69463e-06	7.23007e-06	1.03327e-05	7.64372e-06	6.65788e-06	9.32814e-06	1.28254e-05	1.34316e-05	1.46022e-05	5.43327e-06	7.20001e-06	6.35531e-06	1.09055e-05	1.00927e-05
r_0566	4.1678e-06	4.83967e-06	5.24979e-06	4.91744e-06	5.18555e-06	4.38034e-06	5.04595e-06	5.17502e-06	5.00435e-06	4.52435e-06	3.40937e-06	4.2551e-06	4.20373e-06	5.38487e-06	3.75089e-06	3.84453e-06	4.73042e-06	6.04465e-06	5.83606e-06	5.78267e-06	4.21851e-06	4.62561e-06	3.57153e-06	5.51412e-06	4.7389e-06
r_0568	0.000877925	0.000962324	0.00096367	0.000761694	0.000690642	0.000671275	0.000627516	0.000748752	0.000712156	0.000616184	0.000885299	0.0008221	0.000693063	0.000866166	0.000613266	0.00249904	0.00100052	0.00133503	0.00116413	0.000899683	0.00121073	0.00100396	0.000802672	0.000934469	0.000927045
r_0570	2.52498e-05	3.13362e-05	3.42114e-05	3.4573e-05	3.71002e-05	2.41148e-05	2.96801e-05	3.21263e-05	3.3226e-05	3.39832e-05	1.77603e-05	2.42107e-05	2.53916e-05	3.66666e-05	2.82612e-05	3.77837e-05	4.60486e-05	5.57657e-05	5.47654e-05	4.95158e-05	2.35047e-05	2.798e-05	2.44075e-05	3.91581e-05	3.61424e-05
r_0658	0.00122624	0.00124189	0.00106091	0.00104012	0.00153011	0.00332023	0.00328355	0.0031461	0.00238565	0.000763737	0.000993054	0.00179467	0.00194485	0.00283905	0.0048301	0.00288608	0.00222423	0.00246703	0.00178135	0.00140051	0.00400477	0.00232884	0.00165739	0.00170563	0.00238186
r_0663	-2.99954e-05	-3.45134e-05	-3.7275e-05	-3.55753e-05	-3.73086e-05	-3.02343e-05	-3.46076e-05	-3.54864e-05	-3.46043e-05	-3.12744e-05	-2.35895e-05	-2.91588e-05	-2.89821e-05	-3.76992e-05	-2.70155e-05	-2.82187e-05	-3.53735e-05	-4.54969e-05	-4.49179e-05	-4.38093e-05	-2.93551e-05	-3.24249e-05	-2.50922e-05	-3.8505e-05	-3.33603e-05
r_0669	3.00799e-05	3.45628e-05	3.73918e-05	3.55837e-05	3.73384e-05	3.02371e-05	3.46073e-05	3.54528e-05	3.45982e-05	3.12778e-05	2.36296e-05	2.91623e-05	2.89777e-05	3.75877e-05	2.70835e-05	2.82285e-05	3.53404e-05	4.58949e-05	4.49863e-05	4.38239e-05	2.94565e-05	3.25342e-05	2.50445e-05	3.84396e-05	3.32783e-05
r_0678	4.17899e-05	4.8718e-05	5.27806e-05	4.94544e-05	5.22448e-05	4.41448e-05	5.08495e-05	5.21648e-05	5.04866e-05	4.55783e-05	3.43983e-05	4.28934e-05	4.23637e-05	5.38212e-05	3.77952e-05	3.87514e-05	4.76796e-05	6.0735e-05	5.90035e-05	5.828e-05	4.16769e-05	4.65374e-05	3.60243e-05	5.5607e-05	4.80666e-05
r_0692	2.30706e-05	2.73555e-05	3.09324e-05	3.04208e-05	3.33229e-05	2.4179e-05	2.92028e-05	3.03388e-05	2.92906e-05	2.8181e-05	2.0242e-05	2.61711e-05	2.56395e-05	3.39363e-05	2.41114e-05	2.10447e-05	2.93712e-05	4.03478e-05	4.01852e-05	4.01891e-05	2.48147e-05	2.84514e-05	2.16968e-05	3.49843e-05	3.00417e-05
r_0697	0.000156827	0.00017507	0.000168053	0.000155812	0.000192581	2.57381e-05	2.8326e-05	3.14672e-05	5.66276e-05	0.000129889	0.000131794	0.000146025	0.000155403	0.000206711	0.000266866	0.000257601	0.000156177	0.000163145	0.000224493	0.00017202	0.000382022	0.000217265	0.000160947	0.000247237	0.00025603
r_0699	-4.52985e-05	-5.22308e-05	-5.63916e-05	-5.35103e-05	-5.62637e-05	-4.62311e-05	-5.30281e-05	-5.43496e-05	-5.28847e-05	-4.77863e-05	-3.613e-05	-4.46188e-05	-4.43455e-05	-5.73066e-05	-4.07086e-05	-6.25876e-11	1.09242e-12	-1.16497e-09	1.64638e-09	-6.34613e-13	-4.44441e-05	-4.93134e-05	-3.7997e-05	-5.85977e-05	-5.06753e-05
r_0713	0.00115843	0.000799913	0.000750255	0.00107652	0.00154472	0.00332114	0.00328262	0.00314548	0.00239978	0.00076371	0.00172463	0.00180851	0.00197978	0.00168702	0.00489573	0.00406229	0.00224864	0.0025497	0.00171386	0.00141914	0.004028	0.00232724	0.00168773	0.00170517	0.00131813
r_0718	0.000100062	0.000117661	0.000118712	0.000110848	0.000101484	7.05525e-05	7.99546e-05	8.26082e-05	8.27567e-05	8.01999e-05	5.41441e-05	6.7164e-05	6.93442e-05	0.000101437	8.09339e-05	0.00013929	0.000154966	0.00016997	0.000151116	0.000120777	0.000100135	0.000101885	8.99053e-05	0.000121902	0.000109256
r_0722	0.000144276	0.000159059	0.000157816	0.000126536	0.000115924	0.000104819	9.52416e-05	0.000114114	0.000114213	0.000103532	5.92215e-05	0.000100407	9.80501e-05	0.000131793	9.39961e-05	0.000149144	0.000167726	0.000206205	0.000180166	0.000161578	0.000198103	0.000204665	0.000150625	0.0001768	0.00015075
r_0723	-0.000143501	-0.000155754	-0.000157511	-0.000128946	-0.000115941	-0.000105123	-9.56258e-05	-0.000115271	-0.000114138	-0.00010346	-6.96122e-05	-0.000100114	-9.85611e-05	-0.000142691	-9.46294e-05	-0.000149202	-0.000167451	-0.000203618	-0.000182012	-0.000161711	-0.000200398	-0.000204009	-0.00015115	-0.000177588	-0.000150203
r_0727	7.41759e-06	8.57884e-06	9.38774e-06	8.77789e-06	9.25655e-06	7.81957e-06	9.0096e-06	9.23891e-06	8.93367e-06	8.07655e-06	6.08894e-06	7.59566e-06	7.50391e-06	9.59693e-06	6.69682e-06	6.86309e-06	8.44382e-06	1.07603e-05	1.04345e-05	1.03225e-05	7.42629e-06	8.26036e-06	6.36465e-06	9.84108e-06	8.44623e-06
r_0759	5.4429e-05	6.38306e-05	6.02548e-05	5.3694e-05	4.45799e-05	2.73777e-05	3.09516e-05	3.23377e-05	3.26254e-05	3.4869e-05	2.02699e-05	2.59771e-05	2.70254e-05	4.27362e-05	3.67261e-05	9.00392e-05	9.63079e-05	9.83137e-05	8.32207e-05	5.68573e-05	5.72304e-05	5.48379e-05	5.20483e-05	6.54988e-05	5.95831e-05
r_0770	0.00159149	0.00281703	0.00269718	0.00222986	0.000921012	0.0045036	0.00456873	0.00454625	0.00420429	0.00266696	0.00214032	0.00303921	0.00337159	0.00192292	0.00422988	8.14026e-08	0.000666678	4.23184e-07	3.2598e-07	0.000898558	0.00460754	0.00219279	0.00100819	0.00222426	0.00295313
r_0773	0.00469976	0.00464544	0.00288535	0.00403889	0.00594182	0.0129975	0.0128513	0.0123132	0.00928267	0.00282963	0.00380052	0.00696731	0.00764923	0.00672021	0.0192706	0.0145415	0.00838795	0.0100271	0.00435834	0.00536468	0.0160218	0.00913907	0.0063707	0.00661268	0.00922627
r_0799	3.40093e-07	4.09789e-07	5.21783e-07	6.80489e-07	6.39782e-07	7.34955e-07	8.60972e-07	8.11379e-07	8.79721e-07	8.71106e-07	6.48362e-07	8.68392e-07	8.12101e-07	7.68515e-07	7.12209e-07	3.7546e-07	4.93131e-07	5.15209e-07	5.53041e-07	6.28201e-07	2.69948e-07	4.5809e-07	4.89758e-07	5.75509e-07	6.67198e-07
r_0800	0.00125647	0.00144286	0.00155046	0.0014317	0.00149795	0.0012653	0.00143457	0.00149045	0.00144602	0.00131129	0.000967241	0.00122986	0.00121542	0.00157047	0.00109562	0.00118461	0.00144186	0.00182424	0.00175256	0.00171173	0.0013076	0.0014319	0.00110032	0.00164702	0.00140729
r_0811	0.000323369	0.00034662	0.000349969	0.000286282	0.00026861	0.000286981	0.00025723	0.000287208	0.000279221	0.000241177	0.000289159	0.000291005	0.000268968	0.000303689	0.00021832	0.00034949	0.000383005	0.000449673	0.000408567	0.000370539	0.000451224	0.000453813	0.000338534	0.000398943	0.000339802
r_0813	1.44177e-05	1.57756e-05	1.59812e-05	1.38958e-05	1.32559e-05	1.38805e-05	1.44137e-05	1.43579e-05	1.42499e-05	1.11756e-05	9.46258e-06	1.05895e-05	1.08482e-05	1.32016e-05	9.60091e-06	1.40451e-05	1.44157e-05	1.63244e-05	1.49432e-05	1.40872e-05	1.20873e-05	1.21225e-05	9.80063e-06	1.32502e-05	1.15813e-05
r_0816	5.47524e-05	6.37033e-05	6.00111e-05	5.44829e-05	4.45788e-05	2.73788e-05	3.09521e-05	3.26082e-05	3.26303e-05	3.48712e-05	2.02205e-05	2.59758e-05	2.70244e-05	4.26396e-05	3.66977e-05	8.96211e-05	9.62353e-05	0.000100655	8.18249e-05	5.67779e-05	6.00137e-05	5.52517e-05	5.21599e-05	6.54215e-05	5.97782e-05
r_0818	5.57429e-05	6.36866e-05	5.90552e-05	5.40172e-05	4.45619e-05	2.73792e-05	3.09513e-05	3.23322e-05	3.26261e-05	3.48528e-05	2.02465e-05	2.5988e-05	2.70264e-05	4.26763e-05	3.66779e-05	8.97104e-05	9.51965e-05	9.91795e-05	8.28792e-05	5.68127e-05	5.60995e-05	5.45687e-05	5.23504e-05	6.52089e-05	5.85542e-05
r_0820	-1.19107e-05	-1.67158e-05	-1.99451e-05	-2.16808e-05	-2.5474e-05	-1.48193e-05	-1.93626e-05	-2.1626e-05	-2.3044e-05	-2.32171e-05	-1.07351e-05	-1.54081e-05	-1.6605e-05	-2.36265e-05	-1.75184e-05	-1.5226e-05	-2.12827e-05	-2.9424e-05	-3.09752e-05	-3.34154e-05	3.2243e-12	-8.03026e-10	-2.34339e-10	-1.23321e-12	5.079e-12
r_0821	1.18616e-05	1.668e-05	1.99279e-05	2.16312e-05	2.54711e-05	1.48028e-05	1.93664e-05	2.16194e-05	2.30548e-05	2.32037e-05	1.08222e-05	1.54122e-05	1.66048e-05	2.34619e-05	1.75272e-05	1.52199e-05	2.12972e-05	2.94874e-05	3.11461e-05	3.33682e-05	1.51235e-11	2.41097e-09	1.89501e-09	2.02029e-10	1.5198e-09
r_0831	0.000934094	0.000880937	0.000476761	0.000475201	0.00126218	0.00297897	0.00293644	0.00279395	0.00205698	0.000478755	0.000828023	0.00148417	0.00167755	0.00137401	0.00458734	0.00263909	0.001604	0.00211044	0.00141745	0.00105435	0.00199122	0.00209315	0.00135248	0.00142418	0.00114232
r_0832	0.000931492	0.000552582	0.000495311	0.000761422	0.0012602	0.00297944	0.0029362	0.0027937	0.00205331	0.000478627	0.000793131	0.00151696	0.0016742	0.00137023	0.00457324	0.0026121	0.0016052	0.00210725	0.0014282	0.00105706	0.00196754	0.00208929	0.00136459	0.00140525	0.00228838
r_0855	1.04705e-05	1.47288e-05	1.76265e-05	1.911e-05	2.2524e-05	1.31104e-05	1.72015e-05	1.91763e-05	2.04434e-05	2.05897e-05	9.46424e-06	1.3717e-05	1.47625e-05	2.07857e-05	1.55639e-05	1.34568e-05	1.88267e-05	2.60933e-05	2.72843e-05	2.94637e-05	1.05506e-05	1.4473e-05	1.29695e-05	2.1958e-05	2.04637e-05
r_0883	1.45046e-05	1.5769e-05	1.5915e-05	1.38403e-05	1.32575e-05	1.38819e-05	1.4412e-05	1.43614e-05	1.42482e-05	1.11733e-05	9.4532e-06	1.05878e-05	1.08508e-05	1.32606e-05	9.59754e-06	1.4038e-05	1.4428e-05	1.60721e-05	1.51407e-05	1.40901e-05	1.21107e-05	1.21293e-05	9.8264e-06	1.32573e-05	1.15252e-05
r_0886	0.0194451	0.013353	0.0117092	0.0109905	0.0132128	0.0020405	0.00206607	0.00205264	0.00426195	0.00576695	0.014296	0.0177764	0.0186892	0.0160878	0.0231952	0.0298263	0.0177302	0.0214827	0.016211	0.012626	0.0367622	0.0201402	0.0155466	0.0157767	0.0147018
r_0887	2.11013e-05	6.24243e-05	0.000507124	0.000154036	0.000228538	0.000244277	0.000261393	0.000275196	0.000195175	0.000141725	0.000148086	9.82332e-05	0.00011442	0.000228641	0.000146498	0.000100997	0.000237509	0.000372989	0.000292512	0.00024682	0.000104844	0.000203123	0.000139359	0.000255641	0.000215744
r_0888	0.000306981	0.000328089	0.000336222	0.000262801	0.00024158	0.000272354	0.000237967	0.000264874	0.000255686	0.000217816	0.0002861	0.000274348	0.000251313	0.00031253	0.000203845	0.000333556	0.000361573	0.00042597	0.000376679	0.000337363	0.000460619	0.000434292	0.000324081	0.000372378	0.000321809
r_0889	4.07073e-14	0.000181933	0.000258577	0.000461098	0.000712035	0.000735685	0.00079012	0.000837864	0.000596166	0.000452377	0.000440049	0.000308488	0.000349428	0.00068125	0.000462083	0.000307081	0.000720267	0.00115257	0.000906641	0.000768206	0.000329141	0.000681759	0.000426643	0.000784391	0.000696151
r_0891	0.000102805	0.000119185	0.000127362	0.000121322	0.000126294	0.00011486	0.000127916	0.000130487	0.000134539	0.000116207	7.40081e-05	9.22867e-05	9.71034e-05	0.00013846	0.000107719	0.00010983	0.000130303	0.000159311	0.000157205	0.000141768	9.07081e-05	0.000102473	8.48875e-05	0.000130336	0.000119682
r_0892	0.0357777	0.0247665	0.0219565	0.0213291	0.0243412	0.00471157	0.00480248	0.00483041	0.00893799	0.011679	0.0305606	0.0346375	0.0367237	0.0308246	0.0312787	0.0505609	0.0324195	0.0378488	0.0282177	0.0234398	0.0694043	0.0383133	0.02882	0.0294622	0.0278944
r_0893	0.0304812	0.0251329	0.0218559	0.0209008	0.0243962	0.0045944	0.00467454	0.00469754	0.00881606	0.0115496	0.0300214	0.0346531	0.0366459	0.0307459	0.0443988	0.0504225	0.0322982	0.0375951	0.0285505	0.0232964	0.0693014	0.0382296	0.0287439	0.0300203	0.0277978
r_0902	-0.000141014	-0.000157124	-0.000159647	-0.000124027	-0.00011568	-0.000104592	-9.54242e-05	-0.000114882	-0.000113993	-0.000103914	-6.31248e-05	-0.000100129	-9.86991e-05	-0.000140062	-9.52201e-05	-0.000149153	-0.00016736	-0.000204823	-0.000178217	-0.00016204	-0.000200422	-0.000203554	-0.000150751	-0.000177676	-0.00015275
r_0908	1.04897e-05	1.47294e-05	1.7817e-05	1.89577e-05	2.2479e-05	1.31714e-05	1.72135e-05	1.91803e-05	2.04416e-05	2.05786e-05	9.53291e-06	1.36573e-05	1.47661e-05	2.07646e-05	1.55715e-05	1.34605e-05	1.88264e-05	2.57805e-05	2.74319e-05	2.94225e-05	1.08211e-05	1.46531e-05	1.27667e-05	2.20678e-05	2.05798e-05
r_0909	1.48638e-05	1.66399e-05	1.67061e-05	1.53364e-05	1.45485e-05	1.09888e-05	1.2484e-05	1.2974e-05	1.27777e-05	1.33527e-05	8.19859e-06	1.04956e-05	1.06223e-05	1.55669e-05	1.27054e-05	2.43595e-05	2.7246e-05	2.97056e-05	2.7167e-05	2.00069e-05	1.28962e-05	1.35847e-05	1.17524e-05	1.70298e-05	1.57254e-05
r_0910	1.48413e-05	1.66554e-05	1.66658e-05	1.53907e-05	1.45527e-05	1.09888e-05	1.24839e-05	1.2974e-05	1.27817e-05	1.33527e-05	8.18257e-06	1.04973e-05	1.06227e-05	1.55755e-05	1.27049e-05	2.43917e-05	2.71834e-05	3.07473e-05	2.71257e-05	2.00338e-05	1.29391e-05	1.35645e-05	1.17339e-05	1.70174e-05	1.57523e-05
r_0911	1.01979e-05	1.47834e-05	1.77708e-05	1.90806e-05	2.2555e-05	1.31771e-05	1.721e-05	1.91794e-05	2.04385e-05	2.05974e-05	9.4683e-06	1.37231e-05	1.47685e-05	2.07184e-05	1.55615e-05	1.34646e-05	1.88418e-05	2.59074e-05	2.75624e-05	2.95584e-05	1.13208e-05	1.45425e-05	1.28741e-05	2.20146e-05	2.05055e-05
r_0912	2.51317e-05	3.14785e-05	3.43061e-05	3.4588e-05	3.70902e-05	2.41092e-05	2.97233e-05	3.21515e-05	3.32417e-05	3.3917e-05	1.77476e-05	2.42202e-05	2.53942e-05	3.63272e-05	2.83456e-05	3.78204e-05	4.61058e-05	5.84773e-05	5.44574e-05	4.94693e-05	2.35923e-05	2.79674e-05	2.45807e-05	3.91402e-05	3.61251e-05
r_0913	4.15357e-06	4.83322e-06	5.25249e-06	4.90338e-06	5.18613e-06	4.3802e-06	5.04597e-06	5.17497e-06	5.00481e-06	4.5238e-06	3.40853e-06	4.25486e-06	4.2048e-06	5.39076e-06	3.75019e-06	3.84427e-06	4.72961e-06	6.03334e-06	5.8448e-06	5.78174e-06	4.16432e-06	4.62794e-06	3.57126e-06	5.512e-06	4.74198e-06
r_0914	1.04519e-05	1.47062e-05	1.77309e-05	1.91296e-05	2.25514e-05	1.31763e-05	1.71943e-05	1.91823e-05	2.04451e-05	2.05899e-05	9.39021e-06	1.37163e-05	1.4775e-05	2.08997e-05	1.55463e-05	1.34662e-05	1.88092e-05	2.57832e-05	2.72728e-05	2.94573e-05	1.09594e-05	1.44187e-05	1.27893e-05	2.20374e-05	2.03909e-05
r_0915	1.04361e-05	1.48132e-05	1.7655e-05	1.9061e-05	2.25123e-05	1.31772e-05	1.72016e-05	1.9175e-05	2.05282e-05	2.06074e-05	9.4712e-06	1.37201e-05	1.47521e-05	2.07298e-05	1.56831e-05	1.34702e-05	1.88246e-05	2.57024e-05	2.72625e-05	2.94773e-05	1.06743e-05	1.45344e-05	1.29747e-05	2.20908e-05	2.03944e-05
r_0916	4.12206e-05	5.2973e-05	5.91502e-05	6.10382e-05	6.77869e-05	4.33536e-05	5.40965e-05	5.89315e-05	6.12918e-05	6.1703e-05	3.15785e-05	4.38865e-05	4.61649e-05	6.54047e-05	4.95778e-05	5.68691e-05	7.2002e-05	9.26644e-05	9.09071e-05	8.87123e-05	3.99134e-05	4.93391e-05	4.25036e-05	6.93851e-05	6.41812e-05
r_0917	0.000102084	0.000118785	0.000127595	0.000121213	0.000126267	0.000114861	0.000127927	0.000130347	0.000125015	0.00011608	7.38766e-05	9.22555e-05	9.69591e-05	0.000137474	0.000107716	0.000120756	0.000130335	0.000172353	0.000157879	0.000141601	9.13451e-05	0.000103586	8.51759e-05	0.000130128	0.000117701
r_0918	0.000102576	0.000119736	0.00012721	0.000120902	0.000126324	0.000114926	0.000127875	0.000130669	0.000125092	0.000116373	7.43027e-05	9.23245e-05	9.70149e-05	0.000136223	8.82152e-05	0.000109801	0.000130287	0.000165557	0.000156454	0.000150581	9.11849e-05	0.000103189	8.51069e-05	0.000129859	0.000119329
r_0938	2.14849e-05	2.41581e-05	2.59308e-05	2.41012e-05	2.52272e-05	2.10896e-05	2.41017e-05	2.46889e-05	2.40206e-05	2.16537e-05	1.69282e-05	2.0696e-05	2.05906e-05	2.66631e-05	1.90313e-05	2.31869e-05	2.75189e-05	3.3056e-05	3.08612e-05	2.94101e-05	2.03537e-05	2.23551e-05	1.73637e-05	2.65346e-05	2.28825e-05
r_0939	1.63993e-05	1.82894e-05	1.96231e-05	1.83661e-05	1.90464e-05	1.62673e-05	1.83901e-05	1.88018e-05	1.83677e-05	1.64202e-05	1.25121e-05	1.54494e-05	1.53577e-05	2.00344e-05	1.41777e-05	2.96665e-05	3.48152e-05	3.77249e-05	3.07178e-05	2.54088e-05	1.59275e-05	1.70694e-05	1.32793e-05	2.01625e-05	1.72634e-05
r_0957	2.52952e-05	2.93262e-05	3.16703e-05	2.94474e-05	3.0843e-05	2.91282e-05	3.18365e-05	3.22763e-05	3.17101e-05	2.72878e-05	2.06929e-05	2.51781e-05	2.52035e-05	3.25507e-05	2.30006e-05	2.49646e-05	2.99334e-05	3.7614e-05	3.6181e-05	3.5191e-05	2.50109e-05	2.75312e-05	2.14443e-05	3.2681e-05	2.82028e-05
r_0958	0.000567563	0.000670935	0.000686594	0.000642718	0.000631871	0.000575341	0.000613082	0.00063603	0.000628313	0.000596248	0.000395942	0.000496835	0.000569639	0.000692686	0.000583127	0.000643482	0.00104813	0.000827521	0.00084578	0.000730497	0.00145235	0.00106233	0.00072211	0.000909204	0.000784982
r_0959	0.0336534	0.0224805	0.0196527	0.0188959	0.0217324	0.000436001	0.000486777	0.000618162	0.00548231	0.00993933	0.0276128	0.0318787	0.0338419	0.0267106	0.0382803	0.044981	0.0286578	0.0336021	0.0250502	0.0208133	0.063339	0.0345692	0.0261222	0.0270983	0.0244655
r_0961	0.00111674	0.00112754	0.00073725	0.000710755	0.00145256	0.0032641	0.0032205	0.00308297	0.00233051	0.000707884	0.000968311	0.00174089	0.00193185	0.00276544	0.00483574	0.00439262	0.00210159	0.00267309	0.00181295	0.00131219	0.00391554	0.00223819	0.00159929	0.00160152	0.00232782
r_0962	0.0359416	0.02477	0.0217508	0.020806	0.0243076	0.00451223	0.00457944	0.00459686	0.0087085	0.0114371	0.0253507	0.0344157	0.0365748	0.030674	0.0311174	0.0503184	0.032166	0.0375115	0.0282437	0.0231689	0.0692953	0.0379505	0.0293051	0.0299215	0.0279427
r_0970	3.39969e-07	4.09221e-07	5.22754e-07	6.78487e-07	6.33715e-07	7.34947e-07	8.6093e-07	8.11562e-07	8.79635e-07	8.71026e-07	6.48315e-07	8.68451e-07	8.11482e-07	7.53185e-07	7.12773e-07	3.74467e-07	4.93227e-07	5.1388e-07	5.55949e-07	6.29323e-07	2.70809e-07	4.55962e-07	4.89371e-07	5.79657e-07	6.64861e-07
r_0971	2.11279e-07	2.5424e-07	3.2389e-07	4.2285e-07	3.99315e-07	4.56209e-07	5.34418e-07	5.03989e-07	5.46003e-07	5.40497e-07	4.03378e-07	5.391e-07	5.0375e-07	4.67464e-07	4.42263e-07	2.33026e-07	3.0615e-07	3.16812e-07	3.43783e-07	3.90592e-07	1.69852e-07	2.84213e-07	3.07374e-07	3.57642e-07	4.1591e-07
r_0973	3.40375e-07	4.09042e-07	5.20737e-07	6.80721e-07	6.34051e-07	7.34891e-07	8.61086e-07	8.11382e-07	8.79631e-07	8.70782e-07	6.46815e-07	8.68708e-07	8.11363e-07	7.53633e-07	7.12231e-07	3.74474e-07	4.93247e-07	5.08813e-07	5.56142e-07	6.2829e-07	2.69636e-07	4.53485e-07	4.8819e-07	5.75401e-07	6.66476e-07
r_0982	6.27665e-05	0.000113006	0.000146663	0.000213257	0.000293057	0.000287537	0.000315662	0.000334074	0.000254941	0.00020613	0.000179089	0.000142193	0.000154245	0.000281905	0.000197116	0.00015642	0.000304607	0.00046332	0.000394192	0.000331446	0.000110418	0.000274292	0.000182218	0.000325152	0.000279623
r_0984	0.00163543	6.94998e-05	0.000125961	0.000252246	0.000414484	0.000446669	0.000474941	0.000501757	0.000343524	0.00024629	0.00028142	0.000171322	0.000194798	0.000384823	0.000261537	0.000144697	0.000409828	0.00067963	0.000537826	0.000425659	9.85003e-05	0.000406474	0.000244449	0.000459213	0.000384467
r_0988	4.18714e-05	4.86161e-05	5.26463e-05	4.94558e-05	5.22356e-05	4.41427e-05	5.07404e-05	5.21496e-05	5.04337e-05	4.5604e-05	3.43056e-05	4.288e-05	4.23526e-05	5.43442e-05	3.78152e-05	3.87362e-05	4.77221e-05	6.07222e-05	5.84098e-05	5.82601e-05	4.18421e-05	4.65976e-05	3.59068e-05	5.55476e-05	4.76288e-05
r_0989	4.19123e-05	4.86485e-05	5.29791e-05	4.9697e-05	5.21926e-05	4.41458e-05	5.086e-05	5.21527e-05	5.04427e-05	4.56125e-05	3.43526e-05	4.28624e-05	4.23614e-05	5.43537e-05	3.7795e-05	3.87374e-05	4.76599e-05	6.0769e-05	5.91051e-05	5.82674e-05	4.17291e-05	4.6747e-05	3.584e-05	5.55595e-05	4.78683e-05
r_0990	2.1676e-05	6.04883e-05	8.17497e-05	0.000151545	0.000233718	0.000244109	0.000261267	0.000275229	0.000196387	0.000144448	0.000843619	9.85104e-05	0.000109056	0.000222068	0.000146956	0.000100387	0.000238558	0.000378898	0.000291796	0.000243139	7.19968e-05	0.000203828	0.000132598	0.000255708	0.00021611
r_0996	4.20569e-05	4.73476e-05	5.08347e-05	4.75036e-05	4.94581e-05	4.17377e-05	4.75318e-05	4.86703e-05	4.739e-05	4.26143e-05	3.28751e-05	4.0401e-05	4.01458e-05	5.17587e-05	3.69416e-05	5.67144e-05	6.70865e-05	7.66909e-05	6.7341e-05	6.05918e-05	4.05111e-05	4.40616e-05	3.41867e-05	5.22182e-05	4.47941e-05
r_0997	4.22437e-05	4.74707e-05	5.04994e-05	4.75153e-05	4.94574e-05	4.17365e-05	4.75413e-05	4.86657e-05	4.73991e-05	4.26105e-05	3.2807e-05	4.04063e-05	4.01372e-05	5.20237e-05	3.69625e-05	5.66917e-05	6.7016e-05	7.6915e-05	6.73802e-05	6.06323e-05	4.09213e-05	4.39294e-05	3.41269e-05	5.24039e-05	4.51534e-05
r_1021	0.000923775	0.000888439	0.000509844	0.000474558	0.00122956	0.00298128	0.0029363	0.00279058	0.00205103	0.00047862	0.000826437	0.00151334	0.00166118	0.00136983	0.00459293	0.00263209	0.00160749	0.00210636	0.000798872	0.0010535	0.00196637	0.00209265	0.00137074	0.00142798	0.00216199
r_1022	0.00143493	0.000336275	0.000283666	0.00027681	0.00106726	0.00283047	0.00277214	0.00262145	0.00187954	0.000319455	0.000683168	0.00134898	0.00154082	0.0023071	0.00442277	0.0024787	0.00141772	0.00189273	0.000607092	0.00089091	0.00179475	0.00190493	0.000599913	0.00120585	0.0019207
r_1026	1.44414e-05	1.57746e-05	1.59153e-05	1.38002e-05	1.32486e-05	1.38816e-05	1.4414e-05	1.43622e-05	1.42402e-05	1.11728e-05	9.46708e-06	1.05871e-05	1.08643e-05	1.32288e-05	9.60387e-06	1.40349e-05	1.44259e-05	1.60767e-05	1.49232e-05	1.40949e-05	1.22767e-05	1.21214e-05	9.82469e-06	1.32439e-05	1.15341e-05
r_1027	1.41939e-05	1.58061e-05	1.60177e-05	1.38465e-05	1.3255e-05	1.38773e-05	1.44169e-05	1.4358e-05	1.42432e-05	1.11732e-05	9.48691e-06	1.05866e-05	1.08498e-05	1.32575e-05	9.60282e-06	1.4064e-05	1.44239e-05	1.60286e-05	1.48841e-05	1.40847e-05	1.21074e-05	1.20992e-05	9.74525e-06	1.32529e-05	1.15631e-05
r_1038	1.55758e-05	1.71038e-05	1.76457e-05	1.60431e-05	1.53132e-05	1.62602e-05	1.72097e-05	1.69924e-05	1.70961e-05	1.39958e-05	1.15795e-05	1.34073e-05	1.3478e-05	1.56278e-05	1.19137e-05	1.52577e-05	1.60199e-05	1.77449e-05	1.66731e-05	1.61223e-05	1.30455e-05	1.35936e-05	1.13038e-05	1.51237e-05	1.36723e-05
r_1041	5.20581e-05	6.18909e-05	6.78091e-05	6.53049e-05	6.98617e-05	5.43004e-05	6.38321e-05	6.58772e-05	6.38714e-05	5.99437e-05	4.37804e-05	5.55387e-05	5.50624e-05	7.27364e-05	5.20845e-05	5.10389e-05	6.56016e-05	8.46132e-05	8.31444e-05	8.15035e-05	5.46477e-05	6.13689e-05	4.76616e-05	7.43899e-05	6.48049e-05
r_1045	3.4001e-07	4.09678e-07	5.21572e-07	6.80607e-07	6.3371e-07	7.34879e-07	8.60971e-07	8.11582e-07	8.79585e-07	8.71347e-07	6.46334e-07	8.71764e-07	8.11585e-07	7.53084e-07	7.11886e-07	3.74538e-07	4.93282e-07	5.17823e-07	5.53385e-07	6.28573e-07	2.75166e-07	4.5393e-07	4.88892e-07	5.75409e-07	6.63702e-07
r_1049	0.000746124	5.80043e-05	8.65545e-05	0.000154218	0.000229959	0.000244321	0.000267554	0.000275283	0.000195434	0.000144444	0.000144707	9.81747e-05	0.000117547	0.000219626	0.000150874	0.000101955	0.000238416	0.000377759	0.000292715	0.000243363	6.61462e-05	0.000226049	0.000139323	0.000255708	0.000217512
r_1050	-4.19113e-05	1.5012e-05	3.61226e-05	0.000101529	0.000187196	0.000202614	0.000213802	0.000226445	0.000146513	0.000101844	0.000782276	6.25441e-05	7.14429e-05	0.000169133	0.000114264	4.36635e-05	0.000165885	0.000299878	0.000234484	0.000182603	2.89863e-05	0.000181228	9.439e-05	0.000203529	0.000169975
r_1051	2.00691e-05	8.90086e-06	7.18537e-06	4.54243e-06	4.25098e-06	5.7852e-05	4.28402e-05	3.06038e-05	2.25614e-05	6.27275e-06	0.000156741	7.08772e-05	5.02278e-05	1.43209e-05	1.009e-05	2.82435e-05	1.84573e-05	9.4321e-06	6.21609e-06	6.4414e-06	3.40244e-05	2.06884e-05	1.6304e-05	9.50684e-06	7.01071e-06
r_1054	0.0168938	0.0117796	0.0102989	0.00992323	0.0109095	0.0022184	0.00225632	0.00226865	0.00432805	0.00566236	0.0145057	0.0166141	0.0178703	0.0146081	0.0206646	0.0205721	0.0142761	0.0155518	0.0118164	0.0103676	0.032553	0.0178818	0.0131876	0.0139334	0.0130125
r_1055	4.15559e-06	4.84117e-06	5.24769e-06	4.90307e-06	5.18626e-06	4.38029e-06	5.04606e-06	5.1745e-06	5.00459e-06	4.52414e-06	3.40861e-06	4.25477e-06	4.20383e-06	5.37462e-06	3.75087e-06	3.84425e-06	4.73429e-06	6.03135e-06	5.8351e-06	5.78105e-06	4.18214e-06	4.63282e-06	3.56636e-06	5.51365e-06	4.73022e-06
r_1072	1.15658e-05	1.67613e-05	1.99017e-05	2.16153e-05	2.54673e-05	1.482e-05	1.93614e-05	2.16034e-05	2.30414e-05	2.32276e-05	1.07785e-05	1.54109e-05	1.66046e-05	2.37053e-05	1.75283e-05	1.52236e-05	2.13012e-05	2.92285e-05	3.08215e-05	3.33638e-05	1.24097e-05	1.63899e-05	1.4486e-05	2.48968e-05	2.3732e-05
r_1074	1.04028e-12	4.89476e-12	7.63673e-12	3.47687e-10	1.71826e-10	1.33849e-12	3.91797e-13	4.56234e-12	3.84049e-13	4.62427e-12	2.05438e-09	1.91201e-11	2.45725e-11	5.48111e-11	1.6191e-11	6.65743e-12	3.78888e-11	2.18442e-09	7.07211e-12	2.12594e-12	1.22373e-05	1.64135e-05	1.45885e-05	2.49272e-05	2.30894e-05
r_1084	0.000302209	0.000326949	0.000332259	0.000264105	0.000240861	0.00027201	0.000237994	0.000264705	0.000256565	0.000218274	0.000303671	0.000275293	0.000251752	0.000286938	0.000203614	0.000332877	0.00036099	0.000426636	0.000378635	0.000338678	0.000451174	0.000434881	0.000324026	0.000372903	0.000316383
r_1088	-4.591e-05	-5.4102e-05	-5.86249e-05	-5.66599e-05	-5.69e-05	-4.31564e-05	-4.90012e-05	-5.03168e-05	-5.01007e-05	-4.5301e-05	-3.41147e-05	-4.11592e-05	-4.22996e-05	-5.81988e-05	-4.42285e-05	-4.92671e-05	-5.91906e-05	-7.14047e-05	-6.80562e-05	-6.40125e-05	-4.34545e-05	-4.73299e-05	-3.77784e-05	-5.6611e-05	-5.02266e-05
r_1106	0.00183951	0.00139266	0.0012969	0.000741496	0.000244098	6.91057e-06	6.04589e-06	7.29094e-06	0.000439041	0.000563568	0.000422067	0.000759416	0.000661352	0.000446182	0.000413791	0.000404561	0.000341469	0.000331205	0.000247915	0.000313553	0.00162927	0.000506678	0.000485658	0.000436029	0.000461601
r_1110	0.00804358	0.00732522	0.00666058	0.00627856	0.00806803	0.0197798	0.0196	0.0188299	0.0145681	0.00500595	0.00629325	0.0108313	0.0119263	0.0167635	0.02769	0.0174324	0.0108401	0.00828588	0.0086387	0.00722582	0.0238714	0.0136889	0.0086961	0.00972578	0.0142056
r_1115	0.00117628	0.00136663	0.00141336	0.00134117	0.00133716	0.00112191	0.00123312	0.00127662	0.00127999	0.00120082	0.000778705	0.000954025	0.0010122	0.00142274	0.0011388	0.00152442	0.00173565	0.00195275	0.00178734	0.00156512	0.00265704	0.0017894	0.00119547	0.00184794	0.00165371
r_1136	-0.000158527	-0.000174783	-0.000167489	-0.000156654	-0.000192077	-2.57365e-05	-2.83181e-05	-3.14695e-05	-5.6643e-05	-0.000129802	-0.000130811	-0.000145609	-0.000155216	-0.000207025	-0.000270248	-0.000257428	-0.000156222	-0.000163336	-0.000225537	-0.000172055	-0.00038511	-0.000218553	-0.000161003	-0.000246671	-0.00025449
r_1166	0.0199596	0.0139672	0.0124479	0.0117607	0.0141042	0.00300674	0.00301867	0.00307326	0.00510659	0.00644605	0.0166109	0.0184625	0.0193726	0.016827	0.0238523	0.0306042	0.0188361	0.0231136	0.0176144	0.0137172	0.0377036	0.0214541	0.0165178	0.016895	0.015712
r_1172	0.00244338	0.00151494	0.00137365	0.00111537	0.00231541	1.43058e-05	1.50032e-05	9.20853e-06	5.74332e-05	0.000108108	0.0015602	0.00107146	0.000750076	0.00131969	0.00239966	0.00907999	0.00352634	0.00625656	0.00444663	0.00231437	0.00392845	0.00234967	0.00249624	0.00180405	0.0016839
r_1211	-2.57322e-12	1.39933e-11	-2.09228e-13	-1.90375e-14	9.02831e-12	3.04249e-12	-2.61891e-13	1.18008e-13	1.88637e-14	2.73855e-11	9.36306e-12	5.60638e-12	1.24398e-14	1.12772e-11	-1.65311e-11	4.22621e-05	5.26314e-05	6.76754e-05	6.60201e-05	6.49235e-05	7.58144e-09	3.72286e-09	-2.16461e-11	-1.08045e-09	-6.56057e-10
r_1237	5.5039e-05	6.39043e-05	5.98951e-05	5.41036e-05	4.46293e-05	2.73738e-05	3.09531e-05	3.23279e-05	3.26269e-05	3.48277e-05	2.02315e-05	2.59788e-05	2.70223e-05	4.26756e-05	3.66692e-05	8.98729e-05	9.51292e-05	9.806e-05	8.32787e-05	5.65865e-05	5.72844e-05	5.47926e-05	5.17483e-05	6.52144e-05	5.97495e-05
r_1244	4.53332e-05	6.59785e-05	7.64474e-05	9.91256e-05	0.000137024	0.000111972	0.000134237	0.000153408	0.000140844	0.000140081	0.000235851	0.000204588	0.000210289	0.000221378	0.000175629	0.000128504	0.000202685	0.000323564	0.000219515	0.000234107	0.00015088	0.000135077	0.000145083	0.000246641	0.00013205
r_1245	0.011188	0.00725525	0.00670975	0.00629924	0.00808979	0.019776	0.0195996	0.0188436	0.0145676	0.00500595	0.00731719	0.010813	0.0118793	0.0167763	0.0280589	0.0174155	0.0108378	0.0124928	0.00852057	0.00714656	0.0240459	0.0129816	0.008785	0.0097617	0.0141966
r_1266	1.88781e-05	2.05711e-05	2.10096e-05	1.82586e-05	1.75784e-05	1.82271e-05	1.87878e-05	1.89931e-05	1.87325e-05	1.51522e-05	1.40512e-05	1.48495e-05	1.49995e-05	1.83321e-05	1.34924e-05	1.92418e-05	2.03478e-05	2.30501e-05	2.11628e-05	1.97291e-05	1.71735e-05	1.72784e-05	1.39659e-05	1.8736e-05	1.62061e-05
r_1272	7.90946e-14	2.53392e-13	3.16647e-12	1.89935e-11	1.1338e-12	3.46135e-13	9.78444e-12	4.92048e-12	8.43618e-12	1.43985e-11	6.8747e-12	5.623e-13	2.20168e-12	4.78193e-11	2.75763e-11	2.80796e-12	6.91957e-11	3.2222e-09	1.22898e-10	1.05761e-09	1.25684e-05	1.63863e-05	1.44874e-05	2.49036e-05	2.31662e-05
r_1277	-0.0109439	-0.00840077	-0.00763497	-0.00669991	-0.00637951	-0.0164957	-0.014772	-0.0139693	-0.0114181	-0.00609755	-0.0102902	-0.00960367	-0.00976945	-0.0122259	-0.0159058	-0.0117463	-0.00929136	-0.00848865	-0.00689205	-0.00669311	-0.0202379	-0.0115394	-0.00696902	-0.0093193	-0.0106947
r_1543	0.000198034	0.000217365	0.00022956	0.000178005	0.00016285	0.000147081	0.000133925	0.000161989	0.000160722	0.000145271	8.68873e-05	0.000140751	0.000138312	0.000190955	0.000132389	0.000209705	0.000235315	0.000284788	0.000255342	0.000227423	0.000285126	0.000289407	0.00021097	0.000249505	0.000215419
r_1574	-4.50479e-05	-5.21735e-05	-5.62542e-05	-5.34701e-05	-5.62594e-05	-4.62252e-05	-5.30358e-05	-5.4351e-05	-5.28597e-05	-4.77781e-05	-3.60516e-05	-4.47011e-05	-4.43452e-05	-5.67178e-05	-4.07102e-05	-3.01815e-12	1.23317e-11	1.8766e-09	-1.65078e-09	-4.74617e-13	-4.40795e-05	-4.91399e-05	-3.80974e-05	-5.86005e-05	-5.05728e-05
r_1585	3.00616e-05	3.45283e-05	3.72935e-05	3.55071e-05	3.73232e-05	3.02384e-05	3.46051e-05	3.54492e-05	3.46025e-05	3.12681e-05	2.36452e-05	2.91571e-05	2.89782e-05	3.76667e-05	2.70088e-05	2.82154e-05	3.536e-05	4.55181e-05	4.47254e-05	4.38346e-05	2.92473e-05	3.23695e-05	2.50118e-05	3.84369e-05	3.33686e-05
r_1596	-3.0031e-05	-3.44123e-05	-3.74563e-05	-3.55098e-05	-3.73115e-05	-3.02392e-05	-3.46077e-05	-3.54541e-05	-3.4599e-05	-3.12647e-05	-2.35913e-05	-2.91569e-05	-2.89799e-05	-3.77575e-05	-2.70155e-05	-2.82225e-05	-3.53531e-05	-4.56299e-05	-4.47877e-05	-4.38459e-05	-2.91052e-05	-3.2372e-05	-2.50241e-05	-3.84102e-05	-3.33792e-05
r_1632	-0.000176848	-0.000204595	-0.000211432	-0.000199858	-0.000195188	-0.000146985	-0.00016759	-0.000172388	-0.000170164	-0.000159238	-0.00011418	-0.000141076	-0.000142609	-0.000194959	-0.000149098	-0.000167248	-0.00018919	-0.000216714	-0.000195156	-0.000164427	-0.000173231	-0.000183797	-0.000153407	-0.000219037	-0.000194429
r_1633	-0.000261063	-0.000316877	-0.000226845	-0.000187068	-8.61676e-05	-2.98464e-05	-3.26595e-05	-3.26456e-05	-7.86179e-05	-0.000208357	-0.000404589	-0.000330948	-0.000348256	-0.00024966	-0.000215836	-0.000161946	-0.000107687	-8.1335e-05	-8.6337e-05	-9.13916e-05	-0.000902414	-8.61248e-05	-0.000175309	-0.000161983	-0.000134376
r_1667	0.000881873	0.00102479	0.00103414	0.000926681	0.000902948	0.000796476	0.00082219	0.00091542	0.000881099	0.000796371	0.000861533	0.000873375	0.000842034	0.000976083	0.00081221	0.000974043	0.00140378	0.00121734	0.00106328	0.00106464	0.00244323	0.00162595	0.00105416	0.00137477	0.00129766
r_1696	-0.0034037	-0.00351126	-0.00230154	-0.00305333	-0.0045393	-0.00979675	-0.0097071	-0.00929662	-0.00703407	-0.00219049	-0.00304186	-0.00527458	-0.00578571	-0.00501327	-0.0145036	-0.0102001	-0.00622907	-0.00760319	-0.00532202	-0.00405307	-0.0119166	-0.00687556	-0.00484424	-0.00500417	-0.00722958
r_1697	0.0385589	0.0260332	0.022388	0.0221279	0.0264946	0.0104596	0.0104415	0.0101932	0.0125524	0.0120307	0.0327409	0.0370175	0.039516	0.0352143	0.0654851	0.0547738	0.034801	0.0411732	0.0304513	0.0249179	0.073217	0.0408034	0.0309773	0.0318148	0.0308661
r_1748	-0.000143626	-0.000153764	-0.000159952	-0.000126391	-0.000115632	-0.000104754	-9.54284e-05	-0.00011475	-0.00011379	-0.000103484	-6.6983e-05	-0.00010098	-9.87156e-05	-0.00014019	-9.54569e-05	-0.000149126	-0.000167776	-0.000203308	-0.000181894	-0.000161442	-0.000201642	-0.000201499	-0.000147943	-0.000177711	-0.000150763
r_1762	0.0308665	0.020514	0.0177231	0.017655	0.0211737	5.19868e-05	0.000104	0.00015336	0.00457654	0.00884076	0.0261064	0.0291092	0.0324574	0.0259315	0.0374192	0.0424222	0.0277508	0.0323866	0.024123	0.020028	0.0604533	0.0333765	0.0254359	0.0260939	0.0234234
r_1824	0.00256044	0.00136947	0.0011395	0.00105239	0.00148265	0.00468278	0.00310985	0.00245945	0.00149974	0.000879948	0.00433854	0.00181781	0.00131156	0.00188948	0.000935147	0.000923329	0.00155972	0.00194784	0.0016106	0.00151632	0.00021055	0.00131674	0.000646834	0.00115751	0.000597995
r_1825	-0.000135978	-0.000154773	-0.000162136	-0.000126442	-0.00011611	-0.000104715	-9.56066e-05	-0.000114362	-0.000114157	-0.000103324	-6.04319e-05	-0.000100275	-9.90082e-05	-0.000142117	-9.46435e-05	-0.000148984	-0.000167715	-0.000200427	-0.000185247	-0.000161841	-0.000202041	-0.000202772	-0.000150363	-0.00017719	-0.000149004
r_1838	4.22186e-05	4.87176e-05	5.30162e-05	4.94838e-05	5.22177e-05	4.41451e-05	5.08511e-05	5.21427e-05	5.04294e-05	4.56128e-05	3.43722e-05	4.28701e-05	4.23748e-05	5.42051e-05	3.77712e-05	3.87498e-05	4.76686e-05	6.07659e-05	5.91703e-05	5.83022e-05	4.16096e-05	4.65836e-05	3.59293e-05	5.56324e-05	4.77661e-05
r_1887	2.5299e-05	2.92986e-05	3.17142e-05	2.94593e-05	3.08446e-05	2.9138e-05	3.18403e-05	3.22772e-05	3.17005e-05	2.72858e-05	2.06947e-05	2.51786e-05	2.52002e-05	3.23309e-05	2.30056e-05	2.49636e-05	2.99325e-05	3.74248e-05	3.60644e-05	3.51893e-05	2.50536e-05	2.76042e-05	2.14105e-05	3.26803e-05	2.82313e-05
r_1932	-0.000141142	-0.00015846	-0.00016013	-0.000126293	-0.000115979	-0.000104697	-9.52796e-05	-0.00011463	-0.000114133	-0.000103319	-6.54198e-05	-9.99874e-05	-9.88527e-05	-0.000138589	-9.47425e-05	-0.000149402	-0.000167634	-0.000199314	-0.000183868	-0.000161206	-0.000197421	-0.000203234	-0.000150457	-0.000178107	-0.0001494
r_1936	0.000268065	0.000176215	0.000167927	0.000155342	0.000192204	2.57356e-05	2.83124e-05	3.14739e-05	5.663e-05	0.000129895	0.000140204	0.000145718	0.00015506	0.00020432	0.000267479	0.00025742	0.000156243	0.000163322	0.000226127	0.000171645	0.000384886	0.000217512	0.000161227	0.000246015	0.000248018
r_2034	0.00131814	0.00124571	0.00112482	0.000839515	0.00162068	0.00340298	0.00337911	0.0032448	0.00247883	0.00083521	0.00105699	0.00186775	0.00205906	0.00294033	0.00494355	0.00439837	0.00210005	0.00272007	0.001856	0.00136198	0.00401999	0.00236331	0.00168598	0.00174427	0.00245325
r_2057	-4.49064e-05	-5.72848e-05	-5.49594e-05	-5.51162e-05	-5.37688e-05	-1.78236e-06	-1.93389e-06	-6.79645e-06	-1.91298e-05	-2.84994e-05	-4.8857e-05	-0.000102528	-9.1472e-05	-6.72449e-05	-9.36769e-05	-0.0015973	-0.000341576	-0.000361377	-0.00017827	-0.000105507	-0.00042044	-0.000248459	-0.000195018	-8.14374e-05	-7.94191e-05
r_2093	-4.54508e-05	-5.43314e-05	-5.77685e-05	-5.67373e-05	-5.69013e-05	-4.31485e-05	-4.90088e-05	-5.03323e-05	-5.0097e-05	-4.52917e-05	-3.39624e-05	-4.11599e-05	-4.23093e-05	-5.84174e-05	-4.42465e-05	-4.92599e-05	-5.91942e-05	-7.12219e-05	-6.80775e-05	-6.39329e-05	-4.26671e-05	-4.73e-05	-3.77036e-05	-5.65621e-05	-5.01978e-05
r_2096	-0.0186396	-0.0127697	-0.0114858	-0.0108507	-0.0121603	-0.0310575	-0.0308879	-0.0298205	-0.0237099	-0.00933144	-0.0151687	-0.0174707	-0.0193523	-0.0258953	-0.0406049	-0.0247762	-0.0161812	-0.0177163	-0.0121713	-0.0111256	-0.0369121	-0.0199533	-0.0134236	-0.0157781	-0.0216371
r_2115	0.0311895	0.020257	0.0177801	0.0176562	0.0211976	5.20004e-05	0.000103676	0.000153529	0.00457141	0.00883871	0.026119	0.0303403	0.0324497	0.0255564	0.0246591	0.0423715	0.02775	0.0323863	0.0244393	0.0198535	0.0604541	0.0335614	0.0257005	0.0253864	0.0232616
r_2132	0.000410912	0.000311334	0.000290824	0.000342329	0.00031976	0.000369238	0.000376316	0.000382368	0.00037029	0.000319675	0.000167065	0.000227414	0.000297977	0.000304468	0.000247268	0.00017489	0.000726016	0.000204743	0.000195052	0.000408055	0.000205205	0.000213071	0.0003463	0.000347526	0.000237087
r_2140	2.02519e-05	2.44459e-05	2.32346e-05	2.04111e-05	1.72887e-05	1.68512e-05	1.62802e-05	2.28313e-05	1.87385e-05	1.47276e-05	3.63429e-05	3.11054e-05	2.13643e-05	2.30648e-05	1.45763e-05	2.0603e-05	2.27883e-05	2.53008e-05	1.78573e-05	1.87477e-05	1.99401e-05	2.18698e-05	1.78665e-05	2.05999e-05	2.53491e-05
r_2141	1.26213e-05	1.25166e-05	1.28256e-05	7.14957e-06	5.20973e-06	7.1523e-06	5.1263e-06	7.79588e-06	7.60805e-06	5.47945e-06	2.22992e-05	1.44995e-05	9.48609e-06	8.08774e-06	4.48881e-06	9.75795e-06	9.53631e-06	9.9009e-06	7.03885e-06	6.81185e-06	5.01241e-06	7.01703e-06	8.48176e-06	5.51222e-06	7.01445e-06
r_2182	1.52253e-05	1.80118e-05	1.6354e-05	1.56304e-05	1.37109e-05	1.30211e-05	1.33451e-05	1.84689e-05	1.51027e-05	1.20896e-05	2.7232e-05	2.3597e-05	1.58138e-05	1.76555e-05	1.10715e-05	1.22591e-05	1.54397e-05	1.72464e-05	1.40488e-05	1.44097e-05	1.382e-05	1.62178e-05	1.27762e-05	1.53064e-05	1.84852e-05
r_2183	1.08298e-05	1.0415e-05	8.06809e-06	6.27106e-06	4.78286e-06	6.06718e-06	4.78447e-06	6.98028e-06	6.79688e-06	5.23822e-06	1.8672e-05	1.18891e-05	7.78132e-06	6.89179e-06	4.26822e-06	7.19675e-06	7.93749e-06	8.21196e-06	6.49627e-06	6.17006e-06	4.31938e-06	6.13604e-06	6.74965e-06	5.08775e-06	6.4789e-06
r_2197	-1.5154e-05	-1.79906e-05	-1.63051e-05	-1.56363e-05	-1.37111e-05	-1.30221e-05	-1.3356e-05	-1.84658e-05	-1.51194e-05	-1.20882e-05	-2.72411e-05	-2.35969e-05	-1.58559e-05	-1.75755e-05	-1.10567e-05	-1.22554e-05	-1.54394e-05	-1.7251e-05	-1.42499e-05	-1.44503e-05	-1.37987e-05	-1.62111e-05	-1.27338e-05	-1.53085e-05	-1.84924e-05
r_2199	-1.094e-05	-1.04111e-05	-8.19373e-06	-6.27487e-06	-4.78271e-06	-6.06767e-06	-4.78685e-06	-6.98022e-06	-6.8061e-06	-5.23854e-06	-1.86901e-05	-1.18895e-05	-7.77594e-06	-6.87825e-06	-4.26857e-06	-7.19848e-06	-7.93791e-06	-8.19376e-06	-6.52517e-06	-6.17054e-06	-4.19913e-06	-6.1362e-06	-6.76132e-06	-5.08808e-06	-6.4576e-06
r_3511	-1.52537e-05	-1.80859e-05	-1.62326e-05	-1.5646e-05	-1.37128e-05	-1.30219e-05	-1.335e-05	-1.84695e-05	-1.50865e-05	-1.20886e-05	-2.72432e-05	-2.35944e-05	-1.58247e-05	-1.75781e-05	-1.10616e-05	-1.22584e-05	-1.54397e-05	-1.72306e-05	-1.42239e-05	-1.44038e-05	-1.37943e-05	-1.61833e-05	-1.27852e-05	-1.52853e-05	-1.8485e-05
r_3513	-1.09226e-05	-1.04217e-05	-8.26378e-06	-6.29446e-06	-4.78236e-06	-6.06744e-06	-4.78467e-06	-6.98027e-06	-6.79795e-06	-5.23895e-06	-1.86909e-05	-1.189e-05	-7.7779e-06	-6.87644e-06	-4.26825e-06	-7.20029e-06	-7.93751e-06	-8.19114e-06	-6.45169e-06	-6.16789e-06	-4.22314e-06	-6.13815e-06	-6.75735e-06	-5.08599e-06	-6.46105e-06
r_3519	6.3144e-06	1.16194e-05	8.28158e-06	9.30945e-06	4.55462e-06	6.6105e-06	4.95567e-06	7.38254e-06	7.0742e-06	5.35754e-06	-2.27946e-06	1.68559e-05	8.65657e-06	-6.98745e-05	5.30868e-06	5.20195e-06	8.77281e-06	8.93885e-06	5.36885e-06	6.51657e-06	3.22305e-06	6.49579e-06	7.61835e-06	5.25304e-06	6.7778e-06
r_3525	2.61461e-05	2.85701e-05	2.45297e-05	2.19128e-05	1.84937e-05	1.90885e-05	1.81428e-05	2.54468e-05	2.18881e-05	1.73295e-05	4.59307e-05	3.54855e-05	2.35342e-05	2.44674e-05	1.53346e-05	1.94588e-05	2.33767e-05	2.54524e-05	2.07253e-05	2.06179e-05	1.80775e-05	2.23397e-05	1.94997e-05	2.03929e-05	2.49587e-05
r_3526	-5.23e-05	-5.7038e-05	-4.90109e-05	-4.3828e-05	-3.69843e-05	-3.81782e-05	-3.63003e-05	-5.0896e-05	-4.38062e-05	-3.46542e-05	-9.19701e-05	-7.09732e-05	-4.72053e-05	-4.88467e-05	-3.0673e-05	-3.89108e-05	-4.6753e-05	-5.08636e-05	-4.1455e-05	-4.1264e-05	-3.54172e-05	-4.46453e-05	-3.90542e-05	-4.07959e-05	-4.98386e-05
r_3528	-1.65128e-05	-1.84671e-05	-2.98978e-05	-2.45663e-05	-2.04922e-05	-2.15519e-05	-1.97689e-05	-2.80076e-05	-2.41023e-05	-1.87668e-05	-2.97675e-05	-4.05563e-05	-2.72289e-05	-2.48995e-05	-1.68151e-05	-2.47891e-05	-2.77279e-05	-3.02835e-05	-2.38219e-05	-2.31032e-05	-2.18171e-05	-2.53261e-05	-2.29561e-05	-2.29122e-05	-2.85979e-05
r_3532	2.61734e-05	2.84612e-05	2.45358e-05	2.19051e-05	1.8494e-05	1.90913e-05	1.8142e-05	2.54458e-05	2.18983e-05	1.73276e-05	4.58831e-05	3.54825e-05	2.36489e-05	2.44515e-05	1.53382e-05	1.94578e-05	2.33777e-05	2.54041e-05	2.11744e-05	2.06277e-05	1.78069e-05	2.23477e-05	1.95428e-05	2.0396e-05	2.49678e-05
r_3533	-2.59545e-05	-2.85819e-05	-2.45044e-05	-2.19116e-05	-1.84919e-05	-1.90888e-05	-1.81445e-05	-2.54453e-05	-2.19109e-05	-1.73259e-05	-4.59193e-05	-3.54883e-05	-2.36379e-05	-2.44793e-05	-1.53334e-05	-1.94564e-05	-2.33775e-05	-2.54073e-05	-2.07036e-05	-2.06256e-05	-1.77871e-05	-2.23533e-05	-1.95191e-05	-2.03915e-05	-2.49632e-05
r_3536	1.66527e-05	3.41615e-05	2.9871e-05	2.4665e-05	2.0289e-05	2.15402e-05	1.97183e-05	2.80062e-05	2.41156e-05	1.87687e-05	3.37111e-05	4.05485e-05	2.72215e-05	2.29025e-05	1.73428e-05	2.49101e-05	2.78169e-05	3.02974e-05	2.3512e-05	2.31112e-05	2.1628e-05	2.56114e-05	2.29329e-05	2.32552e-05	2.86707e-05
r_3543	-1.66716e-05	-3.28021e-05	-1.7702e-05	-2.47862e-05	-1.43083e-05	-2.15501e-05	-1.97645e-05	-2.80098e-05	-2.41114e-05	-1.87643e-05	-2.95019e-05	-3.9997e-05	-2.72175e-05	-1.7088e-05	-1.72177e-05	-2.50491e-05	-2.78528e-05	-3.02831e-05	-2.331e-05	-2.30887e-05	-2.13527e-05	-2.56829e-05	-2.29599e-05	-2.32459e-05	-2.86763e-05
r_3544	1.66787e-05	3.26844e-05	1.77213e-05	2.36101e-05	2.06711e-05	2.11972e-05	1.97677e-05	2.80078e-05	2.41146e-05	1.87648e-05	5.59237e-05	4.05403e-05	2.73687e-05	1.56185e-05	1.71909e-05	2.49218e-05	2.77767e-05	3.01834e-05	2.35248e-05	2.30749e-05	1.45059e-05	2.554e-05	2.29516e-05	2.3226e-05	2.86705e-05
r_4039	0.000175159	0.000203835	0.000212653	0.000199959	0.000195008	0.000146934	0.000167609	0.000172358	0.000170121	0.000159241	0.000115208	0.000141043	0.000142627	0.000196021	0.000148774	0.000167467	0.000190162	0.000215697	0.000194447	0.000164785	0.000175007	0.000184809	0.000153057	0.00021862	0.000196622
cstm_PPK	2.26338e-05	3.38329e-05	3.80756e-05	5.72977e-05	8.81053e-05	8.27962e-05	9.60713e-05	0.000111058	9.58836e-05	9.50265e-05	0.000212626	0.000173864	0.000178082	0.000177965	0.000141781	9.9023e-05	0.00016179	0.000264482	0.00015907	0.00017108	0.000132273	0.000106097	0.000116192	0.000197836	8.592e-05
cstm_misc_ATPhy	0.0359923	0.0226343	0.019041	0.0193741	0.0232136	0.0152827	0.0165687	0.016026	0.0162635	0.0104042	0.0292945	0.0365945	0.0411081	0.0191724	0.063536	0.0456446	0.0302082	0.0165728	0.0232092	0.0199037	0.0756568	0.0394162	0.0282308	0.028841	0.0326432
cstm_s_1269_TCE	2.9441e-06	4.51736e-06	4.70431e-06	7.19785e-06	1.11779e-05	3.79917e-06	3.15731e-06	3.49717e-06	6.07236e-06	1.08768e-05	1.98532e-06	1.91156e-06	4.17709e-06	5.19607e-06	5.42819e-06	4.17101e-06	3.27131e-06	5.55641e-06	3.54258e-06	4.18469e-06	0.000764542	0.000300571	8.80929e-05	0.00021105	0.000176622
