# Supplementary material for: Enhanced flux potential analysis links changes in enzyme expression to metabolic flux
Source: Mol Syst Biol. 2025 Feb 17;21(4):413–45. doi: 10.1038/s44320-025-00090-9 (PMC11965317; doi:10.1038/s44320-025-00090-9)
Supplement: Supplementary file 9 — Dataset EV3 [file 44320_2025_90_MOESM9_ESM.xlsx]

## Sheet: Description
Dataset EV3
Relative protein levels (i.e., relative expression of reactions, see Methods) of 658 reactions that were quantified in SIMMER dataset

## Sheet: Dataset_EV3
RxnID	P0_05	P0_11	P0_16	P0_22	P0_30	C0_05	C0_11	C0_16	C0_22	C0_30	N0_05	N0_11	N0_16	N0_22	N0_30	L0_05	L0_11	L0_16	L0_22	L0_30	U0_05	U0_11	U0_16	U0_22	U0_30
r_0003	0.387729	0.334755	0.37285	0.424309	0.45954	1	0.70301	0.586335	0.637382	0.571193	0.52944	0.616993	0.602039	0.676399	0.604438	0.508377	0.533038	0.6285	0.587797	0.456917	0.282561	0.363082	0.356272	0.38222	0.467036
r_0012	0.547518	0.482299	0.39878	0.491524	0.403286	0.441973	0.345078	0.334743	0.402621	0.451436	0.896262	1	0.854625	0.685237	0.655994	0.40284	0.37822	0.382377	0.347105	0.356639	0.373572	0.386115	0.364231	0.373669	0.415067
r_0016	0.273569	0.24596	0.24749	0.268453	0.283854	0.202504	0.218311	0.198593	0.231114	0.219258	0.145676	0.1309	0.142469	0.152916	0.203194	1	0.710651	0.607471	0.441751	0.257978	0.175829	0.258235	0.287942	0.22995	0.206361
r_0019	0.536091	0.544624	0.4679	0.71278	0.718	0.310034	0.314015	0.397842	0.472904	0.494514	0.604608	0.644463	0.898655	0.719908	0.622327	0.859251	0.654703	0.707208	0.649132	0.702339	0.537797	0.589348	1	0.582371	0.750276
r_0020	0.369307	0.321142	0.326302	0.374561	0.284985	0.259547	0.270644	0.243707	0.216162	0.200114	0.213734	0.226937	0.231623	0.20277	0.242815	1	0.742009	0.659433	0.443232	0.270397	0.224149	0.324632	0.396585	0.255146	0.207228
r_0023	0.0351715	0.0490941	0.0475807	0.051625	0.069812	0.0371032	0.0563733	0.0515047	0.0486237	0.0590938	0.0407975	0.0508009	0.0607349	0.0555746	0.0606875	1	0.787395	0.488374	0.391137	0.145853	0.0407647	0.0581675	0.0658843	0.0623505	0.0528942
r_0025	0.140833	0.14565	0.133532	0.142497	0.137974	0.184435	0.183858	0.165123	0.0997437	0.113168	0.0741887	0.0696084	0.0740894	0.0754395	0.105416	1	0.568242	0.442789	0.28192	0.132081	0.152253	0.224038	0.193789	0.153944	0.129625
r_0027	0.611048	0.663939	0.785306	0.790842	0.847343	0.682713	0.936759	0.862146	0.690294	0.804681	0.616403	0.666346	0.666526	0.6575	0.747759	1	0.890968	0.76906	0.721102	0.745231	0.55457	0.736747	0.786028	0.710031	0.711956
r_0028	1	0.940376	0.924362	0.83688	0.921288	0.176811	0.197233	0.369445	0.468842	0.425637	0.633058	0.69211	0.602864	0.762553	0.890999	0.489431	0.729381	0.739103	0.807855	0.716322	0.309249	0.492362	0.435002	0.575888	0.581798
r_0029	0.202872	0.132318	0.151667	0.158027	0.415695	0.16727	0.139547	0.143685	0.0796465	0.100693	0.160519	0.300002	0.259597	0.352155	0.656576	1	0.80851	0.86727	0.732777	0.2494	0.118272	0.292397	0.27092	0.250951	0.245916
r_0030	0.103558	0.102555	0.114899	0.127708	0.144666	0.0809711	0.099258	0.0962502	0.108932	0.114011	0.0928255	0.0951286	0.0955884	0.114107	0.119314	1	0.701142	0.651284	0.482636	0.198105	0.127772	0.123367	0.1489	0.130124	0.118352
r_0032	0.381677	0.342086	0.355079	0.406285	0.479849	0.26499	0.249599	0.230092	0.256989	0.394412	0.377519	0.402689	0.370095	0.410817	0.492546	1	0.691999	0.778148	0.571616	0.471346	0.281006	0.359495	0.445951	0.40239	0.487714
r_0038	0.488105	0.423045	0.395859	0.456858	0.446249	0.395464	0.308966	0.403622	0.32356	0.300524	0.302956	0.277004	0.317284	0.345295	0.368185	1	0.737239	0.67146	0.500044	0.33356	0.355078	0.353955	0.363582	0.38885	0.351864
r_0039	0.447188	0.468382	0.476729	0.515579	0.58991	0.4336	0.450179	0.499593	0.503135	0.493323	0.255483	0.332896	0.359924	0.475896	0.55947	1	0.882209	0.860049	0.75432	0.586608	0.370646	0.684775	0.656823	0.573015	0.523094
r_0040	0.447188	0.468382	0.476729	0.515579	0.58991	0.4336	0.450179	0.499593	0.503135	0.493323	0.255483	0.332896	0.359924	0.475896	0.55947	1	0.882209	0.860049	0.75432	0.586608	0.370646	0.684775	0.656823	0.573015	0.523094
r_0042	0.369307	0.321142	0.326302	0.374561	0.284985	0.259547	0.270644	0.243707	0.216162	0.200114	0.213734	0.226937	0.231623	0.20277	0.242815	1	0.742009	0.659433	0.443232	0.270397	0.224149	0.324632	0.396585	0.255146	0.207228
r_0045	0.879877	0.816537	0.856247	0.726903	0.665495	0.673929	0.474054	0.450997	0.583973	0.426241	1	0.845577	0.737519	0.343663	0.39382	0.301583	0.395	0.325329	0.384044	0.401181	0.919864	0.744799	0.558993	0.571738	0.643511
r_0057	0.627298	0.749326	0.619181	0.515197	0.399119	0.694113	0.791345	0.825107	1	0.714503	0.274378	0.371314	0.405232	0.32145	0.404156	0.684382	0.572101	0.509715	0.526331	0.252577	0.583096	0.659064	0.535189	0.498339	0.400522
r_0058	0.400651	0.348093	0.330864	0.362387	0.360383	0.281128	0.197539	0.174496	0.177445	0.125181	0.332283	0.345917	0.281456	0.232136	0.27962	1	0.584005	0.593414	0.485887	0.242179	0.334194	0.422673	0.36547	0.317393	0.241528
r_0059	0.145594	0.15284	0.140536	0.121926	0.151856	0.0953066	0.122219	0.111049	0.0908334	0.0956795	0.115143	0.10089	0.0869915	0.0523555	0.0735998	1	0.420042	0.442048	0.277816	0.111056	0.190657	0.232013	0.192463	0.121871	0.0742619
r_0060	0.0351715	0.0490941	0.0475807	0.051625	0.069812	0.0371032	0.0563733	0.0515047	0.0486237	0.0590938	0.0407975	0.0508009	0.0607349	0.0555746	0.0606875	1	0.787395	0.488374	0.391137	0.145853	0.0407647	0.0581675	0.0658843	0.0623505	0.0528942
r_0061	0.810088	0.751466	0.7588	0.764103	0.843793	1	0.862641	0.786302	0.706853	0.61671	0.892434	0.792888	0.776811	0.710703	0.782346	0.55266	0.724846	0.795375	0.949024	0.512958	0.827449	0.959718	0.735478	0.829846	0.778977
r_0062	0.975359	0.826781	0.756894	0.672302	0.714581	0.355673	0.229676	0.241753	0.28889	0.337034	1	0.677103	0.674669	0.67647	0.682505	0.722517	0.671101	0.669067	0.630256	0.63209	0.748224	0.610917	0.545964	0.575239	0.573205
r_0065	0.447188	0.468382	0.476729	0.515579	0.58991	0.4336	0.450179	0.499593	0.503135	0.493323	0.255483	0.332896	0.359924	0.475896	0.55947	1	0.882209	0.860049	0.75432	0.586608	0.370646	0.684775	0.656823	0.573015	0.523094
r_0068	0.638398	0.468109	0.430558	0.356458	0.297282	0.606904	0.458278	0.376878	0.362239	0.250768	1	0.600756	0.563175	0.342149	0.361513	0.529457	0.376383	0.35404	0.368132	0.335036	0.500689	0.488147	0.399446	0.331509	0.421557
r_0069	0.568905	0.620834	0.671425	0.619998	0.629196	0.444332	0.492504	0.487385	0.4682	0.46992	0.398435	0.428909	0.475923	0.486465	0.533019	1	0.851213	0.83407	0.733186	0.640604	0.614682	0.648668	0.788436	0.598375	0.542498
r_0073	0.850402	0.641493	0.68311	0.580202	0.361493	0.484595	0.462528	0.366389	0.513673	0.544277	0.337534	0.553434	0.352753	0.284438	0.364904	0.58709	0.326748	0.329957	0.367556	0.357797	0.651433	0.512848	0.490534	0.690575	1
r_0075	0.670227	0.635389	0.657094	0.627791	1	0.435839	0.569495	0.849523	0.512273	0.464537	0.477818	0.562777	0.510627	0.641529	0.577912	0.744794	0.744928	0.505515	0.678288	0.765686	0.363362	0.450558	0.427025	0.636874	0.427187
r_0079	0.969937	0.863234	0.937207	0.968466	0.890245	0.409718	0.523168	0.536517	0.591146	0.654445	0.519279	0.64276	0.688388	0.744746	0.973154	0.672685	0.834366	0.957893	1	0.980877	0.477108	0.800552	0.768052	0.981613	0.955043
r_0081	0.794981	0.830329	0.957738	0.776103	0.748586	0.521753	0.706704	0.889683	0.971178	0.770222	0.257248	0.331549	0.534781	0.486552	0.602564	0.940569	1	0.816579	0.740289	0.707551	0.391765	0.59436	0.512593	0.598679	0.558491
r_0082	0.62788	0.34051	0.327125	0.310642	0.185253	0.275172	0.436335	0.23844	0.440884	0.344895	0.252111	0.193656	0.200561	0.0361075	0.20428	0.541504	0.237996	0.230482	0.229336	0.254426	0.590165	0.390551	0.411244	0.596246	1
r_0085	0.281059	0.382932	0.464109	0.632583	0.832197	0.2663	0.377376	0.494416	0.633496	0.760308	0.269247	0.382396	0.432755	0.611591	0.763288	0.751637	0.863121	0.890905	0.906797	1	0.416729	0.535971	0.573258	0.688849	0.922044
r_0088	0.900775	0.887062	1	0.798149	0.51023	0.64215	0.342059	0.43812	0.448031	0.665326	0.353018	0.921408	0.46704	0.572456	0.488102	0.453383	0.351185	0.369995	0.454896	0.394201	0.519739	0.524736	0.443089	0.596809	0.651249
r_0089	0.900775	0.887062	1	0.798149	0.51023	0.64215	0.342059	0.43812	0.448031	0.665326	0.353018	0.921408	0.46704	0.572456	0.488102	0.453383	0.351185	0.369995	0.454896	0.394201	0.519739	0.524736	0.443089	0.596809	0.651249
r_0091	0.566688	0.490016	0.394707	0.37401	0.189708	0.810555	0.633724	0.466719	0.425293	0.391315	1	0.548526	0.435689	0.271689	0.262615	0.324342	0.267924	0.20252	0.379556	0.489319	0.800285	0.433629	0.280352	0.648082	0.428051
r_0092	0.850402	0.641493	0.68311	0.580202	0.361493	0.484595	0.462528	0.366389	0.513673	0.544277	0.337534	0.553434	0.352753	0.284438	0.364904	0.58709	0.326748	0.329957	0.367556	0.357797	0.651433	0.512848	0.490534	0.690575	1
r_0095	0.975359	0.826781	0.756894	0.672302	0.714581	0.355673	0.229676	0.241753	0.28889	0.337034	1	0.677103	0.674669	0.67647	0.682505	0.722517	0.671101	0.669067	0.630256	0.63209	0.748224	0.610917	0.545964	0.575239	0.573205
r_0096	0.302245	0.260341	0.244384	0.245846	0.359729	0.417692	0.406946	0.374197	0.281875	0.274293	0.331572	0.254169	0.242787	0.291847	0.360269	1	0.787687	0.691781	0.587591	0.294909	0.135571	0.182596	0.194627	0.200907	0.248829
r_0097	0.273569	0.24596	0.24749	0.268453	0.283854	0.202504	0.218311	0.198593	0.231114	0.219258	0.145676	0.1309	0.142469	0.152916	0.203194	1	0.710651	0.607471	0.441751	0.257978	0.175829	0.258235	0.287942	0.22995	0.206361
r_0099	0.736294	0.619311	0.692003	0.673146	0.744616	0.845769	0.882668	0.896694	1	0.881911	0.894424	0.963334	0.756548	0.707252	0.670818	0.9819	0.797986	0.740833	0.676638	0.577837	0.639972	0.604121	0.694215	0.470801	0.707252
r_0103	0.949321	0.942075	0.906792	0.941525	0.835817	0.92881	0.937585	1	0.801492	0.750156	0.7036	0.822692	0.886884	0.808297	0.789864	0.969002	0.993314	0.93892	0.860957	0.891201	0.764444	0.801051	0.673238	0.830907	0.944153
r_0104	0.949321	0.942075	0.906792	0.941525	0.835817	0.92881	0.937585	1	0.801492	0.750156	0.7036	0.822692	0.886884	0.808297	0.789864	0.969002	0.993314	0.93892	0.860957	0.891201	0.764444	0.801051	0.673238	0.830907	0.944153
r_0109	0.478838	0.541618	0.412004	0.41141	0.380776	0.842915	0.893688	0.744552	0.681565	0.654152	0.757874	0.924176	0.862756	0.529594	0.464414	0.615135	0.50054	0.392771	0.35716	0.365268	0.654937	0.549274	0.250476	0.380065	0.376316
r_0111	0.303974	0.229096	0.174581	0.116737	0.0779604	0.62891	0.42215	0.839053	1	0.497376	0.230764	0.149199	0.150704	0.110053	0.0903646	0.145671	0.0754229	0.0929711	0.0837085	0.0908513	0.229845	0.309673	0.134969	0.141801	0.12011
r_0112	0.142297	0.162523	0.165963	0.142339	0.168045	1	0.729749	0.492949	0.186034	0.178777	0.144619	0.204681	0.225176	0.201899	0.172901	0.211109	0.214054	0.232199	0.228135	0.207314	0.121526	0.176993	0.199548	0.177014	0.232489
r_0113	0.0675481	0.0787073	0.078193	0.0546919	0.0759197	1	0.702381	0.433144	0.105726	0.0929804	0.066729	0.0944115	0.103721	0.0997779	0.0752862	0.104675	0.0974748	0.113425	0.117733	0.0906997	0.0658816	0.0865631	0.0943891	0.0870103	0.107403
r_0114	0.598861	0.672653	0.702767	0.692784	0.735269	0.384455	0.479832	0.624905	0.656158	0.693326	0.622626	0.881443	0.970754	0.821053	0.777103	0.855996	0.930982	0.953934	0.891427	0.928649	0.451829	0.72637	0.842268	0.723277	1
r_0115	0.144883	0.149893	0.198833	0.25157	0.35248	0.269591	0.284711	0.211884	0.181997	0.210859	0.323813	0.373048	0.348961	0.330905	0.373702	1	0.754726	0.617331	0.498099	0.309683	0.286374	0.351066	0.353984	0.351384	0.239066
r_0117	0.0437637	0.0421617	0.0552743	0.0202663	0.0790563	0.45026	0.358749	1	0.0831785	0.107897	0.0743965	0.0677798	0.0883504	0.027906	0.0619349	0.15402	0.156116	0.12278	0.137125	0.0763094	0.133032	0.253003	0.151602	0.206247	0.153131
r_0118	0.156534	0.172321	0.251514	0.236791	0.438198	0.310408	0.278833	0.255444	0.16718	0.172321	0.289592	0.28683	0.2974	0.251051	0.403655	1	0.662703	0.75269	0.4974	0.386718	0.284393	0.40048	0.419013	0.343115	0.242025
r_0139	0.770051	0.793329	0.781169	0.698717	0.8864	0.814775	1	0.854085	0.83722	0.855209	0.836096	0.671858	0.755184	0.594611	0.748355	0.83443	0.613351	0.71096	0.548055	0.555926	0.70284	0.511577	0.526485	0.515033	0.592821
r_0142	0.669071	0.695992	0.761991	0.739345	0.70354	0.433854	0.478049	0.593434	0.580274	0.624369	0.453761	0.584088	0.625077	0.664883	0.672077	0.562405	0.642939	0.62004	0.641089	0.670341	0.917168	0.589546	0.576854	0.633894	1
r_0143	0.729003	0.917486	0.478832	0.441286	0.557084	0.734472	0.486117	0.424585	0.636701	0.655503	0.944281	0.699853	0.690407	0.540049	0.618625	0.725999	0.353942	0.454512	0.481384	0.318567	1	0.725037	0.452509	0.408189	0.575562
r_0144	0.477074	0.590785	0.695469	0.75915	0.836889	0.444433	0.558046	0.699286	0.715543	0.758566	0.415956	0.597746	0.613015	0.733552	0.77406	0.624781	0.626353	0.628598	0.686262	0.753537	0.634347	0.530202	0.549019	0.580455	1
r_0151	0.554183	0.557031	0.510177	0.623642	0.816586	0.496829	0.626818	0.612495	0.629828	0.606922	0.46344	0.551786	0.559048	0.6738	0.743075	0.617065	0.690464	0.822326	0.865853	1	0.433367	0.642981	0.827788	0.796634	0.823664
r_0152	0.554183	0.557031	0.510177	0.623642	0.816586	0.496829	0.626818	0.612495	0.629828	0.606922	0.46344	0.551786	0.559048	0.6738	0.743075	0.617065	0.690464	0.822326	0.865853	1	0.433367	0.642981	0.827788	0.796634	0.823664
r_0153	0.808849	0.840032	0.902512	0.817342	0.922771	0.491653	0.620665	0.664733	0.706783	0.713444	0.389522	0.608493	0.621734	0.791329	0.924068	0.849109	0.888817	0.96872	1	0.903809	0.756661	0.862156	0.797472	0.938898	0.73923
r_0154	0.339376	0.317878	0.34259	0.611794	0.550952	0.561466	0.736287	0.710671	0.71142	0.874353	0.645741	0.645866	0.744306	0.949891	0.853635	0.842871	0.944618	0.847582	0.9439	1	0.470452	0.538378	0.683058	0.771014	0.86908
r_0156	0.28826	0.262072	0.26219	0.298423	0.303957	0.490577	1	0.647569	0.842827	0.380308	0.53884	0.229746	0.284506	0.210381	0.223425	0.452159	0.22859	0.246572	0.271969	0.149308	0.31939	0.294047	0.216937	0.219109	0.192117
r_0157	0.682516	0.813333	0.830974	0.911795	0.950291	0.571856	0.668526	0.674803	0.817162	0.853744	0.626981	0.811692	0.839111	0.868513	0.930051	0.748513	0.765538	0.82988	0.830085	0.833983	0.66359	0.768205	1	0.90653	0.940308
r_0163	0.7936	0.619571	0.601914	0.513442	0.546688	1	0.953049	0.770373	0.297459	0.241768	0.354691	0.432192	0.418873	0.384334	0.467769	0.300759	0.454389	0.499125	0.552979	0.476362	0.217921	0.341373	0.310545	0.403285	0.441156
r_0164	0.808924	0.683451	0.582439	0.55181	0.438024	0.761394	0.532433	0.483252	0.452492	0.421428	0.916714	0.580527	0.549985	0.447539	0.439241	0.460703	0.429317	0.374436	0.373263	0.387444	1	0.660729	0.481948	0.430577	0.557675
r_0166	1	0.824174	0.817271	0.690761	0.747445	0.919654	0.766959	0.72813	0.429942	0.430672	0.715054	0.669156	0.643535	0.574439	0.702708	0.630924	0.686944	0.730287	0.734999	0.635703	0.565777	0.53186	0.607494	0.546495	0.60839
r_0169	1	0.824174	0.817271	0.690761	0.747445	0.919654	0.766959	0.72813	0.429942	0.430672	0.715054	0.669156	0.643535	0.574439	0.702708	0.630924	0.686944	0.730287	0.734999	0.635703	0.565777	0.53186	0.607494	0.546495	0.60839
r_0172	0.294511	0.186149	0.183904	0.166913	0.163808	0.760028	0.464339	0.328445	0.219048	0.180385	1	0.320387	0.258635	0.196898	0.169191	0.15635	0.125883	0.114174	0.198904	0.155821	0.396296	0.240927	0.197344	0.151939	0.180512
r_0173	0.355028	0.399956	0.533665	0.645894	0.940501	0.367279	0.380306	0.439915	0.272793	0.361816	0.353915	0.445258	0.461322	0.579223	0.761088	0.180324	0.566123	0.396297	0.725959	1	0.153685	0.318618	0.356305	0.545228	0.867645
r_0174	0.0354776	0.0275067	0.0241833	0.0267151	0.0368111	1	0.926355	0.805035	0.225723	0.175022	0.125731	0.11803	0.121806	0.068472	0.0765414	0.0362145	0.0460099	0.0335064	0.0451349	0.051037	0.0475411	0.0600988	0.0344863	0.0492587	0.0758203
r_0175	0.0707024	0.0550518	0.0488405	0.0524519	0.06653	1	0.931234	0.809454	0.237904	0.190174	0.150635	0.133502	0.137414	0.0878189	0.0976376	0.165321	0.126264	0.102822	0.0986807	0.0775103	0.0649653	0.0806278	0.0624365	0.0694459	0.0987518
r_0176	0.0354776	0.0275067	0.0241833	0.0267151	0.0368111	1	0.926355	0.805035	0.225723	0.175022	0.125731	0.11803	0.121806	0.068472	0.0765414	0.0362145	0.0460099	0.0335064	0.0451349	0.051037	0.0475411	0.0600988	0.0344863	0.0492587	0.0758203
r_0177	0.355028	0.399956	0.533665	0.645894	0.940501	0.367279	0.380306	0.439915	0.272793	0.361816	0.353915	0.445258	0.461322	0.579223	0.761088	0.180324	0.566123	0.396297	0.725959	1	0.153685	0.318618	0.356305	0.545228	0.867645
r_0178	0.0707024	0.0550518	0.0488405	0.0524519	0.06653	1	0.931234	0.809454	0.237904	0.190174	0.150635	0.133502	0.137414	0.0878189	0.0976376	0.165321	0.126264	0.102822	0.0986807	0.0775103	0.0649653	0.0806278	0.0624365	0.0694459	0.0987518
r_0179	1	0.824174	0.817271	0.690761	0.747445	0.919654	0.766959	0.72813	0.429942	0.430672	0.715054	0.669156	0.643535	0.574439	0.702708	0.630924	0.686944	0.730287	0.734999	0.635703	0.565777	0.53186	0.607494	0.546495	0.60839
r_0182	1	0.824174	0.817271	0.690761	0.747445	0.919654	0.766959	0.72813	0.429942	0.430672	0.715054	0.669156	0.643535	0.574439	0.702708	0.630924	0.686944	0.730287	0.734999	0.635703	0.565777	0.53186	0.607494	0.546495	0.60839
r_0185	0.313973	0.104072	0.0460227	0.0431996	0.0505923	0.57959	0.352146	0.131095	0.0638256	0.0509987	1	0.185986	0.113823	0.0610782	0.0907138	0.061156	0.0382603	0.0367883	0.09992	0.0523799	0.328931	0.160363	0.107981	0.055324	0.0858221
r_0186	1	0.824174	0.817271	0.690761	0.747445	0.919654	0.766959	0.72813	0.429942	0.430672	0.715054	0.669156	0.643535	0.574439	0.702708	0.630924	0.686944	0.730287	0.734999	0.635703	0.565777	0.53186	0.607494	0.546495	0.60839
r_0188	1	0.662442	0.577167	0.480729	0.390861	0.0737088	0.129775	0.0957245	0.119877	0.169728	0.173615	0.161963	0.166899	0.206156	0.232676	0.183097	0.188701	0.191802	0.149227	0.185429	0.10536	0.132839	0.134647	0.151505	0.245575
r_0189	0.0903318	0.123223	0.199828	0.138542	0.286016	0.101693	0.156571	0.104696	0.206311	0.309436	0.514829	0.473626	0.253438	0.568876	0.959275	0.397971	0.209207	0.268603	0.363216	0.250805	0.217836	0.519685	0.303317	0.735745	1
r_0191	0.291171	0.320463	0.248018	0.357945	0.301032	0.156257	0.229669	0.138062	0.175955	0.321247	1	0.773164	0.708801	0.613481	0.657707	0.165548	0.215651	0.20749	0.256747	0.290076	0.34107	0.431058	0.383602	0.562386	0.791105
r_0194	0.263682	0.167217	0.245131	0.211603	0.150005	0.3388	0.33012	0.24862	0.270271	0.313266	0.653547	0.416393	1	0.310165	0.535964	0.265116	0.155886	0.161253	0.171265	0.147755	0.80648	0.48418	0.424477	0.451015	0.416393
r_0195	0.78897	0.573038	0.398378	0.388777	0.270308	0.715725	0.699831	0.492282	0.599835	0.462324	1	0.656727	0.604599	0.39525	0.3243	0.425661	0.325565	0.25975	0.283088	0.315909	0.89153	0.798314	0.458247	0.379286	0.474234
r_0201	0.0354776	0.0275067	0.0241833	0.0267151	0.0368111	1	0.926355	0.805035	0.225723	0.175022	0.125731	0.11803	0.121806	0.068472	0.0765414	0.0362145	0.0460099	0.0335064	0.0451349	0.051037	0.0475411	0.0600988	0.0344863	0.0492587	0.0758203
r_0202	0.277919	0.33393	0.3224	0.396104	0.426053	0.298483	0.367187	0.391067	0.298292	0.36661	0.471083	0.370282	0.381418	0.552191	0.437371	1	0.784258	0.822824	0.561537	0.411124	0.27361	0.616094	0.58484	0.45051	0.249945
r_0203	0.320816	0.309305	0.316187	0.397617	0.324929	0.298103	0.314683	0.26355	0.203814	0.215724	0.192895	0.33462	0.291085	0.299275	0.276332	1	0.704639	0.717188	0.529602	0.39003	0.363639	0.43702	0.39998	0.360345	0.315468
r_0205	0.751532	0.541303	0.424414	0.358598	0.244701	0.476604	0.398315	0.341997	0.388257	0.340519	1	0.513095	0.466195	0.315853	0.321251	0.327415	0.302875	0.240735	0.250982	0.238311	0.86861	0.53111	0.317943	0.293872	0.4385
r_0207	0.241384	0.243775	0.232324	0.291733	0.336586	0.213203	0.255352	0.245425	0.244503	0.282001	0.224062	0.309645	0.291199	0.306636	0.36372	1	0.737343	0.662832	0.492816	0.233353	0.561308	0.660405	0.457332	0.482331	0.477598
r_0208	0.230467	0.207311	0.273474	0.282417	0.589463	0.137816	0.151287	0.1108	0.135492	0.119503	0.354115	0.383253	0.328186	0.295755	0.394681	0.978305	0.982899	1	0.669489	0.314268	0.297858	0.586668	0.513089	0.470889	0.254939
r_0209	0.56074	0.568081	0.610706	0.631154	0.600115	0.537147	0.48221	0.448519	0.416243	0.467771	0.517045	0.532428	0.503639	0.524511	0.53505	1	0.783726	0.718765	0.625282	0.590521	0.542862	0.625125	0.873329	0.585907	0.528234
r_0211	0.287353	0.255805	0.260489	0.315296	0.507992	0.172567	0.193906	0.184473	0.215022	0.223968	0.171528	0.192564	0.192709	0.291734	0.381076	1	0.75447	0.712042	0.555749	0.412203	0.208483	0.355659	0.496007	0.347318	0.293089
r_0212	0.538343	0.597321	0.660815	0.730264	0.754953	0.512678	0.534545	0.545991	0.548404	0.567344	0.488636	0.50425	0.614721	0.71507	0.682322	1	0.929268	0.92316	0.800893	0.792988	0.48843	0.609537	0.884971	0.690484	0.632584
r_0214	0.200244	0.289205	0.303705	0.21049	0.0933381	0.092369	0.0950508	0.068531	0.081703	0.0785126	0.0863027	0.125998	0.144848	0.129141	0.090514	0.084812	0.0936637	0.0923487	0.0824576	0.0725406	1	0.523849	0.228837	0.291054	0.15579
r_0215	0.568716	0.46427	0.459655	0.471455	0.401579	0.350941	0.354822	0.349098	0.393442	0.339903	0.253573	0.191398	0.197295	0.237914	0.335288	1	0.703517	0.654794	0.5326	0.320413	0.331256	0.385557	0.446791	0.351299	0.281211
r_0216	0.463908	0.519066	0.505463	0.576331	0.718417	0.46698	0.593444	0.641494	0.544868	0.527886	0.4284	0.558032	0.505595	0.497126	0.619466	0.830664	0.956997	1	0.900391	0.740664	0.385375	0.621045	0.92119	0.69889	0.561411
r_0218	0.463908	0.519066	0.505463	0.576331	0.718417	0.46698	0.593444	0.641494	0.544868	0.527886	0.4284	0.558032	0.505595	0.497126	0.619466	0.830664	0.956997	1	0.900391	0.740664	0.385375	0.621045	0.92119	0.69889	0.561411
r_0219	0.250558	0.258549	0.286666	0.334054	0.331684	0.264691	0.294816	0.282813	0.295493	0.282709	0.176002	0.202481	0.20339	0.236722	0.26503	1	0.730492	0.722837	0.525477	0.299138	0.190317	0.311402	0.39498	0.27383	0.234785
r_0220	0.44014	0.473354	0.526871	0.597115	0.60789	0.669297	0.661452	0.624436	0.599639	0.587151	0.457845	0.539044	0.546393	0.537015	0.583318	1	0.836249	0.799639	0.701488	0.627773	0.601353	0.7055	0.909739	0.656988	0.609513
r_0223	0.572523	0.479112	0.532586	0.617804	0.598633	0.299656	0.395647	0.37224	0.339952	1	0.339062	0.424471	0.483085	0.349676	0.454801	0.592876	0.643914	0.602488	0.636359	0.69742	0.633583	0.678043	0.585372	0.628546	0.58825
r_0224	0.572523	0.479112	0.532586	0.617804	0.598633	0.299656	0.395647	0.37224	0.339952	1	0.339062	0.424471	0.483085	0.349676	0.454801	0.592876	0.643914	0.602488	0.636359	0.69742	0.633583	0.678043	0.585372	0.628546	0.58825
r_0225	0.632868	0.627221	0.666211	0.83049	0.914175	0.17578	0.235554	0.265319	0.315085	0.419227	0.285634	0.341664	0.375085	0.514431	0.61688	1	0.852481	0.888975	0.71055	0.568785	0.290609	0.47874	0.717504	0.60208	0.563311
r_0230	0.688158	0.662232	0.644157	0.819559	0.380776	0.842915	0.893688	0.836119	0.681565	0.80753	0.757874	1	0.862756	0.717849	0.771762	0.846665	0.646954	0.758147	0.707163	0.783471	0.668435	0.708397	0.625824	0.739064	0.376316
r_0233	0.0653411	0.0336067	0.0266871	0.0741208	0.0297573	0.0108916	0.0271952	0.0145499	0.0156716	0.0120623	0.0306366	0.0199198	0.0271829	0.0247454	0.0212579	0.0243975	0.018531	0.0097422	0.0181784	0.0161782	1	0.421054	0.0145755	0.0139211	0.125814
r_0234	0.33391	0.358923	0.648493	0.65969	1	0.256135	0.329353	0.331899	0.268904	0.306579	0.298923	0.465003	0.407595	0.337354	0.430451	0.379747	0.31571	0.316909	0.321487	0.353493	0.14522	0.217197	0.342268	0.25631	0.329075
r_0235	0.33391	0.358923	0.648493	0.65969	1	0.256135	0.329353	0.331899	0.268904	0.306579	0.298923	0.465003	0.407595	0.337354	0.430451	0.379747	0.31571	0.316909	0.321487	0.353493	0.14522	0.217197	0.342268	0.25631	0.329075
r_0236	0.561605	0.653513	0.733433	0.814241	0.695138	0.51549	0.17841	0.528644	0.144222	0.539577	0.828449	1	0.949717	0.847708	0.861805	0.785215	0.682873	0.853202	0.821845	0.689533	0.366361	0.485648	0.461666	0.585637	0.744089
r_0237	0.561605	0.653513	0.733433	0.814241	0.695138	0.51549	0.17841	0.528644	0.144222	0.539577	0.828449	1	0.949717	0.847708	0.861805	0.785215	0.682873	0.853202	0.821845	0.689533	0.366361	0.485648	0.461666	0.585637	0.744089
r_0244	0.564125	0.968768	0.986843	0.888539	1	0.449209	0.485979	0.61578	0.526292	0.46755	0.366828	0.533691	0.430315	0.508971	0.679086	0.459531	0.445178	0.842467	0.534045	0.572675	0.250658	0.634519	0.511186	0.500421	0.800514
r_0250	0.200244	0.289205	0.265831	0.21049	0.0933381	0.092369	0.0950508	0.068531	0.081703	0.0785126	0.0863027	0.125998	0.144848	0.129141	0.090514	0.084812	0.0936637	0.0923487	0.0824576	0.0725406	0.107741	0.181733	0.227332	0.291054	0.15579
r_0252	0.124879	0.0990062	0.0923674	0.0595628	0.117174	0.800685	0.53721	0.680369	0.124286	0.0698734	0.0693263	1	0.1296	0.092954	0.149533	0.338137	0.264191	0.290261	0.25352	0.126492	0.177814	0.404756	0.241302	0.300713	0.0756887
r_0253	0.00514742	0.00883112	0.0183594	0.00355512	0.00252003	0.0367041	0.0936034	0.0894288	0.0307961	0.0293258	0.0275003	0.027267	0.010071	0.00227402	0.0488429	1	0.535894	0.470998	0.168642	0.0877605	0.00754725	0.00810387	0.0320493	0.00295239	0.00114094
r_0254	0.00514742	0.00883112	0.0183594	0.00355512	0.00252003	0.0367041	0.0936034	0.0894288	0.0307961	0.0293258	0.0275003	0.027267	0.010071	0.00227402	0.0488429	1	0.535894	0.470998	0.168642	0.0877605	0.00754725	0.00810387	0.0320493	0.00295239	0.00114094
r_0255	0.222315	0.0738978	0.0496359	0.0655343	0.0353859	0.465769	0.313976	0.0825782	0.0416532	0.0371073	1	0.127808	0.0643978	0.0291234	0.0751135	0.0585844	0.025232	0.0251802	0.0710856	0.013325	0.158758	0.117946	0.0364462	0.0341793	0.063243
r_0279	0.473369	0.478924	0.489462	0.596693	0.55172	0.283505	0.363849	0.350679	0.343735	0.359744	0.218395	0.274568	0.299996	0.360335	0.452998	1	0.780115	0.723457	0.606834	0.452072	0.280203	0.392275	0.500132	0.415847	0.431332
r_0280	0.634364	0.633964	0.488533	0.424094	0.630809	0.815852	0.824673	1	0.842315	0.662031	0.481257	0.519393	0.48438	0.42732	0.568193	0.276833	0.436334	0.332471	0.44039	0.77091	0.528775	0.652566	0.875089	0.717726	0.649926
r_0300	0.567841	0.516495	0.469429	0.396721	0.35794	0.948334	0.789339	1	0.982125	0.744112	0.324281	0.32916	0.313384	0.354245	0.39167	0.330779	0.311305	0.309657	0.331959	0.351933	0.746391	0.694006	0.442716	0.556604	0.46543
r_0301	0.295859	0.356427	0.438174	0.396026	0.166166	0.887733	0.690261	1	0.841848	0.522052	0.159325	0.104068	0.0996508	0.174502	0.331054	0.552886	0.320051	0.138531	0.3303	0.292387	0.497783	0.602542	0.381639	0.522506	0.405175
r_0302	0.634364	0.633964	0.488533	0.424094	0.630809	0.815852	0.824673	1	0.842315	0.662031	0.481257	0.519393	0.48438	0.42732	0.568193	0.276833	0.436334	0.332471	0.44039	0.77091	0.528775	0.652566	0.875089	0.717726	0.649926
r_0303	0.634364	0.633964	0.488533	0.424094	0.630809	0.815852	0.824673	1	0.842315	0.662031	0.481257	0.519393	0.48438	0.42732	0.568193	0.276833	0.436334	0.332471	0.44039	0.77091	0.528775	0.652566	0.875089	0.717726	0.649926
r_0306	0.587628	0.579992	0.589144	0.50695	0.51816	0.45264	1	0.46365	0.500343	0.45896	0.388377	0.593662	0.407167	0.373191	0.448436	0.690671	0.630613	0.475519	0.744552	0.557913	0.905136	0.489161	0.493508	0.615741	0.627552
r_0307	0.587628	0.579992	0.589144	0.50695	0.51816	0.45264	1	0.46365	0.500343	0.45896	0.388377	0.593662	0.407167	0.373191	0.448436	0.690671	0.630613	0.475519	0.744552	0.557913	0.905136	0.489161	0.493508	0.615741	0.627552
r_0309	0.442565	0.448897	0.48068	0.453534	0.429041	0.455382	0.474069	0.458096	0.562756	0.560428	0.901723	0.94595	1	0.678957	0.635521	0.629469	0.650791	0.667831	0.630959	0.666015	0.60149	0.473883	0.51541	0.538966	0.620345
r_0310	0.520386	0.589364	0.637771	0.663857	0.68358	0.36085	0.516197	0.582843	0.571762	0.707598	0.545835	0.76629	0.845289	0.883145	0.868618	0.752346	0.841472	0.893166	0.92853	0.891681	1	0.759875	0.944064	0.963204	0.966015
r_0312	0.365477	0.380823	0.378864	0.401683	0.476056	0.775758	0.842512	0.812183	0.836091	0.694348	0.580358	0.831737	0.907198	0.694892	0.683101	0.906037	1	0.882238	0.820237	0.681723	0.476128	0.495284	0.59799	0.582463	0.645915
r_0313	0.792199	0.790213	0.790809	0.900536	0.841004	0.799947	0.620952	0.754652	0.682736	0.648361	0.540871	1	0.664857	0.63819	0.71141	0.89994	0.732402	0.782332	0.785776	0.852857	0.708893	0.751672	0.919542	0.867691	0.709688
r_0317	0.519779	0.559827	0.88651	0.656186	0.696161	0.5721	0.597734	0.444514	0.410022	0.390751	0.619645	0.698505	0.740793	0.597368	0.668021	0.335478	0.496072	0.591476	0.538727	0.556692	0.250948	0.456777	0.612576	0.439829	0.655246
r_0319	0.786447	0.783705	0.735738	0.63519	0.751304	1	0.916725	0.914845	0.848962	0.809009	0.918371	0.942342	0.974461	0.766079	0.811829	0.726878	0.731876	0.70474	0.7298	0.670341	0.744183	0.663063	0.573294	0.676686	0.704935
r_0320	0.199484	0.0767229	0.192465	0.201951	0.171603	0.083742	0.224417	0.0785264	0.144384	0.8733	0.738328	0.961034	0.859462	0.82674	0.150974	0.151701	0.661747	0.33933	0.0426251	0.114685	0.465236	1	0.72642	0.430491	0.798936
r_0321	0.4233	0.42257	0.390745	0.398668	0.292077	1	0.87558	0.659149	0.532208	0.449151	0.843169	0.796939	0.775377	0.511141	0.444623	0.433558	0.386271	0.348962	0.362696	0.338749	0.575332	0.530722	0.372325	0.363966	0.416457
r_0322	1	0.751014	0.738928	0.636327	0.581693	0.392642	0.340322	0.292711	0.253862	0.250935	0.430225	0.333478	0.333073	0.38291	0.467847	0.442103	0.564791	0.518653	0.50903	0.512195	0.498081	0.467837	0.424706	0.480279	0.49187
r_0330	0.850617	0.899572	0.976488	0.974725	0.929633	0.712982	0.770275	0.794013	0.768713	0.809111	0.67203	0.925267	0.975565	0.919641	1	0.720178	0.851625	0.940549	0.869426	0.894869	0.924259	0.775246	0.878999	0.85406	0.926862
r_0331	0.738529	0.767754	0.856134	0.825004	0.869264	0.395193	0.428879	0.442298	0.513822	0.570104	0.190498	0.200339	0.244868	0.508972	0.6337	0.717281	0.698362	0.832133	0.853381	0.922843	0.708316	0.775166	1	0.934067	0.571079
r_0348	0.529553	0.807822	0.733274	0.850607	0.802726	0.877807	0.820978	0.917867	0.748859	0.916741	0.70323	0.817007	0.826726	1	0.987615	0.677274	0.906489	0.72243	0.788326	0.833837	0.700148	0.705304	0.805985	0.912889	0.779674
r_0352	0.232037	0.217781	0.232219	0.244757	0.244392	0.192475	0.213732	0.220224	0.177022	0.196809	0.149756	0.134276	0.141853	0.182589	0.226183	1	0.700123	0.564033	0.443284	0.241543	0.163367	0.215483	0.305735	0.230669	0.195126
r_0353	0.232037	0.217781	0.232219	0.244757	0.244392	0.192475	0.213732	0.220224	0.177022	0.196809	0.149756	0.134276	0.141853	0.182589	0.226183	1	0.700123	0.564033	0.443284	0.241543	0.163367	0.215483	0.305735	0.230669	0.195126
r_0355	0.652055	0.749705	0.705555	0.731628	0.694299	0.887923	0.797678	0.855246	0.80171	0.728638	0.707224	0.862685	0.972467	0.788987	0.729472	0.637092	0.669499	0.646145	0.665515	0.751443	1	0.758604	0.692547	0.659529	0.946743
r_0356	1	0.763813	0.724588	0.596931	0.563932	0.353317	0.28282	0.239871	0.263098	0.26144	0.444002	0.363595	0.377587	0.40428	0.474886	0.440437	0.49864	0.553029	0.569633	0.503664	0.557319	0.506524	0.443208	0.492155	0.480308
r_0357	0.62788	0.34051	0.327125	0.310642	0.185253	0.275172	0.436335	0.23844	0.440884	0.344895	0.252111	0.193656	0.200561	0.0361075	0.20428	0.541504	0.237996	0.230482	0.229336	0.254426	0.590165	0.390551	0.411244	0.596246	1
r_0359	0.843465	0.906629	0.864442	0.746316	0.777962	0.823109	0.892984	0.950526	0.801637	0.68675	0.553567	0.611478	0.694234	0.697841	0.676217	0.855528	1	0.800441	0.899334	0.908518	0.641531	0.75452	0.621085	0.705163	0.686471
r_0361	0.824256	0.818415	0.825492	0.782137	0.677606	1	0.911263	0.827717	0.740957	0.6088	0.788753	0.818431	0.729258	0.697701	0.653003	0.98657	0.853423	0.753283	0.631754	0.640891	0.74801	0.67038	0.717937	0.621669	0.732916
r_0364	0.232743	0.287503	0.313945	0.281027	0.280973	0.215433	0.234902	0.260177	0.266184	0.255859	0.254639	0.212269	0.230906	0.237624	0.298579	0.303071	0.610043	0.279686	0.312242	1	0.260995	0.260874	0.256423	0.290212	0.356999
r_0399	0.0256273	0.0351953	0.0365283	0.0282385	0.0619345	0.0285647	0.0956073	0.0737213	0.105934	0.122295	0.0502991	0.0359221	0.182094	0.0322944	0.0490247	0.0422288	0.0784368	0.195272	0.136579	0.0886358	0.144587	0.0500821	0.0506367	0.723673	1
r_0400	0.0256273	0.0351953	0.0365283	0.0282385	0.0619345	0.0285647	0.0956073	0.0737213	0.105934	0.122295	0.0502991	0.0359221	0.182094	0.0322944	0.0490247	0.0422288	0.0784368	0.195272	0.136579	0.0886358	0.144587	0.0500821	0.0506367	0.723673	1
r_0402	0.0256273	0.0351953	0.0365283	0.0282385	0.0619345	0.0285647	0.0956073	0.0737213	0.105934	0.122295	0.0502991	0.0359221	0.182094	0.0322944	0.0490247	0.0422288	0.0784368	0.195272	0.136579	0.0886358	0.144587	0.0500821	0.0506367	0.723673	1
r_0410	0.0256273	0.0351953	0.0365283	0.0282385	0.0619345	0.0285647	0.0956073	0.0737213	0.105934	0.122295	0.0502991	0.0359221	0.182094	0.0322944	0.0490247	0.0422288	0.0784368	0.195272	0.136579	0.0886358	0.144587	0.0500821	0.0506367	0.723673	1
r_0412	0.0256273	0.0351953	0.0365283	0.0282385	0.0619345	0.0285647	0.0956073	0.0737213	0.105934	0.122295	0.0502991	0.0359221	0.182094	0.0322944	0.0490247	0.0422288	0.0784368	0.195272	0.136579	0.0886358	0.144587	0.0500821	0.0506367	0.723673	1
r_0436	0.488473	0.64454	0.490029	0.455937	0.588155	0.365766	0.145579	0.0488144	0.129993	0.0992334	0.310476	0.465323	0.330595	0.241196	0.274737	0.694282	0.154858	0.59883	0.185418	0.217228	0.132826	0.691443	1	0.138629	0.854012
r_0443	0.720912	0.668974	0.622672	0.522573	0.568738	1	0.697076	0.707737	0.375447	0.478364	0.922854	0.653979	0.641985	0.539258	0.604805	0.744338	0.648283	0.62996	0.572584	0.516244	0.873049	0.543683	0.755533	0.44005	0.487366
r_0446	0.482112	0.491317	0.525574	0.579759	0.701034	0.310092	0.381956	0.392508	0.371674	0.454446	0.29982	0.405257	0.442831	0.591241	0.692162	0.805608	0.860695	0.884798	0.838205	0.821788	0.91654	1	0.97993	0.939979	0.823733
r_0447	0.439762	0.466338	0.495749	0.609406	0.64009	0.307496	0.477839	0.427275	0.412323	0.492134	0.311682	0.436845	0.493695	0.586897	0.690943	0.855987	0.810639	0.83586	0.82518	0.742781	0.721544	0.831834	1	0.850976	0.813473
r_0449	0.323361	0.479939	0.532418	0.774128	0.908885	0.661982	0.672274	0.688112	0.697325	0.849288	0.673064	0.595354	0.666831	0.800954	0.946035	0.754036	0.576224	0.824652	0.854294	1	0.379415	0.548084	0.888472	0.76249	0.766002
r_0450	1	0.751014	0.738928	0.636327	0.581693	0.392642	0.340322	0.292711	0.253862	0.250935	0.430225	0.333478	0.333073	0.38291	0.467847	0.442103	0.564791	0.518653	0.50903	0.512195	0.498081	0.467837	0.424706	0.480279	0.49187
r_0451	0.579634	0.572568	0.563351	0.538857	0.551535	0.905071	0.724759	0.992353	1	0.655876	0.505336	0.498609	0.49172	0.504594	0.4806	0.63029	0.529439	0.523902	0.465967	0.492433	0.552616	0.574287	0.55629	0.506681	0.417893
r_0452	0.579634	0.572568	0.563351	0.538857	0.551535	0.905071	0.724759	0.992353	1	0.655876	0.505336	0.498609	0.49172	0.504594	0.4806	0.63029	0.529439	0.523902	0.465967	0.492433	0.552616	0.574287	0.55629	0.506681	0.417893
r_0453	0.0284237	0.0355649	0.0380597	0.0424489	0.0427213	0.100081	0.06218	0.00888	0.0373105	0.0307848	0.0329037	0.00484171	0.0284514	0.102666	0.0414701	0.0243418	0.0309134	0.028961	0.0453901	0.0409126	1	0.56415	0.311056	0.811634	0.42274
r_0454	0.8844	0.834642	0.806047	0.727466	0.620199	0.87085	0.833267	0.668664	0.519352	0.495611	0.848575	0.981787	1	0.891859	0.851015	0.694026	0.704827	0.727402	0.698971	0.549513	0.655104	0.754804	0.604517	0.641463	0.741845
r_0455	0.8844	0.834642	0.806047	0.727466	0.620199	0.87085	0.833267	0.668664	0.519352	0.495611	0.848575	0.981787	1	0.891859	0.851015	0.694026	0.704827	0.727402	0.698971	0.549513	0.655104	0.754804	0.604517	0.641463	0.741845
r_0462	0.652055	0.749705	0.705555	0.731628	0.694299	0.887923	0.797678	0.855246	0.80171	0.728638	0.707224	0.862685	0.972467	0.788987	0.729472	0.637092	0.669499	0.646145	0.665515	0.751443	1	0.758604	0.692547	0.659529	0.946743
r_0463	0.596422	0.494102	0.354312	0.234596	0.595218	1	0.718566	0.540737	0.736287	0.630876	0.994454	0.752993	0.649449	0.307995	0.284714	0.295617	0.160372	0.183558	0.149476	0.0912344	0.654116	0.406033	0.160703	0.0782076	0.264552
r_0466	0.330103	0.420424	0.372958	0.394632	0.497557	0.65765	0.610254	0.638071	0.880811	0.821548	0.59235	0.550887	0.53197	0.534064	0.540905	1	0.738971	0.800991	0.78738	0.467297	0.538078	0.532773	0.405242	0.449951	0.498429
r_0467	1	0.78709	0.778846	0.679937	0.545418	0.479803	0.418259	0.441635	0.419483	0.336349	0.394031	0.385026	0.404832	0.410468	0.432901	0.461461	0.517299	0.50707	0.530977	0.540645	0.699713	0.630478	0.635592	0.562256	0.476002
r_0468	0.239382	0.623124	0.62683	0.275522	0.538833	0.0271896	0.346909	0.491882	0.476044	0.364239	0.0545631	0.378076	0.266524	1	0.282561	0.639787	0.643946	0.733623	0.593143	0.983323	0.285333	0.384435	0.468526	0.878623	0.618991
r_0469	0.489674	0.483295	0.239858	0.340906	0.160025	1	0.487648	0.379116	0.314204	0.288181	0.985941	0.209366	0.37421	0.0927681	0.211305	0.0856002	0.044746	0.206574	0.0637483	0.0562662	0.87865	0.424278	0.293485	0.169575	0.258658
r_0470	0.352702	0.204058	0.129955	0.260854	0.158244	0.91185	1	0.794985	0.401109	0.262961	0.296732	0.46656	0.307625	0.449176	0.599869	0.387009	0.2539	0.174373	0.16897	0.0791467	0.177915	0.306622	0.206627	0.178774	0.316505
r_0471	0.13145	0.313365	0.254725	0.424748	0.539735	0.355079	0.587838	0.295372	0.576063	0.811408	0.377045	0.458995	0.528179	0.969955	1	0.508437	0.546801	0.521321	0.692165	0.617345	0.763764	0.77155	0.617761	0.728466	0.70122
r_0472	0.623467	0.657202	0.664887	0.634614	0.61408	0.344916	0.419988	0.280352	0.279138	0.415969	0.757524	0.746495	0.919625	1	0.926841	0.284435	0.410537	0.305967	0.325468	0.485515	0.259847	0.602699	0.569182	0.624934	0.719742
r_0473	0.413581	0.361726	0.35982	0.443891	0.519911	0.310897	0.33154	0.349941	0.370947	0.340618	0.289333	0.310909	0.335681	0.373801	0.386215	1	0.932926	0.821915	0.680557	0.584381	0.365882	0.686861	0.590382	0.589476	0.442419
r_0476	0.286933	0.300573	0.334284	0.443627	0.668569	0.140691	0.231306	0.17396	0.250694	0.391771	0.780814	0.831394	0.821158	1	0.913807	0.26974	0.485172	0.416323	0.456866	0.548815	0.626574	0.7445	0.535325	0.614636	0.541682
r_0478	0.57496	0.640325	0.711939	0.760217	0.848034	0.74158	0.653819	0.73229	0.837195	1	0.733783	0.752641	0.850854	0.867113	0.901123	0.672842	0.748991	0.733838	0.85467	0.969585	0.566886	0.779572	0.876735	0.872698	0.917713
r_0479	0.518535	0.644918	0.661592	0.739259	0.813784	0.638683	0.662945	0.665313	0.697163	0.749746	0.784737	1	0.991059	0.923832	0.917694	0.715867	0.743367	0.754724	0.750568	0.757382	0.643806	0.705331	0.877676	0.889855	0.859842
r_0485	0.375644	0.46773	0.3737	0.560628	0.699527	0.472056	0.320797	0.436855	0.485318	0.642163	0.352185	0.437139	0.436486	0.544281	0.519163	0.814304	0.529429	0.762223	0.376466	0.512136	0.437947	0.593521	1	0.671069	0.70775
r_0486	1	0.770743	0.712717	0.551195	0.559432	0.411505	0.374138	0.303244	0.310828	0.289985	0.451383	0.454162	0.450646	0.458448	0.537735	0.407453	0.5374	0.516909	0.542825	0.493002	0.622112	0.511886	0.400188	0.505223	0.50596
r_0487	0.440273	0.270228	0.21924	0.151643	0.331114	0.986418	0.490858	0.289135	0.380975	0.260822	1	0.263603	0.207279	0.284926	0.107822	0.276551	0.235951	0.230223	0.214666	0.349694	0.479767	0.523556	0.222767	0.288512	0.391604
r_0488	0.193038	0.321087	0.302701	0.112276	0.168406	1	0.446419	0.521509	0.457182	0.241241	0.48547	0.579997	0.399673	0.286426	0.327444	0.428137	0.382188	0.234103	0.392376	0.307361	0.361786	0.359787	0.26048	0.30466	0.401577
r_0489	1	0.722733	0.691883	0.598072	0.581315	0.138585	0.18751	0.0844682	0.105119	0.152247	0.42839	0.273668	0.229591	0.21174	0.320152	0.700019	0.587611	0.546445	0.492299	0.422491	0.343089	0.416224	0.46759	0.380017	0.471077
r_0490	0.121591	0.0930561	0.0706586	0.0790697	0.0647579	1	0.85966	0.606522	0.371554	0.243096	0.27026	0.220088	0.194046	0.100916	0.0981013	0.081507	0.0710973	0.0632419	0.0612908	0.0723915	0.121028	0.0823759	0.0607314	0.0693339	0.101582
r_0491	0.945971	0.785619	0.766008	0.73159	0.574803	0.734958	0.646709	0.461407	0.438974	0.42329	0.715396	0.607191	0.592334	0.497202	0.553509	0.778091	0.693211	0.700589	0.685485	0.573862	1	0.798049	0.67251	0.614817	0.746496
r_0492	0.778188	0.572726	0.620741	0.647906	0.591294	0.549719	0.51953	0.33816	0.260441	0.324836	0.409261	0.465513	0.486347	0.463645	0.542388	1	0.862066	0.891216	0.801422	0.600195	0.52772	0.651461	0.5907	0.525461	0.714989
r_0497	1	0.784922	0.603934	0.435323	0.272073	0.218666	0.0583661	0.151711	0.253465	0.100954	0.184233	0.216979	0.285986	0.192344	0.481327	0.600883	0.185393	0.376125	0.650143	0.272256	0.368712	0.149649	0.116956	0.173553	0.554256
r_0501	0.505255	0.481455	0.456451	0.3984	0.319103	0.245758	0.325188	0.367369	0.29571	0.379628	0.411169	0.391881	0.427964	0.340699	0.363633	0.470902	0.422605	0.375778	0.350892	0.311548	0.126808	0.295666	0.45484	0.433869	0.353435
r_0502	0.420895	0.401541	0.488331	0.525711	0.911161	0.293788	0.394596	0.379109	0.422109	0.447345	0.336234	0.421047	0.432052	0.586429	0.78646	0.553262	0.694471	0.811962	0.803992	1	0.253546	0.532048	0.577739	0.650905	0.728018
r_0503	0.742585	0.763904	0.735728	0.713545	0.73051	1	0.855219	0.874503	0.73015	0.723921	0.803566	0.790174	0.883685	0.958372	0.756413	0.766223	0.777625	0.734718	0.654798	0.775788	0.804025	0.731711	0.939011	0.816728	0.73944
r_0504	0.505255	0.481455	0.456451	0.3984	0.319103	0.245758	0.325188	0.367369	0.29571	0.379628	0.411169	0.391881	0.427964	0.340699	0.363633	0.470902	0.422605	0.375778	0.350892	0.311548	0.126808	0.295666	0.45484	0.433869	0.353435
r_0505	0.719171	0.696028	0.637693	0.515041	0.425004	0.759889	0.801853	0.896626	1	0.786231	0.612764	0.582225	0.592197	0.42409	0.448355	0.593859	0.467259	0.41519	0.392696	0.359369	0.370035	0.445322	0.548612	0.48658	0.426583
r_0506	0.505255	0.481455	0.456451	0.3984	0.319103	0.245758	0.325188	0.367369	0.29571	0.379628	0.411169	0.391881	0.427964	0.340699	0.363633	0.470902	0.422605	0.375778	0.350892	0.311548	0.126808	0.295666	0.45484	0.433869	0.353435
r_0507	0.505255	0.481455	0.456451	0.3984	0.319103	0.245758	0.325188	0.367369	0.29571	0.379628	0.411169	0.391881	0.427964	0.340699	0.363633	0.470902	0.422605	0.375778	0.350892	0.311548	0.126808	0.295666	0.45484	0.433869	0.353435
r_0508	0.505255	0.481455	0.456451	0.3984	0.319103	0.245758	0.325188	0.367369	0.29571	0.379628	0.411169	0.391881	0.427964	0.340699	0.363633	0.470902	0.422605	0.375778	0.350892	0.311548	0.126808	0.295666	0.45484	0.433869	0.353435
r_0509	0.505255	0.481455	0.456451	0.3984	0.319103	0.245758	0.325188	0.367369	0.29571	0.379628	0.411169	0.391881	0.427964	0.340699	0.363633	0.470902	0.422605	0.375778	0.350892	0.311548	0.126808	0.295666	0.45484	0.433869	0.353435
r_0511	0.411393	0.327349	0.218671	0.157716	0.104021	0.88287	0.790136	0.417489	0.670029	0.501977	1	0.524728	0.420524	0.187198	0.271224	0.0963786	0.086874	0.0717485	0.104506	0.0840835	0.664208	0.283088	0.122968	0.0930016	0.259293
r_0514	0.792262	0.868265	1	0.907434	0.904556	0.559361	0.763589	0.656115	0.699904	0.70303	0.528209	0.674341	0.702494	0.739864	0.817426	0.605348	0.676994	0.710304	0.720895	0.816387	0.547626	0.63008	0.810552	0.850759	0.824141
r_0524	0.44624	0.306956	0.300372	0.337563	0.292457	0.485653	0.387397	0.23932	0.255318	0.331591	0.479535	0.472033	0.458575	0.400413	0.483751	1	0.814016	0.856877	0.741669	0.852864	0.410061	0.663739	0.866938	0.673044	0.399354
r_0527	0.570175	0.669489	0.39905	0.42955	0.388337	0.524048	0.636312	0.709358	0.700263	0.578881	0.95973	1	0.965965	0.693628	0.751573	0.375169	0.546888	0.568144	0.589406	0.611257	0.437152	0.331255	0.176073	0.297712	0.68173
r_0528	0.850617	0.899572	0.976488	0.974725	0.929633	0.712982	0.770275	0.794013	0.768713	0.809111	0.67203	0.925267	0.975565	0.919641	1	0.720178	0.851625	0.940549	0.869426	0.894869	0.924259	0.775246	0.878999	0.85406	0.926862
r_0529	0.850617	0.899572	0.976488	0.974725	0.929633	0.712982	0.770275	0.794013	0.768713	0.809111	0.67203	0.925267	0.975565	0.919641	1	0.720178	0.851625	0.940549	0.869426	0.894869	0.924259	0.775246	0.878999	0.85406	0.926862
r_0536	0.404903	0.377086	0.386514	0.444846	0.470008	0.177991	0.216299	0.231461	0.292394	0.299574	0.193734	0.255958	0.293413	0.339079	0.404972	1	0.818709	0.824716	0.616802	0.444886	0.308571	0.519521	0.598336	0.463231	0.370073
r_0538	0.341879	0.348598	0.344587	0.469298	0.457934	0.263639	0.266561	0.230304	0.234091	0.252773	0.379817	0.423104	0.406491	0.428853	0.404319	1	0.764248	0.726209	0.573687	0.422135	0.301033	0.415449	0.538858	0.489621	0.404018
r_0539	0.640539	0.756504	0.770638	0.746944	0.69266	0.479884	0.550727	0.555992	0.573233	0.646514	0.300983	0.502158	0.628767	0.719836	0.729805	1	0.948378	0.949744	0.802595	0.820417	0.73759	0.794196	0.90973	0.815637	0.785729
r_0540	0.640539	0.756504	0.770638	0.746944	0.69266	0.479884	0.550727	0.555992	0.573233	0.646514	0.300983	0.502158	0.628767	0.719836	0.729805	1	0.948378	0.949744	0.802595	0.820417	0.73759	0.794196	0.90973	0.815637	0.785729
r_0542	0.646948	0.733874	0.841694	0.895799	0.990418	0.593462	0.849157	0.820932	0.694664	0.871256	0.586226	0.671719	0.683843	0.749617	0.86389	0.92158	0.954304	0.783579	0.794466	0.8708	0.633421	0.860533	1	0.885532	0.860728
r_0543	0.335363	0.437007	0.469752	0.588837	0.628019	0.240985	0.270742	0.336828	0.364716	0.438568	0.278663	0.245264	0.263033	0.294544	0.398289	1	0.895272	0.925029	0.764315	0.666892	0.458265	0.96132	0.749147	0.77875	0.601557
r_0545	0.463406	0.552218	0.618135	0.713482	0.830773	0.896862	1	0.95646	0.904566	0.843973	0.505388	0.491192	0.505475	0.594806	0.638779	0.717031	0.650249	0.75581	0.757239	0.822506	0.462584	0.555161	0.674097	0.653884	0.613287
r_0546	0.727563	0.774706	0.800014	0.77825	0.770878	0.67394	0.695463	0.749185	0.683567	0.724373	0.67411	0.825039	0.850206	0.918333	0.934638	0.830285	0.838508	0.873458	0.891039	0.916135	0.973345	0.891819	0.89664	0.943854	1
r_0547	0.727563	0.774706	0.800014	0.77825	0.770878	0.67394	0.695463	0.749185	0.683567	0.724373	0.67411	0.825039	0.850206	0.918333	0.934638	0.830285	0.838508	0.873458	0.891039	0.916135	0.973345	0.891819	0.89664	0.943854	1
r_0548	0.0672704	0.167229	0.20774	0.124271	0.206083	0.255377	0.388248	0.562122	0.28228	0.284201	0.391661	0.136521	0.518353	0.169923	0.580962	0.420203	0.32158	0.279732	0.376999	0.32553	0.509006	0.370018	0.703494	1	0.574126
r_0551	0.520459	0.374196	0.274822	0.222661	0.133577	0.863015	0.624675	0.616598	0.600029	0.384866	0.76426	0.427701	0.405992	0.231563	0.239618	0.298744	0.172791	0.140924	0.14068	0.117953	0.601494	0.291132	0.219054	0.189956	0.30842
r_0552	0.979144	0.914609	0.733399	0.66301	0.690802	0.314304	0.220187	0.197206	0.277383	0.308096	0.952779	0.756026	0.792917	0.728185	0.734235	0.787162	0.693212	0.733497	0.682489	0.578308	1	0.771717	0.662961	0.759961	0.736153
r_0559	0.230663	0.318286	0.298834	0.35952	0.231572	0.214666	0.172879	0.38394	0.2637	0.27286	0.233491	0.204133	0.270199	0.283645	0.349323	0.350336	0.307265	0.331567	0.286919	0.732886	1	0.234471	0.21806	0.290357	0.345791
r_0560	0.230663	0.318286	0.298834	0.35952	0.231572	0.214666	0.172879	0.38394	0.2637	0.27286	0.233491	0.204133	0.270199	0.283645	0.349323	0.350336	0.307265	0.331567	0.286919	0.732886	1	0.234471	0.21806	0.290357	0.345791
r_0562	0.570175	0.669489	0.39905	0.42955	0.388337	0.524048	0.636312	0.709358	0.700263	0.578881	0.95973	1	0.965965	0.693628	0.751573	0.375169	0.546888	0.568144	0.589406	0.611257	0.437152	0.331255	0.176073	0.297712	0.68173
r_0563	0.389048	0.367884	0.387148	0.480307	0.480475	0.379848	0.392241	0.384304	0.331724	0.364805	0.358722	0.374005	0.444838	0.447112	0.456885	1	0.884999	0.833607	0.686887	0.473819	0.371637	0.54838	0.547748	0.51805	0.428367
r_0564	0.406871	0.285647	0.336621	0.472332	0.477455	0.467819	0.740964	0.26418	0.300366	0.351592	0.309738	0.349042	0.300817	0.380691	0.184932	0.976377	0.824964	1	0.513844	0.631632	0.387534	0.701769	0.880179	0.678309	0.416873
r_0565	0.651262	0.893886	1	0.807598	0.644185	0.44979	0.506339	0.68543	0.618851	0.548358	0.228835	0.409763	0.445689	0.52804	0.600525	0.341215	0.500996	0.559912	0.598556	0.587518	0.64456	0.741229	0.595275	0.676127	0.462
r_0566	0.325565	0.309305	0.316187	0.397617	0.324929	0.298103	0.314683	0.26355	0.203814	0.215724	0.234111	0.33462	0.291085	0.299275	0.276332	1	0.806583	0.71846	0.529602	0.39003	0.363639	0.43702	0.39998	0.360345	0.315468
r_0567	0.975359	0.826781	0.756894	0.672302	0.714581	0.355673	0.229676	0.241753	0.28889	0.337034	1	0.677103	0.674669	0.67647	0.682505	0.722517	0.671101	0.669067	0.630256	0.63209	0.748224	0.610917	0.545964	0.575239	0.573205
r_0568	0.458465	0.488328	0.505729	0.50416	0.49874	0.553796	0.501498	0.513859	0.451595	0.441283	0.470556	0.5334	0.546427	0.563543	0.563353	0.442105	0.51481	0.51985	0.571768	0.558028	0.642704	0.521324	0.562545	1	0.565112
r_0570	0.747779	0.683653	0.712677	0.792816	0.908563	0.715716	0.61937	0.682757	0.694834	0.716963	0.765428	0.817048	0.857059	0.875838	1	0.733559	0.774466	0.940432	0.960807	0.962755	0.545855	0.72717	0.835048	0.843813	0.880902
r_0658	0.6512	0.624419	0.524602	0.471665	0.569223	0.42968	0.524109	0.650084	1	0.73419	0.40187	0.50527	0.464933	0.390256	0.504379	0.665505	0.661774	0.74779	0.741738	0.653638	0.68863	0.681967	0.75765	0.783354	0.640949
r_0659	0.23222	0.19784	0.207952	0.296126	0.339396	0.735885	0.204011	0.290714	0.17014	0.244158	0.225924	0.222534	0.283771	0.342916	0.293182	0.626887	0.388762	1	0.689559	0.303911	0.423443	0.368414	0.67288	0.352448	0.24166
r_0662	0.46067	0.511023	0.53276	0.493166	0.499118	0.657584	0.582187	0.644268	0.486243	0.496825	0.492504	0.544092	0.601146	0.603131	0.608201	0.451852	0.481305	0.528307	0.578439	0.56746	0.635891	0.528219	0.571781	1	0.601455
r_0663	0.202872	0.132318	0.151667	0.158027	0.415695	0.16727	0.139547	0.143685	0.0796465	0.100693	0.160519	0.300002	0.259597	0.352155	0.656576	1	0.80851	0.86727	0.732777	0.2494	0.118272	0.292397	0.27092	0.250951	0.245916
r_0664	0.103558	0.102555	0.114899	0.127708	0.144666	0.0809711	0.099258	0.0962502	0.108932	0.114011	0.0928255	0.0951286	0.0955884	0.114107	0.119314	1	0.701142	0.651284	0.482636	0.198105	0.127772	0.123367	0.1489	0.130124	0.118352
r_0665	0.504803	0.534211	0.576097	0.674125	0.708153	0.457594	0.527239	0.506884	0.546699	0.635361	0.391789	0.463947	0.498767	0.598574	0.644518	0.957594	0.860295	0.872054	0.780582	0.794266	0.477663	0.690931	1	0.787242	0.663354
r_0667	0.742052	0.647153	0.629553	0.568426	0.594906	0.440095	0.509531	0.574325	0.560541	0.543436	0.518468	0.562357	1	0.496467	0.492193	0.66921	0.584224	0.568525	0.525774	0.562929	0.544955	0.519358	0.509227	0.573661	0.503109
r_0668	0.29893	0.263604	0.290484	0.233989	0.293153	0.796875	0.784262	1	0.638063	0.545892	0.437495	0.545234	0.59713	0.410918	0.438194	0.259997	0.32469	0.325028	0.354279	0.312591	0.353138	0.379135	0.290114	0.317189	0.459577
r_0669	0.302245	0.260341	0.244384	0.245846	0.359729	0.417692	0.406946	0.374197	0.281875	0.274293	0.331572	0.254169	0.242787	0.291847	0.360269	1	0.787687	0.691781	0.587591	0.294909	0.135571	0.182596	0.194627	0.200907	0.248829
r_0670	0.879877	0.816537	0.856247	0.726903	0.665495	0.673929	0.474054	0.450997	0.583973	0.426241	1	0.845577	0.737519	0.343663	0.39382	0.301583	0.395	0.325329	0.384044	0.401181	0.919864	0.744799	0.558993	0.571738	0.643511
r_0672	0.547518	0.482299	0.39878	0.491524	0.403286	0.441973	0.345078	0.334743	0.402621	0.451436	0.896262	1	0.854625	0.685237	0.655994	0.40284	0.37822	0.382377	0.347105	0.356639	0.373572	0.386115	0.364231	0.373669	0.415067
r_0673	0.547518	0.482299	0.39878	0.491524	0.403286	0.441973	0.345078	0.334743	0.402621	0.451436	0.896262	1	0.854625	0.685237	0.655994	0.40284	0.37822	0.382377	0.347105	0.356639	0.373572	0.386115	0.364231	0.373669	0.415067
r_0674	0.20309	0.142344	0.18178	0.136261	0.278004	0.348451	0.327246	0.342907	0.253885	0.198366	0.203059	0.265444	0.257598	0.336784	0.366844	1	0.709383	0.819376	0.744016	0.181028	0.19918	0.404393	0.247537	0.282865	0.273511
r_0675	0.44128	0.532296	0.696208	0.706023	0.681612	0.18511	0.186683	0.256648	0.326596	0.393432	0.231835	0.264718	0.332892	0.326718	0.427691	0.875178	0.792467	0.796032	0.779842	1	0.213627	0.494044	0.57751	0.451388	0.356447
r_0676	0.501077	0.490062	0.453608	0.484691	0.530696	0.306908	0.334769	0.287584	0.33989	0.425051	0.840351	1	0.845687	0.655145	0.6737	0.431994	0.446015	0.435469	0.436449	0.370053	0.630814	0.492999	0.504455	0.594487	0.702928
r_0679	0.196097	0.187708	0.394496	0.548316	0.707854	0.561486	0.538626	0.480877	0.654264	1	0.538305	0.580277	0.606135	0.787034	0.679533	0.498838	0.308641	0.346539	0.734247	0.709674	0.390631	0.374404	0.704642	0.51764	0.864821
r_0681	0.463908	0.519066	0.505463	0.576331	0.718417	0.46698	0.593444	0.641494	0.544868	0.527886	0.4284	0.558032	0.505595	0.497126	0.619466	0.830664	0.956997	1	0.900391	0.740664	0.385375	0.621045	0.92119	0.69889	0.561411
r_0683	0.463908	0.519066	0.505463	0.576331	0.718417	0.46698	0.593444	0.641494	0.544868	0.527886	0.4284	0.558032	0.505595	0.497126	0.619466	0.830664	0.956997	1	0.900391	0.740664	0.385375	0.621045	0.92119	0.69889	0.561411
r_0687	0.646088	0.889955	0.726906	0.725608	0.746665	0.745727	0.677854	0.699416	0.689515	0.632256	0.74241	0.88296	1	0.729141	0.86284	0.357496	0.578092	0.546362	0.61867	0.729862	0.847047	0.705841	0.65997	0.648165	0.767217
r_0688	0.544585	0.377321	0.268275	0.246191	0.256829	0.521881	0.383264	0.303478	0.271883	0.238627	1	0.476989	0.366373	0.236796	0.310971	0.288538	0.250657	0.18215	0.191648	0.190356	0.719891	0.446985	0.225795	0.207409	0.470465
r_0690	0.501077	0.490062	0.453608	0.484691	0.530696	0.306908	0.334769	0.287584	0.33989	0.425051	0.840351	1	0.845687	0.655145	0.6737	0.431994	0.446015	0.435469	0.436449	0.370053	0.630814	0.492999	0.504455	0.594487	0.702928
r_0693	0.421249	0.392421	0.456415	0.460924	0.366807	0.305676	0.301109	0.279264	0.262422	0.326433	0.300248	0.308676	0.343883	0.354003	0.336598	1	0.709859	0.683671	0.511274	0.390356	0.337251	0.370192	0.423938	0.374482	0.374287
r_0696	0.428983	0.285745	0.181069	0.18341	0.263603	0.547189	0.374843	0.281965	0.206886	0.181718	1	0.456838	0.310606	0.192641	0.30523	0.266824	0.221493	0.149429	0.158509	0.163573	0.636835	0.400005	0.174329	0.159118	0.488332
r_0697	0.453366	0.238618	0.199902	0.184414	0.229693	0.952143	0.371623	0.263144	0.218034	0.205188	0.750109	0.353464	0.325593	0.215004	0.177159	0.305558	0.223184	0.0826952	0.172047	0.115657	1	0.338949	0.232929	0.232499	0.0348124
r_0699	0.202872	0.132318	0.151667	0.158027	0.415695	0.16727	0.139547	0.143685	0.0796465	0.100693	0.160519	0.300002	0.259597	0.352155	0.656576	1	0.80851	0.86727	0.732777	0.2494	0.118272	0.292397	0.27092	0.250951	0.245916
r_0700	0.103558	0.102555	0.114899	0.127708	0.144666	0.0809711	0.099258	0.0962502	0.108932	0.114011	0.0928255	0.0951286	0.0955884	0.114107	0.119314	1	0.701142	0.651284	0.482636	0.198105	0.127772	0.123367	0.1489	0.130124	0.118352
r_0701	0.432851	0.58314	0.665457	0.726889	0.841273	0.396312	0.50019	0.537235	0.63318	0.731108	0.420214	0.540821	0.596726	0.712628	0.70997	0.857052	0.730011	0.854183	0.831695	0.879288	0.532889	0.797899	1	0.903464	0.813468
r_0703	0.413906	0.572146	0.477052	0.421127	0.437955	1	0.816569	0.747009	0.70318	0.735886	0.540251	0.493417	0.687128	0.51568	0.424806	0.571923	0.470883	0.423988	0.545867	0.341983	0.848795	0.670595	0.663981	0.618229	0.536301
r_0704	0.413906	0.572146	0.477052	0.421127	0.437955	1	0.816569	0.747009	0.70318	0.735886	0.540251	0.493417	0.687128	0.51568	0.424806	0.571923	0.470883	0.423988	0.545867	0.341983	0.848795	0.670595	0.663981	0.618229	0.536301
r_0705	0.413906	0.572146	0.477052	0.421127	0.437955	1	0.816569	0.747009	0.70318	0.735886	0.540251	0.493417	0.687128	0.51568	0.424806	0.571923	0.470883	0.423988	0.545867	0.341983	0.848795	0.670595	0.663981	0.618229	0.536301
r_0706	0.413906	0.572146	0.477052	0.421127	0.437955	1	0.816569	0.747009	0.70318	0.735886	0.540251	0.493417	0.687128	0.51568	0.424806	0.571923	0.470883	0.423988	0.545867	0.341983	0.848795	0.670595	0.663981	0.618229	0.536301
r_0707	0.413906	0.572146	0.477052	0.421127	0.437955	1	0.816569	0.747009	0.70318	0.735886	0.540251	0.493417	0.687128	0.51568	0.424806	0.571923	0.470883	0.423988	0.545867	0.341983	0.848795	0.670595	0.663981	0.618229	0.536301
r_0708	0.413906	0.572146	0.477052	0.421127	0.437955	1	0.816569	0.747009	0.70318	0.735886	0.540251	0.493417	0.687128	0.51568	0.424806	0.571923	0.470883	0.423988	0.545867	0.341983	0.848795	0.670595	0.663981	0.618229	0.536301
r_0711	0.459201	0.44043	0.508871	0.620725	0.613697	0.252143	0.338883	0.308644	0.341322	0.454144	0.369885	0.424544	0.448187	0.486458	0.545256	1	0.744964	0.79052	0.654667	0.581555	0.399589	0.661567	0.895689	0.659338	0.620982
r_0713	0.402363	0.31855	0.247202	0.186244	0.121218	0.715577	0.657296	0.766876	1	0.599463	0.267081	0.174552	0.183724	0.126871	0.112431	0.23979	0.147878	0.116987	0.111204	0.10825	0.23188	0.165394	0.10979	0.113944	0.112811
r_0714	0.643697	0.604747	0.682138	0.736534	1	0.524531	0.493964	0.617715	0.649	0.662748	0.679244	0.651463	0.590228	0.881359	0.707541	0.672103	0.666932	0.952605	0.776843	0.871324	0.490197	0.657684	0.630004	0.699074	0.740286
r_0715	0.415968	0.466661	0.44752	0.501775	0.343265	0.856926	0.980521	1	0.893307	0.649497	0.396201	0.523536	0.435097	0.435097	0.32763	0.27774	0.414569	0.407737	0.445322	0.427111	0.276489	0.37545	0.321596	0.385257	0.318727
r_0716	0.53673	0.0589442	0.0495903	0.0352249	0.0258049	0.238835	0.289054	0.364695	0.049921	0.193582	0.336934	0.483056	0.505338	1	0.573815	0.0412769	0.095821	0.262768	0.256882	0.151539	0.0360425	0.07236	0.138332	0.301477	0.523946
r_0717	0.00699286	0.07301	0.0625912	0.0344171	0.0426182	0.443111	0.384087	0.483099	0.054665	0.184075	0.206621	0.049583	0.460673	1	0.0225545	0.0207406	0.0398068	0.0756075	0.024721	0.0266655	0.0213375	0.0135835	0.0419283	0.0274947	0.370146
r_0718	0.407602	0.290717	0.328296	0.414212	0.774974	0.110691	0.273231	0.185717	0.170349	0.254703	0.29906	0.290319	0.224881	0.384989	0.604527	1	0.829774	0.992587	0.920491	0.607351	0.299815	0.582819	0.60616	0.703715	0.772459
r_0719	0.407602	0.290717	0.328296	0.414212	0.774974	0.110691	0.273231	0.185717	0.170349	0.254703	0.29906	0.290319	0.224881	0.384989	0.604527	1	0.829774	0.992587	0.920491	0.607351	0.299815	0.582819	0.60616	0.703715	0.772459
r_0722	0.709971	0.789923	0.854492	0.892809	0.811658	0.669134	0.841296	0.793028	1	0.921106	0.670136	0.917366	0.975584	0.729871	0.798744	0.508348	0.6573	0.658923	0.746172	0.958719	0.356651	0.567617	0.550406	0.655381	0.783149
r_0723	0.602426	0.819912	0.803151	0.835476	0.763012	0.823251	0.867801	0.86213	0.786389	0.84833	0.715249	0.859042	0.858475	0.796093	0.833396	0.373302	0.540473	0.519004	0.631065	0.771645	0.791304	0.782861	0.862634	0.850662	1
r_0724	0.439762	0.466338	0.495749	0.609406	0.64009	0.307496	0.477839	0.427275	0.412323	0.492134	0.311682	0.436845	0.493695	0.586897	0.690943	0.855987	0.810639	0.83586	0.82518	0.742781	0.721544	0.831834	1	0.850976	0.813473
r_0725	0.482112	0.491317	0.525574	0.579759	0.701034	0.310092	0.381956	0.392508	0.371674	0.454446	0.29982	0.405257	0.442831	0.591241	0.692162	0.805608	0.860695	0.884798	0.838205	0.821788	0.91654	1	0.97993	0.939979	0.823733
r_0726	0.307309	0.416971	0.474269	0.527748	0.636422	0.328383	0.421334	0.50583	0.561741	0.577779	0.447201	0.675451	0.745812	0.76773	0.752822	0.601356	0.760061	0.775298	0.743737	0.701017	0.701089	0.467459	0.416656	0.559623	1
r_0727	0.281059	0.382932	0.464109	0.632583	0.832197	0.2663	0.377376	0.494416	0.633496	0.760308	0.269247	0.382396	0.432755	0.611591	0.763288	0.751637	0.863121	0.890905	0.906797	1	0.416729	0.535971	0.573258	0.688849	0.922044
r_0729	0.562062	0.558904	0.650681	0.724718	0.710584	0.42851	0.414622	0.419883	0.562959	0.574233	0.643446	0.773122	0.658309	0.65242	0.76039	0.855965	0.942453	0.843738	0.771552	0.81474	0.580683	0.734982	1	0.730271	0.664199
r_0731	1	0.688349	0.744582	0.659589	0.787632	0.422772	0.439571	0.33417	0.417289	0.682842	0.420507	0.61768	0.490704	0.92977	0.82027	0.541934	0.520719	0.639237	0.739523	0.753145	0.329379	0.425395	0.478703	0.995926	0.624295
r_0732	0.482112	0.491317	0.525574	0.579759	0.701034	0.310092	0.381956	0.392508	0.371674	0.454446	0.29982	0.405257	0.442831	0.591241	0.692162	0.805608	0.860695	0.884798	0.838205	0.821788	0.91654	1	0.97993	0.939979	0.823733
r_0733	0.439762	0.466338	0.495749	0.609406	0.64009	0.307496	0.477839	0.427275	0.412323	0.492134	0.311682	0.436845	0.493695	0.586897	0.690943	0.855987	0.810639	0.83586	0.82518	0.742781	0.721544	0.831834	1	0.850976	0.813473
r_0735	0.410014	0.5313	0.587133	0.736053	0.925721	0.697103	0.814462	0.773351	0.681345	0.716419	0.642458	0.551894	0.516292	0.782501	0.739293	0.68503	0.759182	0.744377	0.700661	1	0.34242	0.63693	0.792985	0.755306	0.719215
r_0736	0.410014	0.5313	0.587133	0.736053	0.925721	0.697103	0.814462	0.773351	0.681345	0.716419	0.642458	0.551894	0.516292	0.782501	0.739293	0.68503	0.759182	0.744377	0.700661	1	0.34242	0.63693	0.792985	0.755306	0.719215
r_0737	0.410014	0.5313	0.587133	0.736053	0.925721	0.697103	0.814462	0.773351	0.681345	0.716419	0.642458	0.551894	0.516292	0.782501	0.739293	0.68503	0.759182	0.744377	0.700661	1	0.34242	0.63693	0.792985	0.755306	0.719215
r_0738	0.410014	0.5313	0.587133	0.736053	0.925721	0.697103	0.814462	0.773351	0.681345	0.716419	0.642458	0.551894	0.516292	0.782501	0.739293	0.68503	0.759182	0.744377	0.700661	1	0.34242	0.63693	0.792985	0.755306	0.719215
r_0739	1	0.838715	0.71306	0.621273	0.598332	0.511637	0.559351	0.569685	0.55435	0.572422	0.47331	0.651792	0.609863	0.541129	0.570369	0.471771	0.498043	0.553545	0.524486	0.56727	0.444281	0.510278	0.690088	0.587767	0.703732
r_0758	0.0418021	0.0522645	0.0235412	0.0138169	0.0228615	0.291606	0.286191	0.176038	0.158499	0.0942391	0.125043	0.0388893	0.00855301	0.0295263	0.0198757	0.0201714	0.0410757	0.0198574	0.0132131	0.0130612	1	0.0246146	0.00810216	0.0195709	0.5675
r_0759	0.144883	0.149893	0.198833	0.25157	0.35248	0.269591	0.284711	0.211884	0.181997	0.210859	0.323813	0.373048	0.348961	0.330905	0.373702	1	0.754726	0.617331	0.498099	0.309683	0.286374	0.351066	0.353984	0.351384	0.239066
r_0768	0.596748	0.567943	0.601497	0.617484	0.590591	0.858616	0.678239	0.82478	0.655346	0.628491	0.869686	1	0.857925	0.794025	0.688491	0.654843	0.706541	0.647421	0.544723	0.631572	0.792327	0.829057	0.739748	0.72956	0.732516
r_0769	0.596748	0.567943	0.601497	0.617484	0.590591	0.858616	0.678239	0.82478	0.655346	0.628491	0.869686	1	0.857925	0.794025	0.688491	0.654843	0.706541	0.647421	0.544723	0.631572	0.792327	0.829057	0.739748	0.72956	0.732516
r_0770	0.0391221	0.0390223	0.66066	0.0377843	0.223931	0.0364629	0.0457819	0.0604012	0.18293	0.145794	1	0.864328	0.426343	0.230846	0.679143	0.327311	0.0708057	0.18931	0.159988	0.0833394	0.177232	0.2301	0.7031	0.376331	0.225183
r_0773	0.425223	0.351983	0.28038	0.214896	0.0970821	0.599634	0.65534	0.804802	1	0.588795	0.370775	0.358715	0.309764	0.168863	0.115747	0.270807	0.180302	0.0880311	0.106531	0.126668	0.319657	0.222127	0.121441	0.109861	0.133528
r_0774	0.612084	0.774866	0.717971	0.801069	0.879379	0.800252	0.522476	0.657928	0.715306	0.759279	0.761654	0.734471	0.866761	0.668943	0.892072	0.951974	0.767518	0.873812	1	0.897343	0.763584	0.753489	0.89519	0.67621	0.917162
r_0775	0.612084	0.774866	0.717971	0.801069	0.879379	0.800252	0.522476	0.657928	0.715306	0.759279	0.761654	0.734471	0.866761	0.668943	0.892072	0.951974	0.767518	0.873812	1	0.897343	0.763584	0.753489	0.89519	0.67621	0.917162
r_0781	0.737381	0.569874	0.473345	0.415517	0.231445	0.891829	0.601797	0.486198	0.570286	0.454333	0.925221	0.551768	0.538643	0.382736	0.311683	0.394056	0.281614	0.239913	0.299456	0.232501	1	0.543903	0.400132	0.355009	0.372397
r_0786	0.518454	0.493447	0.432485	0.402544	0.435357	0.990411	0.644647	0.625952	0.5809	0.444093	0.443505	0.414094	0.547605	0.425557	0.328211	0.746218	0.646044	0.633372	0.636215	0.276694	1	0.769683	0.464094	0.511179	0.466758
r_0787	0.518454	0.493447	0.432485	0.402544	0.435357	0.990411	0.644647	0.625952	0.5809	0.444093	0.443505	0.414094	0.547605	0.425557	0.328211	0.746218	0.646044	0.633372	0.636215	0.276694	1	0.769683	0.464094	0.511179	0.466758
r_0795	0.833816	0.612638	0.489291	0.403699	0.271969	0.794513	0.696367	0.787031	1	0.611735	0.581362	0.391401	0.3614	0.256087	0.292651	0.352297	0.312762	0.251866	0.290201	0.266341	0.501018	0.36841	0.269263	0.275801	0.282041
r_0796	0.833816	0.612638	0.489291	0.403699	0.271969	0.794513	0.696367	0.787031	1	0.611735	0.581362	0.391401	0.3614	0.256087	0.292651	0.352297	0.312762	0.251866	0.290201	0.266341	0.501018	0.36841	0.269263	0.275801	0.282041
r_0797	0.833816	0.612638	0.489291	0.403699	0.271969	0.794513	0.696367	0.787031	1	0.611735	0.581362	0.391401	0.3614	0.256087	0.292651	0.352297	0.312762	0.251866	0.290201	0.266341	0.501018	0.36841	0.269263	0.275801	0.282041
r_0798	0.833816	0.612638	0.489291	0.403699	0.271969	0.794513	0.696367	0.787031	1	0.611735	0.581362	0.391401	0.3614	0.256087	0.292651	0.352297	0.312762	0.251866	0.290201	0.266341	0.501018	0.36841	0.269263	0.275801	0.282041
r_0799	0.833816	0.612638	0.489291	0.403699	0.271969	0.794513	0.696367	0.787031	1	0.611735	0.581362	0.391401	0.3614	0.256087	0.292651	0.352297	0.312762	0.251866	0.290201	0.266341	0.501018	0.36841	0.269263	0.275801	0.282041
r_0800	0.833816	0.612638	0.489291	0.403699	0.271969	0.794513	0.696367	0.787031	1	0.611735	0.581362	0.391401	0.3614	0.256087	0.292651	0.352297	0.312762	0.251866	0.290201	0.266341	0.501018	0.36841	0.269263	0.275801	0.282041
r_0801	0.833816	0.612638	0.489291	0.403699	0.271969	0.794513	0.696367	0.787031	1	0.611735	0.581362	0.391401	0.3614	0.256087	0.292651	0.352297	0.312762	0.251866	0.290201	0.266341	0.501018	0.36841	0.269263	0.275801	0.282041
r_0802	0.833816	0.612638	0.489291	0.403699	0.271969	0.794513	0.696367	0.787031	1	0.611735	0.581362	0.391401	0.3614	0.256087	0.292651	0.352297	0.312762	0.251866	0.290201	0.266341	0.501018	0.36841	0.269263	0.275801	0.282041
r_0803	0.833816	0.612638	0.489291	0.403699	0.271969	0.794513	0.696367	0.787031	1	0.611735	0.581362	0.391401	0.3614	0.256087	0.292651	0.352297	0.312762	0.251866	0.290201	0.266341	0.501018	0.36841	0.269263	0.275801	0.282041
r_0811	0.833816	0.612638	0.489291	0.403699	0.271969	0.794513	0.696367	0.787031	1	0.611735	0.581362	0.391401	0.3614	0.256087	0.292651	0.352297	0.312762	0.251866	0.290201	0.266341	0.501018	0.36841	0.269263	0.275801	0.282041
r_0812	0.365477	0.380823	0.378864	0.401683	0.476056	0.775758	0.842512	0.812183	0.836091	0.694348	0.580358	0.831737	0.907198	0.694892	0.683101	0.906037	1	0.882238	0.820237	0.681723	0.476128	0.495284	0.59799	0.582463	0.645915
r_0813	0.365477	0.380823	0.378864	0.401683	0.476056	0.775758	0.842512	0.812183	0.836091	0.694348	0.580358	0.831737	0.907198	0.694892	0.683101	0.906037	1	0.882238	0.820237	0.681723	0.476128	0.495284	0.59799	0.582463	0.645915
r_0816	0.441955	0.412171	0.459996	0.408536	0.811635	0.265899	0.233936	0.195	0.164541	0.184293	0.354099	0.440008	0.375578	0.455532	0.729038	0.935575	1	0.901509	0.731762	0.485847	0.231315	0.468524	0.536923	0.49433	0.386369
r_0818	0.16537	0.168847	0.194938	0.286372	0.248179	0.134855	0.144493	0.120099	0.120787	0.155225	0.113747	0.123068	0.126519	0.142461	0.174196	1	0.679288	0.623364	0.406173	0.212825	0.286075	0.437612	0.375404	0.257427	0.179811
r_0819	0.510238	0.463654	0.560725	0.313069	0.213379	1	0.791576	0.564583	0.316147	0.246596	0.401815	0.18205	0.205661	0.144038	0.16376	0.370969	0.291056	0.263116	0.286051	0.188752	0.18257	0.188219	0.144076	0.209099	0.229805
r_0821	0.447019	0.231681	0.283176	0.708007	1	0.625245	0.574975	0.79647	0.559814	0.715853	0.872128	0.981081	0.713252	0.680287	0.934544	0.381081	0.835667	0.67277	0.842179	0.795574	0.194468	0.13147	0.455	0.226309	0.120625
r_0831	0.42676	0.4154	0.372346	0.273011	0.23965	0.685817	0.664968	0.742421	1	0.5744	0.410918	0.363169	0.341993	0.212982	0.221972	0.23526	0.190631	0.169159	0.164214	0.159197	0.326271	0.238385	0.235801	0.204315	0.204268
r_0832	0.42676	0.4154	0.372346	0.273011	0.23965	0.685817	0.664968	0.742421	1	0.5744	0.410918	0.363169	0.341993	0.212982	0.221972	0.23526	0.190631	0.169159	0.164214	0.159197	0.326271	0.238385	0.235801	0.204315	0.204268
r_0851	0.399426	0.487893	0.532543	0.629585	0.661957	0.283111	0.371987	0.393495	0.445888	0.488913	0.388056	0.686397	0.713859	0.735806	0.705171	0.977751	0.962339	1	0.806331	0.529898	0.616439	0.74627	0.922336	0.701583	0.542893
r_0852	0.598761	0.703182	0.721656	0.771839	0.820276	0.551811	0.628217	0.629344	0.670684	0.64803	0.527412	0.695635	0.712475	0.805351	0.776852	0.610476	0.724585	0.684033	0.797071	0.858519	0.715066	0.753696	0.949919	0.828323	0.772866
r_0855	0.746105	0.717678	0.826237	0.790982	1	0.527651	0.602614	0.675601	0.588971	0.623752	0.513147	0.558685	0.572995	0.754003	0.860271	0.609622	0.745674	0.838156	0.897609	0.995405	0.658771	0.741725	0.757091	0.914267	0.914411
r_0882	0.102741	0.197223	0.232668	0.308882	0.410842	0.311074	0.646737	0.594567	0.324215	0.379856	0.284227	0.236835	0.343038	0.392207	0.391916	0.379696	0.945149	0.397532	1	0.432318	0.311629	0.303134	0.397033	0.384324	0.439383
r_0883	0.820956	0.526916	0.38575	0.277869	0.163929	0.533202	0.17804	0.187234	0.116106	0.0698057	1	0.871251	0.689587	0.246269	0.268919	0.585593	0.349199	0.215254	0.154438	0.0894914	0.508797	0.309522	0.0651212	0.101943	0.14988
r_0884	0.581383	0.459374	0.435381	0.373689	0.316959	1	0.94793	0.589925	0.366045	0.405157	0.400019	0.442014	0.343031	0.084511	0.399165	0.270272	0.268683	0.151153	0.268721	0.300779	0.504799	0.496062	0.369229	0.366912	0.32753
r_0886	1	0.776322	0.729355	0.635072	0.616866	0.389026	0.3707	0.383454	0.419102	0.422658	0.541239	0.577702	0.584555	0.494773	0.540289	0.601761	0.664533	0.633972	0.593008	0.634872	0.612414	0.71365	0.637923	0.60001	0.526584
r_0887	1	0.776322	0.729355	0.635072	0.616866	0.389026	0.3707	0.383454	0.419102	0.422658	0.541239	0.577702	0.584555	0.494773	0.540289	0.601761	0.664533	0.633972	0.593008	0.634872	0.612414	0.71365	0.637923	0.60001	0.526584
r_0888	0.351431	0.309377	0.247123	0.266821	0.29178	1	0.870945	0.494748	0.575234	0.439742	0.818213	0.470367	0.425807	0.251286	0.263352	0.179931	0.154553	0.147368	0.178925	0.177824	0.701898	0.558215	0.263872	0.242189	0.321827
r_0889	0.382439	0.487652	0.580536	0.745333	0.622785	0.522102	0.629946	0.700197	0.985825	0.954335	0.414332	0.454535	0.509535	0.530486	0.562653	0.420104	0.392778	0.486465	0.532696	0.625909	1	0.675337	0.585559	0.650258	0.781463
r_0890	0.102741	0.197223	0.232668	0.308882	0.410842	0.311074	0.646737	0.594567	0.324215	0.379856	0.284227	0.236835	0.343038	0.392207	0.391916	0.379696	0.945149	0.397532	1	0.432318	0.311629	0.303134	0.397033	0.384324	0.439383
r_0891	0.399869	0.410095	0.476091	0.813458	0.50202	0.20785	0.222479	0.225481	0.208996	0.211998	0.176542	0.201918	0.200881	0.271698	0.31848	0.344117	0.386422	0.427326	0.423833	0.454929	0.908148	1	0.726664	0.759125	0.520416
r_0892	1	0.700521	0.662617	0.502113	0.452379	0.374704	0.299326	0.27008	0.291109	0.235882	0.432472	0.31911	0.316864	0.303736	0.382697	0.393293	0.447336	0.435964	0.438597	0.411362	0.430941	0.374684	0.277001	0.335984	0.396519
r_0893	1	0.969355	0.972735	0.75781	0.670716	0.302964	0.338697	0.292341	0.333202	0.363336	0.615318	0.736619	0.771374	0.641761	0.652996	0.611664	0.584901	0.594858	0.623721	0.575311	0.570789	0.524982	0.567136	0.541606	0.57901
r_0902	0.668333	0.864219	0.900103	0.888889	0.688645	0.69877	0.625298	0.554985	0.550673	0.633577	0.837819	0.971165	1	0.873382	0.84192	0.53696	0.555889	0.586915	0.63507	0.674997	0.525727	0.514776	0.606927	0.571819	0.872741
r_0908	0.584616	0.504506	0.55785	0.628869	0.839189	0.350738	0.491461	0.462769	0.403551	0.481071	0.480572	0.545942	0.543314	0.750791	0.912997	0.613367	0.703374	0.818752	0.851902	1	0.318425	0.500209	0.645872	0.669259	0.700316
r_0909	0.404903	0.377086	0.386514	0.444846	0.470008	0.177991	0.216299	0.231461	0.292394	0.299574	0.193734	0.255958	0.293413	0.339079	0.404972	1	0.818709	0.824716	0.616802	0.444886	0.308571	0.519521	0.598336	0.463231	0.370073
r_0910	0.404903	0.377086	0.386514	0.444846	0.470008	0.177991	0.216299	0.231461	0.292394	0.299574	0.193734	0.255958	0.293413	0.339079	0.404972	1	0.818709	0.824716	0.616802	0.444886	0.308571	0.519521	0.598336	0.463231	0.370073
r_0911	0.58685	0.540154	0.504797	0.610913	0.92436	0.546961	0.640897	0.610745	0.584575	0.612161	0.70759	0.683088	0.704357	0.824088	0.87639	0.651797	0.771593	0.784006	0.782196	1	0.441576	0.801655	0.812452	0.813745	0.78963
r_0912	0.747779	0.683653	0.712677	0.792816	0.908563	0.715716	0.61937	0.682757	0.694834	0.716963	0.765428	0.817048	0.857059	0.875838	1	0.733559	0.774466	0.940432	0.960807	0.962755	0.545855	0.72717	0.835048	0.843813	0.880902
r_0914	0.746105	0.717678	0.826237	0.790982	1	0.527651	0.602614	0.675601	0.588971	0.623752	0.513147	0.558685	0.572995	0.754003	0.860271	0.609622	0.745674	0.838156	0.897609	0.995405	0.658771	0.741725	0.757091	0.914267	0.914411
r_0915	0.537525	0.448801	0.477116	0.641571	0.767033	0.232697	0.302805	0.320662	0.32341	0.392936	0.287316	0.3057	0.373988	0.59386	0.672084	0.717332	0.757604	0.850895	0.823699	1	0.434796	0.587653	0.543353	0.629774	0.572728
r_0918	0.444956	0.349585	0.405184	0.449994	0.594567	0.342451	0.295983	0.277134	0.297171	0.366737	0.304232	0.350372	0.342644	0.465105	0.564731	1	0.817755	0.935291	0.70995	0.654583	0.489129	0.739269	0.72687	0.68485	0.513626
r_0921	0.423566	0.437723	0.401002	0.426293	0.354184	1	0.60609	0.297868	0.313928	0.360843	0.529259	0.404506	0.398041	0.454634	0.403928	0.423795	0.453707	0.462621	0.430203	0.45053	0.634907	0.590159	0.497352	0.532259	0.419876
r_0935	0.544039	0.481043	0.581226	0.600345	0.40334	0.485856	0.880064	0.797032	1	0.85361	0.608626	0.617351	0.498588	0.161391	0.449653	0.523404	0.482604	0.582004	0.585283	0.536331	0.132729	0.482699	0.493798	0.599678	0.267343
r_0941	0.537095	0.578107	0.641647	0.70063	0.710255	0.382305	0.544724	0.552045	0.551585	0.63156	0.586657	0.653218	0.72623	0.777226	0.777892	1	0.911372	0.909068	0.838462	0.86099	0.555015	0.677333	0.893605	0.716656	0.718089
r_0949	0.419146	0.501217	0.476254	0.520881	0.490619	0.66006	0.666379	0.660923	0.671167	0.491954	0.495251	0.490305	0.454824	0.44929	1	0.0464793	0.516681	0.0178126	0.0257116	0.476764	0.432412	0.440694	0.325261	0.282298	0.659824
r_0950	0.419146	0.501217	0.476254	0.520881	0.490619	0.66006	0.666379	0.660923	0.671167	0.491954	0.495251	0.490305	0.454824	0.44929	1	0.0464793	0.516681	0.0178126	0.0257116	0.476764	0.432412	0.440694	0.325261	0.282298	0.659824
r_0951	0.419146	0.501217	0.476254	0.520881	0.490619	0.66006	0.666379	0.660923	0.671167	0.491954	0.495251	0.490305	0.454824	0.44929	1	0.0464793	0.516681	0.0178126	0.0257116	0.476764	0.432412	0.440694	0.325261	0.282298	0.659824
r_0953	0.410774	0.40578	0.401646	0.67995	0.853477	0.351841	0.429615	0.432439	0.392657	0.405607	0.48655	0.486274	0.542004	0.420108	0.420728	1	0.70909	0.730582	0.469776	0.377777	0.448421	0.538215	0.611614	0.675232	0.402852
r_0954	0.410774	0.40578	0.401646	0.67995	0.853477	0.351841	0.429615	0.432439	0.392657	0.405607	0.48655	0.486274	0.542004	0.420108	0.420728	1	0.70909	0.730582	0.469776	0.377777	0.448421	0.538215	0.611614	0.675232	0.402852
r_0955	0.410774	0.40578	0.401646	0.67995	0.853477	0.351841	0.429615	0.432439	0.392657	0.405607	0.48655	0.486274	0.542004	0.420108	0.420728	1	0.70909	0.730582	0.469776	0.377777	0.448421	0.538215	0.611614	0.675232	0.402852
r_0956	0.410774	0.40578	0.401646	0.67995	0.853477	0.351841	0.429615	0.432439	0.392657	0.405607	0.48655	0.486274	0.542004	0.420108	0.420728	1	0.70909	0.730582	0.469776	0.377777	0.448421	0.538215	0.611614	0.675232	0.402852
r_0957	0.646088	0.889955	0.726906	0.725608	0.746665	0.745727	0.677854	0.699416	0.689515	0.632256	0.74241	0.88296	1	0.729141	0.86284	0.357496	0.578092	0.546362	0.61867	0.729862	0.847047	0.705841	0.65997	0.648165	0.767217
r_0958	0.405893	0.353486	0.273986	0.317479	0.390165	0.378043	0.423655	0.453665	0.575569	0.532075	0.339729	0.433595	0.434015	0.433302	0.487302	0.587837	0.526665	0.429947	0.389368	0.333333	0.591234	1	0.579197	0.571941	0.554199
r_0959	0.975359	0.826781	0.756894	0.672302	0.714581	0.355673	0.229676	0.241753	0.28889	0.337034	1	0.677103	0.674669	0.67647	0.682505	0.722517	0.671101	0.669067	0.630256	0.63209	0.748224	0.610917	0.545964	0.575239	0.573205
r_0960	0.975359	0.826781	0.756894	0.672302	0.714581	0.355673	0.229676	0.241753	0.28889	0.337034	1	0.677103	0.674669	0.67647	0.682505	0.722517	0.671101	0.669067	0.630256	0.63209	0.748224	0.610917	0.545964	0.575239	0.573205
r_0961	0.276798	0.232748	0.200571	0.188668	0.170715	0.588706	0.254449	0.234616	0.20494	0.186013	0.234951	0.172641	0.167317	0.22382	0.170027	0.297339	0.255597	0.214354	0.21459	0.227554	0.204529	0.192163	0.212707	0.174836	0.200522
r_0962	1	0.900821	0.916309	0.852584	0.795997	0.306004	0.241393	0.218628	0.248778	0.288333	0.562978	0.596287	0.60515	0.616859	0.684549	0.54665	0.569229	0.589849	0.60697	0.588309	0.74874	0.638179	0.614527	0.641024	0.727841
r_0967	0.0803078	0.0714446	0.0727942	0.0782435	0.0781547	0.122119	0.0982576	0.104199	0.0847397	0.0918871	0.0838593	0.0958381	0.0570523	0.0888313	0.0782213	0.0952092	0.0662994	0.0752025	0.072354	0.0661855	1	0.428989	0.220902	0.362606	0.397514
r_0968	0.294321	0.224511	0.189348	0.213511	0.162829	0.227924	0.297011	0.170649	0.140114	0.163065	0.207313	0.189391	0.156261	0.148285	0.148304	1	0.582038	0.492337	0.339511	0.135391	0.284755	0.25406	0.222726	0.202038	0.154231
r_0970	0.791918	0.671425	0.619777	0.570229	0.557127	0.722057	0.546516	0.517685	0.557262	0.582074	1	0.757827	0.688019	0.582398	0.595643	0.647268	0.468791	0.529109	0.483978	0.471892	0.951686	0.651693	0.511838	0.526753	0.540465
r_0971	0.791918	0.671425	0.619777	0.570229	0.557127	0.722057	0.546516	0.517685	0.557262	0.582074	1	0.757827	0.688019	0.582398	0.595643	0.647268	0.468791	0.529109	0.483978	0.471892	0.951686	0.651693	0.511838	0.526753	0.540465
r_0972	0.791918	0.671425	0.619777	0.570229	0.557127	0.722057	0.546516	0.517685	0.557262	0.582074	1	0.757827	0.688019	0.582398	0.595643	0.647268	0.468791	0.529109	0.483978	0.471892	0.951686	0.651693	0.511838	0.526753	0.540465
r_0973	0.791918	0.671425	0.619777	0.570229	0.557127	0.722057	0.546516	0.517685	0.557262	0.582074	1	0.757827	0.688019	0.582398	0.595643	0.647268	0.468791	0.529109	0.483978	0.471892	0.951686	0.651693	0.511838	0.526753	0.540465
r_0984	0.953774	1	0.970287	0.914093	0.950942	0.865085	0.800444	0.826064	0.762845	0.76882	0.906387	0.917586	0.949891	0.903385	0.862493	0.901453	0.941865	0.888653	0.882208	0.850684	0.982877	0.842047	0.886171	0.880387	0.889284
r_0986	0.508325	0.561579	0.610813	0.660335	0.612823	0.859139	0.932344	0.87177	0.519282	0.546459	0.785933	1	0.984115	0.714545	0.645885	0.34877	0.475656	0.486986	0.5511	0.526651	0.210077	0.355177	0.505885	0.454316	0.580144
r_0987	0.308781	0.17204	0.127636	0.118381	0.121647	0.995573	0.434378	0.258619	0.167776	0.143877	1	0.255346	0.219085	0.103636	0.146258	0.0980618	0.0863248	0.0610695	0.103291	0.0518284	0.237379	0.201346	0.117883	0.0941507	0.14753
r_0988	0.375938	0.516678	0.511403	0.640703	0.764245	0.368784	0.611062	0.543199	0.61459	0.759862	0.262722	0.352426	0.374229	0.547285	0.643451	0.860226	1	0.91962	0.690476	0.745821	0.461741	0.814687	0.858146	0.728215	0.6553
r_0989	0.427442	0.592072	0.692502	0.836164	0.992374	0.636368	0.86259	0.793775	0.747306	0.848313	0.601915	0.601516	0.6181	0.753337	0.834213	0.663371	0.750144	0.761362	0.803219	1	0.400616	0.659203	0.868399	0.768634	0.791912
r_0990	1	0.751014	0.738928	0.636327	0.581693	0.392642	0.340322	0.292711	0.253862	0.250935	0.430225	0.333478	0.333073	0.38291	0.467847	0.442103	0.564791	0.518653	0.50903	0.512195	0.498081	0.467837	0.424706	0.480279	0.49187
r_0996	0.447188	0.468382	0.476729	0.515579	0.58991	0.4336	0.450179	0.499593	0.503135	0.493323	0.255483	0.332896	0.359924	0.475896	0.55947	1	0.882209	0.860049	0.75432	0.586608	0.370646	0.684775	0.656823	0.573015	0.523094
r_0997	0.447188	0.468382	0.476729	0.515579	0.58991	0.4336	0.450179	0.499593	0.503135	0.493323	0.255483	0.332896	0.359924	0.475896	0.55947	1	0.882209	0.860049	0.75432	0.586608	0.370646	0.684775	0.656823	0.573015	0.523094
r_1000	0.8844	0.834642	0.806047	0.727466	0.620199	0.87085	0.833267	0.668664	0.519352	0.495611	0.848575	0.981787	1	0.891859	0.851015	0.694026	0.704827	0.727402	0.698971	0.549513	0.655104	0.754804	0.604517	0.641463	0.741845
r_1001	0.463826	0.637571	0.711163	0.735003	0.748605	0.602481	0.600775	0.627519	0.602573	0.662655	0.680223	0.967169	0.961359	1	0.941025	0.433107	0.558676	0.71914	0.804399	0.679624	0.522433	0.532393	0.705907	0.717066	0.715452
r_1003	0.423566	0.437723	0.401002	0.426293	0.354184	1	0.60609	0.297868	0.313928	0.360843	0.529259	0.404506	0.398041	0.454634	0.403928	0.423795	0.453707	0.462621	0.430203	0.45053	0.634907	0.590159	0.497352	0.532259	0.419876
r_1010	0.744809	0.645465	0.799265	0.599386	0.392308	0.370702	0.400763	0.228309	0.264543	0.287272	1	0.723407	0.668075	0.38687	0.504951	0.104139	0.231	0.21972	0.315242	0.418117	0.162502	0.243968	0.319636	0.272885	0.310969
r_1011	0.744809	0.645465	0.799265	0.599386	0.392308	0.370702	0.400763	0.228309	0.264543	0.287272	1	0.723407	0.668075	0.38687	0.504951	0.104139	0.231	0.21972	0.315242	0.418117	0.162502	0.243968	0.319636	0.272885	0.310969
r_1012	0.615403	0.673642	0.605777	0.606954	0.601783	0.662831	0.578634	0.623983	0.549893	0.550224	0.904772	1	0.892791	0.723749	0.731736	0.447834	0.526751	0.543483	0.478179	0.555622	0.672671	0.635041	0.612676	0.552055	0.602499
r_1022	0.29893	0.263604	0.290484	0.233989	0.293153	0.796875	0.784262	1	0.638063	0.545892	0.437495	0.545234	0.59713	0.410918	0.438194	0.259997	0.32469	0.325028	0.354279	0.312591	0.353138	0.379135	0.290114	0.317189	0.459577
r_1023	0.370242	0.228218	0.163436	0.11892	0.0844655	0.416621	0.313846	0.233547	0.165878	0.119782	1	0.495757	0.537153	0.214475	0.160858	0.166408	0.160297	0.133875	0.0941409	0.10497	0.648274	0.263067	0.180878	0.112526	0.15856
r_1025	0.422905	0.375166	0.381012	0.424202	0.554919	0.811373	0.85196	0.913218	0.985606	0.893929	0.709904	0.950416	0.96163	0.884723	0.851877	0.7902	0.795263	0.810452	0.882506	1	0.901042	0.678062	0.707268	0.889995	0.993807
r_1026	0.572523	0.479112	0.532586	0.617804	0.598633	0.299656	0.395647	0.37224	0.339952	1	0.339062	0.424471	0.483085	0.349676	0.454801	0.592876	0.643914	0.602488	0.636359	0.69742	0.633583	0.678043	0.585372	0.628546	0.58825
r_1027	0.41224	0.427234	0.489321	0.524055	0.636657	0.444262	0.585939	0.658634	0.675083	0.812646	0.503075	0.6153	0.667654	0.747866	0.817157	0.640504	0.756489	0.657749	0.728764	0.90356	1	0.723277	0.83595	0.876675	0.91635
r_1030	0.505255	0.481455	0.456451	0.3984	0.319103	0.245758	0.325188	0.367369	0.29571	0.379628	0.411169	0.391881	0.427964	0.340699	0.363633	0.470902	0.422605	0.375778	0.350892	0.311548	0.126808	0.295666	0.45484	0.433869	0.353435
r_1037	0.890417	0.833093	0.774067	0.744161	0.709801	0.898232	0.72041	0.735254	0.694521	0.652652	1	0.871251	0.848024	0.755818	0.709103	0.698668	0.615281	0.691814	0.654792	0.615455	0.731587	0.68496	0.598166	0.674525	0.653394
r_1038	0.860059	0.862109	0.841697	0.839974	0.81157	0.567846	0.67564	0.693021	0.75693	0.804855	0.782512	0.758861	0.816591	0.821731	0.814036	0.807618	0.763496	0.80741	0.786434	0.788127	1	0.817215	0.765428	0.780254	0.791514
r_1040	0.44128	0.532296	0.696208	0.706023	0.681612	0.18511	0.186683	0.256648	0.326596	0.393432	0.231835	0.264718	0.332892	0.326718	0.427691	0.875178	0.792467	0.796032	0.779842	1	0.213627	0.494044	0.57751	0.451388	0.356447
r_1041	0.568905	0.620834	0.671425	0.619998	0.629196	0.444332	0.492504	0.487385	0.4682	0.46992	0.398435	0.428909	0.475923	0.486465	0.533019	1	0.851213	0.83407	0.733186	0.640604	0.614682	0.648668	0.788436	0.598375	0.542498
r_1042	0.736643	0.789797	0.888039	0.952775	1	0.601206	0.670617	0.695209	0.747535	0.872389	0.594299	0.721337	0.795657	0.889142	0.876525	0.945881	0.929128	0.952637	0.904309	0.99021	0.438008	0.616256	0.89183	0.753464	0.804343
r_1045	0.699497	0.781248	0.917953	0.850222	0.766696	0.612245	0.568104	0.444573	0.11315	0.596747	0.702455	0.768471	1	0.680154	0.875067	0.643951	0.533268	0.62514	0.592902	0.665247	0.510802	0.737533	0.817273	0.644661	0.418988
r_1046	0.145594	0.15284	0.140536	0.121926	0.151856	0.0953066	0.122219	0.111049	0.0908334	0.0956795	0.115143	0.10089	0.0869915	0.0523555	0.0735998	1	0.420042	0.442048	0.277816	0.111056	0.190657	0.232013	0.192463	0.121871	0.0742619
r_1048	0.67395	0.63519	0.635265	0.686184	0.550638	1	0.804183	0.702383	0.707022	0.636387	0.816005	0.544465	0.560066	0.533914	0.538516	0.595907	0.515133	0.543081	0.563096	0.627708	0.851547	0.661903	0.446294	0.492162	0.562385
r_1049	0.44774	0.327772	0.307	0.284225	0.265793	0.9747	0.694921	0.398924	0.272445	0.257992	0.874379	0.266114	0.237856	0.261469	0.251672	0.289768	0.251672	0.272535	0.271325	0.292676	1	0.579124	0.463491	0.403287	0.354279
r_1050	0.44774	0.327772	0.307	0.284225	0.265793	0.9747	0.694921	0.398924	0.272445	0.257992	0.874379	0.266114	0.237856	0.261469	0.251672	0.289768	0.251672	0.272535	0.271325	0.292676	1	0.579124	0.463491	0.403287	0.354279
r_1051	0.78897	0.573038	0.398378	0.388777	0.270308	0.715725	0.699831	0.492282	0.599835	0.462324	1	0.656727	0.604599	0.39525	0.3243	0.425661	0.325565	0.25975	0.283088	0.315909	0.89153	0.798314	0.458247	0.379286	0.474234
r_1054	1	0.812948	0.76508	0.701609	0.632933	0.356775	0.312754	0.295425	0.32798	0.297567	0.400136	0.3868	0.398876	0.418686	0.529754	0.450397	0.532836	0.545212	0.585007	0.517765	0.866369	0.585957	0.58396	0.553111	0.61132
r_1055	0.394657	0.446219	0.495288	0.5745	0.531467	0.321579	0.378359	0.391775	0.430914	0.459109	0.315145	0.376828	0.387565	0.464016	0.501246	1	0.77619	0.780824	0.609705	0.464055	0.537853	0.744801	0.916115	0.631942	0.491043
r_1056	0.399426	0.487893	0.532543	0.629585	0.661957	0.283111	0.371987	0.393495	0.445888	0.488913	0.388056	0.686397	0.713859	0.735806	0.705171	0.977751	0.962339	1	0.806331	0.529898	0.616439	0.74627	0.922336	0.701583	0.542893
r_1057	0.449148	0.544104	0.613917	0.697489	0.480587	0.361554	0.529441	0.472105	0.547309	0.6875	0.430941	0.55922	0.620929	0.650483	0.752978	0.856303	0.787658	0.582705	0.801832	1	0.48462	0.695002	0.937349	0.794104	0.709854
r_1063	0.399426	0.487893	0.532543	0.629585	0.661957	0.283111	0.371987	0.393495	0.445888	0.488913	0.388056	0.686397	0.713859	0.735806	0.705171	0.977751	0.962339	1	0.806331	0.529898	0.616439	0.74627	0.922336	0.701583	0.542893
r_1065	0.463908	0.519066	0.505463	0.576331	0.718417	0.46698	0.593444	0.641494	0.544868	0.527886	0.4284	0.558032	0.505595	0.497126	0.619466	0.830664	0.956997	1	0.900391	0.740664	0.385375	0.621045	0.92119	0.69889	0.561411
r_1066	0.651997	0.743583	0.811805	0.803089	0.707756	0.415937	0.547289	0.498222	0.523432	0.633644	0.440528	0.58908	0.593789	0.655834	0.694852	1	0.865889	0.870075	0.816404	0.883185	0.584516	0.717914	0.862869	0.714962	0.642313
r_1069	0.730462	0.791083	0.78019	0.732781	0.744024	0.933862	0.872549	0.879785	1	0.755431	0.722028	0.890912	0.79793	0.76876	0.75207	0.743192	0.577046	0.58941	0.667204	0.693519	0.778245	0.716877	0.941877	0.812792	0.728268
r_1072	0.912061	0.921422	1	0.823078	0.591053	0.543726	0.57333	0.544878	0.457282	0.476607	0.325725	0.373276	0.40243	0.46946	0.530495	0.516076	0.558587	0.574419	0.626625	0.600225	0.927273	0.605608	0.755302	0.612367	0.549199
r_1073	0.912061	0.921422	1	0.823078	0.591053	0.543726	0.57333	0.544878	0.457282	0.476607	0.325725	0.373276	0.40243	0.46946	0.530495	0.516076	0.558587	0.574419	0.626625	0.600225	0.927273	0.605608	0.755302	0.612367	0.549199
r_1074	0.658178	0.805554	0.85685	0.873666	0.92037	0.18832	0.428969	0.403328	0.401244	0.599732	0.468452	0.559394	0.523953	0.604402	0.803858	0.54893	0.565385	0.682958	0.768318	0.752915	0.587133	0.602904	1	0.957253	0.985657
r_1075	0.291171	0.320463	0.248018	0.357945	0.301032	0.156257	0.229669	0.138062	0.175955	0.321247	1	0.773164	0.708801	0.613481	0.657707	0.165548	0.215651	0.20749	0.256747	0.290076	0.34107	0.431058	0.383602	0.562386	0.791105
r_1079	0.912061	0.921422	1	0.823078	0.591053	0.543726	0.57333	0.544878	0.457282	0.476607	0.325725	0.373276	0.40243	0.46946	0.530495	0.516076	0.558587	0.574419	0.626625	0.600225	0.927273	0.605608	0.755302	0.612367	0.549199
r_1080	0.912061	0.921422	1	0.823078	0.591053	0.543726	0.57333	0.544878	0.457282	0.476607	0.325725	0.373276	0.40243	0.46946	0.530495	0.516076	0.558587	0.574419	0.626625	0.600225	0.927273	0.605608	0.755302	0.612367	0.549199
r_1087	0.202872	0.132318	0.151667	0.158027	0.415695	0.16727	0.139547	0.143685	0.0796465	0.100693	0.160519	0.300002	0.259597	0.352155	0.656576	1	0.80851	0.86727	0.732777	0.2494	0.118272	0.292397	0.27092	0.250951	0.245916
r_1088	0.103558	0.102555	0.114899	0.127708	0.144666	0.0809711	0.099258	0.0962502	0.108932	0.114011	0.0928255	0.0951286	0.0955884	0.114107	0.119314	1	0.701142	0.651284	0.482636	0.198105	0.127772	0.123367	0.1489	0.130124	0.118352
r_1089	0.584072	0.662902	0.71254	0.746481	0.771503	0.515847	0.610078	0.620794	0.657921	0.670489	0.391341	0.496281	0.537637	0.583319	0.682653	1	0.895975	0.919838	0.830408	0.820041	0.496478	0.738894	0.837648	0.731654	0.70084
r_1090	0.584072	0.662902	0.71254	0.746481	0.771503	0.515847	0.610078	0.620794	0.657921	0.670489	0.391341	0.496281	0.537637	0.583319	0.682653	1	0.895975	0.919838	0.830408	0.820041	0.496478	0.738894	0.837648	0.731654	0.70084
r_1093	0.751532	0.541303	0.424414	0.358598	0.244701	0.476604	0.398315	0.341997	0.388257	0.340519	1	0.513095	0.466195	0.315853	0.321251	0.327415	0.302875	0.240735	0.250982	0.238311	0.86861	0.53111	0.317943	0.293872	0.4385
r_1838	0.335363	0.437007	0.469752	0.588837	0.628019	0.240985	0.270742	0.336828	0.364716	0.438568	0.278663	0.245264	0.263033	0.294544	0.398289	1	0.895272	0.925029	0.764315	0.666892	0.458265	0.96132	0.749147	0.77875	0.601557
r_2112	0.422451	0.3894	0.360767	0.383963	0.377698	0.451233	0.444725	0.423426	0.437458	0.494445	0.9239	1	0.968612	0.690904	0.629663	0.71335	0.671303	0.583461	0.560293	0.505239	0.798437	0.672929	0.689594	0.734306	0.652561
r_2115	1	0.776638	0.795993	0.675119	0.728443	0.705507	0.67536	0.611971	0.388304	0.323962	0.456232	0.560147	0.530388	0.494968	0.640279	0.446956	0.589713	0.664521	0.707878	0.598906	0.270193	0.430006	0.405657	0.517226	0.577373
r_2116	0.101893	0.0832064	0.0805365	0.0815099	0.091265	1	0.892142	0.774782	0.253249	0.2039	0.275613	0.178549	0.173373	0.118218	0.119727	0.177134	0.136658	0.112778	0.124452	0.100147	0.118222	0.111596	0.0910251	0.0908443	0.121869
r_2126	0.933683	0.897324	0.897058	0.883812	0.847258	0.509459	0.539319	0.558832	0.495546	0.529638	0.635799	0.819308	0.809956	0.76765	0.849649	0.851009	1	0.792426	0.781429	0.770451	0.870815	0.682176	0.91697	0.855214	0.799582
r_2131	0.44692	0.464495	0.465287	0.561368	0.462746	0.212565	0.230003	0.271717	0.306739	0.348161	0.242301	0.325039	0.3355	0.489192	0.511849	0.964016	0.843488	1	0.780309	0.416851	0.560285	0.891841	0.917038	0.8175	0.487693
r_2140	0.43204	0.565327	0.582221	0.557558	0.497098	0.704384	0.714304	0.753825	0.62235	0.588387	0.415829	0.689263	0.765392	0.624332	0.550251	0.316397	0.386307	0.388917	0.411328	0.471982	1	0.56659	0.425394	0.491613	0.79788
r_2141	0.43204	0.565327	0.582221	0.557558	0.497098	0.704384	0.714304	0.753825	0.62235	0.588387	0.415829	0.689263	0.765392	0.624332	0.550251	0.316397	0.386307	0.388917	0.411328	0.471982	1	0.56659	0.425394	0.491613	0.79788
r_2151	0.471355	0.417738	0.337398	0.286932	0.228366	1	0.96372	0.831004	0.534591	0.33557	0.873166	0.514163	0.477021	0.269642	0.312334	0.257372	0.326584	0.232273	0.284731	0.283199	0.576194	0.406709	0.296122	0.508543	0.249866
r_2152	0.471355	0.417738	0.337398	0.286932	0.228366	1	0.96372	0.831004	0.534591	0.33557	0.873166	0.514163	0.477021	0.269642	0.312334	0.257372	0.326584	0.232273	0.284731	0.283199	0.576194	0.406709	0.296122	0.508543	0.249866
r_2153	0.471355	0.417738	0.337398	0.286932	0.228366	1	0.96372	0.831004	0.534591	0.33557	0.873166	0.514163	0.477021	0.269642	0.312334	0.257372	0.326584	0.232273	0.284731	0.283199	0.576194	0.406709	0.296122	0.508543	0.249866
r_2161	0.65863	0.391048	0.63006	0.659392	0.854101	0.698639	0.505421	0.530928	0.621436	0.615804	0.830752	0.853749	0.877508	1	0.69993	0.722046	0.668368	0.62038	0.538748	0.773261	0.216426	0.527989	0.53568	0.593864	0.563862
r_2162	0.65863	0.391048	0.63006	0.659392	0.854101	0.698639	0.505421	0.530928	0.621436	0.615804	0.830752	0.853749	0.877508	1	0.69993	0.722046	0.668368	0.62038	0.538748	0.773261	0.216426	0.527989	0.53568	0.593864	0.563862
r_2163	0.65863	0.391048	0.63006	0.659392	0.854101	0.698639	0.505421	0.530928	0.621436	0.615804	0.830752	0.853749	0.877508	1	0.69993	0.722046	0.668368	0.62038	0.538748	0.773261	0.216426	0.527989	0.53568	0.593864	0.563862
r_2164	0.65863	0.391048	0.63006	0.659392	0.854101	0.698639	0.505421	0.530928	0.621436	0.615804	0.830752	0.853749	0.877508	1	0.69993	0.722046	0.668368	0.62038	0.538748	0.773261	0.216426	0.527989	0.53568	0.593864	0.563862
r_2165	0.65863	0.391048	0.63006	0.659392	0.854101	0.698639	0.505421	0.530928	0.621436	0.615804	0.830752	0.853749	0.877508	1	0.69993	0.722046	0.668368	0.62038	0.538748	0.773261	0.216426	0.527989	0.53568	0.593864	0.563862
r_2166	0.65863	0.391048	0.63006	0.659392	0.854101	0.698639	0.505421	0.530928	0.621436	0.615804	0.830752	0.853749	0.877508	1	0.69993	0.722046	0.668368	0.62038	0.538748	0.773261	0.216426	0.527989	0.53568	0.593864	0.563862
r_2167	0.65863	0.391048	0.63006	0.659392	0.854101	0.698639	0.505421	0.530928	0.621436	0.615804	0.830752	0.853749	0.877508	1	0.69993	0.722046	0.668368	0.62038	0.538748	0.773261	0.216426	0.527989	0.53568	0.593864	0.563862
r_2194	0.403666	0.457939	0.365789	0.374779	0.470567	0.809271	0.7605	0.500693	0.430545	0.471794	0.850481	0.937334	0.948339	0.652191	0.557777	0.850639	0.943906	0.689165	0.668936	0.67436	1	0.97221	0.777879	0.835596	0.865009
r_2195	0.725334	0.665107	0.467275	0.452598	0.676802	0.932698	0.745605	0.607005	0.434394	0.492847	0.723385	0.90695	0.968132	0.605231	0.591237	0.796768	0.741024	0.729544	0.660722	0.668051	1	0.98164	0.933556	0.800725	0.786321
r_2196	0.725334	0.665107	0.467275	0.452598	0.676802	0.932698	0.745605	0.607005	0.434394	0.492847	0.723385	0.90695	0.968132	0.605231	0.591237	0.796768	0.741024	0.729544	0.660722	0.668051	1	0.98164	0.933556	0.800725	0.786321
r_2197	0.725334	0.665107	0.467275	0.452598	0.676802	0.932698	0.745605	0.607005	0.434394	0.492847	0.723385	0.90695	0.968132	0.605231	0.591237	0.796768	0.741024	0.729544	0.660722	0.668051	1	0.98164	0.933556	0.800725	0.786321
r_2198	0.725334	0.665107	0.467275	0.452598	0.676802	0.932698	0.745605	0.607005	0.434394	0.492847	0.723385	0.90695	0.968132	0.605231	0.591237	0.796768	0.741024	0.729544	0.660722	0.668051	1	0.98164	0.933556	0.800725	0.786321
r_2199	0.725334	0.665107	0.467275	0.452598	0.676802	0.932698	0.745605	0.607005	0.434394	0.492847	0.723385	0.90695	0.968132	0.605231	0.591237	0.796768	0.741024	0.729544	0.660722	0.668051	1	0.98164	0.933556	0.800725	0.786321
r_2200	0.403666	0.457939	0.365789	0.374779	0.470567	0.809271	0.7605	0.500693	0.430545	0.471794	0.850481	0.937334	0.948339	0.652191	0.557777	0.850639	0.943906	0.689165	0.668936	0.67436	1	0.97221	0.777879	0.835596	0.865009
r_2201	0.725334	0.665107	0.467275	0.452598	0.676802	0.932698	0.745605	0.607005	0.434394	0.492847	0.723385	0.90695	0.968132	0.605231	0.591237	0.796768	0.741024	0.729544	0.660722	0.668051	1	0.98164	0.933556	0.800725	0.786321
r_2202	0.725334	0.665107	0.467275	0.452598	0.676802	0.932698	0.745605	0.607005	0.434394	0.492847	0.723385	0.90695	0.968132	0.605231	0.591237	0.796768	0.741024	0.729544	0.660722	0.668051	1	0.98164	0.933556	0.800725	0.786321
r_2203	0.725334	0.665107	0.467275	0.452598	0.676802	0.932698	0.745605	0.607005	0.434394	0.492847	0.723385	0.90695	0.968132	0.605231	0.591237	0.796768	0.741024	0.729544	0.660722	0.668051	1	0.98164	0.933556	0.800725	0.786321
r_2204	0.725334	0.665107	0.467275	0.452598	0.676802	0.932698	0.745605	0.607005	0.434394	0.492847	0.723385	0.90695	0.968132	0.605231	0.591237	0.796768	0.741024	0.729544	0.660722	0.668051	1	0.98164	0.933556	0.800725	0.786321
r_2205	0.725334	0.665107	0.467275	0.452598	0.676802	0.932698	0.745605	0.607005	0.434394	0.492847	0.723385	0.90695	0.968132	0.605231	0.591237	0.796768	0.741024	0.729544	0.660722	0.668051	1	0.98164	0.933556	0.800725	0.786321
r_2206	0.0256273	0.0351953	0.0365283	0.0282385	0.0619345	0.0285647	0.0956073	0.0737213	0.105934	0.122295	0.0502991	0.0359221	0.182094	0.0322944	0.0490247	0.0422288	0.0784368	0.195272	0.136579	0.0886358	0.144587	0.0500821	0.0506367	0.723673	1
r_2207	0.0256273	0.0351953	0.0365283	0.0282385	0.0619345	0.0285647	0.0956073	0.0737213	0.105934	0.122295	0.0502991	0.0359221	0.182094	0.0322944	0.0490247	0.0422288	0.0784368	0.195272	0.136579	0.0886358	0.144587	0.0500821	0.0506367	0.723673	1
r_2208	0.0256273	0.0351953	0.0365283	0.0282385	0.0619345	0.0285647	0.0956073	0.0737213	0.105934	0.122295	0.0502991	0.0359221	0.182094	0.0322944	0.0490247	0.0422288	0.0784368	0.195272	0.136579	0.0886358	0.144587	0.0500821	0.0506367	0.723673	1
r_2248	0.627298	0.749326	0.619181	0.515197	0.399119	0.694113	0.791345	0.825107	1	0.714503	0.274378	0.371314	0.405232	0.32145	0.404156	0.684382	0.572101	0.509715	0.526331	0.252577	0.583096	0.659064	0.535189	0.498339	0.400522
r_2249	0.627298	0.749326	0.619181	0.515197	0.399119	0.694113	0.791345	0.825107	1	0.714503	0.274378	0.371314	0.405232	0.32145	0.404156	0.684382	0.572101	0.509715	0.526331	0.252577	0.583096	0.659064	0.535189	0.498339	0.400522
r_2250	0.627298	0.749326	0.619181	0.515197	0.399119	0.694113	0.791345	0.825107	1	0.714503	0.274378	0.371314	0.405232	0.32145	0.404156	0.684382	0.572101	0.509715	0.526331	0.252577	0.583096	0.659064	0.535189	0.498339	0.400522
r_2251	0.627298	0.749326	0.619181	0.515197	0.399119	0.694113	0.791345	0.825107	1	0.714503	0.274378	0.371314	0.405232	0.32145	0.404156	0.684382	0.572101	0.509715	0.526331	0.252577	0.583096	0.659064	0.535189	0.498339	0.400522
r_2252	0.627298	0.749326	0.619181	0.515197	0.399119	0.694113	0.791345	0.825107	1	0.714503	0.274378	0.371314	0.405232	0.32145	0.404156	0.684382	0.572101	0.509715	0.526331	0.252577	0.583096	0.659064	0.535189	0.498339	0.400522
r_2253	0.627298	0.749326	0.619181	0.515197	0.399119	0.694113	0.791345	0.825107	1	0.714503	0.274378	0.371314	0.405232	0.32145	0.404156	0.684382	0.572101	0.509715	0.526331	0.252577	0.583096	0.659064	0.535189	0.498339	0.400522
r_2254	0.627298	0.749326	0.619181	0.515197	0.399119	0.694113	0.791345	0.825107	1	0.714503	0.274378	0.371314	0.405232	0.32145	0.404156	0.684382	0.572101	0.509715	0.526331	0.252577	0.583096	0.659064	0.535189	0.498339	0.400522
r_2255	0.627298	0.749326	0.619181	0.515197	0.399119	0.694113	0.791345	0.825107	1	0.714503	0.274378	0.371314	0.405232	0.32145	0.404156	0.684382	0.572101	0.509715	0.526331	0.252577	0.583096	0.659064	0.535189	0.498339	0.400522
r_2256	0.627298	0.749326	0.619181	0.515197	0.399119	0.694113	0.791345	0.825107	1	0.714503	0.274378	0.371314	0.405232	0.32145	0.404156	0.684382	0.572101	0.509715	0.526331	0.252577	0.583096	0.659064	0.535189	0.498339	0.400522
r_2257	0.627298	0.749326	0.619181	0.515197	0.399119	0.694113	0.791345	0.825107	1	0.714503	0.274378	0.371314	0.405232	0.32145	0.404156	0.684382	0.572101	0.509715	0.526331	0.252577	0.583096	0.659064	0.535189	0.498339	0.400522
r_2258	0.627298	0.749326	0.619181	0.515197	0.399119	0.694113	0.791345	0.825107	1	0.714503	0.274378	0.371314	0.405232	0.32145	0.404156	0.684382	0.572101	0.509715	0.526331	0.252577	0.583096	0.659064	0.535189	0.498339	0.400522
r_2259	0.627298	0.749326	0.619181	0.515197	0.399119	0.694113	0.791345	0.825107	1	0.714503	0.274378	0.371314	0.405232	0.32145	0.404156	0.684382	0.572101	0.509715	0.526331	0.252577	0.583096	0.659064	0.535189	0.498339	0.400522
r_2260	0.627298	0.749326	0.619181	0.515197	0.399119	0.694113	0.791345	0.825107	1	0.714503	0.274378	0.371314	0.405232	0.32145	0.404156	0.684382	0.572101	0.509715	0.526331	0.252577	0.583096	0.659064	0.535189	0.498339	0.400522
r_2261	0.627298	0.749326	0.619181	0.515197	0.399119	0.694113	0.791345	0.825107	1	0.714503	0.274378	0.371314	0.405232	0.32145	0.404156	0.684382	0.572101	0.509715	0.526331	0.252577	0.583096	0.659064	0.535189	0.498339	0.400522
r_2262	0.627298	0.749326	0.619181	0.515197	0.399119	0.694113	0.791345	0.825107	1	0.714503	0.274378	0.371314	0.405232	0.32145	0.404156	0.684382	0.572101	0.509715	0.526331	0.252577	0.583096	0.659064	0.535189	0.498339	0.400522
r_2263	0.627298	0.749326	0.619181	0.515197	0.399119	0.694113	0.791345	0.825107	1	0.714503	0.274378	0.371314	0.405232	0.32145	0.404156	0.684382	0.572101	0.509715	0.526331	0.252577	0.583096	0.659064	0.535189	0.498339	0.400522
r_2264	0.627298	0.749326	0.619181	0.515197	0.399119	0.694113	0.791345	0.825107	1	0.714503	0.274378	0.371314	0.405232	0.32145	0.404156	0.684382	0.572101	0.509715	0.526331	0.252577	0.583096	0.659064	0.535189	0.498339	0.400522
r_2265	0.627298	0.749326	0.619181	0.515197	0.399119	0.694113	0.791345	0.825107	1	0.714503	0.274378	0.371314	0.405232	0.32145	0.404156	0.684382	0.572101	0.509715	0.526331	0.252577	0.583096	0.659064	0.535189	0.498339	0.400522
r_2266	0.627298	0.749326	0.619181	0.515197	0.399119	0.694113	0.791345	0.825107	1	0.714503	0.274378	0.371314	0.405232	0.32145	0.404156	0.684382	0.572101	0.509715	0.526331	0.252577	0.583096	0.659064	0.535189	0.498339	0.400522
r_2267	0.627298	0.749326	0.619181	0.515197	0.399119	0.694113	0.791345	0.825107	1	0.714503	0.274378	0.371314	0.405232	0.32145	0.404156	0.684382	0.572101	0.509715	0.526331	0.252577	0.583096	0.659064	0.535189	0.498339	0.400522
r_2268	0.627298	0.749326	0.619181	0.515197	0.399119	0.694113	0.791345	0.825107	1	0.714503	0.274378	0.371314	0.405232	0.32145	0.404156	0.684382	0.572101	0.509715	0.526331	0.252577	0.583096	0.659064	0.535189	0.498339	0.400522
r_2269	0.627298	0.749326	0.619181	0.515197	0.399119	0.694113	0.791345	0.825107	1	0.714503	0.274378	0.371314	0.405232	0.32145	0.404156	0.684382	0.572101	0.509715	0.526331	0.252577	0.583096	0.659064	0.535189	0.498339	0.400522
r_2270	0.627298	0.749326	0.619181	0.515197	0.399119	0.694113	0.791345	0.825107	1	0.714503	0.274378	0.371314	0.405232	0.32145	0.404156	0.684382	0.572101	0.509715	0.526331	0.252577	0.583096	0.659064	0.535189	0.498339	0.400522
r_2271	0.627298	0.749326	0.619181	0.515197	0.399119	0.694113	0.791345	0.825107	1	0.714503	0.274378	0.371314	0.405232	0.32145	0.404156	0.684382	0.572101	0.509715	0.526331	0.252577	0.583096	0.659064	0.535189	0.498339	0.400522
r_2272	0.627298	0.749326	0.619181	0.515197	0.399119	0.694113	0.791345	0.825107	1	0.714503	0.274378	0.371314	0.405232	0.32145	0.404156	0.684382	0.572101	0.509715	0.526331	0.252577	0.583096	0.659064	0.535189	0.498339	0.400522
r_2273	0.627298	0.749326	0.619181	0.515197	0.399119	0.694113	0.791345	0.825107	1	0.714503	0.274378	0.371314	0.405232	0.32145	0.404156	0.684382	0.572101	0.509715	0.526331	0.252577	0.583096	0.659064	0.535189	0.498339	0.400522
r_2274	0.627298	0.749326	0.619181	0.515197	0.399119	0.694113	0.791345	0.825107	1	0.714503	0.274378	0.371314	0.405232	0.32145	0.404156	0.684382	0.572101	0.509715	0.526331	0.252577	0.583096	0.659064	0.535189	0.498339	0.400522
r_2275	0.627298	0.749326	0.619181	0.515197	0.399119	0.694113	0.791345	0.825107	1	0.714503	0.274378	0.371314	0.405232	0.32145	0.404156	0.684382	0.572101	0.509715	0.526331	0.252577	0.583096	0.659064	0.535189	0.498339	0.400522
r_2276	0.627298	0.749326	0.619181	0.515197	0.399119	0.694113	0.791345	0.825107	1	0.714503	0.274378	0.371314	0.405232	0.32145	0.404156	0.684382	0.572101	0.509715	0.526331	0.252577	0.583096	0.659064	0.535189	0.498339	0.400522
r_2277	0.627298	0.749326	0.619181	0.515197	0.399119	0.694113	0.791345	0.825107	1	0.714503	0.274378	0.371314	0.405232	0.32145	0.404156	0.684382	0.572101	0.509715	0.526331	0.252577	0.583096	0.659064	0.535189	0.498339	0.400522
r_2278	0.627298	0.749326	0.619181	0.515197	0.399119	0.694113	0.791345	0.825107	1	0.714503	0.274378	0.371314	0.405232	0.32145	0.404156	0.684382	0.572101	0.509715	0.526331	0.252577	0.583096	0.659064	0.535189	0.498339	0.400522
r_2279	0.627298	0.749326	0.619181	0.515197	0.399119	0.694113	0.791345	0.825107	1	0.714503	0.274378	0.371314	0.405232	0.32145	0.404156	0.684382	0.572101	0.509715	0.526331	0.252577	0.583096	0.659064	0.535189	0.498339	0.400522
r_2280	0.627298	0.749326	0.619181	0.515197	0.399119	0.694113	0.791345	0.825107	1	0.714503	0.274378	0.371314	0.405232	0.32145	0.404156	0.684382	0.572101	0.509715	0.526331	0.252577	0.583096	0.659064	0.535189	0.498339	0.400522
r_2281	0.627298	0.749326	0.619181	0.515197	0.399119	0.694113	0.791345	0.825107	1	0.714503	0.274378	0.371314	0.405232	0.32145	0.404156	0.684382	0.572101	0.509715	0.526331	0.252577	0.583096	0.659064	0.535189	0.498339	0.400522
r_2282	0.627298	0.749326	0.619181	0.515197	0.399119	0.694113	0.791345	0.825107	1	0.714503	0.274378	0.371314	0.405232	0.32145	0.404156	0.684382	0.572101	0.509715	0.526331	0.252577	0.583096	0.659064	0.535189	0.498339	0.400522
r_2303	0.012646	0.0193405	0.0236846	0.0378558	0.0394359	0.163086	0.0771183	0.0702779	0.0252317	0.0475469	0.0736487	0.0835395	0.436317	0.0945495	0.0435495	0.00286815	1	0.0399735	0.0418082	0.0388214	0.0186064	0.0477312	0.036843	0.0527117	0.0702264
r_2304	0.012646	0.0193405	0.0236846	0.0378558	0.0394359	0.163086	0.0771183	0.0702779	0.0252317	0.0475469	0.0736487	0.0835395	0.436317	0.0945495	0.0435495	0.00286815	1	0.0399735	0.0418082	0.0388214	0.0186064	0.0477312	0.036843	0.0527117	0.0702264
r_2305	0.634364	0.633964	0.488533	0.424094	0.630809	0.815852	0.824673	1	0.842315	0.662031	0.481257	0.519393	0.48438	0.42732	0.568193	0.276833	0.436334	0.332471	0.44039	0.77091	0.528775	0.652566	0.875089	0.717726	0.649926
r_2310	0.309918	0.0591091	0.234582	0.30021	0.17295	0.102991	0.34229	0.120982	0.0846316	0.644779	0.336741	0.552122	0.54105	0.0429295	0.40021	0.585554	0.431655	0.944723	0.349603	0.351242	0.117587	1	0.438608	0.840908	0.280366
r_2311	0.309918	0.0591091	0.234582	0.30021	0.17295	0.102991	0.34229	0.120982	0.0846316	0.644779	0.336741	0.552122	0.54105	0.0429295	0.40021	0.585554	0.431655	0.944723	0.349603	0.351242	0.117587	1	0.438608	0.840908	0.280366
r_2314	0.309918	0.0591091	0.234582	0.30021	0.17295	0.102991	0.34229	0.120982	0.0846316	0.644779	0.336741	0.552122	0.54105	0.0429295	0.40021	0.585554	0.431655	0.944723	0.349603	0.351242	0.117587	1	0.438608	0.840908	0.280366
r_2315	0.309918	0.0591091	0.234582	0.30021	0.17295	0.102991	0.34229	0.120982	0.0846316	0.644779	0.336741	0.552122	0.54105	0.0429295	0.40021	0.585554	0.431655	0.944723	0.349603	0.351242	0.117587	1	0.438608	0.840908	0.280366
r_2316	0.309918	0.0591091	0.234582	0.30021	0.17295	0.102991	0.34229	0.120982	0.0846316	0.644779	0.336741	0.552122	0.54105	0.0429295	0.40021	0.585554	0.431655	0.944723	0.349603	0.351242	0.117587	1	0.438608	0.840908	0.280366
r_2317	0.309918	0.0591091	0.234582	0.30021	0.17295	0.102991	0.34229	0.120982	0.0846316	0.644779	0.336741	0.552122	0.54105	0.0429295	0.40021	0.585554	0.431655	0.944723	0.349603	0.351242	0.117587	1	0.438608	0.840908	0.280366
r_2318	0.309918	0.0591091	0.234582	0.30021	0.17295	0.102991	0.34229	0.120982	0.0846316	0.644779	0.336741	0.552122	0.54105	0.0429295	0.40021	0.585554	0.431655	0.944723	0.349603	0.351242	0.117587	1	0.438608	0.840908	0.280366
r_2319	0.309918	0.0591091	0.234582	0.30021	0.17295	0.102991	0.34229	0.120982	0.0846316	0.644779	0.336741	0.552122	0.54105	0.0429295	0.40021	0.585554	0.431655	0.944723	0.349603	0.351242	0.117587	1	0.438608	0.840908	0.280366
r_2320	0.309918	0.0591091	0.234582	0.30021	0.17295	0.102991	0.34229	0.120982	0.0846316	0.644779	0.336741	0.552122	0.54105	0.0429295	0.40021	0.585554	0.431655	0.944723	0.349603	0.351242	0.117587	1	0.438608	0.840908	0.280366
r_2321	0.309918	0.0591091	0.234582	0.30021	0.17295	0.102991	0.34229	0.120982	0.0846316	0.644779	0.336741	0.552122	0.54105	0.0429295	0.40021	0.585554	0.431655	0.944723	0.349603	0.351242	0.117587	1	0.438608	0.840908	0.280366
r_2322	0.309918	0.0591091	0.234582	0.30021	0.17295	0.102991	0.34229	0.120982	0.0846316	0.644779	0.336741	0.552122	0.54105	0.0429295	0.40021	0.585554	0.431655	0.944723	0.349603	0.351242	0.117587	1	0.438608	0.840908	0.280366
r_2323	0.309918	0.0591091	0.234582	0.30021	0.17295	0.102991	0.34229	0.120982	0.0846316	0.644779	0.336741	0.552122	0.54105	0.0429295	0.40021	0.585554	0.431655	0.944723	0.349603	0.351242	0.117587	1	0.438608	0.840908	0.280366
r_2324	0.473889	0.543954	0.4397	0.536987	0.689753	0.956046	1	0.85965	0.659681	0.612741	0.977316	0.912039	0.724539	0.450482	0.586285	0.360546	0.555951	0.351095	0.39792	0.456072	0.534734	0.44047	0.434661	0.348779	0.384765
r_2325	0.473889	0.543954	0.4397	0.536987	0.689753	0.956046	1	0.85965	0.659681	0.612741	0.977316	0.912039	0.724539	0.450482	0.586285	0.360546	0.555951	0.351095	0.39792	0.456072	0.534734	0.44047	0.434661	0.348779	0.384765
r_2326	0.473889	0.543954	0.4397	0.536987	0.689753	0.956046	1	0.85965	0.659681	0.612741	0.977316	0.912039	0.724539	0.450482	0.586285	0.360546	0.555951	0.351095	0.39792	0.456072	0.534734	0.44047	0.434661	0.348779	0.384765
r_2327	0.473889	0.543954	0.4397	0.536987	0.689753	0.956046	1	0.85965	0.659681	0.612741	0.977316	0.912039	0.724539	0.450482	0.586285	0.360546	0.555951	0.351095	0.39792	0.456072	0.534734	0.44047	0.434661	0.348779	0.384765
r_2328	0.473889	0.543954	0.4397	0.536987	0.689753	0.956046	1	0.85965	0.659681	0.612741	0.977316	0.912039	0.724539	0.450482	0.586285	0.360546	0.555951	0.351095	0.39792	0.456072	0.534734	0.44047	0.434661	0.348779	0.384765
r_2329	0.473889	0.543954	0.4397	0.536987	0.689753	0.956046	1	0.85965	0.659681	0.612741	0.977316	0.912039	0.724539	0.450482	0.586285	0.360546	0.555951	0.351095	0.39792	0.456072	0.534734	0.44047	0.434661	0.348779	0.384765
r_2330	0.473889	0.543954	0.4397	0.536987	0.689753	0.956046	1	0.85965	0.659681	0.612741	0.977316	0.912039	0.724539	0.450482	0.586285	0.360546	0.555951	0.351095	0.39792	0.456072	0.534734	0.44047	0.434661	0.348779	0.384765
r_2331	0.473889	0.543954	0.4397	0.536987	0.689753	0.956046	1	0.85965	0.659681	0.612741	0.977316	0.912039	0.724539	0.450482	0.586285	0.360546	0.555951	0.351095	0.39792	0.456072	0.534734	0.44047	0.434661	0.348779	0.384765
r_2432	0.325999	0.41051	0.508198	0.448949	0.62096	0.715313	0.946145	0.851706	0.849137	0.617321	0.387251	0.713515	0.738645	0.534997	0.423802	0.314221	0.427291	0.372469	0.49604	0.382409	0.658419	0.300856	0.419594	0.79053	1
r_2433	0.325999	0.41051	0.508198	0.448949	0.62096	0.715313	0.946145	0.851706	0.849137	0.617321	0.387251	0.713515	0.738645	0.534997	0.423802	0.314221	0.427291	0.372469	0.49604	0.382409	0.658419	0.300856	0.419594	0.79053	1
r_2434	0.325999	0.41051	0.508198	0.448949	0.62096	0.715313	0.946145	0.851706	0.849137	0.617321	0.387251	0.713515	0.738645	0.534997	0.423802	0.314221	0.427291	0.372469	0.49604	0.382409	0.658419	0.300856	0.419594	0.79053	1
r_2435	0.325999	0.41051	0.508198	0.448949	0.62096	0.715313	0.946145	0.851706	0.849137	0.617321	0.387251	0.713515	0.738645	0.534997	0.423802	0.314221	0.427291	0.372469	0.49604	0.382409	0.658419	0.300856	0.419594	0.79053	1
r_2436	0.325999	0.41051	0.508198	0.448949	0.62096	0.715313	0.946145	0.851706	0.849137	0.617321	0.387251	0.713515	0.738645	0.534997	0.423802	0.314221	0.427291	0.372469	0.49604	0.382409	0.658419	0.300856	0.419594	0.79053	1
r_2437	0.325999	0.41051	0.508198	0.448949	0.62096	0.715313	0.946145	0.851706	0.849137	0.617321	0.387251	0.713515	0.738645	0.534997	0.423802	0.314221	0.427291	0.372469	0.49604	0.382409	0.658419	0.300856	0.419594	0.79053	1
r_2438	0.325999	0.41051	0.508198	0.448949	0.62096	0.715313	0.946145	0.851706	0.849137	0.617321	0.387251	0.713515	0.738645	0.534997	0.423802	0.314221	0.427291	0.372469	0.49604	0.382409	0.658419	0.300856	0.419594	0.79053	1
r_2439	0.325999	0.41051	0.508198	0.448949	0.62096	0.715313	0.946145	0.851706	0.849137	0.617321	0.387251	0.713515	0.738645	0.534997	0.423802	0.314221	0.427291	0.372469	0.49604	0.382409	0.658419	0.300856	0.419594	0.79053	1
r_2440	0.325999	0.41051	0.508198	0.448949	0.62096	0.715313	0.946145	0.851706	0.849137	0.617321	0.387251	0.713515	0.738645	0.534997	0.423802	0.314221	0.427291	0.372469	0.49604	0.382409	0.658419	0.300856	0.419594	0.79053	1
r_2441	0.325999	0.41051	0.508198	0.448949	0.62096	0.715313	0.946145	0.851706	0.849137	0.617321	0.387251	0.713515	0.738645	0.534997	0.423802	0.314221	0.427291	0.372469	0.49604	0.382409	0.658419	0.300856	0.419594	0.79053	1
r_2442	0.325999	0.41051	0.508198	0.448949	0.62096	0.715313	0.946145	0.851706	0.849137	0.617321	0.387251	0.713515	0.738645	0.534997	0.423802	0.314221	0.427291	0.372469	0.49604	0.382409	0.658419	0.300856	0.419594	0.79053	1
r_2443	0.325999	0.41051	0.508198	0.448949	0.62096	0.715313	0.946145	0.851706	0.849137	0.617321	0.387251	0.713515	0.738645	0.534997	0.423802	0.314221	0.427291	0.372469	0.49604	0.382409	0.658419	0.300856	0.419594	0.79053	1
r_2444	0.325999	0.41051	0.508198	0.448949	0.62096	0.715313	0.946145	0.851706	0.849137	0.617321	0.387251	0.713515	0.738645	0.534997	0.423802	0.314221	0.427291	0.372469	0.49604	0.382409	0.658419	0.300856	0.419594	0.79053	1
r_2445	0.325999	0.41051	0.508198	0.448949	0.62096	0.715313	0.946145	0.851706	0.849137	0.617321	0.387251	0.713515	0.738645	0.534997	0.423802	0.314221	0.427291	0.372469	0.49604	0.382409	0.658419	0.300856	0.419594	0.79053	1
r_2454	0.361994	0.558213	0.477567	0.769972	0.556668	0.328552	0.6201	0.244072	0.477311	0.377706	0.66553	0.752769	1	0.575096	0.707605	0.761611	0.675011	0.475314	0.508399	0.58905	0.425059	0.630912	0.411866	0.478451	0.508229
r_2455	0.361994	0.558213	0.477567	0.769972	0.556668	0.328552	0.6201	0.244072	0.477311	0.377706	0.66553	0.752769	1	0.575096	0.707605	0.761611	0.675011	0.475314	0.508399	0.58905	0.425059	0.630912	0.411866	0.478451	0.508229
r_2456	0.361994	0.558213	0.477567	0.769972	0.556668	0.328552	0.6201	0.244072	0.477311	0.377706	0.66553	0.752769	1	0.575096	0.707605	0.761611	0.675011	0.475314	0.508399	0.58905	0.425059	0.630912	0.411866	0.478451	0.508229
r_2457	0.361994	0.558213	0.477567	0.769972	0.556668	0.328552	0.6201	0.244072	0.477311	0.377706	0.66553	0.752769	1	0.575096	0.707605	0.761611	0.675011	0.475314	0.508399	0.58905	0.425059	0.630912	0.411866	0.478451	0.508229
r_2458	0.361994	0.558213	0.477567	0.769972	0.556668	0.328552	0.6201	0.244072	0.477311	0.377706	0.66553	0.752769	1	0.575096	0.707605	0.761611	0.675011	0.475314	0.508399	0.58905	0.425059	0.630912	0.411866	0.478451	0.508229
r_2459	0.361994	0.558213	0.477567	0.769972	0.556668	0.328552	0.6201	0.244072	0.477311	0.377706	0.66553	0.752769	1	0.575096	0.707605	0.761611	0.675011	0.475314	0.508399	0.58905	0.425059	0.630912	0.411866	0.478451	0.508229
r_2460	0.361994	0.558213	0.477567	0.769972	0.556668	0.328552	0.6201	0.244072	0.477311	0.377706	0.66553	0.752769	1	0.575096	0.707605	0.761611	0.675011	0.475314	0.508399	0.58905	0.425059	0.630912	0.411866	0.478451	0.508229
r_2461	0.361994	0.558213	0.477567	0.769972	0.556668	0.328552	0.6201	0.244072	0.477311	0.377706	0.66553	0.752769	1	0.575096	0.707605	0.761611	0.675011	0.475314	0.508399	0.58905	0.425059	0.630912	0.411866	0.478451	0.508229
r_2488	0.242459	0.324261	0.315151	0.299766	0.368999	0.555568	0.441219	0.484936	0.60161	0.398295	0.647407	0.41661	0.345468	0.653209	0.25	0.408275	0.320027	0.315019	0.34354	0.284059	1	0.46131	0.266311	0.268428	0.956698
r_2489	0.242459	0.324261	0.315151	0.299766	0.368999	0.555568	0.441219	0.484936	0.60161	0.398295	0.647407	0.41661	0.345468	0.653209	0.25	0.408275	0.320027	0.315019	0.34354	0.284059	1	0.46131	0.266311	0.268428	0.956698
r_2490	0.242459	0.324261	0.315151	0.299766	0.368999	0.555568	0.441219	0.484936	0.60161	0.398295	0.647407	0.41661	0.345468	0.653209	0.25	0.408275	0.320027	0.315019	0.34354	0.284059	1	0.46131	0.266311	0.268428	0.956698
r_2491	0.242459	0.324261	0.315151	0.299766	0.368999	0.555568	0.441219	0.484936	0.60161	0.398295	0.647407	0.41661	0.345468	0.653209	0.25	0.408275	0.320027	0.315019	0.34354	0.284059	1	0.46131	0.266311	0.268428	0.956698
r_2492	0.242459	0.324261	0.315151	0.299766	0.368999	0.555568	0.441219	0.484936	0.60161	0.398295	0.647407	0.41661	0.345468	0.653209	0.25	0.408275	0.320027	0.315019	0.34354	0.284059	1	0.46131	0.266311	0.268428	0.956698
r_2493	0.242459	0.324261	0.315151	0.299766	0.368999	0.555568	0.441219	0.484936	0.60161	0.398295	0.647407	0.41661	0.345468	0.653209	0.25	0.408275	0.320027	0.315019	0.34354	0.284059	1	0.46131	0.266311	0.268428	0.956698
r_2494	0.242459	0.324261	0.315151	0.299766	0.368999	0.555568	0.441219	0.484936	0.60161	0.398295	0.647407	0.41661	0.345468	0.653209	0.25	0.408275	0.320027	0.315019	0.34354	0.284059	1	0.46131	0.266311	0.268428	0.956698
r_2495	0.242459	0.324261	0.315151	0.299766	0.368999	0.555568	0.441219	0.484936	0.60161	0.398295	0.647407	0.41661	0.345468	0.653209	0.25	0.408275	0.320027	0.315019	0.34354	0.284059	1	0.46131	0.266311	0.268428	0.956698
r_2496	0.205593	0.223592	0.283489	0.257167	0.298168	0.543863	0.431208	0.470357	0.595648	0.388586	0.400878	0.39519	0.325616	0.367188	0.207616	0.381275	0.260966	0.273678	0.285646	0.278507	1	0.425539	0.231838	0.227944	0.761367
r_2497	0.205593	0.223592	0.283489	0.257167	0.298168	0.543863	0.431208	0.470357	0.595648	0.388586	0.400878	0.39519	0.325616	0.367188	0.207616	0.381275	0.260966	0.273678	0.285646	0.278507	1	0.425539	0.231838	0.227944	0.761367
r_2498	0.205593	0.223592	0.283489	0.257167	0.298168	0.543863	0.431208	0.470357	0.595648	0.388586	0.400878	0.39519	0.325616	0.367188	0.207616	0.381275	0.260966	0.273678	0.285646	0.278507	1	0.425539	0.231838	0.227944	0.761367
r_2499	0.205593	0.223592	0.283489	0.257167	0.298168	0.543863	0.431208	0.470357	0.595648	0.388586	0.400878	0.39519	0.325616	0.367188	0.207616	0.381275	0.260966	0.273678	0.285646	0.278507	1	0.425539	0.231838	0.227944	0.761367
r_2500	0.205593	0.223592	0.283489	0.257167	0.298168	0.543863	0.431208	0.470357	0.595648	0.388586	0.400878	0.39519	0.325616	0.367188	0.207616	0.381275	0.260966	0.273678	0.285646	0.278507	1	0.425539	0.231838	0.227944	0.761367
r_2501	0.205593	0.223592	0.283489	0.257167	0.298168	0.543863	0.431208	0.470357	0.595648	0.388586	0.400878	0.39519	0.325616	0.367188	0.207616	0.381275	0.260966	0.273678	0.285646	0.278507	1	0.425539	0.231838	0.227944	0.761367
r_2502	0.205593	0.223592	0.283489	0.257167	0.298168	0.543863	0.431208	0.470357	0.595648	0.388586	0.400878	0.39519	0.325616	0.367188	0.207616	0.381275	0.260966	0.273678	0.285646	0.278507	1	0.425539	0.231838	0.227944	0.761367
r_2503	0.205593	0.223592	0.283489	0.257167	0.298168	0.543863	0.431208	0.470357	0.595648	0.388586	0.400878	0.39519	0.325616	0.367188	0.207616	0.381275	0.260966	0.273678	0.285646	0.278507	1	0.425539	0.231838	0.227944	0.761367
r_2504	0.205593	0.223592	0.283489	0.257167	0.298168	0.543863	0.431208	0.470357	0.595648	0.388586	0.400878	0.39519	0.325616	0.367188	0.207616	0.381275	0.260966	0.273678	0.285646	0.278507	1	0.425539	0.231838	0.227944	0.761367
r_2505	0.205593	0.223592	0.283489	0.257167	0.298168	0.543863	0.431208	0.470357	0.595648	0.388586	0.400878	0.39519	0.325616	0.367188	0.207616	0.381275	0.260966	0.273678	0.285646	0.278507	1	0.425539	0.231838	0.227944	0.761367
r_2506	0.205593	0.223592	0.283489	0.257167	0.298168	0.543863	0.431208	0.470357	0.595648	0.388586	0.400878	0.39519	0.325616	0.367188	0.207616	0.381275	0.260966	0.273678	0.285646	0.278507	1	0.425539	0.231838	0.227944	0.761367
r_2507	0.205593	0.223592	0.283489	0.257167	0.298168	0.543863	0.431208	0.470357	0.595648	0.388586	0.400878	0.39519	0.325616	0.367188	0.207616	0.381275	0.260966	0.273678	0.285646	0.278507	1	0.425539	0.231838	0.227944	0.761367
r_2508	0.205593	0.223592	0.283489	0.257167	0.298168	0.543863	0.431208	0.470357	0.595648	0.388586	0.400878	0.39519	0.325616	0.367188	0.207616	0.381275	0.260966	0.273678	0.285646	0.278507	1	0.425539	0.231838	0.227944	0.761367
r_2509	0.205593	0.223592	0.283489	0.257167	0.298168	0.543863	0.431208	0.470357	0.595648	0.388586	0.400878	0.39519	0.325616	0.367188	0.207616	0.381275	0.260966	0.273678	0.285646	0.278507	1	0.425539	0.231838	0.227944	0.761367
r_2510	0.205593	0.223592	0.283489	0.257167	0.298168	0.543863	0.431208	0.470357	0.595648	0.388586	0.400878	0.39519	0.325616	0.367188	0.207616	0.381275	0.260966	0.273678	0.285646	0.278507	1	0.425539	0.231838	0.227944	0.761367
r_2511	0.205593	0.223592	0.283489	0.257167	0.298168	0.543863	0.431208	0.470357	0.595648	0.388586	0.400878	0.39519	0.325616	0.367188	0.207616	0.381275	0.260966	0.273678	0.285646	0.278507	1	0.425539	0.231838	0.227944	0.761367
r_3128	0.735649	0.765385	0.804892	0.788348	0.769022	0.724096	0.769165	0.743422	0.713685	0.763959	0.90323	0.944163	0.958568	0.905655	0.866862	1	0.85973	0.85645	0.82436	0.813307	0.796549	0.903016	0.774085	0.698403	0.876346
r_3129	0.735649	0.765385	0.804892	0.788348	0.769022	0.724096	0.769165	0.743422	0.713685	0.763959	0.90323	0.944163	0.958568	0.905655	0.866862	1	0.85973	0.85645	0.82436	0.813307	0.796549	0.903016	0.774085	0.698403	0.876346
r_3130	0.735649	0.765385	0.804892	0.788348	0.769022	0.724096	0.769165	0.743422	0.713685	0.763959	0.90323	0.944163	0.958568	0.905655	0.866862	1	0.85973	0.85645	0.82436	0.813307	0.796549	0.903016	0.774085	0.698403	0.876346
r_3131	0.735649	0.765385	0.804892	0.788348	0.769022	0.724096	0.769165	0.743422	0.713685	0.763959	0.90323	0.944163	0.958568	0.905655	0.866862	1	0.85973	0.85645	0.82436	0.813307	0.796549	0.903016	0.774085	0.698403	0.876346
r_3132	0.735649	0.765385	0.804892	0.788348	0.769022	0.724096	0.769165	0.743422	0.713685	0.763959	0.90323	0.944163	0.958568	0.905655	0.866862	1	0.85973	0.85645	0.82436	0.813307	0.796549	0.903016	0.774085	0.698403	0.876346
r_3133	0.735649	0.765385	0.804892	0.788348	0.769022	0.724096	0.769165	0.743422	0.713685	0.763959	0.90323	0.944163	0.958568	0.905655	0.866862	1	0.85973	0.85645	0.82436	0.813307	0.796549	0.903016	0.774085	0.698403	0.876346
r_3134	0.735649	0.765385	0.804892	0.788348	0.769022	0.724096	0.769165	0.743422	0.713685	0.763959	0.90323	0.944163	0.958568	0.905655	0.866862	1	0.85973	0.85645	0.82436	0.813307	0.796549	0.903016	0.774085	0.698403	0.876346
r_3135	0.735649	0.765385	0.804892	0.788348	0.769022	0.724096	0.769165	0.743422	0.713685	0.763959	0.90323	0.944163	0.958568	0.905655	0.866862	1	0.85973	0.85645	0.82436	0.813307	0.796549	0.903016	0.774085	0.698403	0.876346
r_3136	0.735649	0.765385	0.804892	0.788348	0.769022	0.724096	0.769165	0.743422	0.713685	0.763959	0.90323	0.944163	0.958568	0.905655	0.866862	1	0.85973	0.85645	0.82436	0.813307	0.796549	0.903016	0.774085	0.698403	0.876346
r_3137	0.735649	0.765385	0.804892	0.788348	0.769022	0.724096	0.769165	0.743422	0.713685	0.763959	0.90323	0.944163	0.958568	0.905655	0.866862	1	0.85973	0.85645	0.82436	0.813307	0.796549	0.903016	0.774085	0.698403	0.876346
r_3138	0.735649	0.765385	0.804892	0.788348	0.769022	0.724096	0.769165	0.743422	0.713685	0.763959	0.90323	0.944163	0.958568	0.905655	0.866862	1	0.85973	0.85645	0.82436	0.813307	0.796549	0.903016	0.774085	0.698403	0.876346
r_3139	0.735649	0.765385	0.804892	0.788348	0.769022	0.724096	0.769165	0.743422	0.713685	0.763959	0.90323	0.944163	0.958568	0.905655	0.866862	1	0.85973	0.85645	0.82436	0.813307	0.796549	0.903016	0.774085	0.698403	0.876346
r_3140	0.735649	0.765385	0.804892	0.788348	0.769022	0.724096	0.769165	0.743422	0.713685	0.763959	0.90323	0.944163	0.958568	0.905655	0.866862	1	0.85973	0.85645	0.82436	0.813307	0.796549	0.903016	0.774085	0.698403	0.876346
r_3141	0.735649	0.765385	0.804892	0.788348	0.769022	0.724096	0.769165	0.743422	0.713685	0.763959	0.90323	0.944163	0.958568	0.905655	0.866862	1	0.85973	0.85645	0.82436	0.813307	0.796549	0.903016	0.774085	0.698403	0.876346
r_3142	0.735649	0.765385	0.804892	0.788348	0.769022	0.724096	0.769165	0.743422	0.713685	0.763959	0.90323	0.944163	0.958568	0.905655	0.866862	1	0.85973	0.85645	0.82436	0.813307	0.796549	0.903016	0.774085	0.698403	0.876346
r_3143	0.735649	0.765385	0.804892	0.788348	0.769022	0.724096	0.769165	0.743422	0.713685	0.763959	0.90323	0.944163	0.958568	0.905655	0.866862	1	0.85973	0.85645	0.82436	0.813307	0.796549	0.903016	0.774085	0.698403	0.876346
r_3160	0.735649	0.765385	0.804892	0.788348	0.769022	0.724096	0.769165	0.743422	0.713685	0.763959	0.90323	0.944163	0.958568	0.905655	0.866862	1	0.85973	0.85645	0.82436	0.813307	0.796549	0.903016	0.774085	0.698403	0.876346
r_3161	0.735649	0.765385	0.804892	0.788348	0.769022	0.724096	0.769165	0.743422	0.713685	0.763959	0.90323	0.944163	0.958568	0.905655	0.866862	1	0.85973	0.85645	0.82436	0.813307	0.796549	0.903016	0.774085	0.698403	0.876346
r_3162	0.735649	0.765385	0.804892	0.788348	0.769022	0.724096	0.769165	0.743422	0.713685	0.763959	0.90323	0.944163	0.958568	0.905655	0.866862	1	0.85973	0.85645	0.82436	0.813307	0.796549	0.903016	0.774085	0.698403	0.876346
r_3163	0.735649	0.765385	0.804892	0.788348	0.769022	0.724096	0.769165	0.743422	0.713685	0.763959	0.90323	0.944163	0.958568	0.905655	0.866862	1	0.85973	0.85645	0.82436	0.813307	0.796549	0.903016	0.774085	0.698403	0.876346
r_3164	0.735649	0.765385	0.804892	0.788348	0.769022	0.724096	0.769165	0.743422	0.713685	0.763959	0.90323	0.944163	0.958568	0.905655	0.866862	1	0.85973	0.85645	0.82436	0.813307	0.796549	0.903016	0.774085	0.698403	0.876346
r_3165	0.735649	0.765385	0.804892	0.788348	0.769022	0.724096	0.769165	0.743422	0.713685	0.763959	0.90323	0.944163	0.958568	0.905655	0.866862	1	0.85973	0.85645	0.82436	0.813307	0.796549	0.903016	0.774085	0.698403	0.876346
r_3166	0.735649	0.765385	0.804892	0.788348	0.769022	0.724096	0.769165	0.743422	0.713685	0.763959	0.90323	0.944163	0.958568	0.905655	0.866862	1	0.85973	0.85645	0.82436	0.813307	0.796549	0.903016	0.774085	0.698403	0.876346
r_3167	0.735649	0.765385	0.804892	0.788348	0.769022	0.724096	0.769165	0.743422	0.713685	0.763959	0.90323	0.944163	0.958568	0.905655	0.866862	1	0.85973	0.85645	0.82436	0.813307	0.796549	0.903016	0.774085	0.698403	0.876346
r_3168	0.735649	0.765385	0.804892	0.788348	0.769022	0.724096	0.769165	0.743422	0.713685	0.763959	0.90323	0.944163	0.958568	0.905655	0.866862	1	0.85973	0.85645	0.82436	0.813307	0.796549	0.903016	0.774085	0.698403	0.876346
r_3169	0.735649	0.765385	0.804892	0.788348	0.769022	0.724096	0.769165	0.743422	0.713685	0.763959	0.90323	0.944163	0.958568	0.905655	0.866862	1	0.85973	0.85645	0.82436	0.813307	0.796549	0.903016	0.774085	0.698403	0.876346
r_3170	0.735649	0.765385	0.804892	0.788348	0.769022	0.724096	0.769165	0.743422	0.713685	0.763959	0.90323	0.944163	0.958568	0.905655	0.866862	1	0.85973	0.85645	0.82436	0.813307	0.796549	0.903016	0.774085	0.698403	0.876346
r_3171	0.735649	0.765385	0.804892	0.788348	0.769022	0.724096	0.769165	0.743422	0.713685	0.763959	0.90323	0.944163	0.958568	0.905655	0.866862	1	0.85973	0.85645	0.82436	0.813307	0.796549	0.903016	0.774085	0.698403	0.876346
r_3172	0.735649	0.765385	0.804892	0.788348	0.769022	0.724096	0.769165	0.743422	0.713685	0.763959	0.90323	0.944163	0.958568	0.905655	0.866862	1	0.85973	0.85645	0.82436	0.813307	0.796549	0.903016	0.774085	0.698403	0.876346
r_3173	0.735649	0.765385	0.804892	0.788348	0.769022	0.724096	0.769165	0.743422	0.713685	0.763959	0.90323	0.944163	0.958568	0.905655	0.866862	1	0.85973	0.85645	0.82436	0.813307	0.796549	0.903016	0.774085	0.698403	0.876346
r_3174	0.735649	0.765385	0.804892	0.788348	0.769022	0.724096	0.769165	0.743422	0.713685	0.763959	0.90323	0.944163	0.958568	0.905655	0.866862	1	0.85973	0.85645	0.82436	0.813307	0.796549	0.903016	0.774085	0.698403	0.876346
r_3175	0.735649	0.765385	0.804892	0.788348	0.769022	0.724096	0.769165	0.743422	0.713685	0.763959	0.90323	0.944163	0.958568	0.905655	0.866862	1	0.85973	0.85645	0.82436	0.813307	0.796549	0.903016	0.774085	0.698403	0.876346
r_3308	0.301469	0.383493	0.379592	0.356875	0.376654	0.00551797	0.411115	0.389483	0.415027	0.509224	0.630422	0.53216	0.465194	0.36427	0.552947	0.702528	1	0.407855	0.334879	0.305093	0.520538	0.524297	0.443332	0.394201	0.388064
r_3309	0.301469	0.383493	0.379592	0.356875	0.376654	0.00551797	0.411115	0.389483	0.415027	0.509224	0.630422	0.53216	0.465194	0.36427	0.552947	0.702528	1	0.407855	0.334879	0.305093	0.520538	0.524297	0.443332	0.394201	0.388064
r_3310	0.301469	0.383493	0.379592	0.356875	0.376654	0.00551797	0.411115	0.389483	0.415027	0.509224	0.630422	0.53216	0.465194	0.36427	0.552947	0.702528	1	0.407855	0.334879	0.305093	0.520538	0.524297	0.443332	0.394201	0.388064
r_3311	0.301469	0.383493	0.379592	0.356875	0.376654	0.00551797	0.411115	0.389483	0.415027	0.509224	0.630422	0.53216	0.465194	0.36427	0.552947	0.702528	1	0.407855	0.334879	0.305093	0.520538	0.524297	0.443332	0.394201	0.388064
r_4039	0.303974	0.229096	0.174581	0.116737	0.0779604	0.62891	0.42215	0.839053	1	0.497376	0.230764	0.149199	0.150704	0.110053	0.0903646	0.145671	0.0754229	0.0929711	0.0837085	0.0908513	0.229845	0.309673	0.134969	0.141801	0.12011
r_0964	0.575938	0.556102	0.526429	0.553175	0.532242	0.322269	0.382647	0.33176	0.317719	0.423861	0.52236	0.44502	0.634401	0.649222	0.64416	0.647636	0.568582	0.60785	0.439689	0.5119	0.723147	1	0.423172	0.554675	0.687222
r_1028	0.790666	0.58027	0.591671	0.609671	0.717184	0.272675	0.344007	0.301367	0.172246	0.446256	0.551075	0.561982	0.606648	0.654387	0.582437	0.655482	1	0.689637	0.527457	0.561661	0.364223	0.760862	0.699473	0.25624	0.604177
r_1099	0.658036	0.801529	0.54757	0.719967	0.683928	0.463269	0.750226	0.81842	0.842356	0.736828	0.875926	1	0.947281	0.852622	0.746462	0.632474	0.532306	0.580418	0.603511	0.986843	0.556663	0.539501	0.200741	0.563287	0.607846
r_1112	0.520092	0.564752	0.559759	0.578037	0.651387	0.451623	0.463405	0.467918	0.509351	0.479672	0.431955	0.490413	0.56838	0.692467	0.635935	0.552174	0.661092	0.741461	0.705799	0.764969	0.754841	1	0.496443	0.847788	0.874452
r_1113	0.0319805	0.043174	0.0733665	0.05139	0.0219731	0.142747	0.148848	0.0462252	0.0865775	0.00585631	1	0.871	0.43142	0.129689	0.385915	0.00355236	0.012317	0.0122565	0.0487478	0.00560302	0.0774432	0.0571627	0.0033257	0.0411628	0.109048
r_1126	0.396387	0.5081	0.714787	0.776288	0.902014	0.48785	0.842018	0.749373	1	0.784854	0.340427	0.497348	0.521217	0.806465	0.780768	0.44323	0.665078	0.965486	0.748369	0.748584	0.441115	0.328826	0.354745	0.500824	0.697835
r_1127	0.396387	0.5081	0.714787	0.776288	0.902014	0.48785	0.842018	0.749373	1	0.784854	0.340427	0.497348	0.521217	0.806465	0.780768	0.44323	0.665078	0.965486	0.748369	0.748584	0.441115	0.328826	0.354745	0.500824	0.697835
r_1128	0.396387	0.5081	0.714787	0.776288	0.902014	0.48785	0.842018	0.749373	1	0.784854	0.340427	0.497348	0.521217	0.806465	0.780768	0.44323	0.665078	0.965486	0.748369	0.748584	0.441115	0.328826	0.354745	0.500824	0.697835
r_1136	0.299316	0.015592	0.0426107	0.0306139	0.0224513	0.090142	0.428599	1	0.0269567	0.0050723	0.132879	0.0608121	0.038898	0.0295384	0.00352156	0.00878567	0.00110181	0.0362427	0.0894383	0.0281026	0.0218225	0.012244	0.0437037	0.00486727	0.0384254
r_1175	0.0874458	0.153733	0.139012	0.210406	0.300844	0.147558	0.191117	0.201441	0.218222	0.250746	0.216645	0.324629	0.283779	0.257878	0.327101	1	0.56288	0.697989	0.455488	0.18486	0.0723918	0.23328	0.413024	0.297542	0.204414
r_1206	0.299316	0.015592	0.0426107	0.0306139	0.0224513	0.090142	0.428599	1	0.0269567	0.0050723	0.132879	0.0608121	0.038898	0.0295384	0.00352156	0.00878567	0.00110181	0.0362427	0.0894383	0.0281026	0.0218225	0.012244	0.0437037	0.00486727	0.0384254
r_1207	0.299316	0.015592	0.0426107	0.0306139	0.0224513	0.090142	0.428599	1	0.0269567	0.0050723	0.132879	0.0608121	0.038898	0.0295384	0.00352156	0.00878567	0.00110181	0.0362427	0.0894383	0.0281026	0.0218225	0.012244	0.0437037	0.00486727	0.0384254
r_1238	0.0470227	0.0741624	0.0703737	0.11769	0.181233	0.0576122	0.0928719	0.0418852	0.0504336	0.0977772	0.843937	0.981128	1	0.620428	0.488533	0.6783	0.582193	0.657094	0.43754	0.474582	0.0897037	0.170675	0.214439	0.227652	0.360353
r_1239	0.0588612	0.0765465	0.0768635	0.0999431	0.116736	0.0413496	0.0470467	0.0425969	0.0451883	0.0546825	0.0502967	0.0448661	0.0600351	0.0752493	0.103717	1	0.652028	0.551228	0.474939	0.201324	0.0460735	0.0700957	0.0649187	0.0952121	0.0772098
r_1254	0.299316	0.015592	0.0426107	0.0306139	0.0224513	0.090142	0.428599	1	0.0269567	0.0050723	0.132879	0.0608121	0.038898	0.0295384	0.00352156	0.00878567	0.00110181	0.0362427	0.0894383	0.0281026	0.0218225	0.012244	0.0437037	0.00486727	0.0384254
r_1265	0.134276	0.198432	0.22968	0.125169	0.19499	0.667104	1	0.186546	0.252005	0.274774	0.168402	0.177126	0.257001	0.1631	0.292683	0.35572	0.0958616	0.0876728	0.271312	0.156806	0.66496	0.274964	0.211198	0.178074	0.173914
r_2132	0.658036	0.801529	0.54757	0.719967	0.683928	0.463269	0.750226	0.81842	0.842356	0.736828	0.875926	1	0.947281	0.852622	0.746462	0.632474	0.532306	0.580418	0.603511	0.986843	0.556663	0.539501	0.200741	0.563287	0.607846
r_1574	0.0588612	0.0765465	0.0768635	0.0999431	0.116736	0.0413496	0.0470467	0.0425969	0.0451883	0.0546825	0.0502967	0.0448661	0.0600351	0.0752493	0.103717	1	0.652028	0.551228	0.474939	0.201324	0.0460735	0.0700957	0.0649187	0.0952121	0.0772098
r_1667	0.31517	0.432593	0.226218	0.420641	0.400816	0.240976	0.33917	0.419376	0.456163	0.440728	0.62421	0.754252	1	0.675764	0.495765	0.434239	0.68242	0.49202	0.492521	0.464513	0.462939	0.43276	0.366582	0.525419	0.424625
r_1739	1	0.860959	0.856965	0.826406	0.830776	0.86002	0.853406	0.84438	0.936214	0.731745	0.750549	0.940603	0.864053	0.850529	0.730905	0.866426	0.734098	0.80431	0.832813	0.805082	0.643134	0.72783	0.716757	0.791567	0.749718
r_1811	0.507933	0.489621	0.467682	0.417575	0.347882	0.297529	0.31328	0.253788	0.169392	0.121124	0.34508	0.430327	0.351915	0.362986	0.398735	0.85751	1	0.706816	0.574507	0.407863	0.309692	0.253279	0.362502	0.310251	0.414827
r_1907	0.0242116	0.0471314	0.0430072	0.0887602	0.154961	0.0302211	0.0689085	0.0253054	0.0274042	0.0556866	0.838705	0.973712	1	0.591729	0.45893	0.660127	0.574128	0.637718	0.425548	0.448099	0.0572851	0.146279	0.183294	0.193619	0.337684
r_2008	0.0400151	0.0514136	0.103891	0.0455269	0.0363147	0.00873702	0.0376173	0.0325599	1	0.0599682	0.0184863	0.0611556	0.0708494	0.0176893	0.0634947	0.0537255	0.0797181	0.0514471	0.0638068	0.0219425	0.0561066	0.0571641	0.0640204	0.0428715	0.0601839
r_3545	0.0242116	0.0471314	0.0430072	0.0887602	0.154961	0.0302211	0.0689085	0.0253054	0.0274042	0.0556866	0.838705	0.973712	1	0.591729	0.45893	0.660127	0.574128	0.637718	0.425548	0.448099	0.0572851	0.146279	0.183294	0.193619	0.337684
r_3649	0.0400151	0.0514136	0.103891	0.0455269	0.0363147	0.00873702	0.0376173	0.0325599	1	0.0599682	0.0184863	0.0611556	0.0708494	0.0176893	0.0634947	0.0537255	0.0797181	0.0514471	0.0638068	0.0219425	0.0561066	0.0571641	0.0640204	0.0428715	0.0601839
r_4156	0.71096	0.788991	0.895425	0.824111	0.872045	0.561581	0.588776	0.534842	0.674145	0.740601	0.636058	0.671275	0.619069	0.614635	0.773698	0.915284	0.860436	0.869501	0.864219	1	0.736296	0.842469	0.859002	0.890077	0.804578
r_4158	0.0279938	0.0242946	0.0267889	0.0320819	0.00701347	0.0572953	0.0757202	0.0377997	0.0295416	0.0103889	0.0642729	0.0311478	0.027714	0.0248211	0.0320739	0.0946736	0.0903351	0.0496097	0.0331002	0.0199848	0.0182221	0.0180563	1	0.0492781	0.39962
r_4160	0.870896	0.740769	0.679574	0.551585	0.419439	0.648616	0.512551	0.477921	0.494519	0.449411	0.765726	0.607701	0.613565	0.504348	0.447392	1	0.651	0.602603	0.524454	0.430575	0.675838	0.538887	0.439034	0.38173	0.428327
r_4164	0.423542	0.452014	0.466305	0.462919	0.490323	0.559644	1	0.723028	0.455964	0.343776	0.40618	0.392105	0.297057	0.255455	0.301859	0.417893	0.327885	0.271473	0.473664	0.405112	0.22799	0.591457	0.544594	0.382372	0.435366
r_4165	0.341153	0.608232	0.702213	0.529626	0.661762	0.826769	0.709165	0.64391	0.594105	0.5072	1	0.898109	0.850301	0.813938	0.687681	0.636347	0.352498	0.44093	0.543266	0.501172	0.600966	0.590282	0.318025	0.468508	0.586434
r_4166	0.341153	0.608232	0.702213	0.529626	0.661762	0.826769	0.709165	0.64391	0.594105	0.5072	1	0.898109	0.850301	0.813938	0.687681	0.636347	0.352498	0.44093	0.543266	0.501172	0.600966	0.590282	0.318025	0.468508	0.586434
r_4173	0.460191	0.403395	0.364542	0.388319	0.314738	0.30902	0.368814	0.35785	1	0.364343	0.800887	0.651333	0.637476	0.377174	0.342372	0.584915	0.667267	0.485012	0.475729	0.361369	0.490832	0.380112	0.404434	0.336553	0.392051
r_4174	0.954716	0.76004	0.7116	0.563196	0.786003	0.624398	0.426109	0.401491	0.366865	0.392041	1	0.800274	0.635633	0.675162	0.584256	0.416513	0.425167	0.497137	0.463663	0.423099	0.429924	0.498921	0.376818	0.536364	0.503659
r_4181	0.697073	0.73873	0.726961	0.805729	0.912578	0.44721	0.467055	0.639539	0.676837	0.81675	0.627833	0.809527	0.800187	0.967435	0.965816	0.641407	0.734932	0.815006	0.822354	0.864259	0.427528	0.583898	0.812204	0.755978	1
r_4186	0.444279	0.740968	0.587805	0.379038	0.501106	1	0.808979	0.799095	0.539098	0.440371	0.97666	0.782567	0.669496	0.533854	0.594282	0.580323	0.480814	0.419722	0.412228	0.345374	0.497621	0.278363	0.305115	0.69507	0.495801
r_4190	0.580871	0.446811	0.333631	0.254825	0.217871	0.848178	0.449544	0.477438	0.63861	0.491588	1	0.317351	0.452413	0.262153	0.214303	0.289496	0.204761	0.179793	0.212988	0.136281	0.708419	0.35351	0.285427	0.189406	0.199743
r_4196	0.76334	0.86184	0.933383	0.883836	0.932383	0.672394	0.655619	0.810368	0.718497	0.844473	0.652027	0.772968	0.857471	0.961415	1	0.941752	0.788521	0.883355	0.846103	0.773635	0.758341	0.747973	0.941455	0.957897	0.987521
r_4197	0.646904	0.693163	0.70421	0.665904	0.692988	1	0.871029	0.836362	0.863381	0.768989	0.775766	0.680416	0.680721	0.700658	0.742581	0.750534	0.606092	0.626117	0.596396	0.552229	0.751645	0.663289	0.65745	0.690134	0.765786
r_4198	0.533129	0.550398	0.507893	0.435271	0.5646	1	0.790192	0.727844	0.584492	0.498243	0.89475	0.827008	0.823643	0.540403	0.468603	0.437948	0.372196	0.364689	0.345801	0.35742	0.545895	0.441655	0.28276	0.388619	0.421649
r_4199	0.406964	0.318579	0.318781	0.286056	0.237183	0.788306	0.557266	0.406767	0.353109	0.331987	1	0.551502	0.510048	0.383584	0.431047	0.302602	0.220632	0.210348	0.21458	0.207947	0.442141	0.349197	0.234336	0.224521	0.310597
r_4203	0.379047	0.417955	0.312521	0.279081	0.182242	0.16778	0.122752	0.119682	0.239875	0.216517	1	0.766931	0.767187	0.709527	0.596597	0.116262	0.289901	0.337538	0.261685	0.209318	0.558385	0.555314	0.367413	0.417639	0.433427
r_4204	0.379047	0.417955	0.312521	0.279081	0.182242	0.16778	0.122752	0.119682	0.239875	0.216517	1	0.766931	0.767187	0.709527	0.596597	0.116262	0.289901	0.337538	0.261685	0.209318	0.558385	0.555314	0.367413	0.417639	0.433427
r_4206	0.329508	0.295539	0.335997	0.305953	0.202245	0.364724	0.336274	0.343987	0.341354	0.407237	0.486791	0.417329	0.343456	0.409639	0.459934	1	0.395645	0.381327	0.408299	0.51568	0.610613	0.50508	0.607011	0.459473	0.26344
r_4208	0.189894	0.162633	0.158709	0.111318	0.0985386	1	0.533659	0.472477	0.356887	0.257935	0.529377	0.281177	0.336564	0.17113	0.224234	0.142237	0.139736	0.105939	0.138139	0.121767	0.357867	0.260428	0.129875	0.14569	0.152512
r_4214	0.495818	0.473015	0.454416	0.508564	0.600626	0.915586	0.787399	0.826364	0.717464	0.584414	1	0.948457	0.834079	0.697004	0.644678	0.842297	0.822227	0.704998	0.642833	0.586147	0.728757	0.56155	0.721992	0.61477	0.690239
r_4215	0.495818	0.473015	0.454416	0.508564	0.600626	0.915586	0.787399	0.826364	0.717464	0.584414	1	0.948457	0.834079	0.697004	0.644678	0.842297	0.822227	0.704998	0.642833	0.586147	0.728757	0.56155	0.721992	0.61477	0.690239
r_4220	1	0.889266	0.838511	0.807651	0.779441	0.372852	0.504985	0.547554	0.579178	0.678516	0.641831	0.960258	0.96824	0.716703	0.75186	0.599754	0.596535	0.980299	0.592111	0.574847	0.615557	0.520847	0.603133	0.623004	0.713213
r_4235	0.611106	0.412581	0.509565	0.517974	0.379262	1	0.961917	0.803956	0.95073	0.841817	0.402793	0.73174	0.716211	0.43074	0.478936	0.492695	0.413129	0.414344	0.394073	0.386953	0.51364	0.438023	0.460199	0.413018	0.500267
r_4240	0.11301	0.131046	0.296532	0.189562	0.18865	0.104558	0.101382	0.0953828	0.086074	0.0875823	0.14309	0.179812	0.119102	0.114938	0.109677	0.0907104	0.090744	0.766163	0.114127	0.227292	0.21849	1	0.41844	0.162976	0.126915
r_4241	1	0.804255	0.807195	0.960533	0.719488	0.579858	0.515932	0.667737	0.612212	0.617583	0.544266	0.802767	0.682353	0.711958	0.703175	0.875694	0.684957	0.718608	0.52847	0.611922	0.537008	0.722664	0.529931	0.597242	0.756786
r_4245	0.658116	0.374221	0.276243	0.159504	0.25994	0.859567	0.49889	0.381175	0.238046	0.255689	1	0.41915	0.33853	0.241305	0.290112	0.277115	0.166275	0.203299	0.324518	0.413583	0.514844	0.350837	0.738696	0.261914	0.178693
r_4246	0.658116	0.374221	0.276243	0.159504	0.25994	0.859567	0.49889	0.381175	0.238046	0.255689	1	0.41915	0.33853	0.241305	0.290112	0.277115	0.166275	0.203299	0.324518	0.413583	0.514844	0.350837	0.738696	0.261914	0.178693
r_4254	0.954716	0.998753	1	0.523534	0.415965	0.123774	0.254485	0.481004	0.901209	0.288094	0.0445275	0.0895798	0.0358611	0.104116	0.173328	0.195251	0.128869	0.18699	0.126211	0.119908	0.0363734	0.0446772	0.0426307	0.0298609	0.0895567
r_4255	0.954716	0.998753	1	0.523534	0.415965	0.123774	0.254485	0.481004	0.901209	0.288094	0.0445275	0.0895798	0.0358611	0.104116	0.173328	0.195251	0.128869	0.18699	0.126211	0.119908	0.0363734	0.0446772	0.0426307	0.0298609	0.0895567
r_4262	0.550261	0.65172	0.724997	0.813997	0.925474	0.389494	0.59513	0.616358	0.558582	0.758202	0.439454	0.541202	0.562141	0.685208	0.799069	0.661596	0.821433	0.639119	0.703315	0.813486	0.579975	0.80361	1	0.872346	0.827336
r_4264	0.779878	1	0.837782	0.951068	0.65298	0.721894	0.735431	0.897539	0.565473	0.576928	0.641696	0.476275	0.735105	0.636203	0.588471	0.601008	0.453151	0.498043	0.465302	0.385713	0.709757	0.593713	0.489872	0.514635	0.631191
r_4265	0.521752	0.762526	0.843746	0.680881	0.76756	0.520041	0.596997	0.678576	0.826156	0.786182	0.627987	0.590574	0.698107	0.849448	0.927636	0.775567	0.85521	0.878867	0.887844	1	0.65777	0.709996	0.771624	0.862186	0.875227
r_4266	0.521752	0.762526	0.843746	0.680881	0.76756	0.520041	0.596997	0.678576	0.826156	0.786182	0.627987	0.590574	0.698107	0.849448	0.927636	0.775567	0.85521	0.878867	0.887844	1	0.65777	0.709996	0.771624	0.862186	0.875227
r_4267	0.521752	0.762526	0.843746	0.680881	0.76756	0.520041	0.596997	0.678576	0.826156	0.786182	0.627987	0.590574	0.698107	0.849448	0.927636	0.775567	0.85521	0.878867	0.887844	1	0.65777	0.709996	0.771624	0.862186	0.875227
r_4268	0.521752	0.762526	0.843746	0.680881	0.76756	0.520041	0.596997	0.678576	0.826156	0.786182	0.627987	0.590574	0.698107	0.849448	0.927636	0.775567	0.85521	0.878867	0.887844	1	0.65777	0.709996	0.771624	0.862186	0.875227
r_4269	0.521752	0.762526	0.843746	0.680881	0.76756	0.520041	0.596997	0.678576	0.826156	0.786182	0.627987	0.590574	0.698107	0.849448	0.927636	0.775567	0.85521	0.878867	0.887844	1	0.65777	0.709996	0.771624	0.862186	0.875227
r_4270	0.452981	0.421565	0.413054	0.414706	0.454132	0.430091	0.389644	0.396017	0.605148	0.574893	1	0.688275	0.605892	0.591608	0.542654	0.447242	0.365375	0.392431	0.400169	0.369477	0.678851	0.418699	0.364398	0.373485	0.5741
r_4288	0.655515	0.729343	0.663694	0.341575	0.426564	0.625098	0.804418	0.523329	0.590004	0.340337	1	0.864555	0.780962	0.737986	0.383948	0.921507	0.784655	0.837407	0.782973	0.846632	0.770964	0.865846	0.441419	0.747762	0.0821135
r_4291	0.189812	0.328734	0.450363	0.405594	0.379934	1	0.615223	0.696213	0.516495	0.428801	0.790639	0.550583	0.524814	0.456067	0.307329	0.334165	0.29333	0.261431	0.376186	0.351989	0.462297	0.368699	0.353667	0.333821	0.352156
r_4292	0.189812	0.328734	0.450363	0.405594	0.379934	1	0.615223	0.696213	0.516495	0.428801	0.790639	0.550583	0.524814	0.456067	0.307329	0.334165	0.29333	0.261431	0.376186	0.351989	0.462297	0.368699	0.353667	0.333821	0.352156
r_4293	0.189812	0.328734	0.450363	0.405594	0.379934	1	0.615223	0.696213	0.516495	0.428801	0.790639	0.550583	0.524814	0.456067	0.307329	0.334165	0.29333	0.261431	0.376186	0.351989	0.462297	0.368699	0.353667	0.333821	0.352156
r_4294	0.189812	0.328734	0.450363	0.405594	0.379934	1	0.615223	0.696213	0.516495	0.428801	0.790639	0.550583	0.524814	0.456067	0.307329	0.334165	0.29333	0.261431	0.376186	0.351989	0.462297	0.368699	0.353667	0.333821	0.352156
r_4295	0.189812	0.328734	0.450363	0.405594	0.379934	1	0.615223	0.696213	0.516495	0.428801	0.790639	0.550583	0.524814	0.456067	0.307329	0.334165	0.29333	0.261431	0.376186	0.351989	0.462297	0.368699	0.353667	0.333821	0.352156
r_4296	0.189812	0.328734	0.450363	0.405594	0.379934	1	0.615223	0.696213	0.516495	0.428801	0.790639	0.550583	0.524814	0.456067	0.307329	0.334165	0.29333	0.261431	0.376186	0.351989	0.462297	0.368699	0.353667	0.333821	0.352156
r_4297	0.189812	0.328734	0.450363	0.405594	0.379934	1	0.615223	0.696213	0.516495	0.428801	0.790639	0.550583	0.524814	0.456067	0.307329	0.334165	0.29333	0.261431	0.376186	0.351989	0.462297	0.368699	0.353667	0.333821	0.352156
r_4298	0.189812	0.328734	0.450363	0.405594	0.379934	1	0.615223	0.696213	0.516495	0.428801	0.790639	0.550583	0.524814	0.456067	0.307329	0.334165	0.29333	0.261431	0.376186	0.351989	0.462297	0.368699	0.353667	0.333821	0.352156
r_4299	0.189812	0.328734	0.450363	0.405594	0.379934	1	0.615223	0.696213	0.516495	0.428801	0.790639	0.550583	0.524814	0.456067	0.307329	0.334165	0.29333	0.261431	0.376186	0.351989	0.462297	0.368699	0.353667	0.333821	0.352156
r_4300	0.189812	0.328734	0.450363	0.405594	0.379934	1	0.615223	0.696213	0.516495	0.428801	0.790639	0.550583	0.524814	0.456067	0.307329	0.334165	0.29333	0.261431	0.376186	0.351989	0.462297	0.368699	0.353667	0.333821	0.352156
r_4301	0.189812	0.328734	0.450363	0.405594	0.379934	1	0.615223	0.696213	0.516495	0.428801	0.790639	0.550583	0.524814	0.456067	0.307329	0.334165	0.29333	0.261431	0.376186	0.351989	0.462297	0.368699	0.353667	0.333821	0.352156
r_4302	0.189812	0.328734	0.450363	0.405594	0.379934	1	0.615223	0.696213	0.516495	0.428801	0.790639	0.550583	0.524814	0.456067	0.307329	0.334165	0.29333	0.261431	0.376186	0.351989	0.462297	0.368699	0.353667	0.333821	0.352156
r_4303	0.189812	0.328734	0.450363	0.405594	0.379934	1	0.615223	0.696213	0.516495	0.428801	0.790639	0.550583	0.524814	0.456067	0.307329	0.334165	0.29333	0.261431	0.376186	0.351989	0.462297	0.368699	0.353667	0.333821	0.352156
r_4304	0.189812	0.328734	0.450363	0.405594	0.379934	1	0.615223	0.696213	0.516495	0.428801	0.790639	0.550583	0.524814	0.456067	0.307329	0.334165	0.29333	0.261431	0.376186	0.351989	0.462297	0.368699	0.353667	0.333821	0.352156
r_4305	0.189812	0.328734	0.450363	0.405594	0.379934	1	0.615223	0.696213	0.516495	0.428801	0.790639	0.550583	0.524814	0.456067	0.307329	0.334165	0.29333	0.261431	0.376186	0.351989	0.462297	0.368699	0.353667	0.333821	0.352156
r_4306	0.189812	0.328734	0.450363	0.405594	0.379934	1	0.615223	0.696213	0.516495	0.428801	0.790639	0.550583	0.524814	0.456067	0.307329	0.334165	0.29333	0.261431	0.376186	0.351989	0.462297	0.368699	0.353667	0.333821	0.352156
r_4307	0.189812	0.328734	0.450363	0.405594	0.379934	1	0.615223	0.696213	0.516495	0.428801	0.790639	0.550583	0.524814	0.456067	0.307329	0.334165	0.29333	0.261431	0.376186	0.351989	0.462297	0.368699	0.353667	0.333821	0.352156
r_4313	1	0.850633	0.801238	0.513765	0.344118	0.841872	0.437054	0.442438	0.429966	0.181271	0.504113	0.532596	0.306455	0.450438	0.276449	0.39168	0.359025	0.237959	0.264459	0.369417	0.969104	0.745836	0.738576	0.464787	0.534237
r_4314	1	0.850633	0.801238	0.513765	0.344118	0.841872	0.437054	0.442438	0.429966	0.181271	0.504113	0.532596	0.306455	0.450438	0.276449	0.39168	0.359025	0.237959	0.264459	0.369417	0.969104	0.745836	0.738576	0.464787	0.534237
r_4315	0.20023	0.312914	0.30047	0.327724	0.162673	1	0.791955	0.573864	0.540751	0.474112	0.832142	0.544138	0.48589	0.221109	0.429448	0.250448	0.278657	0.287861	0.378424	0.318152	0.415601	0.618302	0.273988	0.329068	0.420718
r_4330	0.555537	0.334099	0.214771	0.194896	0.116334	0.769927	0.327535	0.286561	0.212377	0.206321	1	0.267153	0.205883	0.155237	0.181203	0.11976	0.0658092	0.117903	0.101309	0.0775464	0.612239	0.305895	0.188724	0.163075	0.200923
r_4333	0.954976	0.854154	0.922074	0.85348	0.860022	0.597864	0.655298	0.473486	0.582087	0.727115	0.878638	0.994324	0.983164	0.99543	0.809659	1	0.890615	0.824523	0.88999	0.863485	0.764202	0.798788	0.962336	0.745539	0.796238
r_4335	1	0.855214	0.862114	0.697058	0.770427	0.694467	0.630877	0.571741	0.651057	0.646397	0.851813	0.706694	0.705434	0.957535	0.71982	0.862114	0.768088	0.84161	0.709573	0.600954	0.808916	0.736734	0.691885	0.659775	0.706604
r_4336	1	0.571704	0.521489	0.506696	0.440355	0.449559	0.489231	0.376411	0.974317	0.390834	0.827767	0.935075	0.842207	0.644235	0.600584	0.54434	0.560516	0.512847	0.442378	0.401924	0.617119	0.534193	0.423176	0.494538	0.50463
r_4403	0.954976	0.854154	0.922074	0.85348	0.860022	0.597864	0.655298	0.473486	0.582087	0.727115	0.878638	0.994324	0.983164	0.99543	0.809659	1	0.890615	0.824523	0.88999	0.863485	0.764202	0.798788	0.962336	0.745539	0.796238
r_4435	1	0.722733	0.691883	0.598072	0.581315	0.138585	0.18751	0.0844682	0.105119	0.152247	0.42839	0.273668	0.229591	0.21174	0.320152	0.700019	0.587611	0.546445	0.492299	0.422491	0.343089	0.416224	0.46759	0.380017	0.471077
r_4469	0.0242116	0.0471314	0.0430072	0.0887602	0.154961	0.0302211	0.0689085	0.0253054	0.0274042	0.0556866	0.838705	0.973712	1	0.591729	0.45893	0.660127	0.574128	0.637718	0.425548	0.448099	0.0572851	0.146279	0.183294	0.193619	0.337684
cstm_PPK	1	0.95685	0.930812	0.85696	0.686696	0.0583706	0.0853915	0.0818171	0.126277	0.107232	0.130408	0.148293	0.150603	0.297111	0.370512	0.213276	0.111777	0.135781	0.128153	0.128972	0.132699	0.114997	0.161892	0.170871	0.197507
