# Supplementary material for: Enhanced flux potential analysis links changes in enzyme expression to metabolic flux
Source: Mol Syst Biol. 2025 Feb 17;21(4):413–45. doi: 10.1038/s44320-025-00090-9 (PMC11965317; doi:10.1038/s44320-025-00090-9)
Supplement: Supplementary file 10 — Dataset EV4 [file 44320_2025_90_MOESM10_ESM.xlsx]

## Sheet: Description
Dataset EV4
Tissue enrichment scores (i.e., delta rFP in eFPA analysis) of all internal reactions in Human 1 model (based on proteomics input)

## Sheet: Dataset_EV4
RxnIDa	AdrenalGland	ArteryAorta	ArteryCoronary	ArteryTibial	BrainCerebellum	BrainCortex	Breast	ColonSigmoid	ColonTransverse	GEJunction	EsophagusMucosa	EsophagusMuscle	HeartAtrial	HeartVentricle	Liver	Lung	MinorSalivary	MuscleSkeletal	NerveTibial	Ovary	Pancreas	Pituitary	Prostate	SkinUnexpo	SkinSunExpo	SmallIntestine	Spleen	Stomach	Testis	Thyroid	Uterus	Vagina
ABTD1_f	-1.42316e-06	8.82513e-07	2.42384e-06	2.50553e-06	1.43938e-06	1.51115e-06	1.59758e-06	-1.13837e-06	3.16033e-06	1.38591e-06	-8.79612e-05	-0.000131039	-0.000189525	9.33159e-07	-9.45497e-05	-0.000138337	-1.22087e-05	-8.90642e-05	-1.85562e-06	-0.00015512	2.60211e-06	-1.8965e-07	2.07473e-06	2.44051e-07	-3.70431e-06	-1.65387e-06	1.8965e-07	1.25908e-06	2.73303e-06	2.79722e-06	-9.10712e-06	-7.3041e-05
ACCOAL_f*	0.198065	0.0551896	-0.000257793	-0.00452186	-0.134454	0.0332926	0.0159673	-9.33283e-05	0.353378	9.33283e-05	-0.00046203	-0.000125941	0.138492	0.25958	0.340343	0.105126	0.0148628	0.19178	0.0081063	-0.0770199	-0.10782	-0.176908	-0.0597656	-0.000291749	-0.053642	0.392334	-0.139505	0.174223	0.00151867	-0.081788	-0.0423514	-0.0117271
ACHOMm_f	7.73516e-08	-3.93321e-07	1.93991e-08	-4.67539e-06	8.65037e-08	8.45798e-06	4.89323e-06	-4.21925e-06	-1.59377e-06	2.08941e-08	-2.9943e-06	2.2893e-08	5.16448e-06	1.07127e-05	-9.24443e-08	-2.50277e-06	2.5061e-08	-4.90624e-09	1.0674e-05	-3.27728e-08	1.06759e-05	-6.34713e-08	-2.57407e-06	4.90624e-09	-2.97094e-07	-5.32298e-07	-7.52376e-07	5.97467e-08	1.06713e-05	-1.68725e-06	9.35987e-08	-3.05377e-06
ACILEm_f	8.87099e-06	-4.73458e-06	1.72293e-06	7.4064e-07	6.7146e-06	-7.26436e-06	1.30954e-05	2.64677e-07	4.52054e-06	-1.68311e-05	-2.91108e-06	3.24493e-06	-1.40862e-05	-1.01379e-05	8.01604e-06	-2.73542e-06	5.44598e-06	-1.56858e-05	-1.05573e-05	1.54245e-06	-1.49986e-05	1.36085e-05	-1.60273e-05	-5.39906e-06	-2.25982e-06	1.13345e-06	1.32069e-05	-2.64677e-07	-1.83584e-05	1.22171e-05	2.23585e-06	-3.13142e-06
ACLEUm_f	1.22258e-06	-7.26225e-06	3.03359e-06	1.16365e-05	9.86351e-06	-1.6287e-05	-1.83325e-05	1.71892e-06	9.23882e-06	2.9895e-06	-9.60447e-06	-4.43831e-06	-8.78959e-06	-2.62953e-06	7.58439e-06	-1.72878e-05	-8.25252e-06	2.47456e-06	3.65909e-08	1.38929e-05	-2.3436e-05	1.26735e-05	-3.65909e-08	2.33956e-06	-1.8509e-05	-4.71912e-06	7.40172e-06	-4.65984e-06	6.19651e-06	-7.678e-06	1.72876e-05	-6.65154e-06
ACLYSHYc_f	0.000968281	-0.000137354	-0.00074821	-0.000794535	0.000630192	0.000881987	-0.000560406	0.000281804	0.0017265	-0.000630444	-0.000760073	-6.1106e-05	0.0011361	0.00182461	0.00162058	0.000330624	-0.000549268	0.000896017	0.00115914	-0.000650187	0.000772745	-0.00107681	6.1106e-05	-0.000757189	-0.0011534	0.00187884	-0.00110764	0.00144924	0.000687827	-0.000489532	-0.00124218	-0.00106243
ACMPGLUChr_f	0	0	0	0	0	0	0	0	0	0	0.13354	0	0	0	0.8375	0	0	0	0	0	0	0	0	0.103546	0	0	0	0.403858	0	0	0	0
ACMPGLUTTRsc_f	-5.40089e-08	2.38402e-08	1.59121e-08	-8.56586e-09	1.2946e-08	1.81043e-08	-1.79161e-08	-5.76921e-08	1.41178e-09	2.07884e-08	-3.07823e-08	-1.54681e-08	1.54992e-08	1.99386e-08	9.95679e-09	-1.89039e-08	-2.94379e-09	2.2162e-08	-1.41178e-09	4.41208e-09	-5.62276e-09	-1.20627e-08	2.03922e-08	1.23318e-08	-7.56575e-09	1.73936e-08	-1.45728e-08	-4.98967e-09	-4.73503e-08	1.86646e-08	2.29129e-08	-4.23908e-09
ACMPGLUTitr_f	-6.10698e-08	3.70521e-09	-4.5293e-08	9.87277e-09	7.81876e-09	1.14633e-08	-3.26795e-09	9.56206e-09	4.6275e-09	-2.08257e-08	1.11039e-08	6.37396e-09	5.7569e-09	8.48761e-09	8.95262e-09	-8.45638e-09	-1.33366e-08	-6.02862e-09	1.93917e-09	-7.99394e-09	-9.74544e-09	5.8785e-09	6.88507e-09	-1.19468e-08	-1.35088e-08	4.94656e-09	-1.93917e-09	-3.70948e-09	-2.50704e-08	-1.67718e-08	7.14896e-09	-5.91789e-09
ACMPGLUitr_f	0	0	0	0	0	0	0	0	0	0	0.131639	0	0	0	0.832766	0	0	0	0	0	0	0	0	0.102386	0	0	0	0.401519	0	0	0	0
ACMPShc_f	0.267055	-0.0185893	0.0141971	-0.0206107	-0.0588708	-0.011164	-0.00435928	0.0028344	0.0783435	0.0012558	-0.00931677	1.78305e-05	0.0228478	-1.78305e-05	0.706873	0.0913724	-0.0031799	-0.00332588	0.0191351	-0.0281746	0.00966914	0.0106586	-0.0299773	-0.0588708	-3.14787e-05	0.238057	0.102353	0.043498	-0.00387812	0.0739467	-0.00897884	-0.00415324
ACMPitr_f	-1.15981e-05	4.52699e-05	-0.000122934	-2.72962e-05	2.13325e-06	5.49907e-05	7.29759e-05	3.4094e-05	3.14853e-05	6.11987e-05	-7.72644e-05	5.08013e-05	7.21899e-05	-5.63419e-06	0.35406	-0.000170313	-4.07635e-05	-1.69617e-05	-0.000144835	1.31274e-05	1.45938e-05	-1.86035e-06	-6.8632e-06	-6.48454e-05	-2.9063e-05	-3.72134e-05	1.86035e-06	8.07798e-05	-3.54047e-05	4.41378e-05	-0.000131832	7.45976e-06
ACOX22x_f*	0.017563	-0.00534893	-0.0281169	0.00176461	0.00225177	-0.00095151	-0.00854485	-0.0047977	0.00627568	-0.00666865	-0.00747421	-0.00475989	0.0189311	0.0367619	0.950815	0.0145035	0.00916253	-0.00711705	0.00961811	-0.00616514	-0.0202	-0.000213154	0.00369285	-0.0490884	0.000213154	0.00211144	-0.0272537	-0.0148567	0.0420303	0.0110856	-0.000821927	0.00630117
ACTYRm_f	6.80049e-06	1.24019e-05	-4.39255e-06	6.78117e-06	-8.76363e-07	-1.91079e-05	-1.93041e-06	1.6003e-06	8.107e-06	-1.97894e-05	-1.07329e-05	9.61828e-06	-2.01946e-06	7.3767e-06	2.23655e-07	-1.78147e-05	-1.31502e-05	-1.41926e-05	4.40833e-06	7.09333e-06	-2.23655e-07	6.74544e-07	-9.48715e-06	-1.41887e-06	9.73744e-06	1.4871e-06	1.74452e-06	-6.46637e-06	-1.20655e-05	1.09428e-05	1.26292e-05	-8.23431e-06
ADNK3_f	-9.11864e-07	-0.241282	3.85675e-06	-0.248404	3.7822e-07	5.71743e-06	5.14699e-06	3.58744e-06	4.90007e-06	4.47835e-06	-1.15666e-05	5.98033e-07	5.32531e-06	-0.259104	-1.12354e-06	5.25808e-06	-8.42436e-07	-1.31064e-07	1.31064e-07	3.54889e-06	-4.45134e-06	2.91649e-06	1.49032e-06	7.48768e-07	-5.66816e-07	-2.71385e-06	-0.151855	-1.97051e-05	-4.68057e-07	-2.07106e-06	-1.93898e-06	1.48948e-06
ADNK4_f	0.0632699	-0.1245	0.107898	-0.183753	0.0259356	0.0571597	-0.0729977	0.0576457	0.0199203	0.0641006	0.0206087	0.0388946	0.0234554	-0.15361	0.107879	-0.0597083	-0.021274	0.0937611	-0.0490874	-0.0472942	0.00704472	0.0152427	-0.00835622	-0.0865248	-0.0733759	0.0622527	-0.118765	0.0426932	-0.0677245	-0.0189028	-0.00829006	-0.00704472
ADPACDAc_f*	0.00779622	0.00296269	-0.022286	-0.0288198	-0.0182526	0.00758898	-0.0515441	-0.00296269	0.0580898	0.0272311	-0.00751679	0.122691	0.780527	0.839719	0.126954	0.0052462	0.136441	0.666946	-0.0124902	-0.050709	-0.01833	0.00625258	-0.0152945	-0.0176934	-0.0350034	0.0124423	-0.0121422	0.0070618	0.00685788	-0.0302675	-0.0239803	-0.0247131
ADPACtx_f*	0.114564	-0.00702106	0.0352837	-0.0227123	-0.0174349	-0.0370398	-0.0259292	-0.0203356	0.0219974	-0.00604265	-0.0610731	-0.000944369	0.189056	0.271734	0.741112	0.0124297	0.000944369	0.208859	-0.00111367	-0.0956824	0.00408946	-0.015061	0.0175936	0.0171663	0.00311944	0.135634	-0.0458603	0.0511553	-0.0300667	0.0344106	-0.0700251	-0.0307045
ADPCOACROT_f	0.00449369	-0.00973461	0.00145027	-0.00463807	-0.04534	-0.0042295	0.000599004	-0.0140768	0.0407637	0.00025775	-0.00307758	-0.00112333	0.0366627	0.107923	0.954626	0.00288976	0.00813576	-0.04534	-0.00025775	-0.0236967	0.00193395	-0.0283426	-0.000944913	0.00243476	0.000659349	0.0664285	-0.00452806	0.0268909	-0.00154588	0.0022166	-0.0163139	-0.000439927
ADPCOAPTE_f*	0.114194	-0.00736134	0.0340426	-0.0230022	-0.0179826	-0.0368477	-0.0258202	-0.0203787	0.0213737	-0.00608761	-0.0614706	-0.000910755	0.191961	0.274957	0.743792	0.0115279	0.000910755	0.210021	-0.00134826	-0.0952301	0.00549109	-0.0151293	0.0169314	0.0168624	0.00281252	0.136376	-0.0454003	0.0517897	-0.0299729	0.0335669	-0.0705001	-0.0311034
ADPOHc_f	-2.18202e-05	-1.35077e-05	-9.37719e-07	-1.884e-05	1.10765e-06	1.17947e-05	-1.41173e-05	-1.93417e-05	-1.27844e-07	-1.57435e-05	9.5115e-06	2.94952e-06	5.91097e-06	1.14396e-05	-8.6202e-06	1.19787e-05	1.02771e-05	1.44952e-05	-5.80903e-06	-1.6019e-05	1.27844e-07	1.14007e-05	-8.49135e-06	1.0912e-05	-9.0368e-07	6.81228e-06	-6.85788e-06	8.96719e-06	-5.03783e-06	-1.21424e-05	1.15331e-05	2.12957e-06
ADRNCRNt_f*	0.0621088	-0.00591138	-1.02764e-06	-0.0127355	-0.0127468	-0.00180143	-0.00521982	-0.00419562	0.00422663	-0.00124435	-0.0324363	0.000747994	0.318749	0.571668	0.90611	0.00350404	1.02764e-06	0.203214	-0.00143318	-0.0372483	0.0472637	-0.00532526	-0.00179709	0.00222199	-0.000591464	0.113166	0.00273343	0.0440309	0.00917874	0.00183101	-0.0302365	-0.0190659
ALAARGCYSr_f	-0.0699403	-0.0699403	-0.0699403	-0.0699403	0.498504	0.93006	-0.0699403	-0.0699403	0.00010614	-0.0699403	-0.000788851	-0.0699403	0.000106214	0.00166073	0.00217827	0.000106154	0.000106206	-0.0474053	0.000106204	-0.0699403	0.000106143	0.000106126	0.000106193	0.00384425	-0.0197618	0.0381243	-0.00221054	-0.0197618	-0.00135362	-0.000106126	0.000106224	0.0221726
ALAARGGLYr_f	-0.0699403	-0.0699403	-0.0699403	-0.0699403	0.498504	0.93006	-0.0699403	-0.0699403	0.000106148	-0.0699403	-0.00078885	-0.0699403	0.000106179	0.00166072	0.00217823	0.000106209	0.000106213	-0.0474053	0.000106197	-0.0699403	0.00010619	0.000106153	0.000106192	0.00384426	-0.0197618	0.0381242	-0.00221066	-0.0197618	-0.00135363	-0.000106148	0.000106221	0.0221726
ALAASNLEUr_f	-0.0699396	-0.0699396	-0.0699396	-0.0699396	0.498504	0.930059	-0.0699396	-0.0699396	0.000106008	-0.0699396	-0.000788334	-0.0699396	0.000106128	0.00166138	0.00217713	0.000106279	0.00010681	-0.0474046	0.000106535	-0.0699396	0.000105536	0.000106167	0.000106124	0.00384352	-0.0197614	0.0381224	-0.00221068	-0.0197612	-0.00135298	-0.000105536	0.000106868	0.0221725
ALAGLYLYSr_f	-0.0699403	-0.0699403	-0.0699403	-0.0699403	0.498504	0.93006	-0.0699403	-0.0699403	0.00010615	-0.0699403	-0.000788844	-0.0699403	0.000106175	0.00166073	0.00217824	0.000106193	0.0001062	-0.0474053	0.000106191	-0.0699403	0.000106208	0.000106178	0.000106212	0.00384425	-0.0197619	0.0381242	-0.00221057	-0.0197618	-0.00135362	-0.00010615	0.000106191	0.0221726
ALAHISALAr_f	-0.0699403	-0.0699403	-0.0699403	-0.0699403	0.498504	0.93006	-0.0699403	-0.0699403	0.000106144	-0.0699403	-0.000788855	-0.0699403	0.000106171	0.00166073	0.00217823	0.000106133	0.000106207	-0.0474053	0.000106203	-0.0699403	0.000106203	0.000106179	0.000106196	0.00384425	-0.0197618	0.0381241	-0.00221056	-0.0197618	-0.00135363	-0.000106133	0.000106212	0.0221726
ALALYSTHRr_f	-0.0699398	-0.0699398	-0.0699398	-0.0699398	0.498504	0.93006	-0.0699398	-0.0699398	0.000106683	-0.0699398	-0.000788424	-0.0699398	0.000106438	0.00166122	0.00217773	0.000106685	0.000106684	-0.0474049	0.000106659	-0.0699398	0.000106157	0.000106222	0.000106372	0.00384446	-0.0197618	0.0381244	-0.00221051	-0.0197615	-0.00135315	-0.000106157	0.000106703	0.0221728
ALDD21_f*	0.552456	0.00890406	-0.098654	-0.0341246	-0.11903	-0.0537333	-0.0474346	1.5e-06	-0.0663551	0.000164118	0.13268	0.00281725	-0.00221527	0.0219847	0.511658	-0.00221686	0.0717631	0.138072	0.0016826	-0.0336752	0.0270714	-0.0853251	-1.5e-06	0.169742	0.0717635	-0.0771365	-0.203124	-0.0164565	0.0646575	0.00815363	-0.114153	-0.00330815
ALLOPOXDhep_f	0	0	0	0	0	0	0.146281	0	0	0	0.0923629	0	0	0	1.00001	0	0.0904536	0	0	0	0.416682	0.0354995	0	0.1281	0.128734	0.0585064	0	0	0.206579	0	0	0
AM19CSALThr_f	0.0661754	0	0	0	0	0	0	0	0.0892933	0	0.0698437	0	0	0.0747079	1	0.0656833	0.0678394	0	0	0	0.0948401	0	0.0680452	0.0678383	0.0691826	0.4429	0	0.155331	0	0	0	0.0630027
AM19CShr_f	-1.11022e-16	2.22045e-16	2.22045e-16	2.22045e-16	-1.11022e-16	2.22045e-16	2.22045e-16	2.22045e-16	2.22045e-16	2.22045e-16	0	0	0	0	0	0	0	0	0	0	-1.11022e-16	-1.11022e-16	-1.11022e-16	-1.11022e-16	-1.11022e-16	-1.11022e-16	-1.11022e-16	-1.11022e-16	-1.11022e-16	-1.11022e-16	-1.11022e-16	-1.11022e-16
AM19CSitr_f	4.44089e-16	0	0	0	2.22045e-16	0	0	0	0	0	0	0	0	0	0	0	0	0	0	0	0	0	0	0	0	0	0	0	0	0	0	0
AM1A4NCShc_f	-9.6727e-05	-1.41078e-05	-2.05851e-05	-3.05819e-05	4.53018e-05	-0.000175868	1.77805e-05	-4.02599e-05	2.42527e-05	-2.17143e-05	-1.03701e-05	-3.97247e-05	1.74205e-05	-1.045e-05	9.18142e-06	-9.41767e-05	-0.000157041	1.85831e-05	-4.66256e-05	3.76086e-05	3.19463e-05	3.51517e-05	-2.46044e-06	-7.64146e-05	2.57558e-05	1.82476e-05	2.46044e-06	1.37292e-05	5.17541e-05	3.74118e-05	1.42202e-05	-1.23415e-05
AM1ACCShr_f	0	1.11022e-16	1.11022e-16	1.11022e-16	1.11022e-16	1.11022e-16	1.11022e-16	1.11022e-16	1.11022e-16	1.11022e-16	-1.11022e-16	-1.11022e-16	0	-1.11022e-16	1.11022e-16	-1.11022e-16	-1.11022e-16	0	-1.11022e-16	-1.11022e-16	-1.11022e-16	-1.11022e-16	-1.11022e-16	0	0	1.11022e-16	-1.11022e-16	1.11022e-16	1.11022e-16	1.11022e-16	1.11022e-16	-1.11022e-16
AM1ACShr_f	-2.92845e-05	9.82716e-06	1.26635e-05	1.47449e-05	1.04136e-05	8.18821e-06	-2.4244e-05	2.59907e-06	4.5478e-06	-3.28723e-05	-2.38244e-05	1.57275e-05	-3.39988e-05	-2.01933e-05	1.77852e-05	8.64977e-06	1.09749e-05	-1.63578e-05	-5.48928e-05	-8.86194e-05	3.72708e-06	-3.09748e-05	-6.69988e-06	1.40676e-05	1.35342e-05	-2.27951e-05	-2.62643e-05	1.33806e-05	-4.92382e-05	1.07259e-05	-2.01855e-05	-2.59907e-06
AM1ACSitr_f	-1.0828e-05	8.54903e-06	-6.64817e-05	1.02018e-05	-8.47537e-05	1.29941e-05	1.20145e-05	8.16149e-06	-5.99801e-05	5.35825e-06	-5.15326e-05	4.51864e-06	-2.83773e-06	-1.11373e-05	-3.08492e-05	8.37037e-06	-1.47034e-05	-1.92475e-06	1.04872e-05	-1.73117e-05	1.41192e-05	-0.000113018	9.17803e-06	1.09615e-05	-7.18349e-06	1.1963e-05	8.90501e-07	-0.000108093	-0.000132948	-8.90501e-07	9.04089e-06	1.20096e-05
AM1ALCShr_f	2.09555e-06	3.62309e-06	1.10158e-06	6.55363e-06	-3.03284e-07	-3.47809e-06	-7.2469e-06	-8.51267e-07	6.0852e-06	6.09622e-07	-7.35051e-06	8.28714e-07	4.91956e-06	-4.12131e-06	-1.58509e-06	-2.38711e-06	-1.78965e-06	7.05069e-07	1.31846e-06	3.38249e-06	1.62448e-06	-3.7069e-07	-1.10118e-05	-1.13909e-05	-1.12724e-05	-6.17646e-06	3.03284e-07	1.24326e-06	-1.18898e-05	-4.42427e-06	2.74579e-06	5.20922e-06
AM1ALCSitr_f	1.59759e-05	4.06688e-06	-1.32523e-05	9.22511e-06	-2.62385e-05	2.36492e-07	-7.95761e-08	-2.51816e-05	-4.46088e-06	1.7699e-07	8.15972e-06	1.32027e-05	1.27317e-05	-2.28375e-05	7.9439e-06	-7.50284e-07	1.46342e-06	7.83748e-06	-3.71988e-05	1.35007e-05	3.36603e-06	-1.25389e-06	-4.32559e-05	-5.03693e-05	-4.99704e-05	-6.23409e-06	2.2915e-06	-3.72159e-05	-2.35815e-05	-4.15649e-05	7.95761e-08	8.23357e-06
AM1C4N9CShc_f	1.06403e-05	-1.84386e-06	-0.000124164	1.64653e-05	9.93795e-06	1.28975e-05	-4.26241e-06	-3.66578e-05	1.84386e-06	-5.52464e-06	-5.45551e-05	1.26191e-05	-2.7005e-05	-2.29888e-05	4.82531e-05	-5.56822e-06	-1.39209e-05	1.13361e-05	-6.09746e-05	5.70296e-05	2.44441e-05	5.81287e-05	-2.25282e-05	-2.60896e-06	-7.98294e-06	3.51887e-05	2.54209e-05	2.69285e-05	6.69848e-05	-1.12852e-05	5.55405e-05	-5.27388e-05
AM1C9CShr_f	5.48379e-06	-4.55095e-06	1.41886e-05	1.28645e-05	1.33356e-05	-2.53126e-05	-5.60378e-06	1.03691e-05	1.46415e-05	7.24982e-06	1.58632e-05	-1.43901e-05	-3.27119e-05	-1.80711e-05	-2.86173e-05	1.23318e-05	1.45846e-06	6.89076e-06	-2.10246e-05	6.77234e-06	-1.75467e-05	-4.24139e-05	-2.47755e-05	-7.86097e-06	7.00987e-07	-1.27385e-05	-7.00987e-07	1.52155e-05	-8.61525e-06	1.58051e-05	-2.17647e-05	6.75341e-06
AM1C9CSitr_f	7.22012e-06	1.20946e-05	-3.81107e-06	-5.79055e-05	-2.32576e-05	-3.49504e-05	-5.44486e-06	8.13081e-06	1.14138e-05	7.18102e-06	3.1392e-06	-3.00091e-08	-5.69183e-05	-2.38054e-06	-6.34531e-05	-8.80373e-05	-6.53776e-06	-5.67792e-05	1.0104e-06	3.00091e-08	9.80797e-06	9.86851e-06	8.51165e-06	-0.000105466	-4.92416e-05	-5.68119e-05	1.11611e-05	1.29279e-05	-5.59792e-05	1.86953e-06	1.07618e-05	1.10173e-05
AM1CCShr_f	-4.62365e-05	-5.60436e-05	3.68496e-05	9.2296e-06	-2.12236e-05	-1.08319e-05	2.99735e-05	-1.79882e-06	-5.2261e-05	-4.98482e-06	2.27251e-05	1.15617e-05	1.4778e-05	1.13535e-05	1.79882e-06	2.77093e-05	-5.97828e-05	-3.62618e-05	-6.01461e-05	-5.05465e-05	9.34698e-06	9.58696e-06	-7.2129e-05	2.25512e-05	-9.33879e-05	-4.37966e-05	-8.89141e-06	8.53214e-06	1.16166e-05	-3.78962e-05	1.95436e-05	3.36506e-05
AM1CCSitr_f	0	0	0	0	0	0	0	0	0	0	2.22045e-16	2.22045e-16	0	2.22045e-16	2.22045e-16	2.22045e-16	2.22045e-16	0	2.22045e-16	2.22045e-16	2.22045e-16	2.22045e-16	2.22045e-16	0	0	2.22045e-16	2.22045e-16	2.22045e-16	2.22045e-16	2.22045e-16	0	0
AM1CGLChr_f	1.18032e-06	-5.53585e-06	3.54806e-06	2.98809e-06	-1.09742e-05	-1.93319e-05	-1.06811e-05	3.33277e-07	3.94899e-06	-2.59619e-06	-3.8806e-06	-2.52867e-06	1.35989e-06	6.74865e-07	1.2472e-05	-1.09463e-06	-1.51144e-06	6.74905e-07	2.16372e-06	-2.76111e-06	9.86036e-07	1.0742e-06	7.26226e-06	-3.33277e-07	-3.04221e-06	6.76562e-06	-1.47402e-06	5.02803e-06	-7.13777e-06	5.35532e-06	-7.2995e-05	-1.20964e-06
AM1CSAhr_f	0.0655606	0	0	0	0	0	0	0	0.0884839	0	0.0691972	0	0	0.0740201	0.999999	0.0650727	0.06721	0	0	0	0.0939859	0	0.0674143	0.0672091	0.0685418	0.440434	0	0.154024	0	0	0	0.0624153
AM1CSAitr_f	0.0654057	0	0	0	0	0	0	0	0.0882805	0	0.0690347	0	0	0.0738472	1	0.0649192	0.0670517	0	0	0	0.093771	0	0.0672554	0.067051	0.0683806	0.439813	0	0.153695	0	0	0	0.0622677
AM4N9CShc_f	-1.41449e-05	1.75177e-05	-1.8879e-05	1.36699e-05	-4.97544e-06	-0.000311846	-3.59619e-05	-2.48067e-05	-2.28715e-05	-9.27541e-06	8.02687e-06	-2.6338e-05	-1.1371e-05	4.99779e-07	2.82156e-05	-5.56218e-05	-7.70087e-06	-4.658e-05	2.29227e-05	1.88039e-05	3.38086e-05	7.08618e-05	-4.99779e-07	9.10497e-06	1.58048e-05	5.06924e-05	3.72407e-05	4.98189e-05	3.10555e-05	-1.17048e-06	4.97812e-05	-3.13572e-06
AM4N9CShr_f	-3.98622e-07	5.78996e-06	-1.145e-05	2.50863e-06	8.21531e-06	4.11448e-06	1.51115e-06	-1.27044e-05	-5.45293e-06	2.88757e-06	-9.38923e-06	-3.26564e-06	3.35398e-06	2.159e-06	8.75225e-06	-4.57447e-06	-1.34723e-05	5.55273e-06	-5.92938e-06	9.22115e-06	7.91194e-06	1.2277e-05	-1.0745e-05	-7.89774e-06	-7.29087e-06	6.16828e-06	1.26419e-06	-1.13169e-06	-1.08066e-05	3.98622e-07	-3.94834e-06	-1.07903e-05
AM4N9CSitr_f	-1.99577e-07	5.30605e-06	1.35841e-06	-2.07113e-05	2.1822e-06	5.92992e-06	-3.43069e-06	3.66588e-06	-9.83101e-06	-9.89893e-06	-2.57264e-06	2.71456e-06	3.81193e-06	-9.7902e-06	1.61492e-06	-9.576e-06	-5.80137e-06	3.58344e-06	-5.78158e-06	-1.58425e-06	1.07534e-06	8.0424e-06	4.20086e-06	-1.02437e-05	-1.97882e-06	1.99577e-07	-3.75929e-06	2.46024e-06	-2.49521e-06	-7.38667e-06	7.60117e-06	3.61254e-06
AM4NCShr_f	-2.30319e-05	-2.15907e-05	-4.59174e-05	1.26675e-06	4.86077e-05	7.81033e-06	-5.51452e-06	-7.13836e-06	-2.49817e-05	-0.000107477	-4.26093e-05	-4.57873e-05	-3.7083e-05	-5.83706e-06	-1.26675e-06	1.19211e-05	-6.12667e-06	5.82977e-06	-8.69466e-05	5.33326e-05	2.90196e-05	3.46896e-05	2.3757e-05	-1.42448e-06	1.64456e-05	2.64146e-05	1.81671e-05	4.7869e-05	4.96927e-05	3.96157e-05	1.7291e-05	-1.39117e-05
AM4NCSitr_f	-4.56121e-06	4.12352e-06	7.39328e-06	-4.13813e-06	1.42899e-05	1.12003e-06	-2.66542e-06	6.3847e-06	5.97418e-06	-1.91661e-05	-1.10856e-05	4.87539e-06	-3.62177e-06	1.99284e-05	-2.98571e-05	-5.58163e-07	-1.19398e-06	2.15538e-06	1.0458e-05	-2.08789e-05	6.60047e-06	3.90121e-06	4.62324e-06	-7.34994e-07	-1.59163e-05	-1.50839e-05	-4.08243e-05	-1.8527e-06	5.58163e-07	-1.11425e-05	1.96017e-05	6.21088e-06
AM9CSAhr_f	0.0655629	0	0	0	0	0	0	0	0.0884839	0	0.0691998	0	0	0.0740213	1.00001	0.0650745	0.0672099	0	0	0	0.0939894	0	0.0674166	0.0672113	0.0685435	0.44045	0	0.15403	0	0	0	0.0624158
AM9CSAitr_f	0.0654056	0	0	0	0	0	0	0	0.0882481	0	0.0690335	0	0	0.0738457	0.999939	0.0649176	0.0670423	0	0	0	0.0937646	0	0.0672556	0.0670498	0.0683724	0.439806	0	0.153635	0	0	0	0.0622672
AMACR2p_f*	0.00754073	-0.0250856	-0.0250856	-0.00108641	-0.000277021	0.00386833	0.000609216	-0.003966	0.022535	0.000277021	0.003072	-0.000368355	-0.0250856	-0.0250856	0.974922	0.00503066	0.00356459	-0.0250856	0.00181628	-0.0250856	-0.0250856	-0.00953808	-0.00330039	-0.00408138	0.00123413	0.0189352	-0.00397811	0.00573684	0.0058093	0.00156265	-0.0250856	0.00142127
AMY2e_f	-0.000187636	-0.00647159	-0.0494538	-0.00212909	0.379746	0.910793	-0.0100884	-0.00636845	0.00462542	-0.00264624	0.152701	-0.00431514	-0.00146959	-0.00498396	-0.00606441	0.0225967	0.212896	-0.00328258	0.00433673	0.00781057	0.369392	-0.0148822	-0.0278748	0.0120411	-0.0034301	0.108971	0.0546722	0.0727725	0.373414	0.010498	-0.0430916	0.000187636
AND19ONEc_f	0.241119	-0.0138693	-0.0138693	-0.0138693	0.00455711	0.0682754	0.00390754	-0.0138693	0.00717803	0.00585164	-0.0138693	-0.0138693	-0.0138693	-0.0138693	-0.00390754	-0.0138693	0.00469958	-0.0138693	0.00719367	0.0135548	0.00406191	-0.0138693	-0.0138693	-0.0138693	-0.0138693	0.0728936	-0.0138693	0.00503227	0.103158	0.00809762	0.00558529	0.00660416
APOCFm_f*	0.005326	0.000125889	0.00870549	-0.0263842	-0.102193	-0.0585148	-0.0415204	0.000343746	-0.0671342	0.00678012	-0.00841269	0.00965955	0.0109364	-0.00674186	-0.0109612	-0.00624484	-0.122318	0.0633095	0.112688	-0.000125889	-0.0114844	0.0305038	0.0672372	0.0708918	-0.016429	0.0331329	-0.0872259	0.0398288	0.0565593	0.205904	-0.018877	-0.0147162
APOC_LYS_BTNPm_f*	0.0053533	-0.000196937	0.00831393	-0.027163	-0.102507	-0.0585652	-0.0411749	0.000196937	-0.0671236	0.00656014	-0.00870602	0.00937155	0.0104707	-0.00703057	-0.0116713	-0.00636804	-0.122475	0.0614088	0.113078	0.000337897	-0.011876	0.0294718	0.0659646	0.069659	-0.0165497	0.0324165	-0.0872129	0.0396412	0.0557489	0.207472	-0.0189784	-0.0148565
ARACHCRNt_f*	0.062096	-0.00591412	-6.65491e-06	-0.0127365	-0.0127474	-0.00181447	-0.00522917	-0.00419754	0.00422458	-0.00124759	-0.0324344	0.000746815	0.31872	0.571606	0.90612	0.00350002	6.65491e-06	0.203193	-0.00140681	-0.0372066	0.0472557	-0.00532415	-0.00179991	0.00221684	-0.000594452	0.113147	0.00272753	0.0440238	0.00917447	0.00181942	-0.0302404	-0.0190577
ARGALAALAr_f	-0.0889541	-0.0889541	-0.0889541	-0.0889541	0.404291	0.766203	-0.0889541	-0.0889541	0.000452941	-0.0889541	-0.00181643	-0.0889541	-0.000452941	0.00454076	0.0143447	0.00121851	0.00369954	-0.0573391	0.00459774	-0.0889541	0.00815083	0.0020305	0.0072404	0.00386651	-0.0229817	0.0642562	0.00576585	-0.0176555	-0.00527876	0.0101542	-0.000856486	0.0224931
ARGALAPHEr_f	-0.0699403	-0.0699403	-0.0699403	-0.0699403	0.498504	0.93006	-0.0699403	-0.0699403	0.00010618	-0.0699403	-0.000788836	-0.0699403	0.000106181	0.00166075	0.00217831	0.000106216	0.000106241	-0.0474052	0.000106208	-0.0699403	0.000106217	0.00010619	0.000106202	0.00384426	-0.0197618	0.0381243	-0.00221055	-0.0197618	-0.00135359	-0.00010618	0.00010624	0.0221726
ARGALATHRr_f	-0.0699396	-0.0699396	-0.0699396	-0.0699396	0.498504	0.93006	-0.0699396	-0.0699396	0.000106478	-0.0699396	-0.000788208	-0.0699396	0.000106664	0.00166136	0.00217794	0.000106168	0.000106829	-0.0474048	0.000106658	-0.0699396	0.0001067	0.000106026	0.000106649	0.00384446	-0.0197614	0.0381249	-0.00221007	-0.0197612	-0.00135298	-0.000106026	0.000106879	0.022173
ARGARGLYSr_f	-0.0699403	-0.0699403	-0.0699403	-0.0699403	0.498504	0.93006	-0.0699403	-0.0699403	0.000106157	-0.0699403	-0.000788907	-0.0699403	0.000106157	0.00166067	0.00217828	0.000106157	0.000106157	-0.0474053	0.000106157	-0.0699403	0.000106157	0.000106156	0.000106157	0.00384422	-0.0197619	0.0381242	-0.00221059	-0.0197619	-0.00135368	-0.000106156	0.000106157	0.0221726
ARGARGMETr_f	-0.0699402	-0.0699402	-0.0699402	-0.0699402	0.498504	0.93006	-0.0699402	-0.0699402	0.000106289	-0.0699402	-0.000788767	-0.0699402	0.000106309	0.00166082	0.00217805	0.000106257	0.000106297	-0.0474052	0.000106181	-0.0699402	0.000106194	0.000106182	0.000106206	0.00384427	-0.0197618	0.0381244	-0.00221058	-0.0197618	-0.00135354	-0.000106181	0.000106315	0.0221726
ARGARGr_f	-0.0699403	-0.0699403	-0.0699403	-0.0699403	0.498504	0.93006	-0.0699403	-0.0699403	0.000106156	-0.0699403	-0.000788907	-0.0699403	0.000106156	0.00166067	0.00217828	0.000106156	0.000106156	-0.0474053	0.000106156	-0.0699403	0.000106156	0.000106156	0.000106156	0.00384422	-0.0197619	0.0381242	-0.00221059	-0.0197619	-0.00135368	-0.000106156	0.000106156	0.0221726
ARGCYSGLYr_f	-0.0699403	-0.0699403	-0.0699403	-0.0699403	0.498504	0.93006	-0.0699403	-0.0699403	0.000106158	-0.0699403	-0.000788891	-0.0699403	0.000106165	0.00166069	0.00217826	0.000106161	0.000106174	-0.0474053	0.000106169	-0.0699403	0.000106162	0.000106146	0.000106155	0.00384423	-0.0197619	0.0381242	-0.00221058	-0.0197619	-0.00135366	-0.000106146	0.000106176	0.0221726
ARGCYSSERr_f	-0.0699395	-0.0699395	-0.0699395	-0.0699395	0.498504	0.93006	-0.0699395	-0.0699395	0.00010668	-0.0699395	-0.000788251	-0.0699395	0.000106333	0.0016613	0.00217733	0.000106357	0.000106982	-0.0474048	0.000106363	-0.0699395	0.000106271	0.000106713	0.000106511	0.00384506	-0.0197615	0.0381236	-0.0022104	-0.0197613	-0.00135284	-0.000106271	0.000106784	0.0221727
ARGGLUGLUr_f	-0.0699403	-0.0699403	-0.0699403	-0.0699403	0.498504	0.93006	-0.0699403	-0.0699403	0.000106158	-0.0699403	-0.000788904	-0.0699403	0.000106159	0.00166067	0.00217828	0.000106154	0.000106158	-0.0474053	0.000106154	-0.0699403	0.000106159	0.000106154	0.000106158	0.00384422	-0.0197619	0.0381242	-0.00221059	-0.0197619	-0.00135368	-0.000106154	0.000106159	0.0221726
ARGGLUPROr_f	-0.0699403	-0.0699403	-0.0699403	-0.0699403	0.498504	0.93006	-0.0699403	-0.0699403	0.000106165	-0.0699403	-0.000788895	-0.0699403	0.000106169	0.00166068	0.00217828	0.000106163	0.00010617	-0.0474053	0.000106169	-0.0699403	0.000106163	0.000106165	0.000106168	0.00384424	-0.0197619	0.0381242	-0.00221058	-0.0197619	-0.00135368	-0.000106163	0.000106165	0.0221726
ARGGLYGLYr_f	-0.0889541	-0.0889541	-0.0889541	-0.0889541	0.404291	0.766203	-0.0889541	-0.0889541	0.000452929	-0.0889541	-0.00181644	-0.0889541	-0.000452929	0.00454075	0.0143447	0.0012185	0.00369954	-0.0573391	0.00459773	-0.0889541	0.00815084	0.0020305	0.0072404	0.00386651	-0.0229817	0.0642563	0.00576585	-0.0176555	-0.00527876	0.0101542	-0.000856487	0.0224931
ARGHISTHRr_f	-0.0699396	-0.0699396	-0.0699396	-0.0699396	0.498504	0.93006	-0.0699396	-0.0699396	0.000106797	-0.0699396	-0.000788165	-0.0699396	0.000106696	0.0016613	0.00217825	0.000106486	0.00010687	-0.0474046	0.000106923	-0.0699396	0.000106566	0.000106273	0.000106724	0.00384498	-0.0197611	0.0381246	-0.00221014	-0.0197611	-0.00135289	-0.000106273	0.000106962	0.0221729
ARGLEUPHEr_f	-0.0699403	-0.0699403	-0.0699403	-0.0699403	0.498503	0.93006	-0.0699403	-0.0699403	0.000106162	-0.0699403	-0.000788898	-0.0699403	0.000106162	0.00166067	0.00217828	0.000106162	0.000106161	-0.0474053	0.000106158	-0.0699403	0.000106159	0.000106152	0.000106161	0.00384422	-0.0197619	0.0381242	-0.00221059	-0.0197619	-0.00135368	-0.000106152	0.000106166	0.0221726
ARGLYSASPr_f	-0.0699316	-0.0699316	-0.0699316	-0.0699316	0.498513	0.930081	-0.0699316	-0.0699316	0.000110761	-0.0699316	-0.000783332	-0.0699316	0.000110113	0.00166944	0.00217584	0.000104538	0.000112417	-0.0473975	0.000115283	-0.0699316	0.000100686	0.000114843	0.000112495	0.0038513	-0.0197536	0.0381012	-0.00220581	-0.0197678	-0.00134722	-0.000100686	0.000114595	0.0221781
ARGPHEARGr_f	-0.0699403	-0.0699403	-0.0699403	-0.0699403	0.498504	0.93006	-0.0699403	-0.0699403	0.000106156	-0.0699403	-0.000788907	-0.0699403	0.000106156	0.00166067	0.00217828	0.000106156	0.000106157	-0.0474053	0.000106156	-0.0699403	0.000106157	0.000106156	0.000106156	0.00384422	-0.0197619	0.0381242	-0.00221059	-0.0197619	-0.00135368	-0.000106156	0.000106157	0.0221726
ARGPROMETr_f	-0.0699403	-0.0699403	-0.0699403	-0.0699403	0.498504	0.93006	-0.0699403	-0.0699403	0.000106215	-0.0699403	-0.00078884	-0.0699403	0.000106126	0.00166075	0.00217816	0.000106209	0.000106206	-0.0474053	0.000106172	-0.0699403	0.000106112	0.000106164	0.000106181	0.00384418	-0.0197619	0.0381242	-0.00221053	-0.0197618	-0.0013536	-0.000106112	0.000106227	0.0221725
ARGPROTHRr_f	-0.0699401	-0.0699401	-0.0699401	-0.0699401	0.498503	0.93006	-0.0699401	-0.0699401	0.000105952	-0.0699401	-0.000788745	-0.0699401	0.000105999	0.00166087	0.00217769	0.000106238	0.000106337	-0.0474052	0.000106129	-0.0699401	0.000106345	0.000106297	0.000106325	0.00384415	-0.0197621	0.0381244	-0.00221109	-0.0197617	-0.00135351	-0.000105952	0.000106364	0.0221724
ARGSERSERr_f	-0.0699392	-0.0699392	-0.0699392	-0.0699392	0.498504	0.930061	-0.0699392	-0.0699392	0.00010732	-0.0699392	-0.000787754	-0.0699392	0.000106188	0.00166187	0.00217944	0.000106691	0.000107239	-0.0474042	0.000107155	-0.0699392	0.000106819	0.000105859	0.000106987	0.00384503	-0.0197611	0.0381245	-0.00220939	-0.0197608	-0.00135251	-0.000105859	0.000107356	0.0221734
ARGTYRVALr_f	-0.0699394	-0.0699394	-0.0699394	-0.0699394	0.498504	0.93006	-0.0699394	-0.0699394	0.000105962	-0.0699394	-0.00078794	-0.0699394	0.000106613	0.00166163	0.00217845	0.000106566	0.00010699	-0.0474045	0.000106761	-0.0699394	0.000106935	0.000106324	0.000106196	0.00384478	-0.0197614	0.038125	-0.00220965	-0.0197612	-0.00135273	-0.000105962	0.000106915	0.0221729
ARGVALCYSr_f	-0.0699393	-0.0699393	-0.0699393	-0.0699393	0.498504	0.930061	-0.0699393	-0.0699393	0.00010651	-0.0699393	-0.000787986	-0.0699393	0.000106498	0.00166172	0.00217773	0.000106712	0.00010714	-0.0474045	0.000106876	-0.0699393	0.000106974	0.000106831	0.000107079	0.00384474	-0.0197609	0.0381246	-0.00220997	-0.019761	-0.00135265	-0.000106498	0.000107211	0.0221731
ARGVALTRPr_f	-0.0699394	-0.0699394	-0.0699394	-0.0699394	0.498504	0.930061	-0.0699394	-0.0699394	0.000106116	-0.0699394	-0.000788054	-0.0699394	0.000106893	0.00166144	0.00217747	0.000106297	0.000107049	-0.0474049	0.000106915	-0.0699394	0.00010707	0.000106761	0.000106869	0.0038445	-0.0197611	0.0381236	-0.00220994	-0.0197611	-0.00135284	-0.000106116	0.000107097	0.022173
ASNASNARGr_f	-0.0699391	-0.0699391	-0.0699391	-0.0699391	0.498505	0.930061	-0.0699391	-0.0699391	0.000107165	-0.0699391	-0.00078796	-0.0699391	0.000106274	0.00166196	0.00217874	0.000106837	0.000107122	-0.0474045	0.000107265	-0.0699391	0.000106707	0.000107433	0.000106944	0.00384492	-0.0197611	0.0381246	-0.00220941	-0.0197606	-0.00135243	-0.000106274	0.000107451	0.0221725
ASNCYSCYSr_f	-0.0699394	-0.0699394	-0.0699394	-0.0699394	0.498504	0.930061	-0.0699394	-0.0699394	0.000105776	-0.0699394	-0.000788047	-0.0699394	0.000106664	0.00166161	0.00217754	0.000106354	0.00010678	-0.0474047	0.000106665	-0.0699394	0.000106333	0.000106347	0.000106634	0.00384433	-0.0197612	0.0381251	-0.00220967	-0.0197613	-0.0013528	-0.000105776	0.000107074	0.0221726
ASNMETPROr_f	-0.0699388	-0.0699388	-0.0699388	-0.0699388	0.498505	0.930061	-0.0699388	-0.0699388	0.000107189	-0.0699388	-0.000787315	-0.0699388	0.000106751	0.00166228	0.0021785	0.000107443	0.000107701	-0.047404	0.000107651	-0.0699388	0.00010692	0.000107396	0.000107715	0.0038458	-0.0197607	0.0381235	-0.00220901	-0.0197606	-0.00135212	-0.000106751	0.000107741	0.022174
ASNPHEASPr_f	-0.0699231	-0.0699231	-0.0699231	-0.0699231	0.498518	0.930077	-0.0699231	-0.0699231	0.00012027	-0.0699231	-0.000783163	-0.0699231	0.000120344	0.001677	0.00217933	0.000122908	0.000122211	-0.0473897	0.000119815	-0.0699231	0.000121121	0.000115353	9.60114e-05	0.00385927	-0.0197469	0.0381357	-0.00219858	-0.0197554	-0.00133733	-9.60114e-05	0.000122246	0.0221896
ASNPHECYSr_f	-0.0699393	-0.0699393	-0.0699393	-0.0699393	0.498504	0.930061	-0.0699393	-0.0699393	0.00010718	-0.0699393	-0.000787948	-0.0699393	0.000106467	0.0016617	0.00217928	0.000107162	0.000106704	-0.0474047	0.000107127	-0.0699393	0.000107075	0.000105728	0.000106717	0.00384415	-0.0197613	0.0381245	-0.00221029	-0.019761	-0.00135266	-0.000105728	0.000107184	0.0221736
ASNTYRGLYr_f	-0.0699396	-0.0699396	-0.0699396	-0.0699396	0.498504	0.93006	-0.0699396	-0.0699396	0.000106038	-0.0699396	-0.000788342	-0.0699396	0.000106832	0.00166142	0.00217768	0.000106192	0.000106673	-0.047405	0.000106548	-0.0699396	0.000105926	0.000105856	0.000106723	0.00384495	-0.0197619	0.0381236	-0.00220985	-0.0197613	-0.00135297	-0.000105856	0.00010671	0.0221732
ASNTYRPHEr_f	-0.0699386	-0.0699386	-0.0699386	-0.0699386	0.498505	0.930061	-0.0699386	-0.0699386	0.000106294	-0.0699386	-0.000787262	-0.0699386	0.000106778	0.00166242	0.00217882	0.00010774	0.000107844	-0.0474038	0.000107021	-0.0699386	0.000107883	0.000107743	0.000107121	0.00384561	-0.0197608	0.0381249	-0.00220953	-0.0197603	-0.00135196	-0.000106294	0.000107917	0.0221732
ASNTYRTHRr_f	-0.0699386	-0.0699386	-0.0699386	-0.0699386	0.498505	0.930061	-0.0699386	-0.0699386	0.000107056	-0.0699386	-0.000787401	-0.0699386	0.000107157	0.00166238	0.0021778	0.000105671	0.000107766	-0.047404	0.000106884	-0.0699386	0.000106765	0.000107771	0.000107149	0.00384483	-0.0197611	0.0381248	-0.00220976	-0.0197605	-0.00135204	-0.000105671	0.000107034	0.0221734
ASPALAARGr_f	-0.0699208	-0.0699208	-0.0699208	-0.0699208	0.498498	0.930077	-0.0699208	-0.0699208	0.000125265	-0.0699208	-0.000777609	-0.0699208	0.000124393	0.00167775	0.00218097	8.80491e-05	0.000120908	-0.047386	9.74133e-05	-0.0699208	0.000117264	0.000121763	0.000121177	0.0038636	-0.0197459	0.0381425	-0.00220243	-0.0197447	-0.00133529	-8.80491e-05	0.000124651	0.0221924
ASPASNGLUr_f	-0.0699322	-0.0699322	-0.0699322	-0.0699322	0.498511	0.930063	-0.0699322	-0.0699322	0.000105659	-0.0699322	-0.000781603	-0.0699322	0.000111063	0.00166704	0.00218195	0.000111808	0.000101649	-0.0473991	0.000109098	-0.0699322	0.000107142	0.000110415	0.000106104	0.00384027	-0.0197622	0.0381208	-0.00221056	-0.0197681	-0.00134563	-9.86401e-05	9.86401e-05	0.0221801
ASPGLUPROr_f	-0.0699289	-0.0699289	-0.0699289	-0.0699289	0.498517	0.930068	-0.0699289	-0.0699289	0.000116713	-0.0699289	-0.000789258	-0.0699289	0.00011611	0.00167237	0.00217587	0.000112884	0.000116762	-0.0473952	0.000116582	-0.0699289	0.000118108	0.000108888	9.92855e-05	0.0038537	-0.0197615	0.0381358	-0.0022031	-0.0197639	-0.00134111	-9.92855e-05	0.000105653	0.0221839
ASPGLUTRPr_f	-0.0699196	-0.0699196	-0.0699196	-0.0699196	0.498523	0.930074	-0.0699196	-0.0699196	0.000116611	-0.0699196	-0.000769896	-0.0699196	0.00012625	0.00167975	0.00218402	0.00012404	0.000124569	-0.0473861	0.000126231	-0.0699196	0.000113154	9.78037e-05	0.000122373	0.00385332	-0.019743	0.0381261	-0.00219312	-0.0197513	-0.0013373	-9.78037e-05	0.00012415	0.0221921
ASPGLUr_f	-0.0699323	-0.0699323	-0.0699323	-0.0699323	0.498496	0.930067	-0.0699323	-0.0699323	0.000113802	-0.0699323	-0.000785503	-0.0699323	0.000114791	0.0016667	0.00217847	0.000113507	9.83643e-05	-0.0473982	0.000114179	-0.0699323	0.000112937	0.00010666	0.000109698	0.00384645	-0.0197567	0.0381118	-0.00220747	-0.0197567	-0.00134498	-9.83643e-05	0.000112562	0.0221808
ASPHISCYSr_f	-0.0699284	-0.0699284	-0.0699284	-0.0699284	0.498514	0.930068	-0.0699284	-0.0699284	0.000107093	-0.0699284	-0.000793889	-0.0699284	0.000115928	0.00166825	0.00218827	0.000117437	0.00010396	-0.0473947	0.000115303	-0.0699284	0.000116061	0.000106244	0.000110726	0.0038522	-0.0197508	0.0381241	-0.00220478	-0.0197513	-0.00134164	-0.00010396	0.000115623	0.0221814
ASPHISPROr_f	-0.0699298	-0.0699298	-0.0699298	-0.0699298	0.498507	0.93005	-0.0699298	-0.0699298	0.000114784	-0.0699298	-0.000783719	-0.0699298	0.000112517	0.00166747	0.00217513	0.000115893	9.97964e-05	-0.0473964	0.00011556	-0.0699298	0.000114143	0.000103628	0.000115703	0.00385264	-0.0197541	0.0381338	-0.00220194	-0.0197539	-0.00134372	-9.97964e-05	0.000106248	0.022174
ASPLYSGLUr_f	-0.0699317	-0.0699317	-0.0699317	-0.0699317	0.498497	0.930068	-0.0699317	-0.0699317	0.000103979	-0.0699317	-0.000786837	-0.0699317	0.000114256	0.00166757	0.00216771	0.000111046	0.000109628	-0.0473984	0.000114996	-0.0699317	0.000113076	0.000114874	0.000114237	0.00384226	-0.0197533	0.0381248	-0.00220535	-0.019753	-0.00134464	-0.000103979	0.000110826	0.0221803
ASPLYSHISr_f	-0.0699337	-0.0699337	-0.0699337	-0.0699337	0.498503	0.930063	-0.0699337	-0.0699337	0.000109787	-0.0699337	-0.000801974	-0.0699337	0.000110098	0.00166599	0.00217065	0.000110495	0.000108425	-0.0474028	0.000111419	-0.0699337	0.000100468	0.000112604	0.000112669	0.00384794	-0.0197568	0.0381291	-0.00224075	-0.0197606	-0.00134632	-0.000100468	0.0001129	0.0221714
ASPMETASPr_f	-0.0699324	-0.0699324	-0.0699324	-0.0699324	0.498502	0.930062	-0.0699324	-0.0699324	0.000109004	-0.0699324	-0.000781662	-0.0699324	0.000110895	0.00165738	0.00218426	0.000113211	0.000101164	-0.0474004	0.00011345	-0.0699324	0.000111484	0.000112031	0.000101567	0.00384826	-0.0197548	0.0381318	-0.00220287	-0.0197548	-0.00134782	-0.000101164	0.000113385	0.0221785
ASPPROLYSr_f	-0.0699314	-0.0699314	-0.0699314	-0.0699314	0.498516	0.930078	-0.0699314	-0.0699314	0.000104584	-0.0699314	-0.000781598	-0.0699314	0.000114094	0.00166834	0.00218328	0.00011184	0.000112981	-0.0473972	0.000115285	-0.0699314	0.000112391	0.000113852	0.000101458	0.00385382	-0.0197572	0.0381218	-0.00220704	-0.019765	-0.00134553	-0.000101458	0.000115814	0.0221796
ASPVALASNr_f	-0.0699366	-0.0699366	-0.0699366	-0.0699366	0.498492	0.930047	-0.0699366	-0.0699366	0.000103708	-0.0699366	-0.000795921	-0.0699366	0.000109158	0.00166013	0.00215956	0.000105718	0.000106504	-0.0474025	0.000109119	-0.0699366	0.000103088	0.000109605	0.000103485	0.00384095	-0.0197592	0.0381232	-0.00221029	-0.0197655	-0.00135089	-0.000103088	0.000103249	0.0221706
ATVACIDhc_f	-0.0255554	-0.0478837	-0.00324819	-0.0478837	7.58707e-06	9.58137e-06	0.01494	-0.00275579	-0.0135691	-0.00230078	-0.0478837	-0.0478837	0.00330433	-0.0478837	0.95205	0.0160184	3.50744e-06	-0.0084144	0.0241998	1.82551e-05	0.00584928	0.146233	-0.0344034	0.0264805	0.000478094	-3.50744e-06	-0.0478837	-0.00887485	0.030446	0.0011403	-1.07978e-05	0.003312
ATVACIDhr_f	0	0	0	0	0	0	0	0	0	0	0	0	0	0	1.00022	0	0	0	0	0	0	0	0	0	0	0	0	0	0	0	0	0
ATVACIDitr_f	-0.000935608	-0.0205222	-0.0205222	-0.0205222	0.00200291	0.00498377	-0.0205222	-0.0205222	0.00410072	-0.0205222	0.004056	-0.0205222	-0.0205222	0.00639754	0.979405	0.000335023	0.00375487	-0.0205222	-0.0205222	-0.0205222	0.00888154	-0.000335023	0.00428793	0.00370022	0.0056182	0.080181	-0.000916577	0.0193425	-0.00244967	0.00269083	-0.0205222	0.00283032
ATVACYLGLUChc_f	0	0	0	0	0	0	0	0	0	0	0	0	0	0	0.999888	0	0	0	0	0	0.033484	0	0	0.0221666	0	0	0	0	0	0	0	0
ATVETHGLUChc_f	0	0	0	0	0	0	0	0	0	0	0	0	0	0	1.00002	0	0	0	0	0	0	0	0	0	0	0	0	0	0	0	0	0
ATVLACGLCURhc_f	0	0	0	0	0	0	0	0	0	0	0	0	0	0	1.00003	0	0	0	0	0	0.0192312	0	0	0.012649	0	0	0	0	0	0	0	0
ATVLACh2r_f	0	0	0	0	0	0	0	0	0	0	0	0	0	0	1.00017	0	0	0	0	0	0.0352571	0	0	0.023363	0	0	0	0	0	0	0	0
ATVLAChc_f	2.81648e-05	3.52544e-05	-6.7204e-05	-8.46383e-06	-8.2751e-05	-2.88897e-05	-2.44351e-05	-0.000162414	-3.79683e-05	2.98678e-05	1.4302e-05	4.02406e-05	1.99164e-05	-3.97205e-05	0.3208	2.9469e-05	3.36156e-05	-8.83057e-05	-7.5136e-05	4.45834e-05	-1.95372e-05	-4.03688e-08	8.35087e-06	4.03688e-08	-1.55163e-05	-1.39454e-05	4.76153e-06	3.2147e-06	3.12482e-05	-1.59393e-05	8.18855e-06	-3.29255e-05
ATVLAChr_f	0	0	0	0	0	0	0	0	0	0	0	0	0	0	1.00025	0	0	0	0	0	0.0206633	0	0	0.013605	0	0	0	0	0	0	0	0
ATVLACitr_f	0.0645852	0	0	0	0	0	0	0	0.0870733	0	0.0681569	0	0	0.0729064	0.999351	0.0640239	0.0661897	0	0	0	0.0925935	0	0.0663872	0.066178	0.0674687	0.436274	0	0.151891	0	0	0	0.061478
B3GNT312g_f*	0	0	0	0	0	0	0.332287	0	0.343659	0	0.342429	0	0	0	0.257861	0.343008	0.342733	0	0	0	0.31415	0	0.343336	0.312355	0.342589	0.342792	0	0.64639	0	0	0	0.730823
B3GNT314g_f	0	0	0	0	0	0	0	0	0	0	0	0	0	0	0	0.337261	0	0	0	0	0.307336	0	0	0	0.337307	0	0	0.673125	0	0	0	0
BAAT1x_f*	0	0	0	0	0.0271056	0.0278089	0	0	0	0	0	0	0	0	0.998534	0	0	0	0	0	0	0	0	0	0	0	0	0	0	0	0	0
BAAT3x_f*	0	0	0	0	0.0255422	0.0267393	0	0	0	0	0	0	0	0	0.999128	0	0	0	0	0	0	0	0	0	0	0	0	0	0	0	0	0
BAAT4x_f*	0	0	0	0	0.0243855	0.0250188	0	0	0	0	0	0	0	0	0.998839	0	0	0	0	0	0	0	0	0	0	0	0	0	0	0	0	0
BACCLm_f*	0.00541093	0.000395959	0.00854137	-0.0263517	-0.101412	-0.0581756	-0.0408872	0.000201171	-0.0667276	0.00687432	-0.00838521	0.00960055	0.0108752	-0.00671745	-0.010882	-0.00624164	-0.121478	0.0631334	0.11215	-0.000201171	-0.0114277	0.0304076	0.0669993	0.0706306	-0.0163499	0.0329903	-0.0866925	0.0395953	0.0563171	0.20512	-0.0188031	-0.0146615
BGAL1e_f	0.846603	-0.0204327	4.43623e-05	-0.0918106	-0.03552	-0.0442775	-0.00046575	-0.0347206	0.0539267	-0.0405341	-0.0320779	-0.0197328	-0.000675923	-0.00548764	0.241677	0.0341342	0.0710583	-0.0365906	-0.0207233	0.00727452	0.0421763	0.13155	0.0112781	-0.000278669	0.0219251	-4.43623e-05	0.0357067	0.0452183	0.0733218	0.206811	-0.027176	0.00117344
BGAL1l_f	0.368466	-0.0170041	-0.000536335	-0.0153601	-0.104118	-0.00616268	-0.0142042	-0.0705574	0.0219561	-0.0145371	-0.0571019	0.000536335	-0.00553076	0.0712326	0.0845491	0.034744	-0.0261808	0.0379877	-0.00380025	-0.0841237	0.0118158	0.136129	-0.0141376	0.0159985	0.00397251	0.0887241	0.0355723	0.0368563	0.0455479	0.0612561	-0.0811082	-0.0181354
BGAL2l_f*	0.219105	-0.514867	-0.0131119	-0.514867	-0.0600063	0.0863661	0.00491939	-0.0676969	0.205194	-0.0434529	-0.0712519	-0.0166549	0.0184554	0.11515	-0.514867	0.0766549	0.0251123	-0.0214285	-0.0228581	-0.514867	-0.00491939	0.0721437	0.00705416	-0.514867	-0.514867	0.0934073	0.0631574	0.215928	0.0341443	0.0893144	-0.0746784	0.151272
BGAL3l_f	0.491849	-0.000581204	0.031851	-0.177963	-0.132577	-0.0580362	0.0346056	-0.054091	0.116584	-0.054383	-0.279546	-0.0206635	0.0278004	0.0242789	-0.12249	0.092704	0.116402	-0.0474081	0.000581204	-0.247374	-0.196902	0.195451	0.0484206	-0.245752	-0.242676	0.0716627	-0.231652	0.103426	0.096564	0.307542	-0.0429902	0.0263587
BGLUGCHe_f	6.10724e-05	1.11354e-05	-3.40465e-05	4.04676e-05	2.08859e-06	-2.4085e-05	1.23589e-05	1.64101e-05	4.68607e-07	4.99757e-05	-0.00302816	1.44487e-05	-6.02207e-05	-6.93045e-05	-2.26102e-05	-4.924e-06	5.61027e-05	-8.35651e-06	-0.00287538	4.7058e-05	-2.57793e-05	-0.00396466	1.87187e-05	2.7154e-05	-1.7677e-05	-9.65455e-05	5.89612e-05	-1.56016e-05	1.4319e-05	-9.9279e-06	-4.68607e-07	1.17954e-05
BGLUTCHLe_f	-4.68995e-06	9.93795e-07	-8.78391e-06	6.41446e-06	6.48094e-07	-0.00181593	-1.28116e-06	-0.00171241	2.25803e-05	-0.000392328	1.72842e-05	7.69875e-06	-2.09213e-05	-4.21953e-05	-8.15582e-06	7.76933e-07	3.05601e-06	-4.22589e-06	1.27777e-05	2.34158e-05	6.31759e-06	-0.00184336	1.50602e-05	-1.16375e-05	-6.39976e-06	-0.00234407	1.99203e-05	9.1551e-06	-1.67868e-05	1.50075e-05	2.30188e-05	-6.48094e-07
BGLUTDECHOe_f	3.73476e-05	4.00043e-05	5.73503e-05	-0.00123246	6.31826e-05	3.47895e-05	6.57617e-05	4.95285e-05	2.71013e-05	5.68647e-05	1.16178e-05	-1.07254e-05	-5.64987e-05	-7.98689e-05	-0.000162983	-0.000157841	3.90703e-05	-2.42611e-05	-4.87953e-06	-2.58255e-05	7.77716e-06	2.5514e-05	-2.68794e-05	-5.83405e-05	2.79012e-05	-0.00341584	-0.00361849	-5.43588e-05	-0.00348868	4.87953e-06	8.10966e-05	-0.00168355
BGLYFm_f	-1.87866e-06	7.98768e-06	-5.00057e-06	-2.50953e-05	4.04539e-06	-1.32735e-05	-1.02418e-05	3.84339e-06	1.33095e-05	-2.97045e-05	-1.27742e-05	6.36543e-07	-7.40699e-06	1.99036e-06	-1.63606e-05	9.43153e-06	4.15347e-06	-6.55718e-07	1.02975e-05	6.63657e-06	1.92045e-06	-6.36543e-07	9.16871e-07	8.69761e-06	-1.96642e-06	9.19026e-07	1.53225e-05	-3.28124e-06	1.88502e-05	-2.45666e-06	-5.92321e-06	-1.51043e-05
BIDGLCURr_f	0	0	0	0	0	0	0	0	0	0	0	0	0	0	0	0	0	0	0	0	0	0	0	0	0	0	0	0	0	0	0	0
BTNDm_f*	0.00538515	-0.000111231	0.00806309	-0.0267516	-0.102591	-0.0583884	-0.041014	0.000111231	-0.0669051	0.00648242	-0.00886513	0.00919453	0.0101734	-0.00718915	-0.0121163	-0.00640766	-0.122404	0.0600745	0.113329	0.000705451	-0.0120756	0.0287515	0.0650561	0.0687766	-0.01659	0.0319353	-0.0870837	0.0395261	0.0551726	0.208541	-0.0189897	-0.0149068
BTNPLm_f*	0.00530946	5.98203e-05	0.00882906	-0.026062	-0.10149	-0.058197	-0.0408618	0.000230558	-0.0670629	0.00663023	-0.00824672	0.00978402	0.0110549	-0.00657501	-0.0107508	-0.00609911	-0.121722	0.0634296	0.11251	-5.98203e-05	-0.0112973	0.0306397	0.0673093	0.0709416	-0.0162342	0.0332196	-0.0868076	0.0398504	0.0565978	0.205559	-0.0186921	-0.0145433
BUP2_f*	0	0	0	0	0	0	0	0	0	0	0	0	0.0582474	0	0.999997	0	0	0	0	0	0	0	0	0	0	0	0	0	0	0	0	0
BZCOAFm_f	3.46617e-06	-6.73545e-06	3.01089e-06	-9.88637e-06	3.53429e-06	-3.85776e-06	2.20858e-07	-4.2013e-05	2.68817e-07	4.52492e-07	1.53214e-06	4.31894e-06	-6.28666e-06	2.92457e-06	2.4342e-06	-4.97371e-05	-7.00922e-06	6.08962e-07	-3.30633e-06	-1.99672e-06	4.15583e-06	-2.26486e-05	-2.49917e-05	-4.79737e-06	-3.82338e-06	1.45962e-06	-2.23805e-05	4.68022e-06	3.84389e-06	-2.09434e-05	5.29972e-06	-2.20858e-07
C100CPT1_f	0.00911776	0.00204039	-0.0194989	-0.0265954	-0.0163898	0.00725231	-0.0457002	-0.00204039	0.0563749	0.0254694	-0.00703338	0.112385	0.769672	0.840657	0.127019	0.00451485	0.12494	0.655219	-0.011136	-0.0464582	-0.0151734	0.00512866	-0.0141886	-0.0156563	-0.0316811	0.0133096	-0.010514	0.00989799	0.00583943	-0.0270181	-0.0230542	-0.0226148
C10DCCACT_f	0.00449576	-0.00964916	0.00146442	-0.00469584	-0.0450696	-0.00416189	0.000530254	-0.0139868	0.0406774	0.000214528	-0.00299454	-0.00121319	0.0363461	0.107377	0.954837	0.00286724	0.00810028	-0.0450696	-0.000214528	-0.0235421	0.00169117	-0.028173	-0.000962145	0.00245743	0.000512872	0.065967	-0.00446399	0.026785	-0.00157103	0.00225064	-0.0161872	-0.000385612
C10DCc_f	0.00779718	0.00292075	-0.0221463	-0.0286041	-0.0182088	0.00755912	-0.0511978	-0.00292075	0.0577799	0.0269837	-0.00748127	0.121884	0.781424	0.841196	0.126118	0.00491566	0.135492	0.666863	-0.0124382	-0.0504102	-0.0182427	0.00614036	-0.015232	-0.0176259	-0.0347943	0.0123382	-0.0120781	0.00697633	0.00676238	-0.0301213	-0.0238675	-0.0245981
C10OHc_f*	0.0178017	-0.0190934	-0.00574649	-0.0184477	-0.00185637	0.00804701	-0.00557647	0.00336984	0.0212454	0.0137464	-0.00247608	0.0425213	0.294051	0.676099	0.217335	0.000594468	0.0668646	0.41591	-0.0032014	-0.0164703	0.0103422	0.00552836	-0.0153571	-0.000594468	-0.0146142	0.0113023	-0.000913	0.0458204	-0.00446125	-0.000948993	-0.0241805	-0.00655413
C120CPT1_f	0.00579698	0.00211861	-0.0161848	-0.0209295	-0.0133332	0.00558991	-0.0371973	-0.00211861	0.0432196	0.0200115	-0.00552208	0.0923922	0.710857	0.779545	0.0995482	0.00377864	0.10324	0.586624	-0.00912224	-0.0366588	-0.0133327	0.00450855	-0.0112151	-0.0129094	-0.0253986	0.00914252	-0.00887137	0.00522793	0.00496769	-0.0219809	-0.017539	-0.01801
C12DCACOT_f	0.114127	-0.00733123	0.0339384	-0.0227354	-0.0178644	-0.0363415	-0.0256367	-0.0196539	0.0214887	-0.00563353	-0.0613344	-0.00110494	0.192604	0.276064	0.743721	0.0119212	0.00110494	0.210498	-0.00145817	-0.0948354	0.00583341	-0.0149639	0.0170515	0.0170009	0.0029058	0.136736	-0.0449184	0.0521691	-0.0295891	0.0333658	-0.0699599	-0.0309103
C12DCACT_f	0.00780186	0.00293892	-0.0223815	-0.0288975	-0.0183801	0.00757664	-0.0517206	-0.00293892	0.058103	0.0271262	-0.0075546	0.12271	0.780967	0.840444	0.126857	0.00509199	0.136349	0.667232	-0.0125851	-0.0508743	-0.0183953	0.00616173	-0.0153637	-0.0178326	-0.035107	0.0124084	-0.01224	0.00698654	0.00675117	-0.0303335	-0.0241377	-0.0248084
C12DCTD_f	0.114322	-0.00723871	0.0347022	-0.0228826	-0.0179634	-0.0369206	-0.0259219	-0.0206371	0.0216352	-0.00579614	-0.0613897	-0.000969832	0.190454	0.273278	0.742163	0.0122313	0.000969832	0.20935	-0.00135606	-0.0957489	0.00482315	-0.0149772	0.0173682	0.0171378	0.00307714	0.136084	-0.0457478	0.051599	-0.0300988	0.0341766	-0.0700483	-0.031025
C12OHc_f*	0.0254416	-0.0155829	-0.00405667	-0.0137515	-0.00386932	0.00703493	-0.00401622	0.0013788	0.0166782	0.00996231	-0.0021763	0.0305692	0.287564	0.704918	0.177091	-0.00078243	0.038843	0.35843	-0.00449675	-0.0151241	0.0109302	0.00430608	-0.0117381	-0.000333693	-0.0114749	0.0107485	-0.00459075	0.0458683	-0.00518326	0.000333693	-0.0179211	-0.00556791
C140CPT1_f	0.00156535	-0.000367198	-0.00850682	-0.0105469	-0.00726049	0.00117041	-0.0149388	-0.00229281	0.0186866	0.00776275	-0.00379751	0.0434883	0.753716	0.952559	0.0838319	0.000367198	0.0491272	0.500944	-0.00540626	-0.0172719	0.000798183	0.000691096	-0.00630083	-0.00706521	-0.0124828	0.00277118	-0.00527989	0.00833317	0.000904938	-0.0110237	-0.00906458	-0.00928851
C141ACBP_f*	0.044996	-0.00829719	-0.00752299	-0.0148808	-0.023644	0.00508928	-0.0129674	5.63237e-06	0.0250067	0.0103831	0.00166456	0.0356769	0.381169	0.897133	0.148368	-5.63237e-06	0.03816	0.438481	-0.00753604	-0.0265214	0.00706768	0.0064837	-0.00452878	-0.00184399	-0.013219	0.0196742	-0.0131188	0.0415292	-0.0244923	-5.86751e-06	-0.0168327	-0.00774297
C141OHc_f*	0.0427971	-0.00792794	-0.00772332	-0.0146629	-0.0230524	0.0050172	-0.0132417	5.70402e-05	0.0246512	0.0104424	0.00137138	0.0358831	0.38093	0.90385	0.144613	-5.70402e-05	0.0379611	0.438795	-0.00750649	-0.0261622	0.0066317	0.0063771	-0.00438612	-0.00196556	-0.0131784	0.0188852	-0.01274	0.0400114	-0.023848	-0.000212009	-0.0164247	-0.00776474
C142ACBP_f*	0.0492962	-0.00933704	-0.00481496	-0.0107697	-0.0195291	0.00908543	-0.00829236	0.000270984	0.0190733	0.00986098	-0.00310617	0.0278557	0.37924	0.835656	0.165756	-0.00131887	0.0246699	0.402323	-0.00559062	-0.0219342	0.0188567	0.002271	-0.00219688	-0.000270984	-0.00981843	0.0215976	-0.0160498	0.0498648	-0.0188904	0.00152173	-0.012783	-0.00618723
C142OHc_f*	0.0478372	-0.00894748	-0.00494595	-0.0108186	-0.0195432	0.00852286	-0.00864353	0.000376205	0.019538	0.00996982	-0.0023989	0.0286147	0.379304	0.848114	0.158825	-0.00109549	0.0257097	0.406329	-0.00563014	-0.0218148	0.0171385	0.00278696	-0.00233236	-0.000376205	-0.00995267	0.0206843	-0.015423	0.0481233	-0.0189739	0.00135158	-0.0127574	-0.00609273
C14OHc_f*	0.0357711	-0.00650561	-0.00706223	-0.0130061	-0.0113253	0.0135173	-0.0117087	0.000278547	0.0242688	0.0104789	1.35998e-05	0.0336888	0.361572	0.915562	0.164746	-1.35998e-05	0.0365841	0.435521	-0.00564023	-0.0229491	0.00848401	0.00464428	-0.00207365	-0.00128448	-0.0112511	0.01797	-0.0109609	0.0375867	-0.0157796	-5.77816e-05	-0.0142203	-0.00676903
C14STRr_f*	0.846196	-0.00189208	-0.0198047	0.003606	-0.0146533	0.130677	-0.0085168	-0.00594807	-0.0730232	0.00638899	-0.0162336	-0.0135389	0.277903	0.287104	0.128632	-0.00136365	0.00853086	0.0063121	0.00483806	0.215329	-0.00172686	-0.000857226	3.69069e-05	0.00758519	-3.69069e-05	-0.153732	-0.153732	-0.00436938	0.274886	0.0171306	0.0035341	-0.0323455
C160CRNt_f*	0.0621003	-0.0059167	-6.44239e-06	-0.0127402	-0.0127443	-0.00179927	-0.00522224	-0.00420107	0.00419892	-0.00124828	-0.0324363	0.000746368	0.318736	0.571643	0.906172	0.0035025	6.44239e-06	0.203206	-0.00140275	-0.0372099	0.0472539	-0.00534921	-0.001826	0.00221637	-0.000593653	0.113157	0.0027304	0.0440257	0.00917229	0.00183241	-0.0302916	-0.0191598
C161CPT12_f	0.0133114	0.000777803	-0.00441717	-0.0153016	-0.00870977	0.0176624	-0.0223111	-0.00393157	0.051716	0.00934387	0.0122205	0.0431277	0.399577	0.68473	0.142909	0.0179196	0.0909748	0.475473	-0.00457191	-0.0266493	-0.00921919	-0.00266391	-0.00376168	-0.000777803	-0.0114419	0.0403154	-0.00637683	0.0111593	0.0166287	-0.0140412	-0.0134452	-0.00948348
C161CPT22_f*	0.0583404	-0.0472351	5.36173e-05	-0.0248929	-0.00548905	0.0262717	0.0127841	-0.0035313	0.0563001	0.00219316	-0.0201033	0.0127673	0.372924	0.717734	0.778893	-0.00520438	0.0166827	0.2964	-0.00808395	-0.0400287	0.0499824	-0.00544731	-0.0250021	-0.000449957	-0.00955301	0.067863	-5.36173e-05	0.152568	-0.003618	0.0002473	-0.0438511	-0.0275483
C161CRN2t_f*	0.06211	-0.00590528	-8.51289e-06	-0.0127298	-0.0127316	-0.00179236	-0.00521071	-0.00418988	0.00423093	-0.00124445	-0.0325284	0.000684748	0.318774	0.571674	0.906281	0.00348601	8.51289e-06	0.203234	-0.00139427	-0.0371932	0.0472614	-0.00531613	-0.00179699	0.00206692	-0.000584616	0.113147	0.0027191	0.0437965	0.00918467	0.00180812	-0.0302728	-0.0190465
C161CRNt_f	0.0617144	-0.00628709	-0.00037452	-0.0131213	-0.011319	0.0140765	-0.00559285	-0.00458232	0.0038532	-0.00161684	-0.0328633	0.00037452	0.31823	0.571147	0.905765	0.00309522	-0.000447065	0.217099	-0.00179686	-0.0376174	0.0468709	-0.00569608	-0.00217393	0.00183827	-0.00096547	0.112779	0.00233905	0.0436545	0.00880243	0.00145387	-0.0306283	-0.0194474
C161OHc_f*	0.0291721	-0.00582163	-0.0111079	-0.0186923	-0.0163816	0.0130472	-0.0182515	-0.00034723	0.0275172	0.0114352	0.00150733	0.0427865	0.365584	0.888878	0.14979	0.00034723	0.0572931	0.49123	-0.00691351	-0.0291782	0.00128421	0.00522398	-0.0030144	-0.00376454	-0.0155745	0.0183949	-0.0124321	0.0288981	-0.0226337	-0.00338645	-0.0198549	-0.00976577
C162ACBP_f*	0.0420618	-0.00851057	-0.00581184	-0.0118361	-0.0146877	0.0156002	-0.00977465	0.00041138	0.0194796	0.0106989	-0.00431658	0.029876	0.369996	0.814383	0.178172	-0.00123147	0.030113	0.424643	-0.00450196	-0.0224869	0.019474	0.000847693	-0.00041138	-0.00052269	-0.0100487	0.0228123	-0.0168105	0.0451948	-0.0164107	0.000521867	-0.01351	-0.00674777
C162OHc_f*	0.0406912	-0.00799643	-0.00578401	-0.0116836	-0.0145415	0.0151092	-0.009943	0.000618169	0.0199337	0.0108827	-0.00353249	0.0306276	0.3696	0.824883	0.170477	-0.000936089	0.0311643	0.428986	-0.00440874	-0.022118	0.0179129	0.00139105	-0.000443145	-0.000516429	-0.010016	0.0218528	-0.0160875	0.0435989	-0.0162899	0.000443145	-0.0132803	-0.00650727
C16DCc_f	-0.00594352	-0.00982359	-0.00146506	-0.00627003	-0.0260119	-0.000265914	0.00122665	0.00344009	0.135029	8.59811e-05	0.00051936	0.00259967	0.0173854	0.0263399	0.266609	0.0702581	0.0110836	0.0183216	-8.59811e-05	-0.0014964	-0.0171283	-0.0553087	0.00480847	-0.000240008	-0.00373326	0.130996	0.0232861	0.0338665	-0.000669268	-0.0153206	-0.00347515	-0.000235796
C16OHc_f*	0.0283783	-0.00742214	-0.00808294	-0.0145816	-0.00782643	0.0221389	-0.0103405	-0.000608122	0.0242214	0.0102995	-0.00265487	0.0324888	0.355056	0.893318	0.180637	0.000295428	0.0396701	0.465498	-0.00453397	-0.0237719	0.0133885	0.00347453	0.000283408	-0.00103074	-0.0119924	0.0194239	-0.0126598	0.0370584	-0.0142195	-0.000283408	-0.0155918	-0.00851458
C180CRNt_f*	0.0620998	-0.00592305	-4.68013e-06	-0.0127388	-0.012748	-0.00181136	-0.00522149	-0.00419877	0.00422116	-0.00124701	-0.0324364	0.000729092	0.318698	0.571607	0.906088	0.00350116	4.68013e-06	0.203192	-0.00142012	-0.0372293	0.0472529	-0.00532676	-0.00180072	0.00221999	-0.000595484	0.113148	0.00272797	0.0440218	0.00917285	0.00182248	-0.0302444	-0.0190601
C181CPT1_f	0.00438704	0.0016406	-0.0123012	-0.0158266	-0.0101302	0.00426221	-0.0279516	-0.0016406	0.0335755	0.0153867	-0.00419793	0.073724	0.799357	0.918255	0.0764193	0.00289086	0.0826358	0.608996	-0.00695383	-0.0275125	-0.0101573	0.00345152	-0.00850013	-0.00981983	-0.0191805	0.00697039	-0.00675237	0.00392473	0.00380461	-0.0166407	-0.0132436	-0.0136409
C181CPT2_f*	0.0830657	-0.0715496	-0.00633118	-0.021936	-0.0160551	0.00688982	-0.00843475	-0.0161812	0.028941	-0.0091456	-0.0357137	-0.00104169	0.331678	0.611451	0.777132	0.00988599	0.00725234	0.231756	-0.00576371	-0.0753791	0.0690244	0.0280571	0.00104169	0.0062771	-0.00758707	0.104803	-0.00757421	0.129269	0.0263521	-0.00482898	-0.0665332	-0.0518556
C181CPT2rbc_f	0.15391	0.0983805	-0.0258193	-0.0290372	0.0993418	0.154448	-0.0258521	-0.0146768	0.0278231	-0.0363597	-0.0280272	-0.0137535	0.149944	0.251483	0.126768	0.0205265	-0.0268783	0.116423	-0.0142897	-0.0490393	-0.00870259	0.0580625	0.0104316	0.133393	-0.0422952	-0.000280391	-0.0371223	0.0761668	0.000280391	-0.0381966	0.000588657	-0.0295039
C181CRNt_f*	0.0593602	-0.00866259	-0.00205663	-0.0132738	-0.011593	0.00117197	-0.00528123	-0.00694611	0.011164	-0.00354459	-0.0293832	1.87792e-05	0.316009	0.568945	0.903522	0.00311877	0.00226126	0.200313	-0.00249461	-0.0400077	0.0444824	0.00526008	-0.000614134	0.00304527	-0.00274622	0.110423	-1.87792e-05	0.0643749	0.0128878	-0.000726227	-0.0331519	-0.0218063
C182OHc_f*	0.0313075	-0.00597953	-0.00650552	-0.0123335	-0.0044482	0.0260755	-0.0113044	0.00128003	0.0207428	0.0124344	-0.00442407	0.033669	0.353659	0.799218	0.183991	-6.83211e-05	0.0401677	0.457143	-0.00198911	-0.0216886	0.0184325	6.83211e-05	0.0029307	-0.000288999	-0.0094909	0.0234837	-0.0159137	0.0368959	-0.010972	-0.000442404	-0.0133724	-0.00652936
C18OHc_f*	0.0308559	-0.00576608	-0.00703996	-0.0128	-0.00499131	0.0255807	-0.0117222	0.00134932	0.0209714	0.0124765	-0.00406297	0.0342655	0.35459	0.819126	0.17952	-0.00021979	0.0411073	0.464652	-0.0022794	-0.0219423	0.0173685	0.00021979	0.00265318	-0.000522932	-0.00986022	0.0226858	-0.0159423	0.0363852	-0.0116441	-0.000639075	-0.01368	-0.0066365
C204CRNt_f	0.0621499	-0.00589785	3.19418e-05	-0.0127034	-0.0127072	-0.00176566	-0.00518473	-0.00416253	0.00425779	-0.00121207	-0.0324078	0.000784426	0.318725	0.5716	0.90596	0.00353369	-3.19418e-05	0.203269	-0.001367	-0.0372042	0.0473011	-0.00528886	-0.00176552	0.00225776	-0.000561119	0.113204	0.00276732	0.0440659	0.00921403	0.00186927	-0.030218	-0.0190455
C226CRNt_f*	0.0890755	-0.00866197	8.9215e-05	-0.0187925	-0.0188088	-0.00258369	-0.00763358	-0.00611801	0.00632803	-0.00174948	-0.0480181	0.00119082	0.384217	0.58916	0.783502	0.00957489	-8.9215e-05	0.264877	-0.00199295	-0.0550235	0.0684031	-0.00778754	-0.00256719	0.00337311	-0.000784485	0.156933	0.00410699	0.0638485	0.013611	0.00278347	-0.0189406	-0.0281832
C3STDH1Pr_f*	0.543636	-0.0220213	-0.063683	-0.0169283	-0.0168048	0.00251211	-0.0527967	-0.0218582	0.0105268	-0.0300275	0.0665551	-0.0180649	0.133469	0.0331995	0.482499	0.0560525	0.0430475	-0.220097	0.0020862	0.0311255	0.0161457	-0.0060728	-0.0200494	0.0194322	0.00911037	-0.220097	-0.220097	0.0498283	0.208406	-0.00934997	-0.0359006	-0.0020862
C3STDH1r_f*	0.54364	-0.0220188	-0.0637014	-0.0169487	-0.0168159	0.00249919	-0.0528683	-0.0218929	0.0105133	-0.0300393	0.0662909	-0.0178807	0.13359	0.0331896	0.482532	0.0561492	0.0430155	-0.220107	0.00210639	0.0310261	0.0160843	-0.0059399	-0.0202591	0.0194048	0.00928003	-0.220107	-0.220107	0.0498525	0.208361	-0.00928961	-0.0358779	-0.00210639
C3STKR2r_f	0.552135	-0.0297673	-0.0527425	-0.0240724	-0.0138466	0.0122134	-0.043454	-0.0431612	0.0258847	-0.0373335	0.0574489	-0.0344298	0.0981482	0.0356951	0.523422	0.0682715	0.0491735	-0.17887	-0.000708312	0.00114616	0.00219662	-0.0181641	-0.0187043	0.0155916	0.00269151	-0.17887	-0.17887	0.0272493	0.128994	0.000708312	-0.0366976	-0.00293262
C4DCCACT_f	0.00430714	-0.00968124	0.00129546	-0.0046158	-0.0450362	-0.00422243	0.000559761	-0.0140114	0.0405641	0.000252913	-0.00302391	-0.00114441	0.0362799	0.107322	0.955076	0.00281869	0.00810207	-0.0450362	-0.000252913	-0.0236069	0.00188385	-0.0281847	-0.000991969	0.00239062	0.000651985	0.0660763	-0.00448596	0.0267587	-0.00158493	0.00215752	-0.016227	-0.000489496
C4OHc_f*	0.0144094	-0.00484565	-0.0096257	-0.0248248	-0.0168426	0.00231627	-0.0152422	-0.00630657	0.0164891	0.000369728	0.000790277	0.0162526	0.151352	0.449221	0.25562	-0.0102805	0.0359879	0.199299	-0.0122388	-0.0202116	0.000634964	-0.00567004	0.00466881	-0.000369728	-0.0176168	0.0140916	-0.0253549	0.0244406	-0.00555167	0.0142688	-0.0271639	-0.0195229
C4STMO1r_f	0.185231	-0.00892169	-0.0319357	-0.00674108	-0.00725192	0.000901942	0.0148256	-0.0305582	0.00347221	-0.0298625	0.0838379	-0.0216112	0.0935782	-0.00494343	0.128932	0.0337008	0.0220594	-0.154267	0.00259011	0.033461	0.00793855	-0.000901942	-0.00651063	0.00965429	-0.00455487	-0.154267	-0.154267	0.0267656	0.13123	-0.0117698	-0.0121028	0.00318863
C4STMO2Pr_f	0.557669	-0.0299635	-0.0535642	-0.0244018	-0.015055	0.00940632	-0.0432798	-0.0434911	0.0218169	-0.0369314	0.0592451	-0.0347073	0.0973005	0.0348915	0.513734	0.0701671	0.0511069	-0.181968	-0.00068349	0.00153916	0.00247822	-0.0180106	-0.0196078	0.0151218	0.00238119	-0.181968	-0.181968	0.0270945	0.132124	0.00068349	-0.0361097	-0.0029725
C4STMO2r_f	0.363896	-0.0198874	-0.0373121	-0.0160535	-0.00950813	0.00808231	-0.0103701	-0.0367889	0.0162888	-0.0314263	0.0664499	-0.0283592	0.0847	0.0149299	0.310111	0.0512388	0.0407268	-0.148437	0.00123484	0.00953563	0.00269092	-0.0112103	-0.0115681	0.0114302	-0.00118665	-0.148437	-0.148437	0.0221474	0.10825	-0.00244633	-0.0231175	0.00118665
C50CPT1_f*	0.00492732	-0.00296569	-0.0193734	-0.0266758	0.0190255	0.0506258	-0.0294292	-0.00469829	0.0284144	0.0123204	-1.52684e-05	0.0482618	0.344755	0.827766	0.190287	1.52684e-05	0.0703181	0.315874	-0.00564666	-0.0346809	-0.000541527	0.00988168	0.00146615	-0.00643957	-0.020671	0.00119248	-0.0138272	0.0272062	-0.0178553	-0.00764073	-0.0264665	-0.0186036
C51CPT1_f	0.017164	-0.0105064	-0.00774498	-0.017449	0.0188176	0.0372101	-0.0101348	0.000875471	0.0461136	0.0116983	-0.000942025	0.0336057	0.282236	0.685524	0.22405	-0.000114907	0.045355	0.356568	-0.00184147	-0.0277639	0.00799915	-0.000166063	0.000114907	-0.00202554	-0.00887697	0.0199983	-0.00585517	0.0448207	-0.0128733	-0.000848345	-0.0192	-0.0122422
C60CPT1_f	0.00618364	0.00231956	-0.0174603	-0.0225052	-0.0143445	0.00601806	-0.0400004	-0.00231956	0.0465708	0.0215522	-0.00593387	0.10022	0.798877	0.879577	0.103745	0.00408603	0.111821	0.654094	-0.00984321	-0.0393612	-0.0144076	0.00486903	-0.0120367	-0.0139185	-0.027319	0.0097971	-0.00955315	0.00552479	0.00536637	-0.0236677	-0.0188053	-0.0193716
C6DCCACT_f	0.00432637	-0.00960499	0.00140389	-0.0045605	-0.0445139	-0.00413294	0.000561831	-0.0139065	0.0404392	0.000254458	-0.00299539	-0.00111073	0.0358279	0.106054	0.955475	0.00284079	0.00803399	-0.0445139	-0.000254458	-0.0233066	0.00185165	-0.027848	-0.000957807	0.00237761	0.000649375	0.0654458	-0.00444499	0.0264766	-0.00148041	0.00211094	-0.0160211	-0.000382709
C6DCc_f*	0.00779032	0.00292679	-0.0222179	-0.0286861	-0.01824	0.00757559	-0.0513176	-0.00292679	0.0578677	0.0270099	-0.00758912	0.122123	0.781089	0.840698	0.126137	0.00511347	0.135673	0.666869	-0.0125461	-0.0505618	-0.0183298	0.00605903	-0.0153717	-0.0177263	-0.0349304	0.0123115	-0.0121626	0.00690089	0.00675987	-0.0302317	-0.0239577	-0.0247785
C8DCc_f	0.00773301	0.00288002	-0.0221303	-0.0285781	-0.0182076	0.00760249	-0.0512332	-0.00288002	0.0577499	0.0269834	-0.0074506	0.121831	0.781533	0.841202	0.126001	0.00517085	0.135321	0.666891	-0.0124274	-0.0503892	-0.0182066	0.00616271	-0.0152361	-0.0176472	-0.0348275	0.0123541	-0.0120466	0.00691179	0.00678665	-0.0301658	-0.0238256	-0.0245557
CA24GSc_f	0	0	0	0	0	0	0	0	0	0	0	0	0	0	0.801896	0	0	0	0	0	0	0	0	0	0	0	0	0	0	0	0	0
CA24GSr_f	0	0	0	0	0	0	0	0	0	0	0	0	0	0	0.870913	0	0	0	0	0	0	0	0	0	0	0	0	0	0	0	0	0
CAPROICc_f	-1.5913e-05	-1.2075e-05	6.91468e-06	-1.09997e-05	2.51688e-06	1.04481e-05	0.0712301	-7.29986e-06	9.01209e-06	-6.32421e-06	2.62224e-06	-4.79628e-06	0.0383949	0.175385	0.479736	1.37476e-05	4.92231e-07	0.0160661	-4.52043e-06	-1.87075e-05	-4.35416e-06	-4.5695e-06	3.59934e-06	-9.35257e-06	2.39889e-06	1.75529e-06	-4.92231e-07	-3.07556e-06	1.20652e-05	-6.64004e-06	-1.20035e-05	-2.5494e-05
CARIBUP_SGLUhep_f	0	0	0	0	0	0	0	0	0	0	0	0	0	0	0.999999	0	0	0	0	0	0.02348	0	0	0	0	0	0	0	0	0	0	0
CARIBUP_Sitr_f	0	0	0	0	0	0	0	0	0	0	0	0	0	0	1.00001	0	0	0	0	0	0.0236007	0	0	0	0	0	0	0	0	0	0	0
CASULT_f*	0	0	0	0	0	0	0	0	0	0	0	0	0	0	1.00011	0	0	0	0	0	0	0	0	0	0	0.108598	0	0	0	0	0	0
CATr_f	2.00679e-06	-1.30442e-05	1.2501e-06	5.94255e-06	-9.59839e-06	7.49191e-06	2.72987e-06	7.38279e-07	-2.29032e-06	-6.12429e-06	4.09855e-06	-4.48777e-07	3.84996e-06	1.3902e-05	4.48777e-07	-8.43264e-06	2.6861e-06	6.47812e-06	-6.61038e-07	-6.09088e-06	-6.15932e-06	-1.18289e-06	3.1134e-06	-8.21947e-06	-4.41463e-06	-2.2603e-05	6.04979e-06	-1.43183e-06	8.01549e-06	-7.49753e-06	2.18747e-06	-2.39258e-05
CDCA24GSc_f	0	0	0	0	0	0	0	0	0	0	0	0	0	0	0.814492	0	0	0	0	0	0	0	0	0	0	0	0	0	0	0	0	0
CDCA24GSr_f	0	0	0	0	0	0	0	0	0	0	0	0	0	0	0.880624	0	0	0	0	0	0	0	0	0	0	0	0	0	0	0	0	0
CDCA3GSc_f	0	0	0	0	0	0	0	0	0	0	0	0	0	0	0.814495	0	0	0	0	0	0	0	0	0	0	0	0	0	0	0	0	0
CDCA3GSr_f	0	0	0	0	0	0	0	0	0	0	0	0	0	0	0.880624	0	0	0	0	0	0	0	0	0	0	0	0	0	0	0	0	0
CDCA6AH_f	0	0	0	0	0	0	0	0	0	0	0	0	0	0	0.815049	0	0	0	0	0	0	0	0	0	0	0	0	0	0	0	0	0
CDS_f*	0.000834972	0.0279213	-0.00369914	0.0416351	0.406641	0.768923	-0.0771091	0.053794	-0.0180458	0.113203	-0.0185654	0.11741	0.184615	0.291455	-0.000834972	-0.00430118	-0.0391622	-0.0109393	0.021068	0.0159382	-0.0229591	0.0515137	0.0042199	-0.0572472	-0.0591731	-0.00506571	-0.0286153	-0.0261771	0.0902441	0.0184484	-0.0019538	-0.00337711
CDSm_f*	-0.0007936	0.0333422	0.00335307	0.0287933	0.325072	0.486934	-0.128437	0.07111	-0.0340029	0.130071	-0.0281059	0.126891	0.181209	0.257213	0.00631722	-0.0272818	-0.060528	-0.0267342	0.0115899	-0.00275621	-0.0350445	0.0518488	0.0007936	-0.0997886	-0.099734	-0.00881422	-0.0568839	-0.0418721	0.068816	0.0056821	-0.0199463	-0.0130256
CE4843HYDc_f	0.0466087	-0.0407361	0.00723359	-0.0463827	0.0235082	0.0174876	-0.0157415	-0.0575597	0.0961174	-0.0409379	0.0177613	-0.0586107	0.269397	0.450525	0.435258	0.0684302	0.100581	0.344865	-0.0272658	-0.0177009	0.0837926	-0.00723359	-0.018139	-0.00791009	-0.0102835	0.423953	-0.0297165	0.0244572	0.0978373	-0.0128642	-0.0435097	-0.0261501
CITL_f*	-2.95754e-05	-0.0759942	0.00680371	-0.00159919	0.00326819	0.0122651	-0.027324	2.95754e-05	0.0807745	0.0538969	-0.00209087	0.10922	0.14717	0.15143	0.839937	-0.0527332	-0.00248407	-0.000175031	-0.0163974	-0.0776477	0.0225532	0.000406712	-0.00539431	-0.00220916	-0.00557541	0.0222055	-0.0154015	0.0350411	0.0096131	0.0096131	-0.0340243	-0.0374489
CLPNDCRNt_f*	0.062106	-0.00590824	-9.36999e-07	-0.0127446	-0.0127461	-0.00180041	-0.00521453	-0.00419773	0.00421538	-0.00124002	-0.0324505	0.000729272	0.318716	0.57156	0.906106	0.0034425	9.36999e-07	0.203176	-0.00144885	-0.0372229	0.0472618	-0.00532429	-0.00179509	0.00222434	-0.0005985	0.113159	0.00273553	0.0440273	0.00917844	0.00182527	-0.0302352	-0.0191645
CLS_hs_f	0	0.00492629	0	0	0	0	0	0	0	0	0	0.00461788	0	0	0	0.00490938	0.00490173	0	0.00490691	0.00489792	0	0	0.00250782	0.00384587	0	0	0	0	0	0	0	0
COQ3m_f*	0.0617437	-0.0493097	-0.0232483	-0.0381457	-0.201234	0.170415	-0.0208224	0.0398764	0.0634581	0.0280164	0.00679904	0.0707887	0.447731	0.541315	0.177622	-0.044693	0.0206067	0.372045	-0.0289537	-0.0307457	0.00894968	-0.0329675	0.000530826	0.00156215	-0.000530826	-0.0232581	-0.062933	0.114614	-0.0368477	-0.00514307	-0.0111189	-0.0152642
COQ5m_f*	0.0671162	-0.0496987	-0.0235111	-0.0392182	-0.218112	0.178762	-0.0227702	0.0404466	0.0659618	0.0273114	0.0123458	0.0693843	0.385983	0.448727	0.198584	-0.0450042	0.0248513	0.300173	-0.0268105	-0.032051	0.00520073	-0.0342604	0.000206441	0.00463192	-0.000206441	-0.0227358	-0.0659911	0.116263	-0.0343451	-0.0049001	-0.0131738	-0.0149078
COQ6m_f*	0.0699992	-0.0487316	-0.0232887	-0.0389378	-0.225375	0.183075	-0.0238802	0.0404061	0.0663929	0.0265478	0.0164521	0.0674494	0.350881	0.400433	0.211071	-0.0441861	0.0277603	0.261163	-0.0245542	-0.0324284	0.00227112	-0.0345512	-3.10063e-05	0.00696333	3.10063e-05	-0.0218928	-0.0669154	0.115225	-0.0314748	-0.00480144	-0.0145058	-0.014343
COQ7m_f*	0.0640034	-0.0495569	-0.0233453	-0.0387075	-0.208346	0.173837	-0.0215971	0.0400571	0.0646124	0.0276624	0.00913203	0.0701585	0.4179	0.495674	0.186787	-0.0448299	0.0224004	0.336753	-0.02809	-0.0312821	0.00737537	-0.0335114	0.000404896	0.00284251	-0.000404896	-0.0230572	-0.0642179	0.115507	-0.0358171	-0.00499307	-0.0119674	-0.0150907
COUCOAFm_f	-6.78108e-05	-1.16144e-05	-0.000432324	8.89589e-06	-6.16521e-06	-3.99463e-05	-7.72702e-06	5.65374e-06	8.61516e-06	6.1523e-08	3.70894e-06	-1.08078e-06	2.1083e-06	-1.35044e-05	-5.32438e-05	6.84345e-06	2.67664e-06	-1.82269e-07	1.82438e-06	-2.88204e-06	-4.78807e-06	7.89247e-07	-6.1523e-08	7.15314e-06	-1.2065e-05	-6.88368e-05	7.76253e-06	6.16417e-06	9.62077e-06	-1.22048e-06	9.26557e-06	4.39035e-07
CRGLZhr_f	0	0	0	0	0	0	0	0	0	0	0	0	0	0	0	0	0	0	0	0	0	0	0	0	0	0	0	0	0	0	0	0
CRGLZitr_f	0	0	0	0	0	0	0	0	0	0	0	0	0	0	0	0	0	0	0	0	-2.22045e-16	-2.22045e-16	-2.22045e-16	-2.22045e-16	-2.22045e-16	-2.22045e-16	-2.22045e-16	-2.22045e-16	0	-2.22045e-16	-2.22045e-16	-2.22045e-16
CRVS1M24hc_f	0.00711247	0	0	0	0.00890944	0.0108502	0	0	0	0	0	0	0	0.0117872	0.999988	0	0	0	0	0	0.012635	0.00739957	0	0.0100412	0.0112855	0.0614695	0.00826283	0.0103244	0.00612145	0.0100974	0	0
CRVS23M24hc_f	0.00759489	0	0	0	0.00951967	0.0112985	0	0	0	0	0	0	0	0	1.00013	0	0	0	0	0	0.0124352	0.00771182	0	0	0	0.00810124	0.0091882	0.011057	0.00662312	0.0109689	0	0
CRVSM1SPhc_f	0	0	0	0	0	0	0	0	0	0	0	0	0	0	1.00032	0	0	0	0	0	0	0	0	0.0263448	0	0	0	0	0	0	0	0
CRVSM1hc_f	0.00313798	0	0	0	0.0096284	0.0117175	0	0	0	0	0	0	0	0.0126456	1.00014	0	0	0	0	0	0.013616	0.00800291	0	0.0203144	0.0121543	0.0660786	0.00887743	0.0111847	0.00651657	0.0108195	0	0
CRVSM1hr_f	0	0	0	0	0	0	0	0	0	0	0	0	0	0	1.00009	0	0	0	0	0	0	0	0	0.211856	0	0	0	0	0	0	0	0
CRVSM22hc_f	0	0	0	0	0	0	0	0	0	0	0	0	0	0	0.999322	0	0	0	0	0	0	0	0	0.0308503	0	0	0	0	0	0	0	0
CRVSM22itr_f	0	0	0	0	0	0	0	0	0	0	0	0	0	0	1.00027	0	0	0	0	0	0	0	0	0.0260059	0	0	0	0	0	0	0	0
CRVSM23hc_f	0.00750242	0	0	0	0.0094379	0.0112045	0	0	0	0	0	0	0	0	1.00032	0	0	0	0	0	0.0122688	0.00770231	0	0	0	0.00790751	0.00902776	0.0110221	0.00657787	0.010819	0	0
CRVSM23hr_f	0	0	0	0	0	0	0	0	0	0	0	0	0	0	1.00033	0	0	0	0	0	0	0	0	0.211975	0	0	0	0	0	0	0	0
CRVSM24itr_f	0.00704275	0	0	0	0.00882196	0.0107444	0	0	0	0	0	0	0	0.0116732	0.99999	0	0	0	0	0	0.0125121	0.00732682	0	0.00994068	0.0111762	0.0608997	0.00842329	0.0103008	0.00614145	0.0100872	0	0
CRVSM31hc_f	0	0	0	0	0	0	0	0	0	0	0	0	0	0	0.999529	0	0	0	0	0	0	0	0	0	0	0	0	0	0	0	0	0
CRVSitr_f	0.00749653	0	0	0	0.00947298	0.0115347	0	0	0	0	0	0	0	0.0125355	0.999854	0	0	0	0	0	0.0134304	0.00784969	0	0.020066	0.0119527	0.0650327	0.00904063	0.011049	0.00658267	0.0108237	0	0
CSASULPhc_f	0.0033315	-0.000169681	0.000790067	5.6242e-05	-0.002437	-0.000725543	0.000618219	-0.00159612	0.00251875	-0.0011556	-9.89574e-05	-0.00107477	-0.00123089	-0.00122356	0.00357224	0.00193531	0.000184083	-0.00241136	-0.00033577	0.00148029	0.00226372	-0.00086515	-2.14865e-05	0.000259588	2.14865e-05	0.00274185	-0.000527666	0.00178452	0.00240384	0.000426212	-0.000615567	-0.000445896
CSAitr_f	-0.000329587	-1.29287e-05	-9.40539e-06	5.85917e-06	2.39427e-05	2.1387e-05	1.81636e-05	1.85022e-05	2.11018e-06	-1.14139e-06	-1.3591e-05	1.09595e-05	-0.000314022	-0.000320473	2.5288e-05	-1.52984e-05	2.51995e-05	2.06389e-05	-1.29321e-06	2.62985e-05	-2.43786e-05	5.20539e-07	7.55606e-06	-3.18607e-05	-9.4742e-06	-0.000362897	3.60399e-06	-5.20539e-07	-0.000313217	-1.24092e-05	3.06813e-05	1.18266e-05
CSNAT2x_f*	0.0159815	-0.0108407	-0.0229869	-0.0229869	-0.0229869	0.0115045	0.00986294	-0.0229869	0.045833	-0.0229869	0.00795174	-0.0229869	-0.0229869	-0.0229869	0.64997	0.0106846	0.013415	-0.0229869	-0.00676994	-0.0229869	0.0160016	-0.008758	0.00676994	0.00926874	-0.00690597	0.0459932	-0.0229869	0.0236734	0.0100495	0.00979735	-0.0229869	0.00851575
CVM1GLUChc_f	0	0	0	0	0	0	0	0	0	0	0	0	0	0	0.999958	0	0	0	0	0	0	0	0	0.206345	0	0	0	0	0	0	0	0
CVM23GLUChc_f	0	0	0	0	0	0	0	0	0	0	0	0	0	0	1.00024	0	0	0	0	0	0	0	0	0.206324	0	0	0	0	0	0	0	0
CYOOm3i_f*	0.0203974	-0.0136158	-0.00237154	-0.0126722	0.00158871	0.0320576	-0.00715395	0.004165	0.00175208	0.00179004	-0.0135742	0.0161388	0.24082	0.709576	0.0143492	-0.0207715	0.000807623	0.152106	-0.02555	-0.0214772	-0.000755121	0.0103261	-0.000997798	0.000755121	-0.00102791	-0.00564803	-0.018031	0.0105169	-0.0280455	0.00368866	-0.010144	-0.0240485
CYSACMPAChc_f	0.707215	-0.00253558	0.0383884	0.0728638	-0.292834	-0.292834	0.0217054	-0.292834	0.639664	-0.292834	0.00424193	-0.292834	-0.0591103	-0.292834	0.562376	-0.00693767	-0.00316649	-0.292834	0.0601737	-0.292834	0.288476	-0.292834	0.041006	0.0207993	0.00148735	0.31744	0.0282747	0.503498	-0.292834	-0.00148735	-0.292834	0.00326762
CYSACMPitr_f	0	0	0	0	0	0	0	0	0	0	0	0	0	0	0	0	0	0	0	0	0	2.22045e-16	0	0	0	0	0	0	0	0	0	0
CYSASNMETr_f	-0.069939	-0.069939	-0.069939	-0.069939	0.498504	0.930061	-0.069939	-0.069939	0.000106607	-0.069939	-0.000787635	-0.069939	0.000106658	0.00166183	0.00217963	0.000106219	0.000107365	-0.0474043	0.000106947	-0.069939	0.000107178	0.000106489	0.000106949	0.00384494	-0.019761	0.0381233	-0.00221004	-0.0197605	-0.00135248	-0.000106219	0.000107504	0.0221731
CYSASPPHEr_f	-0.0699292	-0.0699292	-0.0699292	-0.0699292	0.498513	0.930066	-0.0699292	-0.0699292	0.000108087	-0.0699292	-0.000779981	-0.0699292	0.000117263	0.00167186	0.00217789	0.000108525	0.00011386	-0.0473948	0.000107513	-0.0699292	0.000117027	0.000110657	0.000113656	0.003849	-0.0197541	0.038135	-0.00220194	-0.0197546	-0.00134179	-0.000100817	0.000100817	0.0221618
CYSCYSr_f	-0.0699403	-0.0699403	-0.0699403	-0.0699403	0.498504	0.93006	-0.0699403	-0.0699403	0.000106171	-0.0699403	-0.000788882	-0.0699403	0.000106174	0.0016607	0.0021783	0.000106174	0.000106187	-0.0474053	0.000106176	-0.0699403	0.00010618	0.000106165	0.00010617	0.00384426	-0.0197619	0.0381242	-0.00221056	-0.0197618	-0.00135365	-0.000106165	0.000106189	0.0221726
CYSGLNMETr_f	-0.0699401	-0.0699401	-0.0699401	-0.0699401	0.498504	0.93006	-0.0699401	-0.0699401	0.000106193	-0.0699401	-0.000788717	-0.0699401	0.000106217	0.00166089	0.00217822	0.000106226	0.000106353	-0.0474051	0.000106306	-0.0699401	0.000106257	0.000106345	0.000106267	0.00384439	-0.0197619	0.038124	-0.00221054	-0.0197617	-0.00135347	-0.000106193	0.000106342	0.0221724
CYSGLUHISr_f	-0.0699403	-0.0699403	-0.0699403	-0.0699403	0.498504	0.93006	-0.0699403	-0.0699403	0.000106159	-0.0699403	-0.00078888	-0.0699403	0.000106187	0.00166069	0.00217829	0.000106152	0.000106186	-0.0474053	0.000106179	-0.0699403	0.000106155	0.000106157	0.000106174	0.00384425	-0.0197619	0.0381242	-0.00221059	-0.0197619	-0.00135366	-0.000106152	0.000106164	0.0221726
CYSGLUTRPr_f	-0.0699403	-0.0699403	-0.0699403	-0.0699403	0.498503	0.93006	-0.0699403	-0.0699403	0.000106155	-0.0699403	-0.000788892	-0.0699403	0.000106156	0.00166069	0.00217824	0.000106157	0.000106167	-0.0474053	0.000106157	-0.0699403	0.000106163	0.000106162	0.000106149	0.00384422	-0.0197619	0.0381242	-0.00221059	-0.0197619	-0.00135367	-0.000106149	0.000106172	0.0221726
CYSGLYPTASEe_1_f	1.77691e-05	1.63729e-05	1.74054e-05	1.40609e-05	2.91905e-06	-5.92767e-06	1.90484e-05	1.66175e-05	1.36673e-05	1.84833e-05	-9.77587e-05	-2.55122e-05	1.7771e-05	-0.000115002	-2.25707e-05	7.36457e-06	-0.000113356	2.07082e-05	5.29936e-06	1.58815e-05	-1.75685e-05	-6.72744e-06	-1.69511e-05	-2.91905e-06	-1.7022e-05	-2.60642e-05	-4.03863e-06	-3.82096e-05	-0.000134637	-4.57494e-06	1.72846e-05	1.6301e-05
CYSLEUTHRr_f	-0.0699399	-0.0699399	-0.0699399	-0.0699399	0.498504	0.93006	-0.0699399	-0.0699399	0.000106441	-0.0699399	-0.000788535	-0.0699399	0.00010652	0.00166112	0.00217835	0.000106233	0.000106577	-0.047405	0.000106461	-0.0699399	0.000106487	0.000106486	0.000106024	0.00384419	-0.0197617	0.0381246	-0.00221065	-0.0197614	-0.00135328	-0.000106024	0.000106609	0.0221726
CYSSERMETr_f	-0.0699396	-0.0699396	-0.0699396	-0.0699396	0.498504	0.93006	-0.0699396	-0.0699396	0.00010616	-0.0699396	-0.000788189	-0.0699396	0.000106318	0.00166151	0.00217798	0.000105899	0.000106843	-0.0474045	0.0001063	-0.0699396	0.000106409	0.000105838	0.000106552	0.0038448	-0.0197616	0.0381241	-0.00220991	-0.0197618	-0.00135318	-0.000105838	0.000106797	0.0221726
CYSTYRASNr_f	-0.0699392	-0.0699392	-0.0699392	-0.0699392	0.498504	0.93006	-0.0699392	-0.0699392	0.000106446	-0.0699392	-0.000788087	-0.0699392	0.000107205	0.00166179	0.00217745	0.000106526	0.000107035	-0.0474047	0.00010667	-0.0699392	0.000106513	0.000107171	0.000106509	0.00384475	-0.019762	0.0381246	-0.00220993	-0.0197609	-0.00135269	-0.000106446	0.000107093	0.0221729
DACGST_f*	-0.0190853	0.0105084	-0.000133383	-0.026954	0.0205726	0.307272	-0.00361878	0.0351621	-0.0524105	0.0242597	-0.0877574	0.0220987	0.100357	0.304699	-0.161862	-0.169113	-0.026486	0.651655	0.0344483	0.459307	-0.00679673	0.0658798	0.0398575	-0.0781696	-0.122728	-0.159721	-0.133394	-0.00798131	-0.032918	0.000133383	0.161631	0.0953634
DACT_f	-0.00044279	0.0480623	-0.0453452	0.0534359	-0.207732	0.00044279	-0.0138367	0.0150677	-0.0909897	0.0140825	-0.0762963	0.00107858	0.275791	0.188248	0.558026	-0.0655629	-0.179827	0.00770633	0.0127638	-0.0215146	0.225414	-0.0738778	0.0566381	-0.0690819	-0.0162435	-0.110257	-0.16282	-0.000714918	-0.150798	0.00211782	0.00700617	0.00047921
DCA24GSc_f	0	0	0	0	0	0	0	0	0	0	0	0	0	0	0.814535	0	0	0	0	0	0.0136473	0.00817969	0	0	0	0	0	0	0	0	0	0
DCA24GSr_f	0	0	0	0	0	0	0	0	0	0	0	0	0	0	0.885664	0	0	0	0	0	0.018021	0.0124328	0	0	0	0	0	0	0	0	0	0
DCA3GSc_f	0	0	0	0	0	0	0	0	0	0	0	0	0	0	0.814547	0	0	0	0	0	0.0136472	0.00817927	0	0	0	0	0	0	0	0	0	0
DCA3GSr_f	0	0	0	0	0	0	0	0	0	0	0	0	0	0	0.885675	0	0	0	0	0	0.0179809	0.0124222	0	0	0	0	0	0	0	0	0	0
DCASULT_f*	0.762943	0	0	0	0	0	0	0	0	0	0	0	0	0	0.999031	0	0	0	0	0	0	0	0	0	0	0.11606	0	0.172461	0.0540558	0	0	0
DCATDr_f	0	0	0	0	0	0	0	0	0	0	0	0	0	0	0.69402	0	0	0	0	0	0	0	0	0.262649	0	0.25553	0	0	0	0	0	0
DCSPTN1CRNt_f*	0.0621303	-0.00591607	-6.43659e-06	-0.0127469	-0.0127619	-0.00181221	-0.00522151	-0.00446673	0.0042192	-0.00125053	-0.0326082	0.000740456	0.31886	0.57189	0.906555	0.00348628	6.43659e-06	0.203293	-0.00140477	-0.0372313	0.0472736	-0.00532667	-0.0018002	0.00221849	-0.000593987	0.113201	0.00272883	0.043764	0.00918101	0.00181579	-0.0304531	-0.0191686
DELACCRVSM23hc_f	0	0	0	0	0	0	0	0	0	0	0	0	0	0	0.999947	0	0	0	0	0	0	0	0	0	0	0	0	0	0	0	0	0
DEOXFVShc_f	0.271351	-0.050171	0.000796286	-0.0440343	-0.00764543	0.0336772	-0.0019528	-0.0707075	0.0761835	-0.058948	0.0338924	-0.0631926	0.0279776	0.110009	0.787568	0.157643	0.0251086	-0.0119904	-0.00481681	-0.0588612	-0.0126003	-0.0369043	0.0140638	0.0264083	0.00361659	0.213469	-0.00515057	-0.000796286	0.0927541	0.0444107	-0.0412055	-0.0105719
DESAT14_9_f	0.130102	0.00597538	-0.00177164	-0.00541266	0.00177164	0.0319768	-0.00452265	0.0316669	-0.0212654	0.0256673	-0.0057279	0.0364033	0.0687139	0.0431905	0.182624	0.0115621	-0.00580543	0.045941	-0.00572052	-0.0391511	-0.0288148	-0.00377839	0.0350211	0.072335	-0.0199626	-0.0626146	-0.0488705	-0.00423009	0.00980665	-0.00685305	0.0251336	-0.00635442
DESAT16_2_f*	0.388668	-0.0171138	0.238946	-0.0434068	0.150286	0.200377	0.153291	-0.00918207	-0.0103976	-0.0196627	0.180122	-0.029702	0.0287297	-0.0398335	0.674124	0.0285413	0.392843	-0.00284646	0.134827	-0.0155305	-0.00914986	-0.0380186	-0.00893937	0.00449502	-0.00674809	0.00284646	-0.00872944	0.0100676	0.065587	-0.0618446	-0.0500582	0.036326
DESAT18_10_f	0.19438	0.0308194	0.00624501	-0.013267	-0.0149857	0.104916	-0.00362498	-0.000906531	-0.018872	-0.00693804	-0.013197	-0.0122309	0.0214591	0.00794461	0.199513	0.0841211	0.00936212	0.010591	-0.00688085	-0.0558043	-0.0243378	0.0232477	0.0292729	0.162293	-0.0258764	-0.0676087	-0.023497	0.000906531	0.0111483	-0.0152002	0.00189009	-0.0137531
DESAT18_3_f*	0.528605	-0.0101806	0.448114	-0.0374515	0.144005	0.170854	0.209101	-0.00152618	-0.00939328	-0.0135706	0.298253	-0.0250403	0.020608	-0.0401351	0.645015	0.0428943	0.8877	-0.00739255	0.178029	-0.00846335	-0.00774251	-0.0320359	-0.00124088	0.0139659	0.001195	-0.001195	-0.0012056	0.00676206	0.0906407	-0.0553177	-0.0440184	0.0527687
DESAT18_4_f*	0.392922	-0.000657362	0.0481052	-0.0363794	0.043766	0.123017	0.0221656	-0.0066298	-0.0307535	-0.0182897	0.0345583	-0.0236397	0.0324465	-0.00865335	0.241249	0.044431	0.0594889	0.000862777	0.0336457	-0.0384688	-0.0217849	-0.00589184	0.00696552	0.0567415	-0.0237548	-0.0567776	-0.0243973	-0.0109697	0.046978	-0.0492724	-0.0307811	0.000657362
DESAT18_5_f*	0.44621	-0.0233328	0.184853	-0.0506977	0.150215	0.160569	0.15688	-0.0159566	-0.0133776	-0.0247583	0.313206	-0.0378434	0.0232435	-0.0474137	0.593103	0.0443799	0.670366	-0.00324888	0.153916	-0.0131707	-0.000922643	-0.040468	-0.00752236	0.0170906	0.000922643	-0.00354719	-0.00625759	0.00688744	0.115563	-0.068498	-0.056452	0.0479183
DESAT18_6_f*	0.246234	0.0356427	-0.00576796	-0.0158763	0.0286257	0.09684	-0.0157389	0.0158827	-0.0286603	0.00145044	-0.0117911	0.00651588	0.0166764	-0.00909001	0.171965	0.0800308	-0.00212717	-0.00145044	0.00564984	-0.0458792	-0.0146284	0.0994541	0.0406899	0.176445	-0.0270994	-0.0742014	-0.0274511	-0.00684691	0.0397976	-0.0152337	0.0232781	-0.0145867
DESAT18_7_f*	0.258625	0.0160926	0.00745677	-0.0241833	0.0143378	0.0992819	-0.0155351	0.00153628	-0.0343067	-0.00971139	-0.00573181	-0.00645482	0.0214023	-0.00115515	0.233932	0.0551009	0.0211243	0.00563169	0.00115515	-0.0537418	-0.0258667	0.0347322	0.0169941	0.083864	-0.0334398	-0.0779689	-0.0460424	-0.0204626	0.0507111	-0.0221628	-0.00386546	-0.0254886
DESAT18_8_f*	0.266717	0.00344588	0.0100359	-0.0322043	0.0176816	0.0713747	-0.0131334	-0.0127042	-0.0423153	-0.0199666	-0.00344588	-0.0205417	0.0393206	0.0104491	0.216271	0.0245465	0.0237272	0.0129643	0.00402175	-0.0563187	-0.0259914	0.0332252	0.00398874	0.0493714	-0.0415637	-0.0830364	-0.0427765	-0.0210127	0.0167979	-0.03205	-0.0105895	-0.0325503
DESAT18_9_f*	0.355635	0.0475807	-0.0020831	-0.014907	0.0186244	0.242285	-0.0126794	0.00780072	-0.0241643	-0.00289325	0.0158598	-0.00012107	0.020158	-0.000285473	0.166359	0.0916767	0.00012107	0.00199957	-0.0091101	-0.0604023	-0.00800885	0.0778298	0.0398005	0.298817	-0.0250871	-0.0617754	-0.0325248	-0.00661306	0.036668	-0.0106034	0.0198352	-0.0109528
DESAT20_1_f*	0.404285	-0.000858895	-0.00304038	-0.00626222	0.128698	0.27151	-0.00502078	-0.00074443	0.000673607	0.00531943	-0.016986	-0.114279	0.184299	0.318298	0.316019	-0.00553657	0.00953859	0.102336	0.00110682	-0.0119478	0.0236724	-0.0174415	0.00580408	-0.575746	-0.575746	0.145299	-0.0366313	0.0155279	0.00927759	-0.000673607	-0.00366096	-0.00443052
DESAT20_2_f*	0.503452	0.00599331	8.05215e-05	-0.00103034	0.0755626	0.156656	-0.000276817	-8.05215e-05	-0.00135545	-0.00135924	-0.00128464	-0.156754	0.135538	0.310194	0.324881	0.00206666	-0.000118886	0.0669486	-0.000530132	-0.00372319	-0.00124674	0.00344079	0.0010314	-0.474541	-0.474541	0.197629	-0.00180165	-0.0025025	0.000365802	0.001077	0.000144249	-0.00102835
DESAT22_1p_f*	0.00153544	-0.0752342	0.00597567	-0.0584297	0.297427	-0.216475	-0.0235042	0.0982887	0.115596	0.0667445	-0.00822496	0.106367	0.300612	0.364279	0.365049	0.0894729	0.0997893	0.248685	0.172895	-0.111988	-0.137725	-0.271109	-0.0578366	-0.00153544	-0.0952929	0.304707	-0.0885257	0.00652308	-0.0208543	-0.102347	-0.0717475	-0.0704193
DESAT22_2p_f	0.169805	-9.43658e-05	0.000431203	-9.80464e-05	-8.85643e-05	-0.0006093	0.000395832	0.000162587	0.000308878	0.000130481	-0.000223965	-0.119459	0.0583925	0.0903566	0.114655	0.000135767	0.000404639	0.0314992	0.000325526	-0.000703742	-1.9551e-05	-0.00103156	-0.000284435	-0.000312264	-0.00645634	0.0817802	-0.000297968	0.000118556	-0.000183671	1.9551e-05	-0.00040233	-6.41707e-05
DESFVShc_f	0	0	0	0	0	0	0	0	0	0	0	0	0	0	0.999822	0	0.0309492	0	0	0	0	0	0	0.0309309	0	0	0	0.0272787	0	0	0	0
DHCR243r_f*	0.509195	-0.0320102	-0.0112965	-0.00471053	-0.0245492	0.00195044	-0.0323306	-0.0121487	0.0183175	-0.0171673	0.0916093	-0.0168831	0.0282497	0.00298981	0.578459	0.0186241	0.131988	0.0883776	-0.00235963	0.0314944	-0.00618056	-0.0949397	-0.00454855	0.0508375	0.000838429	-0.000838429	-0.0075489	0.0301505	0.385773	-0.0456313	-0.0267566	0.018092
DHCR71r_f*	0.455122	-0.0273414	-0.0274093	-0.0160914	-0.0168834	0.00375526	-0.0465564	-0.0239142	0.0251664	-0.031009	0.100854	-0.0228455	0.0998128	0.0149917	0.547636	0.0182473	0.125789	0.0844894	-0.0105481	0.0426012	9.4041e-05	-0.0176656	-0.0216255	0.0668088	-0.00184494	-9.4041e-05	-0.0187146	0.0307822	0.361875	-0.0214175	-0.0441854	0.0178958
DHCR72r_f	0.586464	-0.063171	-0.0695455	-0.0842045	-0.000551322	-0.00527453	0.0753248	-0.0609203	0.0680918	-0.0695685	0.013886	-0.0336168	0.0999851	0.0420697	0.586465	0.0818826	0.00616886	0.000551322	-0.00537362	0.189977	-0.0191545	-0.00485071	-0.173163	0.309418	0.0689812	0.0348757	-0.0057799	-0.00577465	0.612324	-0.0910318	0.00425387	-0.00917233
DHGLZhc_f	0	0	0	0	0	0	0	0	0	0	0	0	0	0	0	0	0	0	0	0	0	0	0	0	0	0	0	0	0	0	0	0
DKMPPD_f	-0.0450831	0.0180168	0.131523	0.0136653	-0.702573	-0.158076	0.0868614	0.131384	0.00706319	0.0531668	-0.0813206	0.0567168	-0.00582139	-0.022363	0.00618459	-0.0507664	-0.0573996	-0.0354751	0.0369701	0.00126024	0.0524088	-0.234734	0.0707536	-0.0216312	-0.00126024	-0.119597	-0.0186919	0.0171159	-0.180917	0.0140283	0.0531896	-0.00636841
DKMPPD2_f	-0.0418304	0.016711	0.120027	0.0122586	-0.735472	-0.15088	0.0798717	0.119365	0.00668032	0.048994	-0.0770718	0.0522176	-0.00529004	-0.0206676	0.0058956	-0.0474075	-0.0536686	-0.0329313	0.0342412	0.00103433	0.0488049	-0.226616	0.065164	-0.0201256	-0.00103433	-0.113442	-0.01744	0.0162193	-0.173166	0.0134632	0.0490225	-0.00594501
DKMPPD3_f	-0.0427201	0.0159786	0.120317	0.0119195	-0.734919	-0.152077	0.0799657	0.120183	0.00597504	0.0492272	-0.0771836	0.0523649	-0.00588365	-0.021651	0.00510949	-0.0481456	-0.0542917	-0.0337857	0.034499	0.00130959	0.0481992	-0.227824	0.0645748	-0.0204062	-0.00130959	-0.114475	-0.0176891	0.0155156	-0.174229	0.0122655	0.0493304	-0.0061474
DLNLCGCRNt_f*	0.062176	-0.00592325	-3.407e-06	-0.0127593	-0.0127597	-0.0018147	-0.00524138	-0.00420478	0.00420768	-0.00126008	-0.0326144	0.000747375	0.319143	0.572449	0.907248	0.00348183	3.407e-06	0.203492	-0.0015604	-0.0387032	0.0472825	-0.00538422	-0.0018057	0.00220901	-0.000621138	0.113314	0.00273056	0.043784	0.00916562	0.00182817	-0.0313638	-0.0204783
DMATTx_f*	0.229059	0.000156048	-0.0488559	-0.00102219	0.0924268	0.316472	-0.0650508	-0.00694523	0.0132499	-0.00772189	0.157473	-0.0015626	0.0166952	-0.00372024	0.604572	0.0164738	0.137994	-0.0336687	0.0595331	-0.0352095	-0.040883	-0.01842	-0.0154759	0.0503061	-0.000156048	0.0455054	-0.0394773	0.102245	0.154557	0.0132024	-0.0615153	-0.00176784
DMHPTCRNt_f	-1.75043e-06	7.02287e-06	-1.07411e-05	5.29589e-06	2.93202e-06	-1.75351e-05	3.60075e-06	1.28358e-07	4.69819e-06	-3.55341e-06	-5.38881e-06	-5.0629e-06	-2.28888e-05	4.81103e-06	-7.25983e-07	3.49276e-06	2.55088e-06	4.75887e-06	-3.6096e-05	1.23144e-05	-1.28358e-07	-9.35066e-06	-6.74069e-07	6.04213e-06	-3.64582e-06	7.75369e-06	-2.96171e-05	-3.30582e-06	6.20063e-07	-6.91221e-06	1.18215e-05	6.38792e-06
DMNONCRNt_f	5.39029e-06	-3.19015e-07	3.07822e-06	-6.27549e-06	-3.53136e-06	3.77248e-06	-4.00638e-06	-9.79043e-06	3.19015e-07	5.38429e-06	-6.75701e-05	-0.000101454	-5.69866e-05	-6.90822e-05	-4.0814e-05	9.41615e-07	-6.4489e-05	-5.86455e-06	-1.41508e-05	-1.2639e-05	7.22682e-07	2.32847e-06	3.03815e-06	9.38309e-06	9.95546e-07	3.46048e-06	5.21325e-06	-6.06885e-07	1.98546e-06	5.54425e-06	1.02407e-05	-4.06135e-05
DOCO13EFATP_f	0	0	0.0100472	0	0	0.0121337	0	0	0	0	0	0.0103742	0.0198284	0.0429135	0	0	0	0	0	0	0	0	0	0	0	0	0	0	0	0	0	0
DOCOSACTDr_f*	0.00883136	-0.019026	-0.00044409	-0.0219765	0.00479971	0.0656909	-0.00975395	-0.00779614	0.0279827	0.00498994	-0.0186872	0.0244659	0.351449	0.599438	0.807453	0.000912063	0.0541582	0.475607	0.000142586	-0.0444637	-0.000142586	-0.0346202	-0.0109157	0.146719	-0.0185708	0.216017	-0.043185	0.0230248	-0.00526611	-0.0215351	-0.0289112	-0.0209962
DOCOSADIACTD_f*	0	0	0	0	0	0	0	0	0	0	0	0	0	0	0.978749	0	0	0	0	0	0	0	0	0.299895	0	0.330443	0	0	0	0	0	0
DOLGLCP_Lter_f*	0.105859	-0.0266608	-0.0546539	-0.0303434	-0.0877606	0.00414081	-0.051725	0.00763316	0.119718	-0.0122684	0.0160515	-0.0122422	0.0254522	-0.00414081	0.415006	0.0377902	0.0150553	0.0497295	-0.0268622	-0.0504319	0.365269	-0.0227903	0.0718486	-0.0382698	-0.0366942	0.154752	0.00803839	0.397181	-0.0378631	0.0474099	-0.0805266	-0.0328388
DOLICHOL_Uter_f	1.07632e-06	-9.99992e-06	6.15611e-06	-2.0979e-06	8.04069e-06	4.16868e-06	-5.07525e-06	-2.71689e-06	1.09814e-06	5.46124e-07	5.71162e-06	-1.68565e-06	-1.19386e-07	-3.32677e-06	-1.7427e-05	6.08484e-06	1.99384e-06	5.58495e-06	3.27382e-06	-1.88526e-06	-7.38901e-06	5.22932e-06	7.27145e-06	4.75331e-06	1.19386e-07	2.0505e-06	-5.16484e-06	-4.35877e-06	-1.33908e-06	-3.56266e-06	-1.24077e-05	-2.09217e-05
DOPACHRMDC_f*	-0.0198006	0.0106733	-0.000147804	-0.0281082	0.0205209	0.259986	-0.00373785	0.0351263	-0.0556456	0.0244326	-0.095562	0.0222959	0.0961593	0.258253	-0.186298	-0.195703	-0.00716546	0.461845	0.0344647	0.358023	-0.0069905	0.0645472	0.0397233	-0.0700804	-0.127269	-0.183508	-0.150236	-0.00820919	-0.0344834	0.000147804	0.149041	0.0916723
DOPAOQCYS_f	-0.0269475	0.00801649	-0.000533761	0.0019119	-0.0449929	0.0922041	-0.0325307	0.000533761	-0.0461609	0.00972396	-0.0883577	0.0216678	0.169798	0.102477	0.280512	-0.119161	0.5419	0.376339	-0.0501828	-0.0235599	-0.0323695	-0.0523496	0.0100109	0.541897	0.5419	-0.121618	-0.0768518	-0.044837	0.00975822	0.0422512	-0.0283456	-0.0209228
DOPASULT4_f	0.20287	-0.0181564	0.0142186	-0.0206563	-0.0128483	-0.0115376	-0.00383901	-9.39875e-05	0.0511718	0.000868707	-0.0099956	0.001241	0.0280774	-0.00142138	0.949576	0.100262	-0.00364805	-0.00171061	0.0173373	-0.0269892	0.00270258	0.0147525	-0.0294683	-0.0503323	9.39875e-05	0.267468	0.142429	0.0269176	-0.000541143	0.0990372	-0.00487184	-0.00508636
DOPAc_f	0.0156207	-0.011665	-0.0116623	-0.500896	-0.0116621	-0.0116726	0.0116654	0.0116778	0.01168	0.0116808	-0.0116634	-0.0116779	-0.0116625	-0.865448	-0.0116858	0.0116779	-0.883447	-0.747295	0.0116783	0.0116736	-0.0116603	-0.0116731	0.0116763	0.0116801	0.011665	0.0116737	-0.92208	0.0116738	0.0116697	-0.011668	0.0116603	0.0116749
DPCOAPPe_f	-1.60876e-06	-1.46779e-07	1.4156e-07	-4.78844e-07	6.4555e-07	2.19501e-06	2.70171e-07	1.33872e-06	5.41535e-07	1.88198e-06	-6.10978e-07	-1.92844e-07	-1.4441e-06	-6.0409e-06	-3.29147e-06	-5.22025e-07	1.48458e-07	-2.01725e-06	2.09793e-07	-1.4156e-07	-4.35959e-07	2.79853e-07	1.69107e-07	-4.50673e-06	-4.96264e-07	-2.65158e-06	8.35363e-07	1.38497e-06	5.58168e-07	-6.39683e-06	1.34378e-06	1.06973e-06
DPMVDx_f*	0.0881167	0.0054513	-0.029972	-0.0300375	0.0258062	0.171928	-0.0748037	0.0479133	0.0571999	-0.0054513	0.106251	0.00739527	0.0471888	0.06217	0.445852	-0.0467799	0.0653469	-0.0434585	0.0484306	-0.0262402	-0.0827845	-0.03047	-0.0152019	0.0389736	-0.0135894	-0.01794	-0.0885044	0.0380562	0.149706	-0.0475521	-0.0521798	-0.0192985
DSPVShc_f	0	0	0	0	0	0	0	0	0	0	0	0	0	0.0256432	0.999725	0	0	0	0	0	0.0428728	0	0	0.0164163	0.0182998	0.477535	0	0	0	0	0	0
DSPVSitr_f	0	0	0	0	0	0	0	0	0	0	0	0	0	0.0244237	0.999992	0	0	0	0	0	0.0407619	0	0	0.0155822	0.0173127	0.463736	0	0	0	0	0	0
DSREDUCr_f*	0.508827	-0.0322342	-0.0115845	-0.00490101	-0.0246954	0.00213764	-0.0325597	-0.0123624	0.0180432	-0.0173982	0.0915112	-0.0171099	0.028076	0.00283976	0.578692	0.0184267	0.131804	0.0882619	-0.00257638	0.0313476	-0.00639892	-0.0951537	-0.00511201	0.0508889	0.000814574	-0.000814574	-0.00778333	0.0303993	0.385598	-0.0458638	-0.0269615	0.0178908
DTMPKm_f*	0.552602	-0.0678283	0.0329351	-0.0818064	0.007675	0.00677014	0.0281458	-0.0395296	0.0939484	-0.00927174	0.0501121	-0.0258175	0.0713273	0.159827	0.277574	-0.00463361	0.0198918	-0.00282181	-0.00824578	-0.0396286	-0.0263178	-0.182209	0.000594498	-0.0181373	-0.00596218	0.0819347	0.0513	0.324303	-0.00401959	-0.000287647	-0.000845167	0.000287647
DUTPDP_f	0.309908	-0.0368491	0.0680791	0.0450006	0.00445725	0.0198969	0.0198649	-0.0196607	0.0619455	0.00997262	0.0329015	-0.0163144	0.0492107	0.102948	0.179261	-0.00618581	-0.0119112	0.0409448	-0.00907833	-0.0688763	-0.0262421	-0.183847	-0.00674619	-0.0731502	-0.0579508	0.0584695	0.0329826	0.202063	-0.00508066	-0.0054958	-0.0199201	-0.00445725
EBP1r_f	0.50307	-0.0116952	-0.029919	-0.00869049	-0.00648547	0.00654669	-0.0278106	-0.0100358	0.0140268	-0.0170458	0.0242503	-0.00908793	0.0669039	0.0150956	0.522881	0.0181243	0.0194881	0.0010954	-0.0010954	0.0130183	0.00527872	-0.00520716	-0.0091103	0.00826668	0.003455	-0.0132173	-0.0306711	0.0228386	0.106771	-0.00751026	-0.0209855	-0.00288091
EBP2r_f	0.337685	-0.0158754	-0.0441775	-0.00259038	-0.00676722	0.000306391	-0.0521945	-0.0100338	0.126078	-0.020843	0.0393356	-0.0154332	0.12234	0.0315961	0.911867	0.0183546	0.000361975	-0.00744542	-0.00154153	-0.00045611	0.0142807	-0.0206376	-0.000260026	0.00357472	0.00628592	0.0512057	0.000260026	0.0645967	0.0485338	-0.00815716	-0.0403666	-0.00295483
EIC21114TRc_f*	0.0222208	-0.0468567	-0.0535942	-0.0319495	0.207004	0.274437	-0.0563098	0.0284289	0.0122252	0.00946895	0.00807609	0.0163946	0.408118	0.308542	0.18098	-0.0385463	-0.0259806	0.206061	0.0883075	-0.0596279	-0.0739314	0.0763984	-0.0266698	-0.0378317	-0.0425734	-0.00807609	-0.0643823	0.0196207	0.0188159	-0.0626986	-0.0487047	-0.0418304
EICOSTETCRNt_f*	0.062122	-0.00588736	2.92862e-05	-0.0127178	-0.0127247	-0.00177287	-0.00519535	-0.00443738	0.00425762	-0.00121462	-0.0324059	-2.34934e-05	0.318758	0.571609	0.906169	0.00353019	2.34934e-05	0.203224	-0.00137042	-0.0371765	0.0472903	-0.00529102	-0.00177882	0.00225337	-0.000565392	0.113183	0.00276318	0.0440567	0.00920955	0.00186006	-0.030219	-0.0190603
ELAIDCPT1_f*	0.024817	-0.00115662	0.00137583	-0.0184164	-0.00542506	0.0118975	-0.0235444	-0.00630416	0.0210492	0.00871764	0.00845025	0.0425233	0.384802	0.688524	0.120456	-0.000732945	0.134992	0.415641	0.000112367	-0.0302589	-0.0099577	-0.000112367	-0.0111279	-0.0141711	-0.0222553	0.000638265	-0.0115627	0.00267247	0.00555879	-0.0193582	-0.0173333	-0.0170681
ELAIDCPT2_f*	0.0579602	-0.0470553	2.31628e-05	-0.0249081	-0.00550855	0.00152579	0.0128936	-0.0035245	0.0563866	0.00206339	-0.0200814	0.0129123	0.371931	0.71902	0.770722	-0.0054044	0.0168507	0.296483	-0.00821753	-0.0398746	0.0497036	-0.00574652	-0.0252632	-0.000651596	-0.00970756	0.0672944	-2.31628e-05	0.152511	-0.00391469	0.000101595	-0.0437764	-0.0274707
ELAIDCRNt_f*	0.0621655	-0.00586167	4.71763e-05	-0.0126853	-0.0126916	-0.00175428	-0.00516836	-0.00414545	0.00427627	-0.00119336	-0.0323898	0.000728235	0.318857	0.571823	0.906382	0.00352538	-4.71763e-05	0.203264	-0.00136656	-0.0371594	0.0473162	-0.00527203	-0.00176949	0.00226553	-0.000545212	0.113224	0.00278048	0.0440827	0.00922754	0.00187607	-0.0302322	-0.0190145
EPOXTAChr_f	0.000217262	1.81653e-05	7.58452e-06	1.79956e-05	-4.12835e-06	-3.32904e-05	0.000255532	2.95599e-05	-0.000593275	-0.000288826	2.86378e-05	-2.35543e-05	-6.35688e-05	-0.000143523	0.00255982	0.000148725	2.43804e-05	-0.000368636	0.000328369	1.8491e-06	1.52257e-05	-0.000120248	-1.5517e-06	-5.03946e-05	-3.67203e-06	4.93003e-06	-0.000348367	-1.98088e-05	-1.73366e-05	-0.000460503	4.5298e-05	1.5517e-06
ESTR2r_f	-0.0117886	0.0813521	-0.00311036	0.0453129	-0.00386456	0.00449231	-0.00148293	-0.0104019	-0.00617015	-0.00797211	0.0448254	-0.000840756	0.064777	0.030918	0.80694	0.0192315	-0.0058957	0.00864602	0.0347489	-0.00052073	0.00052073	-0.0033916	-0.00436097	0.00404697	0.00644108	0.047612	0.00270079	0.0452626	-0.00445003	-0.0222226	-0.00232326	-0.00305196
ESTRr_f	-6.44602e-06	2.02234e-06	-3.92666e-06	3.93908e-06	-2.78077e-06	-1.05805e-05	-4.32028e-07	-5.87696e-06	9.00413e-06	1.11649e-05	-1.36537e-05	4.37008e-06	1.1558e-05	1.05258e-05	9.03818e-06	4.78869e-06	-4.72498e-06	6.08222e-06	1.82411e-06	-1.67931e-06	1.36549e-06	-7.36675e-07	4.32028e-07	-2.42933e-06	-4.92577e-06	-1.69981e-05	2.03761e-06	1.03401e-05	9.63036e-06	-4.10351e-06	-9.49963e-06	-2.41369e-06
ETF_f	0	0	0	0	0	0	0	0	0	0	0	0	0	0	0	0	0	0	0	0	0	0	0	0	0	0	0	0	0	0	0	0
ETFQO_f	0.14966	-0.00238971	0.000534409	-0.0081933	-0.00239055	0.00733192	-0.000559568	0.00940387	0.0139153	0.0177123	-0.00287341	0.0251728	0.539182	0.937444	0.575947	-0.0154622	0.00940366	0.193937	-0.00467624	-0.0120104	0.0215992	-0.00117704	-0.00217728	-0.000533471	-0.00616238	0.0375453	-0.0185271	0.136629	0.000533471	-0.00416397	-0.0192676	-0.0114087
ETHMALACc_f	0.082604	-0.0412811	-0.0167778	-0.030439	0.0385783	0.106718	-0.00612009	-0.0162789	0.274542	0.00612009	-0.0601143	0.0424521	0.590081	0.632496	0.728975	-0.0240043	0.0554492	0.505899	-0.00682287	-0.059747	0.182707	-0.0465145	0.0113773	-0.00939535	-0.0188801	0.0605318	-0.0661293	0.353504	0.0419366	-0.0131772	-0.057805	-0.0341914
ETHMALCOAc_f	0.066904	-0.0428939	0.00249508	-0.0342016	0.0230396	0.083001	-0.00982707	-0.0216814	0.297496	-0.00249508	-0.0573805	0.0670114	0.606283	0.648281	0.745772	-0.0279538	0.0797397	0.523015	-0.0131428	-0.0615878	0.201678	-0.0450176	0.0360591	-0.0152067	-0.0233024	0.0520263	-0.0631458	0.374515	0.0274803	-0.0185384	-0.0592192	-0.0380631
EX_majorNutr_f	0	0	0	0	0	0	0	0	0	0	0	0	0	0	0	0	0	0	0	0	0	0	0	0	0	0	0	0	0	0	0	0
EX_sideNutr_f	0	0	0	0	0	0	0	0	0	0	0	0	0	0	0	0	0	0	0	0	0	0	0	0	0	0	0	0	0	0	0	0
FACOAL1813_f*	0.00701794	-0.0155997	0.0861716	-0.00486721	-0.0414566	-0.00570798	0.0853499	0.0011142	-0.021996	-0.000474714	-0.00175372	0.00555665	0.307937	0.626369	0.780661	0.0470081	0.16033	0.438316	0.0461232	-0.0549713	-0.00675842	-0.0273132	-0.00817782	0.0721804	0.022357	-0.0311386	-0.0131556	0.0120039	-0.0132616	0.000474714	-0.0366644	-0.00822113
FACOAL191_f*	0.0743595	-0.0505851	-0.0505851	-0.0505851	0.00327963	0.0316295	0.000547132	-0.0505851	0.0828074	-0.0505851	0.00419575	-0.0505851	-0.0505851	-0.0505851	0.671273	0.0123641	0.000115789	-0.0505851	-0.0505851	-0.0505851	0.067858	0.0632059	0.00333349	0.0057729	-0.0505851	0.0202234	-0.0505851	-0.000875822	-0.000115789	0.00927527	-0.0505851	0.00219928
FACOAL206_f*	0.0750351	-0.0120421	-0.0542321	-0.00330092	0.00119159	0.0280242	-0.00269694	-0.0542321	0.0618696	-0.0542321	-0.0108654	-0.0542321	-0.0542321	-0.0542321	0.926459	0.010547	0.00577052	0.0107379	0.000947679	-0.0542321	0.0401213	0.0349762	-0.0036652	0.00522156	-0.00286345	0.0515276	-0.00633221	0.000343141	0.0107676	0.00814351	-0.0542321	-0.000343141
FACOAL40im_f*	0	0	0	0	0	0	0	0	0	0	0	0	0	0	0.527809	0	0.0825507	0	0	0.0845702	0.0682583	0	0.0845729	0	0	0	0	0.0880191	0.0940882	0	0.0570872	0.0827142
FADDPle_f*	-0.00525359	0.277365	0.00290055	0.0193979	-0.150451	-0.150451	0.0217802	-0.0441569	-0.0519818	0.00219008	-0.00114719	0.00114719	-0.150451	-0.0886722	0.231595	-0.150451	-0.027112	-0.0255444	0.0193979	0.0514865	0.849549	0.0378767	0.0186157	-0.150451	-0.00114719	-0.0507597	-0.0178009	-0.00753818	0.0244298	0.303675	0.0677654	0.0434105
FAEL183_f*	0.550725	0.0744896	-9.31448e-05	-0.0119809	-0.0126769	0.0475143	-0.00358027	-0.00110531	0.0189405	-0.0146979	-0.0130124	-0.0923784	0.0540098	0.109423	0.117543	0.0195357	0.0123445	0.082994	-0.00513306	-0.0351632	-0.00896289	0.0439926	0.0101493	0.0991355	-0.0494504	0.0798614	-0.0215957	-0.016937	0.00441043	-0.0156001	9.31448e-05	-0.0122784
FAEL184_f*	0.472077	0.0681	0.00735962	-0.0154231	-0.015807	0.0514258	0.00246181	7.41368e-05	-0.00680236	-0.0134803	-0.0165641	-0.0822264	0.0698127	0.126447	0.135822	0.0289235	0.00586898	0.0754179	-0.000842597	-0.0498813	-0.0164554	0.0337785	0.00489724	0.0960725	-0.0928373	0.0951575	-0.0244379	-0.0235353	-7.41368e-05	-0.017667	-0.00892832	-0.0148301
FAEL204_f	0.409901	-0.00799068	0.0167707	-0.00837482	-0.00694911	0.00626635	0.0143292	0.00265444	0.0118717	0.00192243	-0.010525	-0.139197	0.0320841	0.0554649	0.0436268	0.00215096	0.0181786	0.0326244	0.0109542	-0.0373843	-0.00192243	-0.0196592	-0.0145979	-0.00494989	-0.0656397	0.0148494	-0.0132973	0.00414655	-0.00762369	-0.00599603	-0.0221078	-0.00797367
FAEL205_f	0.414395	-0.00662906	0.021652	-0.00747007	-0.0186993	-0.00990013	0.0206383	0.00113642	0.00880258	0.000983	-0.0181499	-0.147256	0.0294769	0.0456212	0.0358155	-0.000818308	0.0155471	0.0290139	0.00871167	-0.0364203	0.00229121	-0.0111608	-0.018436	-0.00948028	-0.133826	0.0113202	-0.0178486	0.00183481	-0.0139982	0.000818308	-0.0239127	-0.00497439
FAOXC101C102x_f*	0.0013941	-0.00435268	-0.000997939	-0.0022422	-0.0162167	-0.0001446	0.000588493	-0.00576974	0.0210766	-0.000426812	0.00027107	-0.00106525	0.0114723	0.0407429	0.808903	0.00060988	0.00283477	-0.0162167	-0.000372063	-0.00848198	0.000562868	-0.0105817	-0.00101144	0.000483373	0.0001446	0.0241971	-0.00371671	0.0111145	0.000725346	-0.0002701	-0.00566923	0.000161759
FAOXC101C8m_f*	0.0320942	-0.0251669	0.0080062	-0.0398737	-0.0294779	0.0174686	0.0178496	-0.00734371	0.0591583	-0.00741885	-0.00705943	-0.00237605	0.325357	0.585644	0.578345	-0.00174968	0.00674295	0.261875	-0.0054092	-0.0291625	0.000656654	-0.0204689	-0.0227108	0.0106643	0.00690684	0.113293	-0.0258064	0.000881199	0.0181675	-0.000656654	-0.0442899	-0.012474
FAOXC101C8x_f*	8.34625e-05	-0.00435891	-8.57635e-05	-0.00190656	-0.0164842	-0.000662244	0.000735964	-0.00614591	0.0244977	-0.000170688	0.000563028	-0.000923556	0.0109476	0.0409817	0.982296	0.00100429	0.00372651	-0.0164842	-0.000375363	-0.00911914	7.06723e-05	-0.0112535	-0.00101604	0.000357846	4.38456e-05	0.029563	-0.00107502	0.0109112	0.00095788	-4.38456e-05	-0.00613028	0.000457805
FAOXC102C101m_f*	0.0644799	-0.0237227	-0.00185965	-0.0169175	-0.0150196	0.0100675	0.00326701	-0.00249607	0.0196306	0.00105455	-0.00634479	0.00711946	0.334015	0.675642	0.410044	-0.00449536	0.00419452	0.224084	-0.00766886	-0.0184136	0.0188946	-0.00105455	-0.00794752	0.00435509	-0.00172369	0.0338131	-0.0164404	0.0552075	-0.00923023	0.00299974	-0.0195279	-0.00790735
FAOXC102C101x_f*	0.000944131	-0.00439317	-0.00135841	-0.00212507	-0.0165468	-0.00230143	0.000634263	-0.00620266	0.0220762	-0.000190117	0.000379659	-0.000748854	0.0114593	0.0403643	0.818819	0.000651268	0.00319387	-0.0165468	-0.000462926	-0.00939441	0.000559403	-0.0108118	-0.000833093	0.000531478	0.000190117	0.0234666	-0.00141292	0.0111451	0.00175569	-0.000236478	-0.00569974	0.000326725
FAOXC102C103m_f*	0.0367874	-0.0248565	0.000585099	-0.0186962	-0.0164598	-1.55304e-05	0.00643272	-0.00129701	0.0121411	0.00217509	-0.010713	0.00837208	0.315623	0.61541	0.294736	-0.00655391	0.00718145	0.230561	-0.00837444	-0.0185985	0.0168401	-0.00310773	-0.014899	1.55304e-05	-0.00752904	0.0187899	-0.0148546	0.032163	-0.0124762	0.00278726	-0.0227786	-0.0079762
FAOXC102C103x_f*	0.0023274	-0.00524873	-0.000806911	-0.00275589	-0.0197129	-0.000124177	0.000720056	-0.00674126	0.0243663	-0.000332824	0.000173671	-0.000913266	0.0142587	0.0485474	0.953983	0.000628481	0.00346	-0.0197129	-0.000350529	-0.0102138	0.000720862	-0.0127047	-0.00103621	0.000498226	0.000124177	0.0263307	-0.0017358	0.0131844	0.00202642	-0.000345794	-0.0067323	0.000182721
FAOXC102C81m_f*	0.0364041	-0.0254522	0.000927851	-0.0191833	-0.0158832	-0.000330814	0.00744405	-0.00104724	0.0123859	0.00220389	-0.0105647	0.00871138	0.305253	0.602099	0.30819	-0.00610808	0.00738847	0.224108	-0.00848132	-0.0178034	0.0161527	-0.0024954	-0.0152168	0.000330814	-0.00704374	0.0186776	-0.0146503	0.0311285	-0.0126081	0.0032944	-0.0228251	-0.00796557
FAOXC102C81x_f*	0.00237366	-0.00526962	-0.000751867	-0.00274395	-0.0199232	-0.000139399	0.000780702	-0.00676884	0.0245529	-0.000265882	0.000139399	-0.000860242	0.0146723	0.0498637	0.966139	0.000682565	0.00356844	-0.0199232	-0.000297591	-0.0102797	0.000844946	-0.0128188	-0.000988437	0.000572633	0.000172985	0.0267632	-0.00171753	0.0136523	0.00197692	-0.000250529	-0.00678334	0.000223743
FAOXC102m_f*	0.0366194	-0.0252837	0.000798726	-0.0190414	-0.0159561	-0.000246566	0.00708259	-0.00114612	0.0122953	0.00219193	-0.0106175	0.00870903	0.308807	0.606981	0.303786	-0.00618192	0.00733402	0.226218	-0.0084676	-0.0179376	0.0165606	-0.00251142	-0.0150235	0.000246566	-0.00708403	0.0187074	-0.0146524	0.0315912	-0.0126138	0.00312624	-0.023301	-0.00799455
FAOXC102x_f*	0.0023508	-0.00527095	-0.000778708	-0.00275603	-0.0198578	-0.000143387	0.000750595	-0.00676647	0.0244703	-0.000299163	0.000143387	-0.000889062	0.0145162	0.049387	0.962541	0.000652949	0.00352008	-0.0198578	-0.000327848	-0.0102563	0.000793703	-0.0127863	-0.00101425	0.000538839	0.000148078	0.0265878	-0.00173318	0.0134791	0.00198376	-0.000291753	-0.00677501	0.000200599
FAOXC103C102m_f*	0.0367709	-0.02509	0.000665925	-0.018997	-0.0159846	-0.000144754	0.00674237	-0.00124096	0.0121779	0.00216812	-0.0107149	0.0087571	0.312187	0.61156	0.299461	-0.00620434	0.0072751	0.228304	-0.00841834	-0.0180865	0.0169611	-0.00254702	-0.0148389	0.000144754	-0.00712302	0.0187503	-0.0146431	0.0319522	-0.0125665	0.00297969	-0.0228676	-0.00800366
FAOXC103C102x_f*	0.00233743	-0.00526069	-0.000792585	-0.00275549	-0.0197849	-0.000135011	0.000731499	-0.00675478	0.0244128	-0.000317961	0.000159677	-0.000910232	0.0143794	0.0489385	0.958446	0.000633501	0.00348544	-0.0197849	-0.000343964	-0.0102319	0.000754209	-0.0127459	-0.00103327	0.000514219	0.000135011	0.0264402	-0.00173765	0.0133218	0.00200212	-0.000319997	-0.00674937	0.000179501
FAOXC10C10OHm_f*	0.0387953	-0.0238923	0.00560806	-0.0222671	-0.00644998	0.00273094	0.0198784	-0.0009448	0.0252485	0.00890071	-0.0070807	0.0356537	0.311379	0.585873	0.473544	-0.0049099	0.058389	0.369888	-0.00758118	-0.0172438	0.00899028	0.0009448	-0.01988	-0.00456272	-0.0184274	0.0242668	-0.00499516	0.0426872	-0.00513147	-0.00474189	-0.0282052	-0.0104907
FAOXC10C8m_f*	0.0442822	-0.0544506	0.000672477	-0.0348496	-0.0274705	-0.0215968	0.0294467	-9.48704e-06	0.00980553	0.0108875	-0.0186197	0.0259404	0.333179	0.55227	0.54462	-0.0102357	0.0132054	0.315038	-0.0133462	-0.0205235	0.0221243	-0.00488416	-0.0476372	-0.00173142	-0.0272784	0.00286201	-0.0194334	0.000700554	0.000899898	9.48704e-06	-0.0473996	-0.0116432
FAOXC10C8x_f*	3.2926e-06	-0.00378613	-1.4152e-05	-0.00159087	-0.0143377	-0.000688006	0.000728822	-0.00536181	0.0216136	-3.49468e-05	0.000328341	-0.000909306	0.00953565	0.0372676	0.984332	0.000836498	0.00326434	-0.0143377	-0.000280054	-0.00803859	0.000126824	-0.00983567	-0.0008965	0.000256117	-3.2926e-06	0.0256177	-0.000893848	0.00991335	0.00072772	6.43396e-06	-0.00540555	0.00041453
FAOXC10DCC8DCx_f	0.00290551	-0.0117146	0.00104737	-0.00541967	-0.0503045	-0.00339477	0.00101913	-0.0170093	0.0528426	-0.00031556	-0.00178629	-0.00200807	0.0345343	0.112381	0.949751	0.00296414	0.00918425	-0.0503045	-0.000814009	-0.0270391	0.000556016	-0.0325012	-0.00214599	0.00131673	8.47456e-05	0.0735073	-0.00432078	0.0293929	0.000814488	0.00107474	-0.0181425	-8.47456e-05
FAOXC11BRC9BRx_f*	0.0060852	-0.00644829	-0.0213568	-0.0213568	-0.0213568	0.0038534	0.00399297	-0.0213568	0.0354953	-0.0213568	0.00286121	-0.0213568	-0.0213568	-0.0213568	0.750289	0.00446451	0.00756874	-0.0213568	-0.00163116	-0.0213568	0.00636075	-0.0120874	0.00157029	0.00360574	-0.00157029	0.0384778	-0.0213568	0.0160021	0.00424728	0.00364118	-0.0213568	0.00322025
FAOXC11C9m_f*	0.0307275	-0.0181258	0.000698063	-0.0132688	-0.014186	-0.00371248	0.00564707	0.000276183	0.00976598	0.00534793	-0.00807999	0.0131855	0.246408	0.492437	0.234994	-0.0039738	0.00707924	0.217994	-0.00478184	-0.0126793	0.0130125	-0.00239626	-0.0151358	-0.000276183	-0.00886606	0.0109313	-0.0113563	0.0118657	-0.00409736	0.000295723	-0.0178016	-0.00552852
FAOXC121C101m_f*	0.0643199	-0.0262442	-0.00314931	-0.0171241	-0.0192298	-0.000997216	0.00895431	-0.000977034	0.00981174	0.0040464	-0.00799923	0.012752	0.29218	0.590507	0.282902	-0.00580978	0.00698356	0.234366	-0.00790523	-0.0162696	0.0164859	0.00401156	-0.0163651	0.000977034	-0.01012	0.0135253	-0.0157517	0.0457004	-0.0157743	0.00470747	-0.0170715	-0.0067957
FAOXC121C10x_f*	7.3516e-05	-0.00410264	-0.00011588	-0.00178327	-0.0155138	-0.000605983	0.000710386	-0.00578468	0.0231436	-0.000155611	0.000446111	-0.00284067	0.00963481	0.0387741	0.983874	0.00088368	0.00343777	-0.0155138	-0.00107642	-0.00864301	7.82943e-05	-0.0105805	-0.000955133	0.000344267	4.37294e-05	0.0278764	-0.00100798	0.0103165	0.000901383	-4.37294e-05	-0.00585612	0.000373789
FAOXC122C101m_f*	0.0645772	-0.0216514	-0.00188854	-0.0174609	-0.0172414	0.00863616	0.00240779	-0.0026608	0.0202906	0.001672	-0.00700719	0.0086644	0.348475	0.688054	0.309338	-0.0047927	0.00423934	0.241307	-0.00701681	-0.0188982	0.0209406	-0.001672	-0.00763642	0.00420671	-0.00193025	0.0334796	-0.0181572	0.0543674	-0.0102693	0.00281235	-0.0171164	-0.00736161
FAOXC122m_f*	0.0647415	-0.021493	-0.0016762	-0.0174945	-0.0178456	0.00838763	0.00218601	-0.00267596	0.0203285	0.0016762	-0.00736909	0.00861465	0.353133	0.692823	0.307093	-0.00506699	0.00399997	0.24481	-0.00729031	-0.0193583	0.0213666	-0.00205635	-0.00783292	0.00387699	-0.00226008	0.0335013	-0.0186019	0.0543135	-0.0107124	0.00251807	-0.0174674	-0.00768141
FAOXC122x_f*	0.00184756	-0.00506964	-0.00081254	-0.00265977	-0.0189282	-5.69877e-05	0.000671967	-0.00669806	0.024096	-0.000421988	5.69877e-05	-0.00388347	0.0137415	0.0474538	0.931163	0.000401624	0.00314212	-0.0189282	-0.000381504	-0.0101832	0.00077373	-0.0122657	-0.00109543	0.000285156	0.000155477	0.026758	-0.002083	0.0128976	0.00211038	-0.000397541	-0.00647043	0.000279678
FAOXC123C102m_f*	0.0367307	-0.024614	0.000495904	-0.0185155	-0.0159395	0.000135256	0.00610211	-0.00137427	0.0121671	0.00216609	-0.0114657	0.00848747	0.318939	0.6209	0.288853	-0.00636476	0.00718816	0.232365	-0.00882927	-0.0187371	0.0171013	-0.00312681	-0.0148355	-0.000135256	-0.00750791	0.0188328	-0.0150471	0.0322283	-0.0123681	0.00212872	-0.0224025	-0.00795809
FAOXC123C102x_f*	0.00231496	-0.00524304	-0.000815726	-0.00275293	-0.0196538	-0.000115735	0.000707273	-0.00673441	0.0243189	-0.000358091	0.000188989	-0.000927837	0.0141452	0.0481899	0.949379	0.000609024	0.00341846	-0.0196538	-0.000363022	-0.0101807	0.000684993	-0.0126739	-0.00104849	0.000480159	0.000115735	0.0262079	-0.00173654	0.0130584	0.00204128	-0.000368533	-0.00671231	0.000166685
FAOXC123m_f*	0.0365439	-0.0243861	0.000342872	-0.0183501	-0.0159366	0.00023315	0.0056927	-0.00151127	0.0122556	0.00209729	-0.0109373	0.00919865	0.322983	0.626856	0.282172	-0.0062478	0.00742214	0.235606	-0.00832108	-0.0183978	0.0182061	-0.00318245	-0.0143441	-0.00023315	-0.00780817	0.018933	-0.0152722	0.0323098	-0.0125376	0.00225716	-0.0222534	-0.00798111
FAOXC123x_f*	0.00231927	-0.00524142	-0.000829116	-0.0027568	-0.0196296	-0.00010105	0.000697171	-0.00673205	0.0243101	-0.00036128	0.000205746	-0.00094097	0.0140589	0.0479572	0.944889	0.000589004	0.00340788	-0.0196296	-0.000377707	-0.0101557	0.00066592	-0.0126748	-0.00106083	0.000465173	0.00010105	0.0261361	-0.00173469	0.0129652	0.00207329	-0.000395496	-0.00670069	0.000165803
FAOXC12C10m_f*	0.0587397	-0.0254403	7.62613e-06	-0.0147004	-0.0146523	-0.00484041	0.0073809	-0.000393609	0.0127438	0.00696324	-0.00720039	0.0177091	0.31563	0.563396	0.319711	-0.00484435	0.00754102	0.259591	-0.00878613	-0.0173792	0.0207629	0.000800503	-0.0202695	-7.62613e-06	-0.013016	0.010845	-0.0140122	0.0318629	-0.00470565	0.00295993	-0.0211027	-0.00597847
FAOXC12C10x_f*	6.11109e-06	-0.0036724	-4.60078e-06	-0.00153789	-0.0138969	-0.000650665	0.000712654	-0.0052031	0.020976	-3.24681e-05	0.000374193	-0.000653386	0.00922033	0.0361958	0.985522	0.000845973	0.00315529	-0.0138969	-0.000258341	-0.00775895	0.000120588	-0.00952916	-0.000884968	0.000245417	-2.07219e-05	0.0248588	-0.000881401	0.00959606	0.000702543	4.60078e-06	-0.00520824	0.000408588
FAOXC12C12OHm_f*	0.0448944	-0.0176236	0.00126996	-0.0147113	-0.00839528	0.00268933	0.00809724	-0.00152688	0.0172261	0.00633054	-0.00507511	0.0251434	0.301122	0.713437	0.340973	-0.00318793	0.029696	0.341889	-0.00716261	-0.0171868	0.0113142	0.00186152	-0.013807	-0.00233287	-0.0129379	0.0180317	-0.0081225	0.0495662	-0.00682204	-0.00126996	-0.0196219	-0.00737291
FAOXC12DCC10DCx_f	0.00326148	-0.0114644	0.00136204	-0.00513906	-0.0502961	-0.00311316	0.00133597	-0.016788	0.0533281	-6.29484e-06	-0.00183508	-0.00183689	0.0346214	0.113383	0.949606	0.00269155	0.00944351	-0.0502961	-0.000799868	-0.0274079	6.29484e-06	-0.0328887	-0.00185053	0.00128003	0.000392934	0.0737708	-0.00410935	0.0297831	0.00074383	0.00139438	-0.0181795	-0.000413309
FAOXC12DCTc_f	0.00126537	-0.00676727	-0.000312353	-0.00374544	-0.0307764	-0.000101297	0.000580814	-0.0098187	0.0403623	0.000593474	-2.42068e-05	2.42068e-05	0.0252914	0.0891091	0.781265	0.00319307	0.00874759	-0.0307764	-0.000200129	-0.0162912	0.000555115	-0.0196256	-0.000635356	0.00104101	-0.000106754	0.0549225	-0.00244673	0.0178483	-0.000396269	0.000889602	-0.011149	0.000394461
FAOXC12DCc_f	0.00777386	0.00291875	-0.0221657	-0.0286224	-0.0181961	0.00756688	-0.0512031	-0.00291875	0.0577612	0.0269615	-0.00749619	0.121984	0.781396	0.841223	0.126111	0.00514086	0.135559	0.666888	-0.0124596	-0.0503718	-0.0184535	0.00610148	-0.0152529	-0.0176522	-0.0350507	0.0123117	-0.012095	0.00695035	0.00664972	-0.0301139	-0.0238864	-0.0246115
FAOXC12DCx_f	0.00138248	-0.00662631	-0.000398068	-0.00367886	-0.0310831	0.000166371	0.000582422	-0.00997307	0.0419362	0.000767088	-0.000102298	-0.000107186	0.0260233	0.0914532	0.77494	0.00388061	0.00921359	-0.0310831	-0.000732182	-0.0161382	0.000389521	-0.0236946	-0.000593677	0.00111022	-0.000897029	0.0564274	-0.00195933	0.0168161	-0.00126856	0.000952299	-0.0110759	0.000102298
FAOXC13BRC11BRx_f*	0.00613655	-0.00628438	-0.0207107	-0.0207107	-0.0207107	0.00392138	0.00379753	-0.0207107	0.0348759	-0.0207107	0.00270097	-0.0207107	-0.0207107	-0.0207107	0.764851	0.00434932	0.00713434	-0.0207107	-0.00167841	-0.0207107	0.00643541	-0.0116194	0.00154929	0.00353485	-0.00154929	0.0377955	-0.0207107	0.0150375	0.00418985	0.00358438	-0.0207107	0.00319646
FAOXC13C11m_f*	0.0305541	-0.0178308	0.000667957	-0.0130924	-0.0140023	-0.00341076	0.00515187	0.000355515	0.0100623	0.00554534	-0.00786938	0.0135454	0.249983	0.494943	0.229848	-0.00325506	0.00769573	0.220896	-0.00453805	-0.0125302	0.0129324	-0.0022626	-0.014866	-0.000234606	-0.00880673	0.0111634	-0.0112276	0.012184	-0.00394106	0.000234606	-0.0174223	-0.00545649
FAOXC140_f*	0.0554953	-0.0210979	4.42426e-05	-0.0122979	-0.008191	0.00487484	0.00608866	-4.42426e-05	0.0362991	0.00676883	-0.00958067	0.016337	0.442919	0.909691	0.308162	-0.00624588	0.0107183	0.385068	-0.00616867	-0.0184793	0.0386072	-0.00735636	-0.0129802	-0.000755942	-0.00740618	0.029172	-0.0105892	0.121335	-0.010204	0.00237935	-0.0178513	-0.00880674
FAOXC141C121m_f*	0.0656582	-0.0261954	-0.00334086	-0.0175833	-0.0198538	-0.00132181	0.00897832	-0.000967009	0.0101627	0.00387793	-0.00798344	0.012291	0.295631	0.594614	0.283629	-0.00573254	0.00720868	0.237072	-0.00781991	-0.0163383	0.0165177	0.00401712	-0.016386	0.000967009	-0.0105018	0.0137932	-0.0158134	0.046017	-0.0155924	0.00456501	-0.0167455	-0.00615891
FAOXC141C121x_f	0.000123715	-0.00270281	-0.001063	-0.00128514	-0.0108042	-0.000754895	4.73024e-06	-0.00430606	0.0162509	6.12329e-05	0.000171712	-0.00373832	0.00199727	0.029196	0.718186	0.000681712	0.00276655	-0.0108042	-5.9641e-05	-0.00668727	-4.73024e-06	-0.0074337	-0.000651048	0.000261607	7.58219e-06	0.0202179	-0.000744133	0.00755358	0.000809054	-0.000346821	-0.00402439	0.000268843
FAOXC141C141OHm_f*	0.0466982	-0.00863037	-0.00723693	-0.015023	-0.0240209	0.00504794	-0.0127093	-0.000135038	0.025211	0.0101792	0.00190708	0.0352294	0.381275	0.88979	0.150587	2.96745e-05	0.0382616	0.436614	-0.00750854	-0.026692	0.0072571	0.00645315	-0.00476201	-0.00181216	-0.0132274	0.020257	-0.0134243	0.0423836	-0.0248127	-2.96745e-05	-0.017157	-0.00773998
FAOXC142C122m_f*	0.064901	-0.0215068	-0.0016864	-0.0175686	-0.0183995	0.00786844	0.00187502	-0.00277952	0.0203153	0.0016864	-0.00754739	0.00871927	0.35772	0.697435	0.304461	-0.00518949	0.00393414	0.248448	-0.00743813	-0.0196764	0.0218993	-0.00229577	-0.0079105	0.0037261	-0.00244464	0.0337128	-0.0188872	0.0543005	-0.0109668	0.00235405	-0.017687	-0.00781992
FAOXC142C122x_f*	0.0024237	-0.00487295	-0.000478978	-0.00242119	-0.0189722	0.000297855	0.000986182	-0.00665366	0.0250149	-0.00016156	0.000655103	-0.000751803	0.0142373	0.0482031	0.936069	0.000980162	0.00374744	-0.0189722	-0.000129036	-0.00967786	0.00101068	-0.0123608	-0.00126386	0.000129036	0.000482481	0.0268797	-0.0013488	0.0128077	-0.00142324	-0.000535169	-0.00631695	0.000493853
FAOXC142C142OHm_f*	0.0504566	-0.00959824	-0.00473127	-0.0107521	-0.0196661	0.00930551	-0.0081191	0.00021137	0.0188761	0.00982849	-0.00353775	0.0275075	0.380675	0.828362	0.170371	-0.00143531	0.0240686	0.399996	-0.00559627	-0.0220887	0.0199624	0.00201083	-0.00216213	-0.00021137	-0.00976581	0.0222453	-0.0164377	0.0511059	-0.0188957	0.00161651	-0.0128161	-0.00627119
FAOXC143C123m_f*	0.0363216	-0.0240345	0.000237571	-0.0181029	-0.0158855	0.000385284	0.00529123	-0.00161673	0.0125662	0.00204684	-0.0116124	0.009797	0.328066	0.633064	0.272392	-0.00601674	0.00760241	0.23886	-0.00821856	-0.0184346	0.0186861	-0.00228001	-0.0139137	-0.000237571	-0.00719821	0.019088	-0.0140983	0.0324957	-0.0121576	0.00219629	-0.0226686	-0.00800091
FAOXC143C123x_f*	0.00231545	-0.00525243	-0.000850104	-0.0027701	-0.0196379	-9.35711e-05	0.000680929	-0.00674257	0.0243196	-0.000382976	0.000212796	-0.000964161	0.0139988	0.0477428	0.9408	0.000588023	0.00337912	-0.0196379	-0.00038818	-0.0101699	0.000634881	-0.01267	-0.00107721	0.000447344	9.35711e-05	0.0260846	-0.00174576	0.0128722	0.00210067	-0.000421519	-0.0067179	0.000151895
FAOXC14C12m_f*	0.0587988	-0.0194843	9.73901e-05	-0.0120281	-0.020085	-0.00138286	0.00547568	-9.73901e-05	0.0146608	0.00738344	-0.00707544	0.0169418	0.361458	0.643119	0.232632	-0.00408012	0.00699211	0.299179	-0.0070173	-0.0163194	0.0256189	-0.000144848	-0.012871	0.000637164	-0.0106928	0.0137873	-0.014103	0.0412349	-0.0117543	0.00318096	-0.0175306	-0.00512973
FAOXC14C12x_f*	7.43111e-05	-0.00361648	-5.82678e-05	-0.00155688	-0.0136253	-0.000486949	0.000638805	-0.00509159	0.0204405	-8.96866e-05	0.000480701	-0.00088642	0.00898866	0.0352512	0.986669	0.000750756	0.00293869	-0.0136253	-0.000397466	-0.00757222	6.13389e-05	-0.00927418	-0.0008459	0.000315495	4.98512e-05	0.0244789	-0.000895702	0.00933019	0.000843918	-4.98512e-05	-0.00512679	0.000279475
FAOXC14C14OHm_f*	0.0400326	-0.00762522	-0.00579029	-0.0117454	-0.0131487	0.0115599	-0.00944022	0.00059539	0.0240088	0.0102971	-0.0017897	0.0301377	0.365642	0.910413	0.226077	-0.000759013	0.0305377	0.421211	-0.00501161	-0.0216175	0.0143597	0.00269615	-0.00125165	-0.00059539	-0.0100374	0.0195908	-0.0124998	0.0453909	-0.0157726	0.000766722	-0.0131333	-0.00610856
FAOXC14DCC12DCx_f	0.00016444	-0.00775104	-0.0010147	-0.0045695	-0.0333731	0.000455202	9.63182e-05	-0.0112451	0.0498334	0.000180883	0.000750047	-0.000710914	0.0250944	0.0949222	0.768588	0.00318863	0.00980278	-0.0333731	-0.000715201	-0.0176218	-0.000347409	-0.0215925	-0.00141459	0.000154874	-0.000910091	0.0614232	-0.00230492	0.0180484	2.74899e-05	-2.74899e-05	-0.0122801	0.000104052
FAOXC150m_f*	0.0354293	-0.013906	-0.00156054	-0.0112304	0.00550434	0.0195851	-0.00400953	0.00122247	0.0280903	0.0104106	-0.0101806	0.0255195	0.429826	0.726297	0.244725	-0.00216468	0.0274921	0.435203	-0.00128998	-0.017514	0.0272655	-0.00768231	-0.00736493	-0.00122247	-0.00730346	0.0286235	-0.0114647	0.0608855	0.00396436	-0.00323914	-0.0145928	-0.0086963
FAOXC15ATPx_f*	0.0405481	-0.026057	-0.026057	-0.026057	0.00175772	0.0167588	0.000344309	-0.026057	0.0444927	-0.026057	0.00218795	-0.026057	-0.026057	-0.026057	0.530567	0.00650996	2.71547e-05	-0.026057	-0.026057	-0.026057	0.0360653	0.0330071	0.00179636	0.0030984	-0.026057	0.00996903	-0.026057	-0.000427609	-2.71547e-05	0.00490308	-0.026057	0.00118677
FAOXC15BRC13BRx_f*	0.0116637	-0.0161498	-0.0161498	-0.0161498	-0.0161498	0.00936257	0.00887045	-0.0161498	0.0418941	-0.0161498	0.00798332	-0.0161498	-0.0161498	-0.0161498	0.810807	0.00989612	0.0124667	-0.0161498	-0.0161498	-0.0161498	0.0120673	-0.00672033	0.00672033	0.00876387	-0.0161498	0.0450854	-0.0161498	0.0197514	0.00928114	0.00882809	-0.0161498	0.00849385
FAOXC15C13m_f*	0.0302091	-0.0175243	0.000661891	-0.0128965	-0.013792	-0.0030984	0.00471488	0.000459361	0.0103841	0.00575322	-0.00783145	0.0139527	0.253306	0.500005	0.224992	-0.00311041	0.00797956	0.22383	-0.00441832	-0.0128555	0.0128421	-0.00213241	-0.0145836	-0.000167578	-0.00873524	0.0114058	-0.01107	0.0123761	-0.00375792	0.000167578	-0.0171463	-0.00568929
FAOXC15NADPx_f*	0.10535	-0.0165716	-0.0786394	-0.00547462	0.000499309	0.0335513	2.07482e-05	-0.0786394	0.064673	-0.0786394	-0.0197014	-0.0786394	-0.0786394	-0.0786394	0.902315	0.0114331	0.00853749	0.0254348	-2.07482e-05	-0.0786394	0.0516033	0.0216198	-0.00746512	0.00831407	-0.00235212	0.0544267	-0.0125033	0.00101281	0.0210276	0.0106809	-0.0786394	-0.00128324
FAOXC15NADx_f*	0.10544	-0.0166525	-0.0787106	-0.00552502	0.000594642	0.0334746	-3.90159e-06	-0.0787106	0.0645952	-0.0787106	-0.0196575	-0.0787106	-0.0787106	-0.0787106	0.902007	0.0114031	0.00863862	0.0256271	3.90159e-06	-0.0787106	0.0513551	0.0215513	-0.00747192	0.00822722	-0.00224594	0.0547344	-0.0126777	0.000812675	0.0209508	0.0105074	-0.0787106	-0.00135826
FAOXC160_f*	0.0388287	-0.0275149	-0.00223075	-0.0175123	0.0116789	0.0268986	0.0160909	-0.00212351	0.0275138	0.00616205	-0.0176276	0.0140759	0.405374	0.786786	0.779918	-0.00882719	0.0137797	0.438845	-0.00461291	-0.0212513	0.0632702	-0.0116964	-0.0145879	-0.00235572	-0.0083014	0.0398489	-0.0133557	0.106045	-0.000339161	0.000339161	-0.0238615	-0.0138051
FAOXC16080m_f*	0.0433321	-0.0311579	-0.00257943	-0.0198163	0.0130774	0.0301071	0.0180892	-0.00256455	0.0307409	0.00684865	-0.0199264	0.0157338	0.416251	0.790094	0.744338	-0.0100412	0.015424	0.447095	-0.00518894	-0.0238478	0.0702632	-0.0133807	-0.0166737	-0.00271828	-0.00939083	0.0442936	-0.0150961	0.11649	-0.000376373	0.000376373	-0.0271185	-0.0158215
FAOXC16080x_f*	0.0880449	-0.0324611	-0.00348869	-0.0243183	-0.00211617	0.0554843	-0.00216748	-0.0415684	0.141273	-0.0336884	0.0743394	-0.0276561	0.0103442	0.0809627	0.858694	0.0261928	0.00512186	-0.0397875	0.00103078	-0.0368681	-0.00103078	-0.0162761	0.00157298	0.0818443	0.0666415	0.287079	-0.00593147	0.00846851	0.140027	-0.00482277	-0.0193139	-0.00410836
FAOXC161802m_f*	0.0567054	-0.0470313	0.000171975	-0.0250797	-0.00508302	0.0121162	0.0138428	-0.00326038	0.0588978	0.00244453	-0.0192939	0.0134195	0.408432	0.847624	0.746155	-0.00593989	0.0173462	0.360035	-0.00855177	-0.0392544	0.0487909	-0.00629639	-0.0259305	-0.000887555	-0.00997084	0.0646362	-7.41804e-05	0.156769	-0.00468374	7.41804e-05	-0.0437251	-0.0269921
FAOXC16180m_f*	0.0716024	-0.0560205	0.00855901	-0.0389154	0.00195383	0.00118715	0.0388891	-0.00173804	0.111653	0.00436737	-0.0169053	0.0208944	0.485828	0.795539	0.670544	-0.0149999	0.0384493	0.503042	-0.0112234	-0.0371657	0.0470928	-0.0254572	-0.0465308	-0.00700114	-0.0153473	0.0745408	-0.00118715	0.217904	-0.0183553	-0.0031307	-0.0544174	-0.025825
FAOXC161C141m_f*	0.051507	-0.00844993	-0.00631902	-0.01457	-0.0233976	0.00546334	-0.00753832	3.07118e-05	0.0253326	0.0100086	0.00252818	0.0339956	0.373495	0.864557	0.267412	-3.94657e-05	0.0381817	0.426407	-0.0068989	-0.025962	0.00754298	0.00594843	-0.00522641	-0.00145351	-0.0127298	0.0206673	-0.0136505	0.0424128	-0.0242933	-3.07118e-05	-0.0169133	-0.00719276
FAOXC161C141x_f	2.29786e-05	-0.00302223	-0.000146025	-0.00144303	-0.0107035	-0.00354289	0.000453273	-0.00387171	0.0167089	-2.29786e-05	0.000628964	-0.00513523	0.00800657	0.0299223	0.705215	0.000199299	0.00274272	-0.0107035	0.000128652	-0.00637444	-0.000117103	-0.00747393	-0.000344853	0.000348438	-0.000401678	0.019954	-0.000650967	0.00761453	0.00098511	8.50006e-05	-0.00428608	0.000593095
FAOXC161C161OHm_f*	0.0327516	-0.00657568	-0.0101291	-0.0192585	-0.0164272	0.0140598	-0.0173952	-0.000719626	0.0283335	0.0107278	0.00270876	0.0410944	0.361832	0.865168	0.157235	0.000719626	0.0592832	0.484069	-0.00635995	-0.0294855	0.00153138	0.00507506	-0.00342749	-0.00356824	-0.0153894	0.0204839	-0.0131846	0.0303099	-0.0232135	-0.00352571	-0.0210133	-0.0096037
FAOXC162C142m_f*	0.0651633	-0.0214619	-0.0015633	-0.017574	-0.0191878	0.00721195	0.0015633	-0.00281968	0.0204829	0.00180969	-0.00777055	0.00900374	0.36435	0.703453	0.300341	-0.0053088	0.00390587	0.254224	-0.00767502	-0.0201682	0.0227505	-0.00256133	-0.00796114	0.00361072	-0.00262743	0.0341924	-0.0192341	0.0543333	-0.0114192	0.00226087	-0.0179009	-0.00794199
FAOXC162C162OHm_f*	0.0432475	-0.00877443	-0.00574058	-0.0118524	-0.0148692	0.0158572	-0.00963021	0.000368549	0.0193755	0.0107112	-0.00470415	0.0296363	0.371994	0.808754	0.183141	-0.00132359	0.0295901	0.422599	-0.00451632	-0.0227086	0.0205681	0.000637758	-0.000368549	-0.00044791	-0.01001	0.0235465	-0.0172091	0.0464642	-0.0164661	0.000635535	-0.0135825	-0.00683957
FAOXC163C142x_f*	0.00213429	-0.00534769	-0.000930383	-0.00288216	-0.0196914	-7.45996e-05	0.000569013	-0.00688169	0.024913	-0.00058791	0.000260747	-0.00115068	0.0140072	0.0481981	0.940149	0.000561254	0.0033401	-0.0196914	-0.000538329	-0.0102211	0.00063138	-0.0127489	-0.00118423	0.000503638	9.33194e-05	0.0269393	-0.00180172	0.0132527	0.00198057	-0.000482373	-0.00681552	7.45996e-05
FAOXC163C143m_f	0.0357873	-0.0228305	0.000235212	-0.0174129	-0.0155191	0.000839444	0.00476912	-0.00139135	0.0136027	0.00283764	-0.0100306	0.0109186	0.335247	0.644996	0.25551	-0.00525093	0.00881931	0.244388	-0.00787926	-0.0181839	0.0193707	-0.00141842	-0.013194	-0.000235212	-0.00699948	0.0193366	-0.0131129	0.0324527	-0.0115103	0.00199094	-0.0212591	-0.00771101
FAOXC163C164Gm_f*	0.0653436	-0.0235057	-0.000931159	-0.0160772	-0.0150623	0.00929567	0.000931159	-0.00214895	0.018646	0.00272596	-0.00807668	0.00886887	0.398749	0.759295	0.301334	-0.00608746	0.00525189	0.25334	-0.00802927	-0.0193966	0.0248165	-0.00415048	-0.00634121	0.00293421	-0.00235386	0.0315495	-0.019546	0.058761	-0.009847	0.00206632	-0.0203069	-0.00762538
FAOXC163C164x_f*	0.00245111	-0.00564701	-0.00104834	-0.00309703	-0.020713	1.22111e-06	0.000557131	-0.00720046	0.0258587	-0.000691781	0.000247967	-0.00124375	0.0145187	0.0496617	0.954084	0.0005128	0.00340538	-0.020713	-0.000584865	-0.0106835	0.0006866	-0.0133327	-0.00124796	0.000564472	0.00012088	0.0275863	-0.00194803	0.0137245	0.00232078	-0.000570244	-0.00736923	-1.22111e-06
FAOXC163GC142m_f*	0.0668522	-0.0241081	-0.00131431	-0.0167964	-0.014966	0.00885206	0.00131431	-0.00235324	0.0195333	0.00208527	-0.00775236	0.00832946	0.387162	0.751214	0.314564	-0.00612218	0.00482219	0.243283	-0.00851002	-0.0198392	0.0223646	-0.00304895	-0.00692287	0.00324484	-0.00204443	0.0317932	-0.0187109	0.058884	-0.00939281	0.00209815	-0.0205463	-0.00786899
FAOXC163Gm_f*	0.0664858	-0.0239541	-0.00117437	-0.0165941	-0.0150323	0.00887804	0.00117437	-0.0022777	0.0192993	0.00223388	-0.00775321	0.0085862	0.39132	0.754502	0.31071	-0.00605978	0.00490459	0.247025	-0.00815644	-0.0194412	0.0231512	-0.00338387	-0.00676355	0.00314675	-0.00212885	0.0317974	-0.0189711	0.0588411	-0.00944818	0.00203942	-0.0205723	-0.00784071
FAOXC163x_f*	0.0022374	-0.0054537	-0.000976207	-0.00297382	-0.0200476	-5.03088e-05	0.000550433	-0.00700089	0.0252155	-0.000636772	0.000248198	-0.00119895	0.0141688	0.0487313	0.944782	0.00052293	0.00335867	-0.0200476	-0.0005529	-0.0103824	0.00064235	-0.0129634	-0.00121172	0.000518047	9.13197e-05	0.0271453	-0.00185854	0.0134092	0.00216655	-0.000518462	-0.0069265	5.03088e-05
FAOXC164C143m_f*	0.0439396	-0.0263032	5.78109e-07	-0.0188061	-0.0152739	0.000784983	0.00448693	-0.00159034	0.0130926	0.00207412	-0.0106908	0.00764282	0.349223	0.681586	0.308885	-0.00827926	0.00637911	0.232986	-0.00950594	-0.0181837	0.0188559	-0.00410718	-0.0133442	-5.78109e-07	-0.00654606	0.0201739	-0.0166766	0.0413356	-0.0117393	0.00220638	-0.0328688	-0.00860837
FAOXC164C143x_f*	0.00233904	-0.00527379	-0.000868152	-0.00279038	-0.0196983	-7.99681e-05	0.000669168	-0.0067733	0.0243827	-0.000404591	0.000217108	-0.00098234	0.0140001	0.0476829	0.937152	0.00057964	0.00337439	-0.0196983	-0.000402456	-0.0102209	0.000613428	-0.0127153	-0.00109178	0.000434938	7.99681e-05	0.0260949	-0.00175605	0.0128246	0.00213933	-0.000451528	-0.00672732	0.000133789
FAOXC164C163x_f*	0.00233913	-0.00554946	-0.00100989	-0.00303202	-0.0203893	-2.59847e-05	0.000565101	-0.0071008	0.0255407	-0.000669703	0.000244684	-0.00122484	0.014358	0.0492092	0.949465	0.000530421	0.0033703	-0.0203893	-0.000558643	-0.0105341	0.00067073	-0.0131502	-0.00122808	0.000542762	0.000106477	0.0273602	-0.0019119	0.013565	0.00224295	-0.000551241	-0.00726806	2.59847e-05
FAOXC164C165m_f*	0.0468211	-0.032986	-0.000636233	-0.0175338	-0.0150745	0.00170154	0.00353739	-0.00171242	0.013201	0.00116783	-0.00991269	0.00932258	0.36692	0.700965	0.300996	-0.00639986	0.00736489	0.242015	-0.00876775	-0.0180262	0.0205197	-0.0044891	-0.0117694	0.000636233	-0.00586352	0.0218756	-0.0172279	0.0464277	-0.0108075	0.00214282	-0.0224692	-0.00763553
FAOXC164C165x_f*	0.00243859	-0.00543593	-0.000945206	-0.00290176	-0.0202365	-5.0464e-05	0.000626765	-0.00697249	0.0248796	-0.00050597	0.000231643	-0.00108043	0.0140849	0.0477478	0.929795	0.000515418	0.00336162	-0.0202365	-0.00072154	-0.0104845	0.000535208	-0.0130508	-0.00116936	0.000409554	5.0464e-05	0.0265101	-0.00185042	0.0127877	0.00227334	-0.000566073	-0.00703856	7.48418e-05
FAOXC164GC163m_f*	0.0659978	-0.0237501	-0.00105767	-0.0163235	-0.0150013	0.0090786	0.00105767	-0.0022037	0.019035	0.00248955	-0.00790044	0.0087866	0.395095	0.757173	0.306305	-0.00606968	0.00506318	0.249964	-0.00807751	-0.0194349	0.0239625	-0.00379188	-0.00655511	0.00304537	-0.00224139	0.031757	-0.0192365	0.0587679	-0.00961344	0.00201764	-0.0205431	-0.00779688
FAOXC164m_f*	0.0447564	-0.0261914	-7.14096e-06	-0.0181977	-0.0153297	0.00104425	0.00424616	-0.0016377	0.0132131	0.00215222	-0.0130713	0.00723498	0.355259	0.688964	0.306964	-0.00888357	0.0062788	0.236617	-0.017968	-0.0195356	0.0194029	-0.00429603	-0.0130958	7.14096e-06	-0.00651924	0.0205422	-0.0169143	0.0427596	-0.0116574	0.00211475	-0.0365737	-0.00988561
FAOXC164x_f*	0.00236965	-0.00531696	-0.000893929	-0.00282218	-0.0198424	-6.8328e-05	0.000657816	-0.00683528	0.0245157	-0.000428284	0.000194861	-0.00110709	0.0140055	0.0477315	0.934565	0.000523435	0.00327393	-0.0198424	-0.000468038	-0.0102768	0.000590429	-0.0128026	-0.00111611	0.000420432	6.8328e-05	0.0261811	-0.00178121	0.0128038	0.00218307	-0.000488888	-0.00680679	0.000104989
FAOXC165C164m_f*	0.0453623	-0.0316235	-0.000445555	-0.0180248	-0.015452	0.0013344	0.00331235	-0.00171823	0.0133268	0.0021582	-0.010464	0.00883576	0.360367	0.69209	0.304029	-0.00716105	0.00711696	0.239177	-0.00900337	-0.0187684	0.020662	-0.00404711	-0.0122751	0.000445555	-0.00601316	0.0212941	-0.0166198	0.0446048	-0.0110992	0.0024087	-0.0228464	-0.00781848
FAOXC165C164x_f*	0.00244691	-0.00534507	-0.000884924	-0.00282675	-0.0199918	-2.30026e-05	0.000671003	-0.00685955	0.0247262	-0.000426564	0.000247724	-0.0010803	0.0140953	0.047824	0.932546	2.30026e-05	0.00331313	-0.0199918	-0.000512386	-0.0104723	0.000599785	-0.0128885	-0.00110864	0.00045435	9.80426e-05	0.0263536	-0.00177993	0.0128327	0.00226746	-0.000490972	-0.00687432	0.000124361
FAOXC16BRx_f*	0.0406303	-0.0261786	-0.0261786	-0.0261786	0.00177676	0.0167137	0.00039953	-0.0261786	0.0440497	-0.0261786	0.0021774	-0.0261786	-0.0261786	-0.0261786	0.526736	0.00627068	1.2461e-05	-0.0261786	-0.0261786	-0.0261786	0.0356696	0.0321585	0.00185534	0.00312438	-0.0261786	0.00950736	-0.0261786	-0.000411766	-1.2461e-05	0.00488292	-0.0261786	0.00127667
FAOXC16C14m_f*	0.0586031	-0.0210459	-0.000215157	-0.0120178	-0.012007	0.0112999	0.0100392	-0.000302879	0.0240769	0.0074167	-0.0105315	0.0169762	0.422144	0.821653	0.378665	-0.0050967	0.0112256	0.388339	-0.00526528	-0.0197885	0.0478783	-0.00393039	-0.0106692	0.000215157	-0.00718144	0.0333769	-0.0129788	0.10122	-0.0118909	0.00383367	-0.0174143	-0.00905315
FAOXC16C14x_f*	0.000153142	-0.00358	-8.86225e-05	-0.00160704	-0.013625	-0.000425402	0.000579692	-0.00505187	0.0201365	-0.000201031	0.000616496	-0.000786214	0.00909178	0.0341324	0.986156	0.000901537	0.00311545	-0.013625	-0.000292157	-0.00748801	4.18743e-05	-0.00925448	-0.000791389	0.000384888	0.000113704	0.0246737	-0.0008871	0.00885678	0.000906596	-4.18743e-05	-0.0050353	0.000391277
FAOXC16C16OHm_f*	0.0313043	-0.00702182	-0.00740375	-0.01359	-0.00565211	0.0254853	-0.00944003	0.000138232	0.0187851	0.0112514	-0.00458506	0.0319547	0.351127	0.84411	0.202416	-0.000138232	0.0380569	0.453372	-0.00299551	-0.0228381	0.0186303	0.00305051	0.00203932	-0.000721248	-0.010432	0.0224766	-0.0134374	0.037776	-0.0122979	-0.000466556	-0.0146308	-0.00751522
FAOXC16DCC14DCx_f	0.000198314	-0.00768138	-0.000999002	-0.00453861	-0.0332741	0.000511698	8.78121e-05	-0.0111626	0.0499529	0.000232374	0.000845036	-0.000603826	0.0250867	0.0948335	0.766831	0.00388504	0.00987689	-0.0332741	-0.000775722	-0.017599	-0.00031955	-0.0214893	-0.00137303	0.000181479	-0.000895125	0.0616014	-0.00226354	0.0179808	3.7872e-05	-6.57476e-06	-0.0124373	6.57476e-06
FAOXC16DCr_f	-0.00615842	-0.0100453	-0.00131254	-0.0061428	-0.0263491	-0.000495783	0.00180555	0.00352367	0.141946	-9.59628e-05	0.000685022	0.00219992	0.0162404	0.024863	0.512161	0.0738591	0.0106066	0.0169503	6.18157e-05	-0.000722326	-0.0173541	-0.0553711	0.00496636	-0.00013492	-0.00354637	0.139902	0.0242846	0.0349094	-0.000595868	-0.0154932	-0.00310932	-6.18157e-05
FAOXC16OHC16r_f*	0	0	0	0	0	0	0	0	0	0	0	0	0	0	0.999995	0	0	0	0	0	0	0	0	0.310504	0	0.323905	0	0	0	0	0	0
FAOXC170m_f*	0.0287703	-0.0151458	-0.000418472	-0.0092296	-0.00132493	0.00789873	-0.000549568	0.00173029	0.0116402	0.00995254	-0.00784746	0.0244602	0.447882	0.740914	0.232796	-0.000812471	0.0279716	0.386105	-0.00112839	-0.00938243	0.0281846	-0.00121123	-0.0104254	0.000418472	-0.0084003	0.0129277	-0.00787343	0.0523273	0.00758754	-0.00155983	-0.0138767	-0.00458664
FAOXC17C15m_f*	0.0383986	-0.0121899	-3.86472e-05	-0.00865385	-0.00711197	0.0115886	-0.00221761	0.00208911	0.0257705	0.0106856	-0.00677564	0.0249669	0.440727	0.766805	0.206821	-0.00113899	0.0217247	0.394788	-0.00210943	-0.0165523	0.0270582	-0.00313684	-0.00614542	0.000475783	-0.00626641	0.0268633	-0.0108881	0.0577191	-0.0046836	3.86472e-05	-0.0124598	-0.00630907
FAOXC180_f*	0.0403339	-0.02692	-5.51857e-05	-0.0180182	0.00910777	0.0297119	0.0116207	-0.000150115	0.038646	0.00701564	-0.0166504	0.0158545	0.422342	0.748778	0.600737	-0.00945906	0.016012	0.445544	-0.0049498	-0.0206034	0.0586964	-0.0156566	-0.0125781	-0.00230791	-0.0077004	0.0421081	-0.0140678	0.120303	-0.00111024	5.51857e-05	-0.0232726	-0.0138726
FAOXC180x_f*	0.079896	-0.0287837	-0.00311329	-0.0216401	-0.00188215	0.0504734	-0.00196958	-0.03686	0.128921	-0.0298644	0.0680433	-0.0245313	0.00809349	0.0709132	0.879589	0.0237244	0.00465466	-0.0358217	0.00105599	-0.032665	-0.00105599	-0.0144196	0.00151746	0.0749865	0.0607945	0.273232	-0.0052796	0.00674204	0.130126	-0.00416772	-0.0171595	-0.00358153
FAOXC1811601m_f*	0.0570015	-0.0470034	5.16453e-05	-0.0250204	-0.00543527	0.00142927	0.0132512	-0.00357771	0.0574221	0.00217635	-0.0198656	0.0131295	0.368028	0.725244	0.749	-0.00568646	0.0170467	0.303339	-0.00830963	-0.0394996	0.0491028	-0.00624567	-0.0257599	-0.000802812	-0.00993796	0.065599	1.41607e-05	0.154341	-0.004437	-1.41607e-05	-0.0442	-0.0272494
FAOXC1811602m_f	0.0362043	-0.0188048	0.000552337	-0.0150557	-0.00577943	0.00721493	-0.007667	-0.000552337	0.0344498	0.00747764	-0.0113799	0.0259062	0.371811	0.618423	0.267261	0.00193459	0.039379	0.307106	-0.00284046	-0.0294925	0.0150013	-0.00172656	-0.0113289	-0.00248518	-0.00968201	0.0401259	-0.00411955	0.0451659	0.00668804	-0.00501189	-0.0274297	-0.0164386
FAOXC1811603m_f*	0.0633662	-0.0596664	0.00113314	-0.0406025	-0.00482699	-0.00405436	0.034217	-1.71413e-05	0.115633	0.00768921	-0.0234937	0.0265884	0.523096	0.833274	0.673341	-0.0191904	0.0296735	0.525961	-0.0169136	-0.0410845	0.0553045	-0.0270622	-0.0493591	-0.0083005	-0.0185995	0.0682452	0.00167805	0.25698	-0.0232499	1.71413e-05	-0.0557188	-0.0290747
FAOXC181C161m_f	0.0556567	-0.0123763	0.000670618	-0.0107617	-0.0194091	0.00491859	-0.0120631	-0.000670618	0.0252233	0.0091956	-0.00834182	0.0289926	0.394384	0.63049	0.210224	0.00539515	0.0363698	0.297449	-0.00329648	-0.0315273	0.0141987	0.0065278	-0.00448254	-0.00077823	-0.0100236	0.0380098	-0.00973768	0.041427	-0.00237858	-0.00334705	-0.0235696	-0.0143675
FAOXC181C161x_f	0.000242924	-0.0027091	-0.00141226	-0.00183834	-0.010802	-0.00112217	0.000600115	-0.00402322	0.0166457	-0.000139838	0.000479158	-0.00154519	0.0019109	0.0250494	0.691371	0.000261863	0.00261073	-0.010802	-0.000212588	-0.00603301	0.00024232	-0.00746846	-0.000465568	0.000139838	-0.000284957	0.0201449	-0.000885581	0.00731828	0.000734419	0.000184462	-0.00420083	0.000455178
FAOXC182806m_f*	0.0459305	-0.0306286	-0.00148949	-0.0187749	0.0144733	0.0326047	0.00813371	-0.00149407	0.0307447	0.00808938	-0.0219708	0.0168863	0.418091	0.709538	0.575168	-0.0110708	0.0164804	0.441756	-0.00389457	-0.0234154	0.0737121	-0.019213	-0.0151662	-0.00241306	-0.0082435	0.0476527	-0.0233326	0.113125	0.00148949	-0.001531	-0.0262386	-0.0149109
FAOXC18280m_f*	0.0478951	-0.0319718	-0.00187873	-0.0199184	0.0149936	0.0342894	0.00821676	-0.00176347	0.0317874	0.00824956	-0.0234116	0.0173703	0.427321	0.711169	0.582141	-0.0118567	0.016942	0.450162	-0.00427202	-0.0248799	0.0771414	-0.0205277	-0.0158999	-0.00280254	-0.00890778	0.0497796	-0.0249268	0.117196	0.0014701	-0.0014701	-0.0274231	-0.0159218
FAOXC182C162m_f*	0.0652741	-0.0214	-0.00140373	-0.0175549	-0.0197044	0.00679331	0.00140373	-0.00280213	0.0205884	0.00197115	-0.00781945	0.00933342	0.368537	0.706602	0.297462	-0.00520048	0.00399426	0.258481	-0.00760773	-0.0203995	0.0233782	-0.00274644	-0.00798972	0.00356711	-0.00272825	0.0346052	-0.019437	0.0543333	-0.0117141	0.00230618	-0.0180199	-0.00797546
FAOXC182C182OHm_f*	0.0335546	-0.00620008	-0.00627089	-0.0123134	-0.00414885	0.0274974	-0.0108002	0.0014657	0.0204395	0.0125577	-0.00531534	0.0329114	0.355846	0.786336	0.197328	-0.00021857	0.0387967	0.450623	-0.00178608	-0.0220108	0.0212588	-0.000460683	0.00335974	1.9405e-05	-0.00923053	0.0254156	-0.0168008	0.0395674	-0.0107528	-1.9405e-05	-0.0134682	-0.00661817
FAOXC183803m_f	0.0282804	-0.0162395	-0.00308049	-0.0143515	0.00333873	0.0230924	-0.00168161	-0.000973604	0.0355153	0.0092134	-0.0127334	0.0268899	0.44199	0.75837	0.246492	0.000973604	0.0292725	0.440956	-0.00378805	-0.0216119	0.0417646	-0.00141358	-0.0100087	-0.00204151	-0.00977898	0.0366026	-0.00119208	0.049657	0.00210131	-0.00534736	-0.0177995	-0.0117135
FAOXC183806m_f*	0.0378058	-0.0269157	-0.0042627	-0.017196	0.0192239	0.0433267	0.00351155	-0.00349914	0.0190061	0.00705953	-0.022772	0.0145905	0.431293	0.718523	0.459997	-0.013277	0.013535	0.426916	-0.00373849	-0.0205209	0.0766577	-0.0233905	-0.0107265	-0.00390669	-0.0090235	0.0363422	-0.0296552	0.0929771	0.00349914	-0.0036145	-0.0222177	-0.0132657
FAOXC183C163Gm_f*	0.064188	-0.0232039	-0.000809323	-0.0156035	-0.0147352	0.00978779	0.000809323	-0.00198942	0.017812	0.00313498	-0.00845956	0.00962153	0.40429	0.762061	0.293566	-0.00620169	0.00553709	0.25881	-0.00774783	-0.0194024	0.0262728	-0.00479785	-0.00592853	0.0027209	-0.00258749	0.0310164	-0.0199488	0.0587944	-0.00985866	0.00206858	-0.0200053	-0.00764642
FAOXC183C163m_f	0.0194202	-0.0116392	2.36545e-05	-0.00904351	-0.00842771	0.000295969	0.00183118	-0.000545237	0.00774767	0.00183331	-0.00503605	0.00617192	0.182897	0.350192	0.129785	-0.00221086	0.00530313	0.133326	-0.00421461	-0.00965354	0.0101866	-0.000377893	-0.00684289	-2.36545e-05	-0.00390076	0.0107432	-0.00655811	0.0169918	-0.00580128	0.000713228	-0.0110236	-0.00413204
FAOXC18480m_f*	0.035353	-0.0248332	-0.00207167	-0.0155611	0.0141717	0.0388439	0.0046309	-0.00327373	0.027413	0.00634884	-0.0206926	0.0165504	0.435562	0.729847	0.469273	-0.00994966	0.0176597	0.433678	-0.0030795	-0.0212996	0.0627385	-0.0197026	-0.00994994	-0.00230454	-0.00834867	0.0405216	-0.024559	0.113805	0.00207167	-0.00332766	-0.0215344	-0.0123765
FAOXC18480x_f*	0.12139	-0.0191442	-0.00367796	-0.0156463	0.00233717	0.0535485	-0.000826917	-0.027437	0.0780062	-0.021601	0.0691993	-0.0177177	0.0236435	0.0688106	0.724245	0.0192511	0.00443099	-0.0247475	0.000826917	-0.0370322	-0.0150777	-0.00831886	0.00197727	0.0322278	0.0345677	0.233303	-0.000854178	-0.0169716	0.163275	-0.0107977	-0.0126107	-0.00300983
FAOXC184C163m_f*	0.0660266	-0.0250204	-0.000292156	-0.0159606	-0.0149386	0.00509249	0.000292156	-0.000944305	0.0186294	0.00402449	-0.00696232	0.011419	0.428664	0.817226	0.284469	-0.00636342	0.00768806	0.260064	-0.00882905	-0.0201286	0.0203824	-0.00141449	-0.0063041	0.00277978	-0.00250735	0.028116	-0.0181215	0.0616108	-0.012515	0.00284103	-0.0209323	-0.00785405
FAOXC184C163x_f*	0.0025152	-0.00574809	-0.00110224	-0.00317614	-0.0210281	5.48047e-06	0.000547081	-0.00731868	0.0261298	-0.000737347	0.000233019	-0.00128684	0.0146778	0.050035	0.958321	0.000507964	0.00339461	-0.0210281	-0.000600487	-0.010832	0.000682109	-0.013528	-0.00127944	0.000565061	0.000113277	0.0277616	-0.00202028	0.0138432	0.00237006	-0.000616048	-0.007207	-5.48047e-06
FAOXC184C164m_f*	0.0477938	-0.024747	-0.000274823	-0.0173396	-0.0147294	0.00107993	0.0020418	-0.0100227	0.0107865	0.00262282	-0.0112102	0.00645994	0.37681	0.711521	0.295418	-0.017928	0.00750914	0.248178	-0.0107478	-0.0182689	0.02246	-0.00680109	-0.0112332	0.000274823	-0.00654489	0.0221748	-0.0170806	0.0493122	-0.0187037	0.00211153	-0.0232447	-0.00814319
FAOXC184C164x_f*	0.00276491	-0.00523652	-0.000711177	-0.00268533	-0.0202437	0.000220861	0.000868179	-0.00681076	0.0254036	-0.000258294	0.000500166	-0.000964269	0.0142752	0.0483594	0.928092	0.000567822	0.00362656	-0.0202437	-0.000220861	-0.0103604	0.000767368	-0.0129534	-0.000939862	0.000671369	0.000300175	0.0270503	-0.00161758	0.0130593	0.00259568	-0.000344047	-0.00674914	-0.000403735
FAOXC184m_f*	0.0653237	-0.0246519	-0.000109646	-0.0155192	-0.0146859	0.00525869	0.000109646	-0.000654768	0.0185672	0.00446881	-0.00683346	0.0120723	0.4323	0.81946	0.278267	-0.00610147	0.00832664	0.263282	-0.00859621	-0.019973	0.0206977	-0.0011692	-0.00595238	0.0027595	-0.00257401	0.0278455	-0.0178907	0.0615445	-0.0124472	0.00296587	-0.0206007	-0.00763981
FAOXC184x_f*	0.00261217	-0.00583646	-0.00113983	-0.00323513	-0.0213263	1.58229e-05	0.000546775	-0.00740724	0.0264226	-0.000763522	0.000238569	-0.00131216	0.0148189	0.0504544	0.962085	0.000511044	0.00342305	-0.0213263	-0.000606447	-0.0109677	0.000698521	-0.0136898	-0.00129162	0.000586368	0.000125993	0.0279569	-0.00204737	0.013992	0.00243566	-0.000629563	-0.00730181	-1.58229e-05
FAOXC185C164m_f*	0.0592947	-0.0263813	0.000311273	-0.0169138	-0.018703	-0.000202994	0.0019851	-0.000899557	0.0149326	0.00293061	-0.00783894	0.00973786	0.410022	0.781737	0.261281	-0.00677766	0.00761203	0.2496	-0.0101656	-0.0190681	0.0164116	-0.00150017	-0.0109993	0.000202994	-0.0060567	0.0218261	-0.0171259	0.0574445	-0.0196972	0.00315244	-0.0225373	-0.0070257
FAOXC185m_f*	0.0619011	-0.0256724	0.000829022	-0.0165993	-0.0179042	0.00105028	0.00271471	-0.000829022	0.0156813	0.00356861	-0.00810657	0.00123881	0.418334	0.791449	0.256224	-0.005849	-0.0020607	0.255459	-0.0101728	-0.0189429	0.0238006	-0.00103535	-0.009686	0.00157671	-0.00502945	0.0223395	-0.0166043	0.0604573	-0.0192385	0.00274161	-0.0216934	-0.0066016
FAOXC18C18OHm_f*	0.0335804	-0.0061802	-0.00634505	-0.0124056	-0.00427814	0.0276075	-0.0109225	0.00151427	0.0207405	0.012717	-0.00508706	0.0334206	0.357316	0.790248	0.195891	-0.000194398	0.0394635	0.455318	-0.00182353	-0.022114	0.021	-0.000321075	0.00336259	1.16631e-05	-0.00934175	0.025214	-0.0168395	0.0396336	-0.0110035	-1.16631e-05	-0.0135687	-0.00658942
FAOXC200180m_f*	0.0305322	-0.0137331	-0.0021137	-0.0101888	0.0105941	0.0289031	-0.00243126	0.000447643	0.0327183	0.00987951	-0.0127251	0.0216904	0.438319	0.783932	0.304882	-0.00376566	0.0217634	0.437454	-0.000447643	-0.0161508	0.0394073	-0.0072068	-0.0037856	-0.00104149	-0.0063779	0.0289312	-0.0118876	0.0678372	0.00723511	-0.00277037	-0.012964	-0.00829986
FAOXC200180x_f*	0.0860056	-0.0310074	-0.00251215	-0.0232618	-0.00112331	0.0547643	-0.00163947	-0.0391979	0.134088	-0.0318629	0.072653	-0.0260451	0.00941401	0.0767076	0.869031	0.0249401	0.00594445	-0.0377636	0.00149546	-0.0351282	-0.00154283	-0.0154738	0.00112331	0.0772816	0.0631532	0.284878	-0.00591516	0.00649764	0.135215	-0.00484586	-0.0186016	-0.00422831
FAOXC201C181x_f	-0.000218591	-0.00260481	-0.000588027	-0.00101657	-0.0107117	-0.00100125	0.000136396	-0.00382322	0.0166291	-0.000427878	0.000527962	-0.0020922	0.00810821	0.0285031	0.679225	6.18833e-05	0.00280192	-0.0107117	-3.46905e-06	-0.00608711	0.00033042	-0.00724641	-0.000392046	0.000408763	0.00020028	0.0198594	-0.000485106	0.0074137	0.000832766	3.46905e-06	-0.00393448	0.000457658
FAOXC2031836m_f*	0.0371348	-0.028924	-0.00107871	-0.0156255	0.0131964	0.0324802	0.0086033	-0.000259038	0.028655	0.00788486	-0.0170882	0.0155824	0.437159	0.75866	0.482759	-0.0100326	0.0158666	0.432357	-0.00315655	-0.0176459	0.0616075	-0.0212387	-0.0133623	-0.00211599	-0.00709798	0.0361414	-0.01919	0.102674	0.000259038	-0.00142129	-0.0220337	-0.011236
FAOXC204_f*	0.0385739	-0.0290517	-0.00222732	-0.0163814	0.0105829	0.0261046	0.00571061	-0.00264634	0.0267166	0.00519844	-0.0184788	0.0127496	0.416235	0.712466	0.511402	-0.00921973	0.0133219	0.417423	-0.00400324	-0.0226547	0.0603087	-0.0155258	-0.0124921	-0.00217962	-0.00773187	0.0388889	-0.019905	0.101082	0.00190304	-0.00190304	-0.0252206	-0.0151809
FAOXC204184m_f*	0.041653	-0.0203883	-0.000961628	-0.0116998	0.00955393	0.0327738	0.00393355	-0.000863366	0.0196138	0.00820011	-0.0161605	0.0141359	0.433491	0.751409	0.381618	-0.00930655	0.0147766	0.406873	-0.00277636	-0.0159693	0.0524696	-0.0147683	-0.00664724	-0.00153798	-0.0050734	0.0313259	-0.0213941	0.0851022	0.000746941	-0.000746941	-0.0167301	-0.00883646
FAOXC204C184m_f*	0.0646188	-0.0241451	5.26617e-05	-0.0149897	-0.0143612	0.00546281	-5.26617e-05	-0.000330788	0.0185284	0.00496024	-0.00668089	0.012822	0.436262	0.822166	0.271669	-0.00578768	0.0090655	0.266567	-0.00830338	-0.0197859	0.0209703	-0.000899846	-0.00556212	0.00277661	-0.00262505	0.0275467	-0.017588	0.0614869	-0.0122956	0.00305448	-0.0201342	-0.00739514
FAOXC204C205x_f*	0.0027749	-0.00601944	-0.00121163	-0.0033613	-0.0219369	5.13731e-05	0.000534073	-0.00760449	0.0270257	-0.000829681	0.000230011	-0.0013849	0.0150445	0.0511997	0.967705	0.000481324	0.00342596	-0.0219369	-0.000618982	-0.0112564	0.000715102	-0.0140479	-0.00133874	0.000610145	0.000140106	0.0283656	-0.00214006	0.0142407	0.00255353	-0.000688078	-0.00747538	-5.13731e-05
FAOXC2051843m_f*	0.041633	-0.0202547	8.89296e-05	-0.0118723	0.00641715	0.0309595	0.00662522	-0.00122187	0.0318828	0.00691468	-0.0161691	0.0155461	0.43833	0.759164	0.469239	-0.00797832	0.0151909	0.449781	-0.00206871	-0.0182856	0.0476289	-0.0137553	-0.00768547	-0.000731595	-0.00660629	0.0364928	-0.0203567	0.115572	-8.89296e-05	-0.00110435	-0.0175594	-0.00964358
FAOXC2051843x_f*	0.0678947	-0.0238385	-0.00255019	-0.0179151	-0.00153094	0.0423463	-0.00156794	-0.0304668	0.110377	-0.0247631	0.057182	-0.0204428	0.00703757	0.0605927	0.896423	0.0197746	0.00383381	-0.0297871	0.000854334	-0.0273521	-0.000854334	-0.0119943	0.00122372	0.0627408	0.0460664	0.240323	-0.00436592	0.00582945	0.110702	-0.00350028	-0.0142592	-0.00341055
FAOXC205C184x_f*	0.00269199	-0.00592122	-0.00117663	-0.00329543	-0.021615	4.04081e-05	0.000538229	-0.00750345	0.0267094	-0.00079261	0.000230304	-0.0013583	0.0149275	0.0508196	0.965211	0.00050585	0.00342793	-0.021615	-0.000601047	-0.011097	0.000709519	-0.0138607	-0.00130841	0.000593783	0.000134147	0.028152	-0.00209054	0.0141108	0.00249599	-0.000655773	-0.00737787	-4.04081e-05
FAOXC205C185m_f*	0.0677128	-0.0225822	-0.00821393	-0.0122792	-0.0179695	-0.000131616	0.00670002	0.00139816	0.0200981	0.00739447	-0.00300028	0.0149761	0.431845	0.809081	0.25879	-0.00211403	0.000131616	0.262767	-0.00573076	-0.0303464	0.0286804	-0.00602799	-0.00499703	0.00553803	-0.000739856	0.0265157	-0.0132395	0.0681908	-0.0208673	0.00897086	-0.0175827	-0.0023111
FAOXC221C201x_f	3.7535e-06	-0.00279994	-0.00203063	-0.00129505	-0.0107176	-0.000101492	0.000127402	-0.0041903	0.0162205	-0.000218373	0.00050675	-0.000399457	0.00705965	0.0312161	0.66638	0.000544292	0.00265257	-0.0107176	-3.7535e-06	-0.00589179	0.000171336	-0.00730007	-0.000491766	0.000347973	-6.57001e-06	0.020055	-0.000497841	0.00736122	0.000687854	4.40007e-05	-0.00402123	0.000579007
FAOXC2242046m_f*	0.0333618	-0.0228809	-0.00103511	-0.0142507	0.0133088	0.0286392	0.00721998	-0.000426864	0.0259624	0.00745026	-0.0158636	0.0168288	0.438804	0.765015	0.428015	-0.00934866	0.0176985	0.432573	-0.0032901	-0.0160767	0.0572382	-0.0150283	-0.0117089	-0.00212322	-0.00614275	0.0326073	-0.0157541	0.0930172	0.000426864	-0.000802737	-0.019445	-0.0101
FAOXC2242046x_f*	0.086785	-0.0298102	-0.00310923	-0.0223285	-0.00142921	0.0540823	-0.00196871	-0.0382389	0.129147	-0.0309638	0.0690638	-0.0267569	0.00882924	0.0749876	0.824545	0.024329	0.00470557	-0.0371947	0.00108253	-0.0339441	-0.00108253	-0.0148804	0.00157194	0.0760077	0.0618705	0.270525	-0.00536844	0.00695464	0.130302	-0.00428737	-0.0177957	-0.00373681
FAOXC2252053m_f*	0.0327014	-0.0141286	-0.001275	-0.0108198	0.00143858	0.0177895	-0.00407668	0.001275	0.0261098	0.00999994	-0.00971375	0.0255706	0.448057	0.764364	0.265717	-0.00422953	0.0237108	0.409502	-0.00175423	-0.020327	0.0250754	-0.0058921	-0.00747102	-0.00141956	-0.00759632	0.0273696	-0.0125911	0.0541154	0.00165918	-0.00261949	-0.0144423	-0.00880713
FAOXC2252053x_f*	0.0954668	-0.0331553	-0.004045	-0.024969	-0.000520306	0.0618678	-0.00281477	-0.0424038	0.134814	-0.0344176	0.0728134	-0.0307255	0.0109424	0.0851131	0.848297	0.0254963	0.00450677	-0.0407949	0.000520306	-0.037614	-0.00184494	-0.0168314	0.00102188	0.0800516	0.0652546	0.290463	-0.00652257	0.00682786	0.135994	-0.00532209	-0.0199207	-0.00467016
FAOXC225C204m_f*	0.0638364	-0.0237397	0.000101971	-0.0145273	-0.0140765	0.00563064	-0.000371737	-0.000101971	0.0184232	0.00538308	-0.00655302	0.0135195	0.440538	0.825247	0.264977	-0.0055636	0.00976732	0.269855	-0.00809509	-0.0196239	0.0211143	-0.000667799	-0.00523514	0.00267489	-0.00278717	0.0271617	-0.017337	0.061352	-0.0121638	0.00302446	-0.0197768	-0.00722887
FAOXC225C204x_f*	0.00287196	-0.00611336	-0.00124672	-0.00342944	-0.022272	6.99632e-05	0.000529972	-0.00771858	0.0273626	-0.000859924	0.000229264	-0.00141627	0.0152094	0.051615	0.969523	0.00047613	0.00345936	-0.022272	-0.000623307	-0.0114082	0.000727508	-0.0142396	-0.00135392	0.000636706	0.000151395	0.0285972	-0.00218638	0.0143851	0.00263212	-0.000718158	-0.00757495	-6.99632e-05
FAOXC225C226m_f*	0.0610729	-0.0230565	-0.00091602	-0.0135203	-0.0132235	0.00578749	-0.00222416	0.000194994	0.0179957	0.00624628	-0.00652162	0.0151226	0.453574	0.83493	0.245128	-0.00498031	0.0101471	0.279169	-0.0078991	-0.0194383	0.0209828	-0.000194994	-0.00447939	0.00127847	-0.00358469	0.0255268	-0.0177687	0.0606464	-0.0117633	0.00234833	-0.0197457	-0.00708376
FAOXC225C226x_f*	0.00325409	-0.00653257	-0.00139189	-0.00370506	-0.0237418	0.000145358	0.000493088	-0.00819998	0.0288793	-0.00101925	0.000232993	-0.00157886	0.0158535	0.0535614	0.971071	0.000463736	0.00352892	-0.0237418	-0.000696551	-0.0120876	0.000750362	-0.0151002	-0.00145602	0.000703164	0.000193228	0.0297496	-0.00239147	0.0149664	0.00293617	-0.000843055	-0.00802515	-0.000145358
FAOXC225m_f*	0.0629223	-0.023432	7.00031e-06	-0.0141827	-0.0138431	0.00575113	-0.000853062	-7.00031e-06	0.0182433	0.00568066	-0.00652546	0.0140927	0.444959	0.828595	0.25816	-0.00539117	0.0103888	0.272987	-0.00799839	-0.0195879	0.0210936	-0.00070043	-0.00504134	0.0022198	-0.00338377	0.026385	-0.0175914	0.0611152	-0.0122115	0.00254831	-0.0195236	-0.00717922
FAOXC225x_f*	0.00298144	-0.0062349	-0.00129471	-0.00351069	-0.0226906	9.40764e-05	0.000518368	-0.00784977	0.0277828	-0.00090856	0.000217027	-0.00145678	0.015372	0.0521038	0.970603	0.000423642	0.00347106	-0.0226906	-0.000690459	-0.0116068	0.000734569	-0.0144845	-0.0013835	0.000648858	0.000159351	0.0288919	-0.00224842	0.0145461	0.00271649	-0.000750426	-0.00770294	-9.40764e-05
FAOXC226205m_f*	0.0473208	-0.0254969	-0.0014528	-0.0140244	0.0154518	0.0475277	0.00560274	-0.00068091	0.0224385	0.0108182	-0.0179366	0.0220293	0.512839	0.823653	0.414747	-0.0131848	0.0197026	0.517575	-0.00278367	-0.019038	0.0664558	-0.0180882	-0.00872454	-0.00244741	-0.00769826	0.029815	-0.0267321	0.106871	0.00068091	-0.00133326	-0.0199836	-0.0125929
FAOXC226205x_f*	0.0963451	-0.033393	-0.00403176	-0.025129	-0.000572286	0.0622441	-0.00278024	-0.0427646	0.136031	-0.0346712	0.0734924	-0.0309435	0.010946	0.0856375	0.852781	0.0257733	0.00459695	-0.0411656	0.000572286	-0.03793	-0.00180985	-0.0169339	0.00107687	0.0808041	0.065882	0.292093	-0.00650141	0.00689027	0.137221	-0.00531182	-0.0200534	-0.00465217
FAOXC226C205m_f*	0.037402	-0.0225612	-0.000429701	-0.00942286	-0.0139962	0.00155578	0.000429701	-0.00142478	0.00848313	0.00159786	-0.00389001	0.00591186	0.246348	0.458302	0.139863	-0.0130676	0.00405012	0.147318	-0.0118148	-0.0110284	0.013803	-0.00121661	-0.00573913	0.000902125	-0.00850504	0.013049	-0.010184	0.0370596	-0.0140862	0.0010933	-0.0119087	-0.00358825
FAOXC226C225m_f*	0.0621441	-0.0230324	-3.50472e-05	-0.0138157	-0.0143735	0.00545933	-0.00146263	3.50472e-05	0.0180028	0.00564147	-0.00641341	0.0145963	0.449475	0.832012	0.251254	-0.0054868	0.0111025	0.275194	-0.00860104	-0.0208444	0.0210286	-0.00036238	-0.00505047	0.00185905	-0.003769	0.0261561	-0.0171435	0.0609802	-0.0119778	0.00222116	-0.0191384	-0.00701844
FAOXC226C225x_f*	0.0031118	-0.00637017	-0.00134083	-0.00359807	-0.0231756	0.000120665	0.000505232	-0.00801367	0.0282839	-0.000961256	0.000231523	-0.0015099	0.0156044	0.052763	0.971172	0.000467173	0.00349878	-0.0231756	-0.00066087	-0.0118219	0.000734382	-0.0147725	-0.00141593	0.00068245	0.000174526	0.0292645	-0.00231699	0.0147394	0.00282021	-0.000798104	-0.00785093	-0.000120665
FAOXC226C227m_f*	0.0459548	-0.0167058	-0.000467988	-0.0128156	-0.0126555	0.0035287	2.58188e-05	-2.58188e-05	0.0099604	0.0036344	-0.0040876	0.00849601	0.310521	0.563581	0.158863	-0.00362755	0.0062722	0.186077	-0.00640088	-0.012625	0.0197497	-0.000406354	-0.00395111	0.00149218	-0.0026399	0.0161246	-0.0118384	0.0503114	-0.0107551	0.00348832	-0.0131452	-0.0034614
FAOXC226m_f*	0.0401397	-0.0158379	-0.000455999	-0.00963156	-0.0114328	0.0015115	0.000476153	-0.00094926	0.00902688	0.00205448	-0.0046389	0.00630687	0.266445	0.492999	0.145667	-0.0041275	0.00448019	0.160063	-0.00622625	-0.0121197	0.0156786	-0.00779677	-0.00583095	0.000455999	-0.00355684	0.0129866	-0.0112529	0.0389586	-0.0106057	0.00158247	-0.013088	-0.00426153
FAOXC227C226m_f*	0.0438039	-0.0163278	-0.000183359	-0.00955282	-0.011591	0.00253784	0.000670689	-0.000667589	0.0099031	0.00269033	-0.0045214	0.00724854	0.287938	0.528276	0.152228	-0.00395318	0.00532687	0.172772	-0.00620446	-0.0124667	0.0161581	-0.00229975	-0.0139923	0.000183359	-0.00349214	0.0142421	-0.0117295	0.0458893	-0.010584	0.00253514	-0.0133506	-0.00416158
FAOXC22C20x_f*	0.000166465	-0.00448899	0.0134684	-0.00199766	-0.0167537	0.0131783	0.000585289	-0.00622533	0.0230369	-0.000189116	0.000351638	0.0121295	0.0339956	0.0815686	0.516885	0.000816729	0.00345603	-0.0167537	-0.000584602	-0.00938871	-0.000393303	-0.011444	-0.00125082	-0.000138623	-0.000303807	0.0292341	-0.00123624	0.00942887	0.00104842	-0.000407413	-0.00628556	0.000138623
FAOXC22C22DCHYr_f*	0	0	0	0	0	0	0	0	0	0	0	0	0	0	0.966575	0	0	0	0	0	0	0	0	0.29336	0	0.330786	0	0	0	0	0	0
FAOXC22OHC22r_f*	0	0	0	0	0	0	0	0	0	0	0	0	0	0	0.785082	0	0	0	0	0	0	0	0	0.291976	0	0.255683	0	0	0	0	0	0
FAOXC240200x_f*	0.0982064	-0.0185755	-0.00302706	-0.0131804	0.00710441	0.0443822	-0.00127472	-0.0227252	0.072741	-0.0176774	0.0582529	-0.0141681	0.0236912	0.065602	0.40924	0.016821	0.00525288	-0.0197524	0.00489296	-0.0303182	-0.0108441	-0.0082478	0.00127472	0.0236835	0.0316843	0.222683	-0.00216143	-0.0127768	0.152701	-0.00766346	-0.011599	-0.0022401
FAOXC241181x_f	0.0927989	-0.0184029	-0.00220316	-0.0137244	0.00402554	0.0435321	-0.000702237	-0.0240427	0.0758051	-0.0185694	0.0610024	-0.0169649	0.0249461	0.0665134	0.409144	0.0189688	0.00757135	-0.0181576	0.000535331	-0.0306683	-0.00983436	-0.00771142	0.00112658	0.0230717	0.0305811	0.22926	-0.000535331	-0.0126858	0.149169	-0.00824356	-0.0114613	-0.00239732
FAOXC241C221x_f	0.000106441	-0.00299317	-5.45093e-05	-0.00126367	-0.0114256	-0.000541146	0.000569092	-0.00425729	0.0170005	-2.47054e-05	0.000351811	-0.000542955	0.00749488	0.0292762	0.674839	0.000735591	0.00262723	-0.0114256	-0.000197609	-0.00633764	5.48063e-05	-0.00780654	-0.000692153	0.000182738	1.69333e-05	0.0207494	-0.000689424	0.00748953	0.000727564	-1.69333e-05	-0.00423914	0.000348703
FAOXC2442246x_f*	0.0997658	-0.0196998	-0.00495082	-0.0146737	0.00404072	0.0461455	-0.00168471	-0.0254527	0.0723769	-0.0195591	0.0655974	-0.0171016	0.0208365	0.0646705	0.391799	0.0162465	0.00509718	-0.0211859	0.000639722	-0.0322967	-0.0111394	-0.00840752	0.000993634	0.0240933	0.0327356	0.226636	-0.000639722	-0.0140638	0.159938	-0.00900882	-0.0122138	-0.00259702
FAOXC2452253x_f*	0.101796	-0.0196421	-0.00297078	-0.0146324	0.00448938	0.0468356	-0.00120421	-0.025775	0.0775841	-0.0195782	0.0656561	-0.0174431	0.0236766	0.0707303	0.40356	0.0189799	0.00732649	-0.0199392	0.000606912	-0.0327971	-0.0106897	-0.00821145	0.00143698	0.0243133	0.033539	0.233449	-0.000606912	-0.0136329	0.158466	-0.00887876	-0.0122576	-0.00235253
FAOXC2452256x_f*	0.0970961	-0.0201457	-0.00223929	-0.0145363	0.010292	0.0296796	-0.000305041	-0.0228364	0.0805412	-0.0173398	0.0647603	-0.0134338	0.0269764	0.0712928	0.414484	0.0201557	0.00785828	-0.0202338	0.00611554	-0.0343002	-0.0162162	-0.01836	0.000305041	0.025105	0.0288115	0.237769	-0.00207549	-0.0141403	0.144872	-0.0112361	-0.0126553	-0.003535
FAOXC246226x_f*	0.12239	-0.0182312	-0.0037063	-0.0152684	0.00268112	0.0534525	-0.00100031	-0.0267617	0.0748927	-0.021128	0.0682664	-0.0172633	0.0213761	0.066165	0.392757	0.0190583	0.00418166	-0.0245473	0.000817289	-0.0359269	-0.014627	-0.00735454	0.00225722	0.032782	0.0338747	0.23103	-0.000817289	-0.0172074	0.16341	-0.0105157	-0.0119649	-0.00288531
FAOXC24C22x_f*	0.000564604	-0.00471702	-8.91816e-06	-0.0019052	-0.0184268	-0.000632631	0.000907495	-0.00669403	0.0255332	2.94177e-05	0.000756294	-0.000931809	0.0123613	0.0447995	0.539034	0.000883531	0.00405274	-0.0184268	-0.000531741	-0.0101494	-0.000149265	-0.0124688	-0.00107517	9.31767e-05	8.91816e-06	0.0328234	-0.00104667	0.0105896	0.00161968	-0.000112182	-0.00670448	0.000573806
FAOXC260240x_f*	0.101895	-0.0139452	-0.00551021	-0.0104602	0.00526115	0.0394496	-0.00197468	-0.0181148	0.0478191	-0.0133986	0.0572379	-0.0125034	0.0254162	0.0559974	0.372693	0.0111927	0.00395334	-0.0128266	-0.000179331	-0.0295409	-0.0144602	-0.00566078	0.000179331	0.00672301	0.0190798	0.189446	0.000869322	-0.019412	0.165155	-0.0105198	-0.00935731	-0.00272896
FAOXC3DC_f	0.0047243	0.00165122	-0.0126915	-0.016775	-0.010912	0.00394414	-0.0294118	-0.00165122	0.0353645	0.0162907	-0.0049374	0.077076	0.782959	0.889505	0.0815822	0.00270499	0.0873017	0.617826	-0.00715982	-0.0296899	-0.0106425	0.00346955	-0.00937428	-0.0103019	-0.0202393	0.00715233	-0.00766551	0.00424149	0.00374543	-0.017554	-0.014573	-0.0144307
FAOXC4C2m_f*	0.0107271	-0.0122366	0.0139064	-0.0240472	-0.0198609	0.00261596	0.00357108	-0.00201482	0.0634697	0.00292769	-0.014345	0.0196417	0.298375	0.501798	0.524994	-0.00521805	0.014919	0.264857	-0.00658376	-0.0175769	0.0295894	-0.00822632	-0.00620747	0.000440047	-0.00596087	0.03114	-0.0161644	0.022835	-0.000440047	-0.0062244	-0.0265824	-0.0107108
FAOXC4C4DCc_f	0.00711482	0.00299211	-0.0182746	-0.0240855	-0.0148462	0.00699738	-0.042644	-0.00299211	0.0502381	0.0224947	-0.00690489	0.10485	0.780017	0.853743	0.110769	0.0042974	0.119283	0.646009	-0.00993566	-0.0417425	-0.0148063	0.00587458	-0.0122719	-0.0142914	-0.0287218	0.0111576	-0.010469	0.00658567	0.00640324	-0.0252075	-0.0201603	-0.0205914
FAOXC5C3x_f*	0.0306908	-0.0187032	0.000979413	-0.0135983	-0.0146204	-0.00447152	0.00723299	0.000228017	0.00921967	0.00495713	-0.00800563	0.0123159	0.236504	0.484428	0.249035	-0.00374806	0.00587608	0.20982	-0.00486147	-0.0119343	0.0130618	-0.00254266	-0.0157156	-0.000228017	-0.00886051	0.0104443	-0.0114986	0.0106443	-0.00445911	0.000685548	-0.0180351	-0.0054142
FAOXC5C5DCc_f	0.0222724	-0.010244	-0.0114944	-0.0138841	0.0198411	0.0488484	-0.0152532	0.0071635	0.0193653	0.016033	-0.00255896	0.0412925	0.324842	0.31705	0.109019	-0.00199058	0.0290645	0.208735	-0.00200863	-0.0258054	-0.000611445	0.000338408	-0.000338408	-0.00510974	-0.0108669	0.00484819	-0.0880441	0.0245836	0.00410048	-0.00539681	-0.0147525	-0.00861237
FAOXC5C5OHm_f	0.190598	-0.0408596	0.000185929	-0.0146949	0.0375779	0.143605	-0.000185929	-0.0196463	0.0256814	0.00491827	-0.0581321	-0.00962479	0.357809	0.499904	0.594556	-0.00459111	-0.0434789	0.073805	-0.00713015	-0.00107994	0.126751	0.167911	0.047428	-0.0552272	-0.0957688	-0.0470427	-0.0235891	0.380338	0.0118298	0.182995	-0.0446717	-0.0682052
FAOXC5OHc_f	0.0193653	-0.00844597	-0.0203893	-0.0285634	0.00806627	0.0430104	-0.0294975	-0.00659298	0.0259929	0.00837549	-0.0124079	0.038045	0.333919	0.72608	0.216598	-0.00365951	0.0578998	0.280935	-0.00937511	-0.035007	-0.00165514	0.0150962	0.0036623	-0.0184287	-0.0339624	0.00165514	-0.0145184	0.0326603	-0.0169378	0.00401657	-0.031096	-0.0240762
FAOXC61C4m_f*	0.0217971	-0.0157334	0.000860665	-0.0293661	-0.00920716	0.0311743	0.0136406	-0.00319498	0.0365964	-0.00345796	-0.000569568	-0.000403476	0.148189	0.362674	0.457093	-0.000776193	0.0137893	0.168412	-0.00138276	-0.0203837	0.00382664	-0.012858	-0.0091172	0.00915035	0.00487483	0.0672109	-0.0167638	-0.00159279	0.000403476	0.00653677	-0.0328986	-0.00677187
FAOXC61C4x_f*	0.0033142	-0.0104969	-0.00120009	-0.00482649	-0.0434025	-0.00325018	0.000728846	-0.0144246	0.0476775	-0.000533912	0.000479072	-0.00427151	0.0292582	0.0941195	0.957383	0.00334579	0.00910499	-0.0434025	-0.000479072	-0.0226274	0.000994585	-0.0276988	-0.00126155	0.00258969	0.00117873	0.0703719	-0.00352252	0.0247456	-0.00362868	0.00108174	-0.0176471	0.000529992
FAOXC61m_f*	0.0356085	-0.0259761	0.00107146	-0.0196369	-0.0156554	-0.00042731	0.00806655	-0.000978054	0.0123506	0.00211147	-0.0105456	0.00855613	0.298079	0.591327	0.318558	-0.00619047	0.00748771	0.220013	-0.00855895	-0.0176893	0.0153534	-0.00267396	-0.015671	0.00042731	-0.00705421	0.0186657	-0.0147869	0.0300749	-0.0125633	0.00345487	-0.0231771	-0.00805145
FAOXC61x_f*	0.0026127	-0.0051342	-0.000847125	-0.00292373	-0.0199691	2.90741e-05	0.00102704	-0.00686581	0.023679	-4.73166e-05	0.000316102	-0.000618526	0.0152381	0.0511753	0.971338	0.000918292	0.00386113	-0.0199691	-0.000582758	-0.0102011	0.00111992	-0.0129643	-0.00136526	-0.000123093	0.000361986	0.0273824	-0.00151535	0.0142352	0.00214625	-2.90741e-05	-0.00681114	0.000451751
FAOXC6C4m_f*	0.021337	-0.0314544	-0.00575972	-0.024854	-0.003205	0.00232855	0.0155858	-0.000175914	0.00602598	0.00465443	-0.00740565	0.0114499	0.162225	0.397352	0.395882	-0.00671617	0.0172362	0.206913	-0.00661718	-0.0149805	0.0125343	-0.00448346	-0.0232806	0.000175914	-0.0151459	0.00485003	-0.0124923	0.0031515	-0.011493	0.00642963	-0.0319153	-0.00655076
FAOXC6C4x_f*	0.0021155	-0.00955005	0.000622147	-0.00637623	-0.0404629	-0.00498909	0.00109295	-0.0137247	0.0443494	3.31258e-05	-0.00128843	-0.00509376	0.0256734	0.0952356	0.96038	0.00235779	0.00791262	-0.0404629	-0.000543879	-0.0225345	0.00104606	-0.0264029	-0.00162196	0.0014644	0.000158105	0.0628892	-0.00643536	0.0251167	-0.00154876	0.000970271	-0.0164175	-3.31258e-05
FAOXC6DCC4DCx_f	0.00258639	-0.010577	0.000884344	-0.00489002	-0.0451387	-0.00311956	0.000910166	-0.0153117	0.0477771	-0.000292954	-0.00164326	-0.00183877	0.0311428	0.10186	0.950656	0.00263338	0.00825676	-0.0451387	-0.000742016	-0.0241671	0.000570673	-0.029227	-0.00194106	0.00118082	4.82203e-05	0.0665036	-0.00394452	0.0266205	0.000652148	0.000952744	-0.0163434	-4.82203e-05
FAOXC7C5m_f*	0.0308229	-0.0185345	0.000891549	-0.0134944	-0.0144709	-0.00420758	0.00673505	0.000238277	0.009369	0.00508018	-0.00797683	0.0126389	0.239602	0.487488	0.244958	-0.00364143	0.00626036	0.212557	-0.0047962	-0.0120368	0.0131334	-0.00251181	-0.0155337	-0.000238277	-0.00886402	0.0106074	-0.011455	0.0111298	-0.00433483	0.00057296	-0.01789	-0.00543073
FAOXC80_f*	0.0464755	-0.0422054	0.000661301	-0.0290188	-0.00309113	-0.00284226	0.0267559	-0.000223091	0.0877727	0.00543686	-0.0168504	0.0192404	0.486464	0.894503	0.702858	-0.0138778	0.0209957	0.472036	-0.0122133	-0.0295267	0.0399151	-0.0196008	-0.0349292	-0.00596883	-0.0134312	0.05154	0.000223091	0.20298	-0.016472	0.000294051	-0.039391	-0.0208187
FAOXC81C61m_f*	0.0360623	-0.0256919	0.00101477	-0.019386	-0.0157889	-0.000397217	0.0077511	-0.000999192	0.0123934	0.00217576	-0.0105813	0.00865623	0.301718	0.596991	0.313046	-0.00612919	0.0074431	0.222042	-0.0085169	-0.0177123	0.0157533	-0.00254258	-0.0154395	0.000397217	-0.007049	0.0186784	-0.0147098	0.030638	-0.0125915	0.00341047	-0.022978	-0.00800011
FAOXC81C61x_f*	0.00252545	-0.00515283	-0.000604756	-0.00261288	-0.0198938	-1.27617e-05	0.000936942	-0.00665572	0.0247853	-0.000109772	1.27617e-05	-0.000713734	0.0144585	0.0504911	0.969121	0.000148594	0.00374552	-0.0198938	-0.00040452	-0.0102055	0.000995633	-0.0128668	-0.000840505	0.000729752	0.000319259	0.0269061	-0.00168063	0.0138476	0.00208562	-0.000244177	-0.00668103	0.000375478
FAOXC8C6m_f*	0.0385659	-0.0486453	0.000624168	-0.03097	-0.0239347	-0.018901	0.0267088	-9.85964e-05	0.00883821	0.00941137	-0.016333	0.0221596	0.267071	0.553312	0.498638	-0.00911963	0.0114431	0.27015	-0.0119877	-0.0182098	0.0187721	-0.00452718	-0.0425339	-0.00152094	-0.0243115	0.00303584	-0.017638	0.000456847	0.000933899	9.85964e-05	-0.0423202	-0.010324
FAOXC8C6x_f*	2.76533e-05	-0.00917979	-4.67498e-05	-0.00390102	-0.0352724	-0.00167077	0.00178964	-0.0130254	0.0502171	-7.81009e-05	0.000854197	-0.00159206	0.0226086	0.0849288	0.964716	0.0020602	0.00779742	-0.0352724	-0.000649347	-0.0195154	0.00033254	-0.0240078	-0.00220073	0.000608937	-1.8436e-05	0.0590548	-0.0022517	0.0235478	0.00172714	1.8436e-05	-0.0131088	0.00102372
FAOXC8DCC6DCx_f	0.0028702	-0.0117453	0.00101556	-0.00544824	-0.0503328	-0.00342579	0.00100294	-0.01704	0.0528089	-0.000347034	-0.00179456	-0.00203956	0.0345054	0.112365	0.949679	0.00294328	0.00916798	-0.0503328	-0.000838917	-0.0268834	0.000528653	-0.032531	-0.00217854	0.00128555	5.34595e-05	0.073471	-0.00435341	0.0293597	0.000782089	0.0010439	-0.0181651	-5.34595e-05
FAOXC9C7m_f*	0.0308341	-0.0183403	0.000793999	-0.0133777	-0.0143253	-0.00395345	0.00620049	0.000260417	0.00955371	0.00521276	-0.0079418	0.0130049	0.242953	0.490108	0.240276	-0.00351814	0.00669198	0.215328	-0.00473003	-0.0121558	0.0131068	-0.00245307	-0.0153384	-0.000260417	-0.00886245	0.0107731	-0.0114142	0.011541	-0.00421254	0.0004443	-0.017737	-0.00544314
FAOXMC10OHMC10r_f	0	0	0	0	0	0	0	0	0	0	0	0	0	0	0.712293	0	0	0	0	0	0	0	0	0.265481	0	0.255989	0	0	0	0	0	0
FAOXOHC16C16DCc_f*	0.107271	0.00851332	-0.0917031	-0.0322629	-0.110059	-0.0505709	-0.0446986	8.98621e-07	-0.0621946	0.000156762	0.131247	0.00268931	-0.00212561	0.0210772	0.315497	-0.00211645	0.069806	0.13679	0.00160306	-0.0318392	0.0260184	-0.0795784	-8.98621e-07	0.169667	0.0698044	-0.072123	-0.183778	-0.0156394	0.06276	0.00775391	-0.105672	-0.00320468
FAOXOHC22C22DCc_f*	0	0	0	0	0	0	0	0	0	0	0	0	0	0	0.784633	0	0	0	0	0	0	0	0	0.300924	0	0.251107	0	0	0	0	0	0
FAOXOHMC10DC10c_f	0	0	0	0	0	0	0	0	0	0	0	0	0	0	0.745518	0	0	0	0	0	0	0	0	0.272762	0	0.256864	0	0	0	0	0	0
FAOXTC101TC102m_f*	0.0569401	-0.0232683	-0.00108402	-0.0156705	-0.0151363	0.00379663	0.00547352	-0.00115002	0.0130022	0.0028877	-0.00891165	0.00929879	0.345483	0.685486	0.295191	-0.00533779	0.00722472	0.23691	-0.00742986	-0.0154023	0.0228035	-0.000891657	-0.0115233	0.000891657	-0.00596216	0.0208055	-0.0143651	0.0602324	-0.0103491	0.00304727	-0.0197701	-0.00652059
FAOXTC102C101m_f*	0.0561638	-0.0237142	-0.00129566	-0.0160206	-0.0152257	0.00372236	0.00540031	-0.00129704	0.0126237	0.00236087	-0.00911485	0.00893234	0.342283	0.682372	0.294946	-0.0056946	0.00705205	0.233807	-0.00764154	-0.0155663	0.0218305	-0.000647582	-0.0119653	0.000647582	-0.00632655	0.0201827	-0.0144582	0.0597164	-0.0106298	0.0030748	-0.0202254	-0.00693523
FAOXTC122TC101m_f*	0.0571797	-0.0234725	-0.00100633	-0.0158194	-0.0154217	0.0037413	0.00531673	-0.00105573	0.0130234	0.00282135	-0.00912661	0.00942537	0.34918	0.68868	0.295277	-0.00562261	0.00731463	0.239345	-0.00744269	-0.0157273	0.0232308	-0.000718778	-0.0116694	0.000718778	-0.00617769	0.0210069	-0.0146276	0.060379	-0.0105422	0.00274919	-0.0200294	-0.0067665
FAOXTC122m_f*	0.0575824	-0.0236461	-0.00110463	-0.0159806	-0.0158269	0.00346257	0.00501844	-0.00118254	0.0130176	0.00278777	-0.00930087	0.00950115	0.354401	0.693311	0.295177	-0.00566363	0.00726209	0.243226	-0.00758364	-0.0159838	0.0238505	-0.000715879	-0.0116511	0.000715879	-0.00631861	0.0212775	-0.0149102	0.0608227	-0.0106896	0.00310933	-0.0202401	-0.00692805
FAOXTC142TC122m_f*	0.0582193	-0.0236484	-0.00103119	-0.0159626	-0.0161377	0.00328573	0.00491132	-0.00113752	0.0132031	0.00292929	-0.00934024	0.00975115	0.359695	0.698306	0.294812	-0.00565443	0.00734063	0.247005	-0.00758775	-0.0161383	0.0245441	-0.000737823	-0.0116188	0.000737823	-0.00633413	0.0216261	-0.0150582	0.0613024	-0.0107537	0.00312285	-0.0203236	-0.00693001
FAOXTC162TC142m_f*	0.0516238	-0.00985593	-0.00466916	-0.0107697	-0.0198591	0.00950943	-0.00794759	0.000154666	0.0187396	0.00980598	-0.0039038	0.0272242	0.38196	0.822581	0.196572	-0.00154493	0.0235969	0.398423	-0.00562318	-0.0222803	0.0209683	0.00179083	-0.00214045	-0.000154666	-0.00974158	0.022886	-0.0168168	0.0523438	-0.0189889	0.00172643	-0.0128897	-0.00635365
FAOXTC182TC162m_f*	0.0399763	-0.00816734	-0.00508078	-0.0106467	-0.0134874	0.0145084	-0.00843022	0.000269366	0.0172006	0.00956654	-0.00461953	0.0262106	0.334078	0.717339	0.169228	-0.00131377	0.0259074	0.376131	-0.0040579	-0.0205649	0.0195987	0.000330468	-0.000269366	-0.000330644	-0.00893265	0.0218294	-0.015853	0.0429691	-0.0148527	0.000723505	-0.012259	-0.00621148
FAS100COA_f	0.0676146	-0.0427733	0.0257379	-0.0527393	-0.00168253	0.0129773	0.261889	-0.0147607	0.112346	-0.00308742	-0.0163412	0.0297721	0.342048	0.383786	0.430161	-0.0411468	0.0504066	0.340461	-0.0161325	-0.128516	0.0576625	-0.0555526	-0.0350072	0.00168253	-0.0220666	0.0481445	-0.0410267	0.191649	-0.0718973	0.00658953	-0.112435	-0.0520795
FAS120COA_f	0.052959	-0.056507	0.064996	-0.0609885	-0.0388748	-0.0322846	0.0870239	0.00518168	0.0631312	0.0093699	-0.0561248	0.0346204	0.207557	0.223947	0.234551	-0.0480628	0.0733948	0.204082	0.0112401	-0.120293	0.0315363	-0.0569868	-0.0732841	-0.00518168	-0.0176177	0.0178343	-0.0537769	0.0874733	-0.0508735	-0.0115481	-0.11539	-0.0415314
FAS140COA_f	0.00573078	-0.0348792	0.107451	-0.037152	-0.0826586	-0.0625247	0.103103	0.00229442	0.00391258	0.00207316	-0.0805907	0.0215118	0.136004	0.13981	0.217919	-0.0656204	0.0738539	0.133061	0.0378974	-0.147586	0.0101948	-0.0505537	-0.0915118	0.00631839	-0.00207316	-0.0311772	-0.0856802	0.00926263	-0.0639544	-0.00508812	-0.103983	-0.0257104
FAS160COA_f	0.0223886	-0.0186255	0.0941776	-0.0204456	-0.0124639	0.0160199	0.0885615	0.00967972	0.00235263	0.00915118	-0.0445883	0.0222366	0.115533	0.124894	0.153291	-0.0371906	0.0929232	0.112863	0.0456154	-0.084808	0.0211257	-0.00276194	-0.0503181	-0.00235263	-0.00489824	-0.0244948	-0.0443905	0.0234369	-0.0234742	-0.00256593	-0.0556731	-0.019182
FAS180_f	0.259122	-0.0179161	0.0482777	-0.0142282	-0.0261991	-0.302107	0.017996	-0.0010743	0.0083178	-0.00202901	-0.0112638	0.000141889	0.0343271	0.288267	0.362472	-0.0218393	0.0179355	0.0781383	0.00679617	-0.0430942	0.01126	-0.31626	-0.0216295	0.00189888	-0.0010973	0.0746882	-0.0115273	0.00407397	0.00907159	-0.000141889	-0.0267167	-0.00344689
FAS180COA_f	0.147147	-0.169264	0.187283	-0.152512	0.0616095	0.186183	0.0551536	-0.0821793	0.0553553	-0.110923	0.0112879	-0.0657691	0.265475	0.310294	0.349887	-0.0764588	0.255311	0.203287	0.00876229	-0.202952	-0.0992353	-0.0997787	-0.119041	0.00938667	-0.00876229	0.127387	-0.130053	-0.0851467	0.0303101	-0.108482	-0.157756	-0.111818
FAS80COA_L_f*	0.063048	-0.0484421	0.0757709	-0.0398793	0.111625	0.125135	0.311289	-0.0278248	0.00119902	-0.0288968	0.0896324	-0.0475452	0.0686213	-0.0378569	0.681714	0.0700854	0.116515	-0.0292009	0.0382995	-0.120109	-0.0899862	0.00450439	-0.00119902	0.0930728	0.00584038	-0.0766229	-0.111141	0.0345016	-0.0192737	-0.036919	-0.0887534	-0.00845464
FBA5_f*	0.00767629	0	0.0143794	0	0	0	0	0	0.0073576	0	0	0	0.0143637	0.0222777	1.00001	0	0	0	0.014782	0	0.0141356	0.00988507	0	0	0	0.526768	0	0.0155132	0.00885962	0	0	0
FCLTc_f*	0.0642249	-0.0317991	-0.00107965	-0.166897	-0.096926	0.0706823	0.00107965	-0.0955484	-0.0043294	-0.0291544	-0.0547286	-0.0316395	0.0449996	0.0950363	0.319223	0.0257408	0.0193359	0.116296	-0.100049	0.021114	-0.0671092	-0.0386452	-0.0885144	-0.0511035	0.0107214	0.213533	0.178804	0.00230019	0.00870311	-0.0444472	-0.00315605	0.0458579
FCLTm_f*	0.0842891	-0.0176814	0.0179775	-0.0885293	-0.0402859	0.0747658	0.00294166	-0.0437508	-0.0316936	0.0028749	-0.0201582	-0.0243358	0.112896	0.15471	0.230403	-0.0176244	-0.021342	0.239154	-0.0553811	-0.00337025	-0.0407543	0.0103083	-0.0257186	-0.0156375	0.00980174	0.00617202	-0.0028749	0.00497052	0.0836663	0.0351513	-0.0075243	0.0095209
FOAXC122C101x_f*	0.00213647	-0.00485744	-0.000600435	-0.00242154	-0.01858	0.000108236	0.000785993	-0.00634155	0.0244763	-0.000313702	0.000260516	-0.000899734	0.0138423	0.0473633	0.92769	0.000879549	0.00258125	-0.01858	-0.000365342	-0.00969685	0.00073297	-0.0122168	-0.00085403	0.000559436	0.000348032	0.0268154	-0.00142797	0.0131697	0.00216641	-0.000162139	-0.00629436	-0.000108236
FT_f*	0.175885	0.00248405	-0.0338377	-0.00889934	0.0449173	0.26405	-0.0593553	0.0180639	0.0277105	-0.0113477	0.154487	-0.00573726	0.0317518	0.0277656	0.598578	-0.00248405	0.118995	-0.0564203	0.0740803	-0.0404622	-0.0673958	-0.0471059	-0.0276203	0.0480907	-0.00539129	-0.0103977	-0.0754693	0.0460353	0.122504	0.0183534	-0.0574452	-0.0125882
FUT18g_f	0	0	0	0	0	0	0	0	0	0	0	0	0	0	0	0.367042	0	0	0	0	0.335929	0	0	0	0.366948	0	0	0.701836	0	0	0	0
FUT34g_f*	0	0	0	0	0	0	0	0	0.997529	0	0	0	0	0	0	0	0.558479	0	0	0	0.559228	0	0.554478	0	0	0.571774	0	0.512873	0.557709	0	0	0.557926
FUT93g_f	0	0	0	0	0	0	0	0	0	0	0	0	0	0	0	0	0	0	0	0	0	0	0	0.486608	0	0	0	0.891053	0	0	0	0
FVSCOAhc_f	0.292965	-0.0606687	0.000948763	-0.0531083	-0.00910789	0.0395624	-0.00227792	-0.0861457	0.087951	-0.0714964	0.0397244	-0.0767876	0.0329329	0.125872	0.726233	0.176759	0.0295518	-0.0141648	-0.00581165	-0.0714254	-0.0150078	-0.0444242	0.0165701	0.0310662	0.00429524	0.235063	-0.00617152	-0.000948763	0.106547	0.0518847	-0.0496407	-0.0125885
FVSCOAitx_f	0.292771	-0.0606051	0.000964556	-0.0530517	-0.0091363	0.0394075	-0.00230711	-0.0860442	0.0878212	-0.0714092	0.0396607	-0.0766797	0.0328369	0.125724	0.726956	0.17674	0.0294796	-0.01414	-0.0057326	-0.0713302	-0.0150187	-0.0443863	0.0165907	0.0310026	0.00427236	0.234886	-0.00611983	-0.000964556	0.106394	0.0518159	-0.0496282	-0.0125818
FVSGLUChc_f	0.0606321	0.0264679	-0.010792	-0.00037307	0.0770784	0.0792396	-0.0160768	-0.00707014	-0.0826206	0.00037307	-0.0863299	-0.0106254	-0.0101453	0.162616	0.404787	-0.0350319	-0.111105	0.043032	-0.0618315	0.0288003	0.0967818	0.169829	0.0777374	-0.0902211	-0.0795334	0.130615	-0.0685619	0.0491374	0.079092	0.130061	-0.018751	-0.0279277
FVSTETGLUhc_f	-6.51464e-06	1.62513e-07	-1.32332e-08	2.7909e-06	-5.55125e-06	-8.86979e-07	-2.23918e-06	2.87297e-06	5.50458e-06	2.08846e-06	-1.01627e-06	-1.71418e-06	7.94542e-07	2.2538e-06	1.18643e-05	-4.30452e-06	-5.51544e-06	1.32332e-08	-1.71792e-06	-1.00369e-06	-7.49728e-07	2.33053e-06	2.46013e-06	6.01218e-08	-3.32681e-06	4.87429e-06	-5.29801e-06	5.48246e-06	-7.13358e-06	5.54577e-06	-3.38538e-06	1.41585e-06
FVSTETitr_f	-4.26298e-07	1.94775e-07	5.69019e-07	3.31897e-06	-2.54939e-06	-9.89285e-07	-1.03202e-06	5.41905e-07	3.8573e-06	-7.71087e-07	1.05483e-07	3.14675e-07	3.50713e-07	-7.23013e-07	5.00508e-06	-4.21857e-07	1.23109e-07	-1.05483e-07	-6.26073e-07	-1.45067e-06	-1.77199e-07	5.8215e-07	2.71745e-06	-9.09616e-07	-6.15935e-07	5.44552e-07	-3.06568e-06	1.98638e-06	-5.84383e-07	2.48732e-06	5.07302e-07	-3.13439e-07
FVShc_f	0.0229569	0.00528761	-1.57766e-06	-6.78549e-06	0.0402875	0.0417046	-1.02232e-05	-3.37553e-06	-4.05124e-08	-4.83738e-06	-3.32655e-06	-2.1431e-06	-1.51372e-05	0.0971441	0.216652	-3.04533e-06	-1.77194e-05	0.0249449	-4.01496e-06	0.00549722	0.0485579	0.0589529	0.045387	-3.82493e-06	-2.75461e-06	0.0753925	-5.60106e-07	0.0058411	0.0469031	0.0290514	-8.35652e-07	4.05124e-08
FVSitr_f	0.0181614	0.0089052	-0.00480996	-0.000375272	0.0271069	0.0278331	-0.0068165	-0.002475	-0.0463615	0.000375272	-0.0459439	-0.00361857	-0.00420569	0.0555387	0.363168	-0.0140146	-0.0682314	0.0191965	-0.0408031	0.0090027	0.0313374	0.0365994	0.0297189	-0.0839285	-0.0319947	0.04483	-0.0716887	0.00918831	0.0304897	0.0213149	-0.00744106	-0.012083
FVSitx_f	0.27233	-0.0505444	0.000801534	-0.0443639	-0.00769725	0.0338936	-0.00196704	-0.0712572	0.0766396	-0.0593962	0.0341109	-0.0636803	0.0281707	0.110617	0.785569	0.158427	0.0252665	-0.0120755	-0.00485276	-0.0593076	-0.0126887	-0.0371746	0.0141596	0.0265771	0.00364185	0.214387	-0.00518686	-0.000801534	0.0932879	0.0446947	-0.0415064	-0.0106441
G3PD2m_f*	-0.0300249	-0.0890107	-0.00675824	-0.0585791	0.771294	0.604219	0.000165606	-0.0585843	0.0581495	-0.0333497	0.0368295	-0.030649	0.0271783	-0.00347623	-0.10631	0.0259945	0.120427	0.210175	0.0377272	-0.0300287	-0.00740435	0.0581482	-0.00297919	0.00730254	0.00704073	0.0182236	-0.000165606	0.246703	-0.053405	0.0155443	-0.0457092	-0.00298726
G6PDH2c_f*	0.0790382	0.105509	0.015787	0.107826	0.0258589	0.111641	-0.00223015	0.00239692	-0.0279422	-0.00966883	0.0384085	0.00524923	0.000296336	-0.0291683	-0.00963748	0.063389	0.0183854	-0.0353257	-0.000296336	-0.0108415	-0.0693703	0.0157994	-0.00984579	-0.0258111	-0.0277971	-0.0128271	0.12098	-0.0213795	0.814851	0.0472193	-0.0154809	-0.0181829
GALGT1_f*	0.21402	-0.417136	-0.00449936	-0.417136	0.0104738	0.0375914	0.0746755	-0.0161122	0.307029	-0.0466484	-0.0249723	-0.00924663	0.0727189	0.170464	-0.417136	0.0854208	0.0849343	-0.0159795	-0.0289721	-0.417136	-0.00384959	0.00833157	0.0985479	-0.417136	-0.417136	0.0977634	0.00384959	0.366608	-0.00449351	0.13261	-0.0248677	0.39781
GALNTg_f	0.164894	-0.000737292	-0.475856	-0.131254	-0.475856	-0.127242	0.000737292	-0.0868075	0.0619216	-0.0604907	-0.0455522	-0.0157356	-0.00682898	0.0149397	0.123829	-0.0135166	0.0023409	-0.0420159	-0.0282274	-0.063436	0.0249462	0.089022	0.0120184	0.00905962	0.0132993	0.104065	0.00541298	0.032934	0.0552021	0.065805	-0.0811146	-0.0116279
GBA2e_f*	-0.0568424	0.00250598	-0.0327414	-0.0412221	0.724497	0.806093	-0.00707167	0.0353104	0.0907608	0.0117401	0.000355577	0.0587767	0.218584	0.40834	0.0324077	-0.00222401	-0.000161193	-0.000554592	-0.00284408	3.31174e-05	-0.0283326	0.0665174	0.0270415	-0.0508676	-0.0620984	0.358324	-0.038892	0.0224138	-0.00180168	-3.31174e-05	-0.0468472	-0.00702948
GCASULT_f*	0.748506	0	0	0	0	0	0	0	0	0	0	0	0	0	0.999903	0	0	0	0	0	0	0	0	0	0	0.108629	0	0.161891	0.050304	0	0	0
GCDCASULT_f*	0.765399	0	0	0	0	0	0	0	0	0	0	0	0	0	0.999976	0	0	0	0	0	0	0	0	0	0	0.117868	0	0.174819	0.0548902	0	0	0
GDCASULT_f*	0.768154	0	0	0	0	0	0	0	0	0	0	0	0	0	1.00007	0	0	0	0	0	0	0	0	0	0	0.119136	0	0.176721	0.0554231	0	0	0
GGTe_1_f*	0.411752	-0.00247455	0.374403	0.00135135	-0.208002	-0.123085	0.146548	-0.156734	-0.0310924	-0.00727869	-0.082281	-0.0225489	0.0389893	-0.031726	0.651712	-0.0366728	-0.00660737	-0.0991601	0.178776	-0.130677	0.0118544	0.433045	0.026903	0.000854679	0.0952157	0.00201379	-0.0725767	-4.04631e-05	-0.0232324	0.619558	4.04631e-05	0.121017
GLA2l_f*	0.337464	-0.388108	0.0856625	-0.388108	-0.388108	-0.0662634	0.064917	-0.0374884	0.15309	-0.0106602	-0.0158877	-0.0265888	0.0226133	0.0714573	-0.388108	0.0327738	0.0883638	-0.0183478	-0.0682527	-0.388108	-0.0321916	0.144172	0.06155	-0.388108	-0.388108	0.133703	0.0581987	0.11908	0.0106602	0.224995	-0.0276666	0.125065
GLC3MEACPhr_f	0	0	0	0	0	0	0	0	0	0	0.0398941	0	0	0	1.00004	0	0	0	0	0	0	0	0	0.0290352	0	0	0	0.0325101	0	0	0	0
GLDBRAN_f*	-0.0202438	0.0400225	0.0106802	0.0465798	-0.0113609	0.03302	0.000763431	0.0240076	0.00632048	0.00831297	-0.0117997	0.0182512	0.184278	0.321607	0.292808	-0.0174803	0.00987534	0.759665	-0.0218553	-0.0268663	-0.000763431	-0.0241884	0.0270218	-0.0176492	-0.0161211	-0.0247441	-0.0187011	-0.0207973	0.0126496	-0.016094	-0.019171	-0.0178939
GLNASNGLNr_f	-0.0699395	-0.0699395	-0.0699395	-0.0699395	0.498503	0.93006	-0.0699395	-0.0699395	0.000106163	-0.0699395	-0.000788416	-0.0699395	0.000105944	0.00166116	0.00217793	0.000106168	0.00010642	-0.0474045	0.000106876	-0.0699395	0.000106487	0.000106768	0.000106684	0.00384399	-0.0197613	0.0381234	-0.00221049	-0.0197612	-0.00135294	-0.000105944	0.000106879	0.022173
GLNHISHISr_f	-0.0699403	-0.0699403	-0.0699403	-0.0699403	0.498504	0.93006	-0.0699403	-0.0699403	0.000106227	-0.0699403	-0.000788814	-0.0699403	0.000106235	0.00166074	0.00217827	0.000106187	0.000106238	-0.0474052	0.000106216	-0.0699403	0.000106127	0.000106182	0.000106185	0.00384425	-0.0197618	0.0381242	-0.00221061	-0.0197618	-0.0013536	-0.000106127	0.000106254	0.0221725
GLNHISLYSr_f	-0.0699403	-0.0699403	-0.0699403	-0.0699403	0.498504	0.93006	-0.0699403	-0.0699403	0.000106231	-0.0699403	-0.000788815	-0.0699403	0.000106224	0.00166075	0.00217829	0.000106167	0.000106243	-0.0474052	0.00010621	-0.0699403	0.000106217	0.000106243	0.000106213	0.00384426	-0.0197618	0.0381243	-0.00221055	-0.0197618	-0.00135359	-0.000106167	0.000106251	0.0221726
GLNLYSLYSr_f	-0.0699403	-0.0699403	-0.0699403	-0.0699403	0.498504	0.93006	-0.0699403	-0.0699403	0.00010623	-0.0699403	-0.000788834	-0.0699403	0.000106203	0.00166073	0.00217829	0.000106165	0.000106239	-0.0474052	0.000106231	-0.0699403	0.000106171	0.000106101	0.000106204	0.00384426	-0.0197618	0.0381242	-0.00221057	-0.0197618	-0.00135361	-0.000106101	0.00010624	0.0221726
GLNLYSTRPr_f	-0.0699403	-0.0699403	-0.0699403	-0.0699403	0.498504	0.93006	-0.0699403	-0.0699403	0.00010616	-0.0699403	-0.000788854	-0.0699403	0.000106186	0.00166073	0.00217822	0.000106166	0.00010621	-0.0474053	0.000106189	-0.0699403	0.000106131	0.000106154	0.000106204	0.00384426	-0.0197619	0.0381242	-0.00221059	-0.0197618	-0.00135363	-0.000106131	0.00010622	0.0221725
GLNPROGLUr_f	-0.0699403	-0.0699403	-0.0699403	-0.0699403	0.498503	0.93006	-0.0699403	-0.0699403	0.000106189	-0.0699403	-0.00078888	-0.0699403	0.000106141	0.00166072	0.00217827	0.000106137	0.000106188	-0.0474053	0.000106141	-0.0699403	0.000106144	0.00010614	0.000106161	0.00384427	-0.0197619	0.0381241	-0.00221061	-0.0197618	-0.00135364	-0.000106137	0.000106209	0.0221725
GLNTRPGLUr_f	-0.0699403	-0.0699403	-0.0699403	-0.0699403	0.498504	0.93006	-0.0699403	-0.0699403	0.000106163	-0.0699403	-0.000788849	-0.0699403	0.000106224	0.00166073	0.00217835	0.000106204	0.000106219	-0.0474052	0.000106155	-0.0699403	0.000106182	0.000106218	0.000106221	0.00384426	-0.0197618	0.0381242	-0.0022106	-0.0197618	-0.0013536	-0.000106155	0.000106237	0.0221726
GLNTYRLEUr_f	-0.0699403	-0.0699403	-0.0699403	-0.0699403	0.498503	0.93006	-0.0699403	-0.0699403	0.000106168	-0.0699403	-0.00078889	-0.0699403	0.000106113	0.00166071	0.0021783	0.000106139	0.000106184	-0.0474053	0.000106171	-0.0699403	0.000106179	0.000106173	0.00010616	0.00384422	-0.0197619	0.0381242	-0.00221056	-0.0197618	-0.00135364	-0.000106113	0.000106197	0.0221725
GLUARGLEUr_f	-0.0699403	-0.0699403	-0.0699403	-0.0699403	0.498503	0.93006	-0.0699403	-0.0699403	0.000106163	-0.0699403	-0.000788889	-0.0699403	0.000106171	0.00166068	0.00217828	0.000106172	0.00010617	-0.0474053	0.000106171	-0.0699403	0.000106174	0.000106161	0.000106174	0.00384423	-0.0197619	0.0381242	-0.00221058	-0.0197619	-0.00135367	-0.000106161	0.000106174	0.0221726
GLUASNLEUr_f	-0.0699393	-0.0699393	-0.0699393	-0.0699393	0.498504	0.93006	-0.0699393	-0.0699393	0.000107002	-0.0699393	-0.00078787	-0.0699393	0.000106726	0.00166163	0.00217828	0.000106665	0.000106974	-0.0474044	0.000106435	-0.0699393	0.000106323	0.000106504	0.000107215	0.00384411	-0.0197613	0.0381233	-0.00221041	-0.0197612	-0.00135267	-0.000106323	0.000107184	0.0221734
GLUGLUr_f	-0.0699403	-0.0699403	-0.0699403	-0.0699403	0.498504	0.93006	-0.0699403	-0.0699403	0.000106156	-0.0699403	-0.000788907	-0.0699403	0.000106161	0.00166067	0.00217828	0.000106153	0.000106155	-0.0474053	0.000106155	-0.0699403	0.000106152	0.000106158	0.000106161	0.00384422	-0.0197619	0.0381242	-0.00221059	-0.0197619	-0.00135368	-0.000106152	0.00010616	0.0221726
GLUILELYSr_f	-0.0699376	-0.0699376	-0.0699376	-0.0699376	0.4985	0.930053	-0.0699376	-0.0699376	0.000108857	-0.0699376	-0.000788274	-0.0699376	0.00010884	0.00166337	0.00218098	0.00010885	0.000106982	-0.0474065	0.000106701	-0.0699376	0.000108664	0.000108656	0.000103482	0.00383866	-0.0197592	0.0381269	-0.00221923	-0.0197628	-0.00135162	-0.000103482	0.000108613	0.0221626
GLULEUr_f	-0.0699403	-0.0699403	-0.0699403	-0.0699403	0.498503	0.93006	-0.0699403	-0.0699403	0.000106155	-0.0699403	-0.000788904	-0.0699403	0.000106159	0.00166067	0.00217828	0.000106163	0.000106162	-0.0474053	0.00010616	-0.0699403	0.000106155	0.000106169	0.000106155	0.00384423	-0.0197619	0.0381242	-0.00221059	-0.0197619	-0.00135368	-0.000106155	0.00010616	0.0221726
GLUMETHISr_f	-0.0699403	-0.0699403	-0.0699403	-0.0699403	0.498503	0.93006	-0.0699403	-0.0699403	0.000106163	-0.0699403	-0.000788882	-0.0699403	0.000106176	0.00166072	0.0021781	0.000106172	0.000106181	-0.0474053	0.000106178	-0.0699403	0.000106195	0.000106202	0.000106149	0.00384423	-0.0197618	0.038124	-0.00221057	-0.0197618	-0.00135365	-0.000106149	0.000106207	0.0221724
GLUMETr_f	-0.0699402	-0.0699402	-0.0699402	-0.0699402	0.498504	0.93006	-0.0699402	-0.0699402	0.000106038	-0.0699402	-0.00078877	-0.0699402	0.000106164	0.00166082	0.00217806	0.000106242	0.000106286	-0.0474052	0.000106274	-0.0699402	0.000106108	0.000106201	0.000106162	0.00384426	-0.0197618	0.0381241	-0.00221057	-0.0197618	-0.00135355	-0.000106038	0.000106308	0.0221725
GLUTACOAm_f	0.0918338	-0.00629171	-0.0291981	-0.0193337	0.0528565	0.133911	-0.0216878	0.0197248	0.0383662	0.0257194	-0.006377	0.0757235	0.4745	0.756476	0.198744	-0.00692019	0.146877	0.59519	-0.00818797	-0.0565047	0.00431623	-0.00431623	-0.00446814	-0.0194762	-0.0203814	0.0142685	-0.0235101	0.0818898	0.0739428	-0.01683	-0.0237594	-0.0231367
GLUTCOAACBP_f	0.0234402	-0.0106373	-0.0121471	-0.0133919	0.0199781	0.0504686	-0.0149076	0.00719361	0.0177715	0.0152616	-0.00352142	0.0384731	0.326622	0.283528	0.106258	-0.0025966	0.0251349	0.184324	-0.00129537	-0.0248003	-0.000403235	0.000254596	-0.000254596	-0.00552064	-0.0106738	0.00347309	-0.0881631	0.0243954	0.00756674	-0.00507037	-0.0139935	-0.00848248
GLUTCONm_f	0.0964103	-0.00890485	-0.0266261	-0.0186039	0.0579872	0.138899	-0.019906	0.0228721	0.0357563	0.0298153	-0.00886497	0.072903	0.474852	0.746016	0.19783	-0.00957732	0.144963	0.588191	-0.00823491	-0.0589017	0.00665631	-0.00693609	-0.00665631	-0.0199371	-0.0189699	0.0119705	-0.0262052	0.0898002	0.0693135	-0.0160091	-0.0235127	-0.0221694
GLUTHRLYSr_f	-0.0699396	-0.0699396	-0.0699396	-0.0699396	0.498504	0.93006	-0.0699396	-0.0699396	0.000106152	-0.0699396	-0.000788189	-0.0699396	0.000106841	0.00166142	0.00217884	0.00010658	0.000106907	-0.0474047	0.000106781	-0.0699396	0.000106665	0.000106332	0.000106867	0.00384491	-0.0197617	0.038125	-0.00221088	-0.0197612	-0.00135294	-0.000106152	0.000106896	0.0221729
GLUTHRr_f	-0.0699397	-0.0699397	-0.0699397	-0.0699397	0.498503	0.93006	-0.0699397	-0.0699397	0.000106097	-0.0699397	-0.000788352	-0.0699397	0.000106755	0.00166121	0.00217764	0.000106043	0.000106719	-0.0474049	0.000106529	-0.0699397	0.000106595	0.000106725	0.000106512	0.00384449	-0.0197615	0.0381237	-0.00221035	-0.0197614	-0.0013531	-0.000106043	0.000106388	0.0221727
GLUTRPALAr_f	-0.0699403	-0.0699403	-0.0699403	-0.0699403	0.498504	0.93006	-0.0699403	-0.0699403	0.000106203	-0.0699403	-0.000788824	-0.0699403	0.000106207	0.00166073	0.00217831	0.000106213	0.000106232	-0.0474052	0.000106207	-0.0699403	0.000106209	0.000106159	0.000106235	0.00384425	-0.0197618	0.0381243	-0.00221055	-0.0197618	-0.00135359	-0.000106159	0.000106244	0.0221726
GLYACm_f	-1.33471e-05	1.17711e-05	-2.26106e-06	8.13006e-06	4.1958e-06	8.34832e-07	5.68017e-06	-2.86473e-06	-1.17979e-05	1.1028e-05	1.40638e-05	-1.4264e-05	-3.07758e-08	3.07758e-08	-1.09432e-05	-3.70231e-06	-3.67831e-06	8.97724e-06	8.58358e-06	-7.95743e-07	-1.40528e-05	1.35455e-06	7.20411e-06	1.08389e-05	-1.39775e-05	-4.62974e-06	-2.77732e-06	5.51213e-06	1.06765e-05	-2.82942e-05	4.79232e-06	-6.14994e-06
GLYHISASNr_f	-0.0699389	-0.0699389	-0.0699389	-0.0699389	0.498505	0.930061	-0.0699389	-0.0699389	0.000107185	-0.0699389	-0.000787525	-0.0699389	0.000105613	0.00166218	0.00217795	0.000107512	0.00010755	-0.0474041	0.000107661	-0.0699389	0.000106873	0.000106949	0.000106766	0.00384461	-0.0197609	0.0381251	-0.00220947	-0.0197605	-0.00135229	-0.000105613	0.000107627	0.0221726
GLYHISLYSr_f	-0.0699403	-0.0699403	-0.0699403	-0.0699403	0.498504	0.93006	-0.0699403	-0.0699403	0.000106155	-0.0699403	-0.000788907	-0.0699403	0.000106158	0.00166067	0.00217828	0.000106158	0.000106157	-0.0474053	0.000106158	-0.0699403	0.000106158	0.000106158	0.000106158	0.00384423	-0.0197619	0.0381242	-0.00221059	-0.0197619	-0.00135368	-0.000106155	0.000106156	0.0221726
GLYLYSCYSr_f	-0.0699403	-0.0699403	-0.0699403	-0.0699403	0.498504	0.93006	-0.0699403	-0.0699403	0.000106188	-0.0699403	-0.000788876	-0.0699403	0.000106183	0.0016607	0.00217822	0.000106168	0.00010618	-0.0474053	0.000106174	-0.0699403	0.000106186	0.00010618	0.000106175	0.00384424	-0.0197619	0.0381242	-0.0022106	-0.0197618	-0.00135365	-0.000106168	0.000106182	0.0221726
GLYLYSPHEr_f	-0.0699403	-0.0699403	-0.0699403	-0.0699403	0.498504	0.93006	-0.0699403	-0.0699403	0.000106157	-0.0699403	-0.000788906	-0.0699403	0.000106157	0.00166067	0.00217828	0.000106156	0.000106158	-0.0474053	0.000106157	-0.0699403	0.000106158	0.000106157	0.000106157	0.00384422	-0.0197619	0.0381242	-0.00221059	-0.0197619	-0.00135368	-0.000106156	0.000106156	0.0221726
GLYNATm_f	0	0	0.0543852	0	0	0	0	0	0	0	0	0	0	0	0.388701	0	0	0	0	0	0	0	0	0	0	0	0	0	0	0	0	0
GLYPHEHYc_f	-0.0701375	-0.0701375	-0.0701375	-0.0701375	0.382668	0.606617	-0.0701375	-0.0701375	3.04099e-10	-0.0701375	-0.000864252	-0.0701375	3.14165e-11	0.0014991	0.046242	1.5794e-10	6.85071e-10	-0.0470065	2.87105e-10	-0.0701375	0.0042938	-3.14165e-11	2.60519e-10	0.0787192	0.0042938	0.929862	-0.00223864	-0.0193737	-0.00141	-0.000204931	4.31238e-10	0.0210574
GLYTYRLYSr_f	-0.0699403	-0.0699403	-0.0699403	-0.0699403	0.498504	0.93006	-0.0699403	-0.0699403	0.000106157	-0.0699403	-0.000788906	-0.0699403	0.000106157	0.00166067	0.00217828	0.000106157	0.000106158	-0.0474053	0.000106157	-0.0699403	0.000106156	0.000106157	0.000106157	0.00384422	-0.0197619	0.0381242	-0.00221059	-0.0197619	-0.00135368	-0.000106156	0.000106158	0.0221726
GLYVALHISr_f	-0.0699393	-0.0699393	-0.0699393	-0.0699393	0.498504	0.93006	-0.0699393	-0.0699393	0.000105935	-0.0699393	-0.000787963	-0.0699393	0.0001069	0.00166171	0.00217747	0.000106897	0.000107041	-0.0474043	0.000106845	-0.0699393	0.000106891	0.000106653	0.000106795	0.00384467	-0.019761	0.0381239	-0.00221098	-0.019761	-0.00135276	-0.000105935	0.000106751	0.0221727
GLYitr_f	-1.7822e-09	-7.68556e-09	9.9174e-12	5.82261e-10	-6.39113e-09	3.49282e-09	1.34588e-10	2.38109e-09	-2.67962e-09	3.14637e-09	-9.91751e-12	6.07204e-10	-6.02236e-10	3.1534e-09	-1.49025e-09	6.3246e-11	3.12926e-09	-5.93382e-09	3.18162e-09	-8.87918e-09	-2.63353e-09	-3.28165e-09	3.33623e-09	-1.80415e-09	-1.14329e-10	-4.75836e-09	-2.68684e-09	2.47655e-10	3.26585e-09	-1.74391e-09	2.45003e-09	1.00264e-09
GLZitr_f	-4.91336e-06	-2.09065e-05	-7.37099e-06	-1.44824e-05	-1.20132e-05	8.25938e-07	1.75979e-07	2.97864e-07	-7.77302e-06	3.16548e-07	6.09924e-07	6.26519e-07	-1.9852e-06	-7.84775e-06	0.0098439	4.73618e-07	8.05494e-07	-1.11467e-06	5.06904e-07	-4.93875e-07	-5.39141e-05	-4.16827e-08	9.58369e-07	7.8623e-07	-4.36898e-07	4.16827e-08	4.02578e-07	1.04717e-06	-1.82955e-05	8.30511e-07	-2.65535e-05	-5.34608e-06
GNDc_f*	0.0220842	0.00741692	-0.0277724	-0.000989061	0.0111539	0.128652	-0.00544252	-0.0187211	-0.0358843	-0.0299114	0.080322	-0.0171991	-0.0421375	-0.0715035	0.188162	0.0643039	0.0521967	-0.0751301	0.0169272	0.00169565	-0.0757975	0.000317463	0.0060251	-0.0496872	-0.0652667	0.0204635	0.14076	-0.00900625	0.231737	0.113161	-0.056173	-0.000317463
GPDDACHOL_f	-0.00931199	0.0183991	0.00223565	0.0182808	0.092478	0.125658	0.023555	0.046177	-0.0102086	0.158589	-0.0151723	0.187733	0.00852326	-0.00557601	-0.119691	0.103723	0.0982476	-0.072131	0.0673241	-0.131804	-0.116462	-0.272506	0.0192426	-0.0627123	-0.0254478	-0.0188694	0.0257128	-0.138918	-0.0123126	0.0194349	-0.10645	-0.00223565
GRTTx_f*	0.229044	0.0001731	-0.0500054	-0.00112391	0.0923013	0.315892	-0.0652527	-0.00699733	0.0133162	-0.00781881	0.157353	-0.00177214	0.016744	-0.0038727	0.60062	0.0165252	0.13804	-0.0342695	0.0597856	-0.0354109	-0.0412968	-0.0188114	-0.015667	0.0504543	-0.0001731	0.0451997	-0.0399731	0.102204	0.154443	0.0132308	-0.0617498	-0.00181425
GTACMPhr_f	0.000280126	3.72576e-05	-2.57684e-05	4.41183e-05	-0.000211428	-0.000390291	-0.000137209	-8.05835e-05	0.000169396	-8.87037e-05	-0.000149726	-0.000378397	-1.72277e-05	-0.0001151	0.00630748	-3.25698e-06	0.000224821	-0.000250046	8.55576e-06	9.47596e-05	-0.000265291	-0.000183579	-0.000135391	5.02139e-05	-0.000363616	0.000131347	1.34371e-05	0.000181917	0.000252088	3.25698e-06	0.000160456	0.000178424
GUDCASULT_f	0.146961	0	0	0	0	0	0	0	0	0	0	0	0	0	1.00005	0	0	0	0	0	0	0	0	0	0	0.116101	0	0	0.0415549	0	0	0
GUMDCHAe_f	1.51782e-07	-0.00118267	1.15767e-06	-5.16277e-06	3.98242e-06	2.54611e-06	-1.21952e-06	8.27311e-06	2.92251e-06	-1.51782e-07	7.52149e-06	-4.92537e-07	-9.86027e-07	-1.71783e-06	-2.85846e-05	-6.37058e-05	3.62602e-06	9.7874e-07	5.84597e-06	-2.05632e-06	-3.4007e-05	1.70184e-06	-8.913e-07	6.81737e-06	6.06913e-06	3.46241e-06	5.3807e-06	-0.00114998	-0.000659059	8.85281e-07	-5.16209e-06	-0.00110653
GUMGCHLe_f	3.40246e-05	6.79284e-06	7.51282e-06	1.94568e-05	1.61941e-05	-1.49964e-05	1.87148e-05	-2.75085e-06	-2.9834e-06	-1.11894e-05	-1.87955e-05	1.69642e-05	-7.20026e-06	-8.87194e-06	-2.23481e-05	1.0943e-05	5.43871e-06	-5.76893e-06	-0.000557501	1.26055e-05	-1.47901e-05	1.07365e-05	5.73127e-07	7.43609e-06	2.58149e-05	1.62589e-05	9.98778e-06	-3.62415e-05	-0.00137012	-4.21946e-05	-4.02563e-06	-5.73127e-07
GUMTCHOLe_f	6.40197e-06	-8.31013e-07	-1.66101e-05	-4.98464e-06	-7.08334e-06	-1.20295e-05	-6.5775e-06	-4.18332e-07	-0.000422903	-0.000762752	9.61737e-06	8.30872e-06	-9.6527e-07	-9.40334e-06	-1.4031e-05	-1.65178e-09	-3.29069e-05	9.00108e-07	4.4432e-06	9.31912e-06	9.45963e-07	1.55157e-06	5.86612e-06	-2.56398e-06	1.65178e-09	-9.81218e-06	7.07879e-06	2.0902e-06	1.26229e-06	4.02888e-06	1.15741e-05	9.12943e-06
H2O2itr_f	-0.0298046	-0.00542341	0.0852515	0.0057565	0.0577714	-0.210286	-0.0224154	-0.0314401	0.00942616	-0.000797363	0.0826043	0.00724506	-0.0520405	-0.122746	0.687528	0.533365	0.00256091	-0.104156	0.000797363	-0.123085	-0.0718644	-0.131635	0.129145	0.0499913	0.0373657	0.0824999	0.151228	-0.0234888	-0.176722	-0.0663376	-0.0526838	0.13598
HC02194c_f*	0	0	0	0	0	0.401893	0	0	0	0	0	0	0	0	1.00007	0	0	0	0	0	0	0	0	0	0	0	0	0	0	0	0	0
HC02195c_f	0	0	0	0	0	0.0194883	0	0	0	0	0	0	0	0	1.00031	0	0	0	0	0	0	0	0	0	0	0	0	0	0	0	0	0
HC02196c_f	0	0	0	0	0	0.0177808	0	0	0	0	0	0	0	0	0.999984	0	0	0	0	0	0	0	0	0	0	0	0	0	0	0	0	0
HCA24GSc_f	0	0	0	0	0	0	0	0	0.0754908	0	0	0	0	0	0.817692	0	0	0	0	0	0	0	0	0	0	0.111676	0	0	0	0	0	0
HCA24GSr_f	0	0	0	0	0	0	0	0	0.119012	0	0	0	0	0	0.882842	0	0	0	0	0	0	0	0	0	0	0.17185	0	0	0	0	0	0
HCA6GSc_f	0	0	0.00911196	0	0	0	0	0	0	0	0	0	0.00881754	0.0110558	0.817666	0	0	0	0	0	0	0	0	0	0	0	0	0	0	0	0	0
HCA6GSr_f	0	0	0.0151572	0	0	0	0	0	0	0	0	0	0.0146668	0.018653	0.882831	0	0	0	0	0	0	0	0	0	0	0	0	0	0	0	0	0
HDCA24GSc_f	0	0	0	0	0	0	0	0	0.833588	0	0	0	0	0	0.817684	0	0	0	0	0	0.0901889	0.0807096	0	0	0	0.474769	0	0	0	0	0	0
HDCA24GSr_f	0	0	0	0	0	0	0	0	0.893154	0	0	0	0	0	0.882857	0	0	0	0	0	0.140585	0.127179	0	0	0	0.60305	0	0	0	0	0	0
HDCA6GSc_f	0	0	0.0150398	0	0	0	0	0	0.0822719	0	0	0	0.0143546	0.0277729	0.817689	0	0	0	0	0	0.0176684	0.0142531	0	0	0	0.112088	0	0	0	0	0	0
HDCA6GSr_f	0	0	0.0245965	0	0	0	0	0	0.128603	0	0	0	0.023442	0.0449867	0.882855	0	0	0	0	0	0.0287636	0.0232753	0	0	0	0.172438	0	0	0	0	0	0
HDCACBP_f*	0.0190467	-0.0203957	-0.00583693	-0.0192814	-0.00199149	0.00829764	-0.00516067	0.00364477	0.0219978	0.0144466	-0.00265619	0.0435576	0.299324	0.674891	0.22899	0.000331147	0.0686192	0.421089	-0.00330811	-0.016878	0.0113794	0.00580833	-0.0163206	-0.000331147	-0.0151923	0.0118761	-0.000765863	0.0492631	-0.00465387	-0.000653544	-0.0257801	-0.00700781
HDDACBP_f*	0.0277371	-0.0158432	-0.00399741	-0.0132728	-0.00501944	0.00568237	-0.00380323	0.00125218	0.0166606	0.00910211	-0.00257251	0.0286265	0.290414	0.710182	0.17654	-0.00103223	0.0351298	0.351237	-0.00497669	-0.0154432	0.0117544	0.00424641	-0.0118184	-0.00049188	-0.0113867	0.0111625	-0.00541161	0.0482732	-0.00587675	0.00049188	-0.0178355	-0.00555407
HDECAACBP_f*	0.0295884	-0.00761999	-0.00792934	-0.0141497	-0.00658339	0.0242186	-0.00948731	-0.000386187	0.0215643	0.0104668	-0.00374683	0.0316626	0.350428	0.872856	0.19443	-5.62039e-05	0.0385669	0.458262	-0.00392652	-0.0235277	0.0162792	0.00339629	0.0010356	-0.000692348	-0.0112095	0.0212351	-0.0132195	0.0378183	-0.0134499	5.62039e-05	-0.0151932	-0.00805483
HDECEACBP_f*	0.0310193	-0.00621401	-0.0107434	-0.0190682	-0.0164828	0.0136721	-0.0178938	-0.000499843	0.0279798	0.0111596	0.0020419	0.0420513	0.36335	0.877603	0.154297	0.000499843	0.0583895	0.4887	-0.00669659	-0.0294797	0.00147487	0.00519683	-0.00315189	-0.00364997	-0.0155467	0.0194774	-0.012859	0.0298271	-0.0231438	-0.00334809	-0.0205213	-0.00971545
HEXA1l_f*	0.310624	-0.0205	0.00106393	-0.0232094	-0.139935	-0.0550578	-0.00321488	-0.068206	0.0185874	-0.00414422	-0.0431736	0.000519807	-0.0150359	0.0617094	0.0627273	0.0237314	-0.0375155	0.0382261	-0.00791397	-0.0988705	0.00881016	0.101823	-0.00288087	0.0378543	0.0299721	0.0800637	-0.000519807	0.0314052	0.0257849	0.0768668	-0.0850876	-0.0127973
HEXA2l_f	0.494209	-0.00228251	0.0295391	-0.178451	-0.133249	-0.0571194	0.0333925	-0.0553016	0.11258	-0.0562778	-0.277526	-0.0224586	0.025615	0.0215215	-0.117889	0.0920246	0.110758	-0.0466035	0.00228251	-0.245779	-0.191302	0.189767	0.0463563	-0.243834	-0.240387	0.0724683	-0.228531	0.100596	0.0962522	0.301374	-0.0445148	0.0242343
HEXA3e_f*	0.0866435	-0.0691728	-0.0158316	-0.0741833	-0.158737	0.0492726	0.0185976	-0.0451922	0.0424834	0.000260105	-0.00585095	0.0139426	-0.00170545	0.157821	-0.0178525	0.0730192	-0.0451978	-0.00693963	-0.000260105	-0.123408	0.0122552	-0.000852927	-0.00205158	0.202701	0.24422	0.0753051	0.00177039	0.105114	0.0104722	-0.00867276	-0.0636781	0.0126329
HEXAHBl_f*	0.208133	-0.51189	-0.0142692	-0.51189	-0.0506372	0.0726164	0.00819034	-0.066576	0.220499	-0.0437495	-0.0706716	-0.018102	0.0180753	0.11622	-0.51189	0.0746992	0.0283433	-0.0251745	-0.0275584	-0.51189	-0.00819034	0.0645574	0.010443	-0.51189	-0.51189	0.0886666	0.0538694	0.230173	0.0273035	0.0940547	-0.0733344	0.172079
HEXDIACtr_f	-0.00624786	-0.0101657	-0.00129088	-0.00615986	-0.026485	-0.000621584	0.00192003	0.00347724	0.143854	-0.000221554	0.000633864	0.00197554	0.0157634	0.0242744	0.524281	0.0748175	0.0103335	0.0164529	1.80147e-05	-0.000594947	-0.0174717	-0.0553938	0.0049582	-0.000166406	-0.00354854	0.142548	0.0244904	0.0351343	-0.00065241	-0.0155886	-0.0031144	-1.80147e-05
HEXDICOAACBP_f	-0.00600073	-0.00991558	-0.00132999	-0.00618311	-0.0262237	-0.000295887	0.00158891	0.00355195	0.13873	4.70952e-05	0.000703452	0.00245716	0.0165901	0.0257673	0.273502	0.0722515	0.0109057	0.017738	-4.70952e-05	-0.000992522	-0.0172523	-0.0555355	0.0049827	-0.000126814	-0.00359351	0.135741	0.0239144	0.0345684	-0.000604034	-0.0154081	-0.00359884	-0.000176053
HEXDICOAACBPx_f	0.000207475	-0.00763028	-0.00101014	-0.00453248	-0.0331705	0.000549194	5.44189e-05	-0.0110974	0.0499728	0.00025181	0.000714635	-0.000178433	0.0253411	0.0953684	0.764016	0.0040626	0.00967592	-0.0331705	-0.000812045	-0.0175159	-0.000317282	-0.0213924	-0.00135216	0.000179762	-0.000905199	0.0616742	-0.00224763	0.0178615	1.60305e-05	-1.60305e-05	-0.0118217	4.37965e-05
HEXDTRm_f	0	0	0	0	0	0	0	0	0	0	0	0	0	0	0	0	0	0	0	0	0	0	0	0	0	0	0	0	0	0	0	0
HEXGLYc_f*	0	0	0.0248723	0	0	0	0	0	0	0	0	0	0	0	0.999981	0	0	0	0	0	0	0	0	0	0	0	0	0	0	0	0	0
HISARGCYSr_f	-0.0699403	-0.0699403	-0.0699403	-0.0699403	0.498504	0.93006	-0.0699403	-0.0699403	0.000106186	-0.0699403	-0.000788875	-0.0699403	0.000106183	0.0016607	0.00217824	0.000106147	0.000106189	-0.0474053	0.000106169	-0.0699403	0.000106177	0.000106147	0.000106181	0.00384425	-0.0197619	0.0381242	-0.00221056	-0.0197618	-0.00135365	-0.000106147	0.000106189	0.0221725
HISARGSERr_f	-0.0699397	-0.0699397	-0.0699397	-0.0699397	0.498504	0.930061	-0.0699397	-0.0699397	0.000106238	-0.0699397	-0.00078845	-0.0699397	0.000106317	0.00166132	0.00217892	0.000106653	0.000106734	-0.0474049	0.000106566	-0.0699397	0.000106389	0.000106806	0.000106703	0.00384445	-0.0197618	0.0381228	-0.00221009	-0.0197613	-0.00135306	-0.000106238	0.000106757	0.0221724
HISASPr_f	-0.069936	-0.069936	-0.069936	-0.069936	0.498506	0.930071	-0.069936	-0.069936	0.000109273	-0.069936	-0.000805813	-0.069936	0.000106671	0.00166193	0.00216931	0.000107646	0.000106029	-0.0474022	0.000109891	-0.069936	0.000109621	0.000109834	0.000101953	0.00384702	-0.0197599	0.0381273	-0.00220814	-0.0197688	-0.00135025	-0.000101953	0.000106818	0.0221755
HISCYSCYSr_f	-0.0699403	-0.0699403	-0.0699403	-0.0699403	0.498504	0.93006	-0.0699403	-0.0699403	0.000106156	-0.0699403	-0.000788885	-0.0699403	0.000106171	0.00166069	0.00217825	0.000106174	0.000106185	-0.0474053	0.000106169	-0.0699403	0.000106165	0.000106166	0.000106176	0.00384421	-0.0197619	0.0381242	-0.00221057	-0.0197619	-0.00135366	-0.000106156	0.000106168	0.0221725
HISGLNALAr_f	-0.0699402	-0.0699402	-0.0699402	-0.0699402	0.498503	0.93006	-0.0699402	-0.0699402	0.000106174	-0.0699402	-0.00078879	-0.0699402	0.00010625	0.00166079	0.00217826	0.000106173	0.000106281	-0.0474052	0.000106249	-0.0699402	0.000106237	0.000106265	0.000106218	0.00384429	-0.0197618	0.0381242	-0.00221055	-0.0197618	-0.00135357	-0.000106173	0.000106264	0.0221726
HISGLUGLNr_f	-0.0699403	-0.0699403	-0.0699403	-0.0699403	0.498504	0.93006	-0.0699403	-0.0699403	0.000106223	-0.0699403	-0.000788822	-0.0699403	0.000106181	0.00166076	0.00217823	0.000106167	0.000106239	-0.0474053	0.000106171	-0.0699403	0.000106242	0.000106118	0.000106206	0.00384422	-0.0197618	0.0381243	-0.00221057	-0.0197618	-0.0013536	-0.000106118	0.000106187	0.0221726
HISGLUr_f	-0.0699403	-0.0699403	-0.0699403	-0.0699403	0.498504	0.93006	-0.0699403	-0.0699403	0.000106155	-0.0699403	-0.0007889	-0.0699403	0.000106169	0.00166068	0.00217829	0.000106157	0.000106169	-0.0474053	0.000106161	-0.0699403	0.000106157	0.000106163	0.000106169	0.00384422	-0.0197619	0.0381242	-0.00221058	-0.0197619	-0.00135367	-0.000106155	0.000106168	0.0221726
HISGLYLYSr_f	-0.0699403	-0.0699403	-0.0699403	-0.0699403	0.498504	0.93006	-0.0699403	-0.0699403	0.000106156	-0.0699403	-0.000788908	-0.0699403	0.000106157	0.00166067	0.00217828	0.000106156	0.000106155	-0.0474053	0.000106157	-0.0699403	0.000106157	0.000106157	0.000106157	0.00384422	-0.0197619	0.0381242	-0.00221059	-0.0197619	-0.00135368	-0.000106155	0.000106156	0.0221726
HISHISLYSr_f	-0.0699403	-0.0699403	-0.0699403	-0.0699403	0.498504	0.93006	-0.0699403	-0.0699403	0.000106158	-0.0699403	-0.000788905	-0.0699403	0.00010616	0.00166067	0.00217828	0.00010616	0.000106153	-0.0474053	0.00010616	-0.0699403	0.000106159	0.00010616	0.00010616	0.00384423	-0.0197619	0.0381242	-0.00221059	-0.0197619	-0.00135368	-0.000106153	0.000106159	0.0221726
HISLYSALAr_f	-0.0699403	-0.0699403	-0.0699403	-0.0699403	0.498504	0.93006	-0.0699403	-0.0699403	0.000106152	-0.0699403	-0.000788833	-0.0699403	0.000106214	0.00166073	0.0021783	0.000106208	0.000106216	-0.0474052	0.000106214	-0.0699403	0.000106147	0.000106169	0.00010621	0.00384428	-0.0197618	0.0381243	-0.00221057	-0.0197618	-0.00135361	-0.000106147	0.000106233	0.0221726
HISLYSGLUr_f	-0.0699403	-0.0699403	-0.0699403	-0.0699403	0.498504	0.93006	-0.0699403	-0.0699403	0.000106162	-0.0699403	-0.0007889	-0.0699403	0.000106162	0.00166067	0.00217828	0.000106154	0.000106158	-0.0474053	0.000106158	-0.0699403	0.000106164	0.00010616	0.000106163	0.00384422	-0.0197619	0.0381242	-0.00221059	-0.0197619	-0.00135367	-0.000106154	0.000106165	0.0221726
HISLYSILEr_f	-0.0699363	-0.0699363	-0.0699363	-0.0699363	0.498513	0.930068	-0.0699363	-0.0699363	0.000110857	-0.0699363	-0.000787302	-0.0699363	0.000110858	0.00166539	0.00218273	0.000110241	0.000108866	-0.0474011	0.000101462	-0.0699363	0.000110865	0.000110317	0.000107885	0.00383952	-0.0197574	0.0381293	-0.00220591	-0.0197585	-0.00134967	-0.000101462	0.000110838	0.0221775
HISLYSTHRr_f	-0.0699395	-0.0699395	-0.0699395	-0.0699395	0.498504	0.93006	-0.0699395	-0.0699395	0.000106592	-0.0699395	-0.000788151	-0.0699395	0.000106642	0.00166127	0.00217898	0.000106163	0.00010692	-0.0474045	0.000106843	-0.0699395	0.000106248	0.000106885	0.000106831	0.00384475	-0.0197614	0.0381245	-0.00221011	-0.0197611	-0.00135285	-0.000106163	0.000106982	0.022173
HISLYSVALr_f	-0.0699397	-0.0699397	-0.0699397	-0.0699397	0.498504	0.93006	-0.0699397	-0.0699397	0.000105929	-0.0699397	-0.000788485	-0.0699397	0.000106132	0.00166104	0.00217868	0.000106312	0.00010665	-0.047405	0.000106359	-0.0699397	0.000106732	0.000106126	0.00010631	0.00384455	-0.0197615	0.0381241	-0.00221006	-0.0197613	-0.00135309	-0.000105929	0.000106761	0.0221724
HISMETGLNr_f	-0.0699402	-0.0699402	-0.0699402	-0.0699402	0.498504	0.93006	-0.0699402	-0.0699402	0.000106262	-0.0699402	-0.000788765	-0.0699402	0.000106301	0.00166086	0.00217794	0.000106175	0.000106327	-0.0474052	0.000106252	-0.0699402	0.000106136	0.000106048	0.000106271	0.00384428	-0.0197618	0.0381242	-0.00221051	-0.0197617	-0.0013535	-0.000106048	0.000106359	0.0221726
HISMETr_f	-0.0699402	-0.0699402	-0.0699402	-0.0699402	0.498504	0.93006	-0.0699402	-0.0699402	0.000106226	-0.0699402	-0.000788788	-0.0699402	0.000106101	0.00166079	0.00217821	0.000106068	0.000106264	-0.0474052	0.000106175	-0.0699402	0.000106178	0.000106241	0.000106252	0.00384423	-0.0197618	0.038124	-0.00221053	-0.0197618	-0.00135356	-0.000106068	0.000106283	0.0221724
HISPHEARGr_f	-0.0699403	-0.0699403	-0.0699403	-0.0699403	0.498504	0.93006	-0.0699403	-0.0699403	0.00010615	-0.0699403	-0.000788903	-0.0699403	0.000106157	0.00166067	0.00217828	0.000106162	0.000106162	-0.0474053	0.000106162	-0.0699403	0.000106151	0.000106156	0.000106155	0.00384423	-0.0197619	0.0381242	-0.00221059	-0.0197619	-0.00135368	-0.00010615	0.000106161	0.0221726
HISPROLYSr_f	-0.0699403	-0.0699403	-0.0699403	-0.0699403	0.498504	0.93006	-0.0699403	-0.0699403	0.000106161	-0.0699403	-0.0007889	-0.0699403	0.000106164	0.00166068	0.00217827	0.000106163	0.000106164	-0.0474053	0.000106164	-0.0699403	0.000106151	0.000106158	0.000106163	0.00384423	-0.0197619	0.0381242	-0.00221058	-0.0197619	-0.00135367	-0.000106151	0.000106164	0.0221726
HISTRPHISr_f	-0.0699403	-0.0699403	-0.0699403	-0.0699403	0.498504	0.93006	-0.0699403	-0.0699403	0.000106161	-0.0699403	-0.000788892	-0.0699403	0.000106173	0.00166067	0.00217828	0.000106162	0.000106173	-0.0474053	0.000106173	-0.0699403	0.000106173	0.000106152	0.000106173	0.00384422	-0.0197619	0.0381242	-0.00221059	-0.0197619	-0.00135367	-0.000106152	0.000106169	0.0221726
HIVCACBP_f	0.0214527	-0.00973163	-0.0205952	-0.028977	0.00963074	0.0468148	-0.0294417	-0.00749311	0.0252292	0.00776041	-0.0135142	0.0353744	0.332066	0.711993	0.23214	-0.00413084	0.0519766	0.256536	-0.00965596	-0.0350897	0.000693884	0.0176324	0.00431967	-0.0192055	-0.035345	-0.000693884	-0.0154127	0.0386867	-0.0174029	0.00643213	-0.0319667	-0.0255235
HMCARNc_f	-0.000365652	-1.68043e-05	1.46913e-08	-4.08895e-05	-0.000120831	-0.000391918	2.23099e-05	7.71273e-06	1.01385e-05	9.1702e-06	3.59248e-05	3.55474e-05	1.93051e-05	2.84425e-05	-0.000142805	3.8778e-05	-0.000137064	2.69718e-05	-2.44868e-05	-2.8252e-05	-8.75191e-06	1.37747e-06	-1.61688e-05	-2.26832e-05	-1.46913e-08	3.27806e-07	2.84164e-05	-0.000124654	-0.00017928	-0.000197901	1.44788e-05	3.86691e-05
HMCRNc_f*	-0.0222418	0.00117733	-0.0570775	0.00549992	-0.115162	-0.0245181	-0.00552083	-0.0425954	0.0265871	-0.0179922	0.165368	-0.0597493	-0.0939164	-0.269289	-0.00938088	0.000784782	0.0128557	-0.178429	0.0154106	0.20852	0.0766828	-0.0624621	-0.00330483	0.0854926	0.0222885	-0.000784782	0.0601577	-0.0131316	0.188825	0.00159565	0.114363	0.105182
HMGLx_f*	0.134598	-0.0444417	-0.0454264	-0.0360096	-0.175602	0.0614112	-0.0181304	-0.0363216	0.08256	-0.0496623	0.0555003	-0.0132266	0.069037	0.172812	0.800257	0.0191669	0.075126	0.00130997	-0.0177676	-0.0440192	0.0171566	-0.00871918	-0.00771596	0.0390437	-0.0124299	0.0782415	-0.0471003	0.183839	-0.000284487	0.000284487	-0.0433819	0.00574183
HMR_0001_f*	-0.131882	0.360881	0.318067	0.592954	0.00324863	0.206222	0.0806079	-0.00324863	-0.0130255	0.0100146	0.324368	-0.012544	-0.0285837	0.157957	0.254023	-0.0649297	0.341774	-0.108223	0.266476	-0.197262	-0.130538	-0.106579	-0.0806317	0.243786	0.180514	-0.118593	-0.124342	-0.105613	-0.24234	0.0484291	-0.123936	0.116231
HMR_0002_f*	-0.000421745	3.03662e-05	0.0951116	0.0295591	0.00878674	0.000279402	0.21384	-3.03662e-05	-0.0176221	-0.00606482	0.00114457	0.00145193	0.0856053	0.949148	-0.0508515	0.0478508	0.00417598	0.0654264	0.221479	0.0058637	-0.0208379	-0.00606404	-0.000514812	-0.00107174	-5.22981e-05	-0.00870577	-0.0508515	-0.0111782	-0.0508515	0.00187783	-0.004497	-0.0508515
HMR_0003_f	0.110639	0.0105229	0.0535509	0.00747407	-0.0348521	-0.0428418	0.0917851	-0.0177049	-0.000822917	-0.0176971	-0.0233278	-0.00718685	0.0386212	0.0409309	-0.0351609	-0.00113526	0.00314394	0.0145934	0.0576213	-0.00737501	0.896535	0.0297891	-0.0159921	0.0217349	0.011265	-0.00303112	-0.0286684	0.248643	0.000822917	-0.00147516	-0.0152787	-0.0129204
HMR_0005_f	0.0250256	-0.047273	-0.0167482	-0.0239258	0.259746	0.447526	0.00968139	-0.0399723	0.00187157	-0.0355415	0.0650836	-0.0231897	0.026907	0.0782775	0.283896	0.0197152	-0.00187157	-0.0615652	0.203687	-0.125187	0.0435105	0.120621	-0.0343191	-0.00705501	-0.0186493	0.064907	0.05218	-0.0305689	-0.110869	0.211501	-0.105518	-0.0515768
HMR_0010_f*	0.0250179	-0.0472859	-0.0167422	-0.0239364	0.257755	0.445126	0.00967706	-0.0399934	0.00187004	-0.035542	0.0651604	-0.0231586	0.0269966	0.0782664	0.283595	0.0198193	-0.00187004	-0.0615633	0.20187	-0.125263	0.0434565	0.120257	-0.0350434	-0.00704957	-0.0186475	0.0649221	0.0521833	-0.0305662	-0.110881	0.21039	-0.105517	-0.0515498
HMR_0011_f	-6.24203e-06	-2.19359e-06	-9.49428e-06	4.90724e-08	1.5503e-06	-3.16986e-07	-4.88165e-06	7.32319e-07	1.04085e-06	-1.0633e-05	1.48651e-06	-1.2913e-06	-2.12967e-06	1.59828e-06	5.80923e-07	4.36088e-07	-4.47838e-06	1.92973e-08	1.50464e-06	-9.25225e-06	-5.93501e-08	-1.24275e-05	1.73716e-06	-2.44275e-06	-2.55092e-06	-1.92973e-08	3.31115e-07	-6.2334e-06	1.07972e-06	7.31858e-07	1.58225e-06	8.92362e-07
HMR_0012_f	-9.06121e-07	6.34562e-08	1.48642e-06	-5.42299e-06	4.32611e-08	-2.00668e-06	-1.40796e-06	1.84465e-06	-3.76645e-06	2.43014e-06	-3.75105e-06	-4.32611e-08	6.76123e-08	2.69605e-06	9.91624e-07	2.67051e-06	-1.81711e-06	-2.47177e-06	2.66557e-06	-4.12165e-06	-3.51558e-06	-1.7798e-06	-1.53003e-06	9.78845e-07	1.37232e-06	-3.57265e-06	9.79408e-07	-1.71886e-06	1.18025e-07	2.40196e-06	-6.46537e-08	1.87607e-06
HMR_0013_f	-0.00091084	6.68103e-05	0.204975	0.0637022	0.0189326	0.000598677	0.460857	-6.68103e-05	-0.037978	-0.013072	0.00243039	0.003096	0.184435	0.890254	-0.109594	0.103049	0.00898377	0.140884	0.477191	0.0125724	-0.0449117	-0.0130726	-0.0011131	-0.00231339	-0.000117114	-0.0187661	-0.109594	-0.0240941	-0.000567425	0.00404382	-0.00969955	-0.109594
HMR_0014_f	-0.000668259	4.88501e-05	0.15017	0.0466696	0.0138711	0.000438617	0.337639	-4.88501e-05	-0.0278243	-0.00957761	0.00176891	0.00227332	0.135153	0.919714	-0.0802918	0.0754839	0.00659123	0.103241	0.349612	0.00924273	-0.0329035	-0.00957747	-0.000815414	-0.00169431	-8.47889e-05	-0.0137481	-0.0802918	-0.0176518	-0.0802918	0.00296242	-0.00710406	-0.0802918
HMR_0031_f*	0.221285	-0.011263	0.118814	-0.013672	0.249711	0.449864	0.138771	0.0191983	-0.0258987	0.00629645	-0.0212883	0.00374378	0.0513115	0.117664	0.0524545	-0.0333369	0.00190331	0.236376	0.0517301	-0.0131449	-0.0394883	0.139017	-0.0195185	-0.00496953	-0.00190331	-0.0239191	-0.04018	-0.0364089	0.030751	-0.0262626	-0.0230818	-0.0200362
HMR_0032_f*	0.220151	-0.0113962	0.119255	-0.0136235	0.248738	0.44778	0.139589	0.0192226	-0.0260021	0.00633541	-0.0214079	0.00381557	0.0514478	0.11792	0.0522836	-0.0334377	0.00191732	0.236528	0.0517885	-0.0132588	-0.0396229	0.138043	-0.0196615	-0.00504749	-0.00191732	-0.024027	-0.0403582	-0.0365128	0.0305664	-0.0264011	-0.023193	-0.0201396
HMR_0153_f	0.114205	0.0151737	-0.00194051	-0.00183572	-0.0180924	0.146454	-0.0032495	-0.000943723	0.188849	0.000943723	-0.0168511	0.00131647	0.241186	0.743384	0.229455	0.048807	0.00378529	0.151743	-0.0121937	-0.0268964	0.0675672	-0.0778714	-0.0161006	-0.0054999	-0.0318513	0.219376	-0.0645843	0.369679	0.0913166	-0.0233991	-0.0211373	-0.0170829
HMR_0154_f*	0.0338357	-0.0120318	-0.0208725	0.00216403	0.258785	0.468588	-0.0198363	0.091292	0.0322855	0.0596233	0.00387041	0.0953682	0.392795	0.827862	0.356083	-0.0060402	-0.0193898	0.262808	0.121357	-0.033457	-0.0612136	0.0520103	-0.00980967	-0.0118439	-0.0242222	-0.01311	-0.0493465	-0.00216403	0.00349923	-0.0210187	-0.013819	-0.0149511
HMR_0156_f*	0.00401853	-0.0698634	0.0156618	-0.0101901	-0.0698634	-0.0111936	0.000939244	-0.00102475	0.07378	-0.000939244	-0.0698634	-0.0698634	0.0379216	0.0341796	0.570269	0.00386972	0.00933194	0.0793111	-0.00495915	-0.00894188	0.109727	-0.0698634	0.0274522	0.00694228	-0.00206189	0.0261444	-0.0698634	0.129061	0.00629036	-0.00173266	-0.0130727	-0.00318957
HMR_0159_f	0.013547	-0.00941703	9.73124e-05	-0.0154759	-0.00557286	0.0103443	-0.0121117	-0.00134831	0.0713564	0.00877851	-0.00632347	0.0319759	0.362725	0.529677	0.158781	-9.73124e-05	0.0323542	0.317618	-0.00677279	-0.0187192	0.0209134	-0.00105994	0.00717189	-0.00452509	-0.011537	0.0183791	-0.00866174	0.0462208	0.00405367	-0.00794273	-0.0152286	-0.00987917
HMR_0160_f*	0.0615795	-0.00573544	-4.00624e-06	-0.0123071	-0.0122841	-0.00174952	-0.00505419	-0.00407554	0.00410654	-0.00120847	-0.0309009	0.000566249	0.322951	0.58231	0.922601	0.0022975	4.00624e-06	0.206724	-0.00136199	-0.0351121	0.0466916	-0.0051522	-0.00174416	0.00214791	-0.000590044	0.113148	0.00265421	0.0434542	0.00895164	0.0017801	-0.0322073	-0.0188805
HMR_0161_f*	0.0586383	-0.0218278	-0.00807373	-0.017944	0.0145124	0.054655	-0.00990282	-0.00883317	0.00284762	0.00340485	-0.0411921	0.00664418	0.389762	0.59928	0.486163	-0.0116758	0.00330784	0.356643	-0.00284762	-0.0400441	0.106103	-0.0240139	0.00395834	-0.00338547	-0.00866728	0.0578925	-0.0372295	0.0717903	0.0223702	-0.00563341	-0.0373503	-0.0217003
HMR_0162_f	0.0820998	-0.00966793	0.0138555	-0.0206308	-0.0219524	-0.0399284	-0.0214541	-0.00763705	0.00549184	-0.00314572	-0.0526177	0.000109344	0.221431	0.295724	0.788121	0.00290281	-0.000109344	0.186288	-0.00271411	-0.0699606	0.0203221	-0.0143473	0.011962	0.0193813	0.00160861	0.117942	-0.0380349	0.0480453	-0.0422314	0.0265289	-0.0590255	-0.027321
HMR_0163_f	0.0862308	-0.0101072	0.0150003	-0.0215767	-0.0230567	-0.0428251	-0.0229221	-0.00799712	0.00573195	-0.00328622	-0.0550026	9.02541e-05	0.223453	0.292525	0.764456	0.00303014	-9.02541e-05	0.188152	-0.00287275	-0.0734459	0.0202265	-0.0152522	0.0131251	0.0209349	0.0018079	0.123444	-0.040872	0.0500808	-0.0455189	0.0287619	-0.0618723	-0.028444
HMR_0165_f	0.00213786	-0.0434961	0.00745961	-0.00640887	-0.0434961	-0.00467725	0.00641842	-0.00972056	0.0514452	0.000325863	-0.0434961	-0.0434961	0.0345584	0.0679375	0.303182	0.00203732	0.0063883	-0.0434961	-0.000558828	-0.0181052	0.00933092	-0.0434961	-0.000863592	0.00359549	0.000432763	0.0409463	-0.0434961	0.0342906	0.00129589	-0.000325863	-0.0133556	-0.000558574
HMR_0168_f*	-0.00864543	-0.102267	0.0495297	-0.0131142	-0.102267	-0.0341502	0.00309709	0.00175355	0.266147	-0.0038687	-0.102267	-0.102267	0.00120897	-0.00139725	0.645599	0.016195	-0.00143746	0.0438511	-0.0075967	-0.00120897	0.203811	-0.102267	0.0751303	0.0239007	0.00327705	0.0367074	-0.102267	0.328926	0.0020198	-0.00184965	-0.00869377	0.00692913
HMR_0171_f	0.00231226	-0.0439868	0.00681296	-0.00646181	-0.0439868	-0.00507382	0.00548354	-0.0101289	0.0529865	0.000112066	-0.0439868	-0.0439868	0.0335911	0.0666038	0.355384	0.00193843	0.00599871	-0.0439868	-0.000949627	-0.0183399	0.00959513	-0.0439868	-0.000714535	0.00332216	0.000162551	0.0406697	-0.0439868	0.0353463	0.00125444	-0.000112066	-0.013684	-0.000575081
HMR_0174_f*	-0.00639429	-0.0978804	0.0415284	-0.0132128	-0.0978804	-0.0300502	0.00827014	0.000655392	0.227519	-0.00393002	-0.0978804	-0.0978804	0.00624054	0.00464837	0.653568	0.0148941	-0.000881601	0.0494212	-0.00792647	-0.00515699	0.168499	-0.0978804	0.0621245	0.0212594	0.00171864	0.0348167	-0.0978804	0.298882	-0.000655392	-0.00172325	-0.0108733	0.00394284
HMR_0177_f	0.00301099	-0.0442776	0.00673372	-0.00629395	-0.0442776	-0.00503978	0.00556487	-0.00999039	0.0539868	0.000278813	-0.0442776	-0.0442776	0.0336887	0.0670522	0.378896	0.0020721	0.00570828	-0.0442776	-0.00113626	-0.0180612	0.0102206	-0.0442776	-6.32071e-05	0.00329168	-6.99817e-05	0.0401663	-0.0442776	0.0361078	0.00135677	6.32071e-05	-0.0133628	-6.98996e-05
HMR_0180_f*	-0.00520668	-0.125327	0.0546979	-0.017586	-0.125327	-0.0490366	0.00530996	0.00022827	0.264561	-0.0059442	-0.125327	-0.125327	0.00442714	0.00139847	0.585873	0.0151506	-0.00284272	0.0556771	-0.0106839	-0.00459293	0.205464	-0.125327	0.0769107	0.0244939	0.00130751	0.0398568	-0.125327	0.324656	-0.00022827	-0.0040017	-0.0131354	0.00521399
HMR_0184_f*	0.00547206	-0.042113	0.00513025	-0.00544875	-0.042113	-0.00190302	0.00426636	-0.00898482	0.0417702	0.00145667	-0.042113	-0.042113	0.0458902	0.0950166	0.268115	0.00173345	0.00744297	-0.042113	-0.000246484	-0.017637	0.00797686	-0.042113	-0.000970868	0.00237174	-0.000286661	0.0404196	-0.042113	0.0290331	0.0010887	0.000246484	-0.0124036	-0.000742434
HMR_0188_f	0.000484366	-0.00184366	0.00370731	0.000744774	0.0339263	0.033975	-0.00781088	-0.00433962	0.101398	-0.00930936	-0.00809509	-0.00446064	0.0210759	0.033313	0.739259	0.0214445	0.0527687	0.549308	-0.0056828	-0.0301839	0.00215719	-0.0139904	-0.0070597	0.00435102	-0.00530653	0.0177985	-0.00992579	0.0997817	-0.000484366	-0.00932284	-0.020893	-0.00455555
HMR_0189_f	0.0124349	-0.0152648	-0.00684129	-0.0133089	0.0738633	0.131411	-0.00757594	0.0206098	0.0336855	0.0157149	-0.0052648	0.0263626	0.263096	0.620718	0.462305	0.00432534	0.0075039	0.272091	0.0523098	-0.0469622	-0.0439325	-0.00761639	-0.011859	0.00110282	-0.0221286	0.018915	-0.0325119	-0.00110282	-0.0114988	-0.0268963	-0.0285586	-0.015989
HMR_0192_f	0.0172925	-0.00483033	0.00399191	-0.00674624	-0.0628769	-0.0618634	-0.00201181	-0.00587821	0.0419922	0.00721218	-0.00415307	0.0154762	0.157302	0.326922	0.220646	0.00872798	0.0294871	-0.062841	0.00159839	-0.0239037	0.00363038	-0.06192	-0.00159839	0.00354457	-0.00436213	0.0505416	-0.00679761	0.0239535	0.00339143	-0.00243692	-0.0143424	-0.00304132
HMR_0193_f	0.0110478	-0.0161768	-0.0065215	-0.0147815	0.0214627	0.115214	-0.00779782	0.0160841	0.0352959	0.0120462	-0.00769262	0.0217843	0.25157	0.603296	0.476178	0.00596831	0.00929168	0.270904	0.0460219	-0.0491283	-0.0444088	-0.0126462	-0.0132304	0.000970638	-0.0232267	0.0242569	-0.0327833	-0.000970638	-0.0139209	-0.0276651	-0.0306869	-0.0173041
HMR_0196_f	0.0530053	0.00492805	0.0544452	-0.00496522	-0.0392015	-0.127575	0.0329443	-0.0054164	0.131707	-0.00120478	-0.0111351	0.00100339	0.174379	0.349039	0.62404	0.108679	0.118212	0.279453	0.0137337	-0.0711904	-0.0245514	-0.131162	-0.00100339	0.0460054	-0.00941774	0.369158	-0.00173431	0.0510626	-0.0200742	-0.00837714	-0.0402865	-0.00561238
HMR_0197_f	0.0477004	-0.00987307	-0.0122857	0.000193237	0.285922	0.0992151	-0.00919345	0.0863189	0.0187373	0.0657057	0.0237795	0.0919144	0.290056	0.588503	0.430147	-0.0136818	-0.0109238	0.238933	0.144285	-0.0218566	-0.0506432	-0.0397552	0.000454956	-0.000193237	-0.0153193	-0.0132265	-0.0385394	-0.00557933	0.0175803	-0.0253318	-0.00555418	-0.00500649
HMR_0200_f*	0.00873168	-0.0166881	-0.00212342	-0.0173747	-0.00440595	0.0711807	-0.00566231	0.00362676	0.0450095	0.00212342	-0.013535	0.00901585	0.216226	0.547316	0.538438	0.0161039	0.0200443	0.2731	0.0278498	-0.0545279	-0.043288	-0.0262176	-0.0154959	0.00342444	-0.024478	0.0535774	-0.0308517	0.00258831	-0.0197881	-0.0277265	-0.035614	-0.0193715
HMR_0201_f	0.0576391	-0.0294316	0.000453957	-0.0278741	0.186713	0.10622	-0.00767607	0.00385568	0.0212418	-0.000453957	0.0228756	0.00957522	0.254735	0.594765	0.458261	-0.00806292	0.00923344	0.25735	0.0812752	-0.0334499	-0.0559705	-0.024734	-0.0264124	-0.0125505	-0.0271393	0.00907906	-0.0462508	-0.0145738	0.000556774	-0.041008	-0.0435886	-0.0248537
HMR_0204_f*	0.00872939	-0.0166865	-0.00212485	-0.0173756	-0.00439207	0.0711969	-0.00566298	0.00362987	0.0450105	0.00212485	-0.0135335	0.00900938	0.216234	0.547325	0.538447	0.0161048	0.0200427	0.273112	0.0278527	-0.0545274	-0.043289	-0.0262197	-0.0154948	0.00342585	-0.0244798	0.0535784	-0.0308508	0.00259272	-0.0197887	-0.0277211	-0.035612	-0.0193688
HMR_0206_f	0.0574288	-0.0274509	7.18963e-05	-0.0258909	0.17321	0.1082	-0.0079959	0.00584593	0.0232591	0.00155903	0.0212434	0.0115648	0.243278	0.596722	0.46011	-0.00607353	0.00822011	0.25938	0.0763295	-0.0327602	-0.0547939	-0.0227503	-0.0243774	-0.0105452	-0.0267753	0.0110663	-0.0442576	-0.0125665	-7.18963e-05	-0.0389888	-0.0416094	-0.0245911
HMR_0209_f	0.105237	-0.0158868	0.0961737	-0.032919	-0.00343363	-0.138356	0.0546292	-0.0164067	0.0242182	-0.0192929	0.023461	-0.0248775	0.0609092	0.116901	0.489665	0.0524966	0.182226	0.0623842	0.0352743	-0.0487582	-0.0242942	-0.138365	-0.0156853	0.0138932	-0.000682291	0.0726781	-0.0210541	0.0128351	0.000682291	-0.0427716	-0.0496575	-0.00246293
HMR_0210_f	0.0574408	-0.0274533	7.54743e-05	-0.0259094	0.173202	0.108218	-0.00800098	0.00585478	0.0232432	0.00154647	0.021218	0.0115621	0.243332	0.596788	0.460454	-0.00612717	0.00818756	0.259399	0.0763286	-0.0327849	-0.054799	-0.0227547	-0.0243836	-0.0105472	-0.0267792	0.0110651	-0.0442596	-0.0125692	-7.54743e-05	-0.0389942	-0.0416231	-0.0245758
HMR_0213_f	0.0217947	0.000136588	0.00127542	-0.00946251	-0.0112946	-0.0844682	-0.0126401	-0.000705996	0.039207	0.00985366	-0.00721009	0.0306066	0.301175	0.500269	0.173183	0.0156754	0.0583823	0.340788	-7.00433e-05	-0.0301453	-0.00114879	-0.0844763	-0.0023469	0.00263446	-0.0114527	0.0471802	-0.00829344	0.022178	7.00433e-05	-0.0090598	-0.0147065	-0.00858468
HMR_0214_f	0.0110517	-0.0161756	-0.00651771	-0.0147805	0.0214827	0.115224	-0.00780997	0.0161022	0.0352881	0.0120445	-0.00770251	0.0217634	0.251509	0.603292	0.4762	0.0059337	0.00927561	0.270875	0.0459899	-0.0491317	-0.0444124	-0.0126496	-0.0132406	0.00097137	-0.0232301	0.0242557	-0.0327857	-0.00097137	-0.0139313	-0.0276727	-0.0307026	-0.0173929
HMR_0217_f	0.0275026	0.00181012	0.0458441	-0.00736766	-0.0376078	0.0218996	0.0284813	-0.00774724	0.134801	-0.00396566	-0.0128638	-0.00181012	0.187732	0.469069	0.868051	0.109636	0.119122	0.341605	0.0100671	-0.0643002	-0.0247842	-0.0461714	-0.00361941	0.0414612	-0.0113736	0.508772	-0.00432385	0.0465082	-0.020843	-0.0103833	-0.0385147	-0.00787677
HMR_0223_f	0.0290256	-0.0104975	-0.0148385	-0.00011463	0.434185	0.724482	-0.00978983	0.0991016	0.0196325	0.0735193	0.0251434	0.106266	0.443701	0.751947	0.381433	-0.014022	-0.0115611	0.283543	0.178451	-0.0226368	-0.0504049	0.0960293	0.00011463	-0.000517777	-0.0160239	-0.022516	-0.0388852	-0.00610416	0.0183507	-0.0260303	-0.00607544	-0.00550805
HMR_0226_f*	0.0559604	-0.00226749	0.0708675	-0.00971187	-0.0273294	0.0357065	0.0353162	-0.00890386	0.131879	-0.00254183	-0.000257532	0.000257532	0.229059	0.50574	0.745435	0.107955	0.172531	0.348286	0.0150464	-0.0644574	-0.0136391	-0.0470458	-0.00185444	0.0383628	-0.0124791	0.478823	-0.00871415	0.0536242	-0.0165808	-0.0113531	-0.0383681	-0.0103119
HMR_0230_f	0.0427417	-0.0191941	-0.00479069	-0.0114674	0.281426	0.380224	-0.00917125	0.0511649	0.0184801	0.0425671	0.0261281	0.0638309	0.383956	0.625422	0.424467	-0.011715	0.00479069	0.25112	0.113359	-0.0293538	-0.0440271	0.0409895	-0.00676013	-0.00637321	-0.0224966	-0.0075984	-0.0418549	-0.00501767	0.00865103	-0.030013	-0.0162411	-0.0153552
HMR_0233_f*	0.104783	-0.0158065	0.0957571	-0.0327571	-0.00341615	-0.137576	0.0543797	-0.0163269	0.0241031	-0.0192023	0.0233241	-0.0181965	0.217781	0.385197	0.488887	0.0522202	0.181493	0.277064	0.0351069	-0.0488174	-0.0241662	-0.13762	-0.0157789	0.0137793	-0.000678044	0.0724391	-0.0209249	0.0127579	0.000678044	-0.0425965	-0.0493457	-0.00245259
HMR_0234_f	0.0575872	-0.0275904	7.2469e-05	-0.026029	0.1738	0.108097	-0.00801656	0.00572137	0.0231169	0.00142485	0.0212877	0.0114232	0.24321	0.596653	0.460322	-0.00621633	0.00823741	0.259272	0.0765607	-0.0328199	-0.0548762	-0.0228724	-0.0245041	-0.0106686	-0.0268225	0.0109421	-0.0443812	-0.0126909	-7.2469e-05	-0.0391153	-0.0417309	-0.0246165
HMR_0237_f	0.0210819	0.000711531	0.00533064	-0.00708869	-0.0782338	-0.0777385	-0.00694374	-0.00146258	0.0479266	0.0104613	-0.00399126	0.026536	0.233343	0.421252	0.191285	0.0181976	0.0548679	-0.0782009	0.00278343	-0.0284067	-0.000711531	-0.0777545	-0.000818102	0.00568909	-0.00752463	0.0567643	-0.00457569	0.0232223	0.00291161	-0.00551118	-0.0143996	-0.00493873
HMR_0238_f	0.0119273	-0.0155971	-0.00672195	-0.0138517	0.0274648	0.125134	-0.00765888	0.0189039	0.0342808	0.0143252	-0.00618096	0.024632	0.258653	0.614092	0.467295	0.00491503	0.00814754	0.271017	0.0499578	-0.0476704	-0.0441031	-0.00952062	-0.0123635	0.00105451	-0.0225352	0.0208413	-0.0326072	-0.00105451	-0.0124026	-0.0271717	-0.0293484	-0.0165202
HMR_0241_f*	0.00873405	-0.0166896	-0.00212258	-0.0173785	-0.00440356	0.0711954	-0.00566253	0.00362931	0.0450089	0.00212258	-0.0135346	0.00901412	0.216234	0.547329	0.53845	0.0161053	0.0200422	0.273109	0.0278518	-0.0545296	-0.0432899	-0.0262171	-0.0154962	0.00342436	-0.0244802	0.0535786	-0.0308518	0.00259127	-0.0197865	-0.0277226	-0.0356132	-0.019372
HMR_0242_f	0.0504872	-0.0218403	0.00049831	-0.0202803	0.128213	0.113849	-0.00742314	0.0114766	0.0288656	0.00716791	0.0163185	0.017097	0.248903	0.602416	0.466061	-0.00049831	0.00966742	0.265029	0.0653812	-0.0348055	-0.0502003	-0.0171303	-0.0187588	-0.00492328	-0.0260072	0.0166885	-0.0386363	-0.00694665	-0.00289923	-0.0333689	-0.036031	-0.0228602
HMR_0245_f	0.0990128	-0.0140485	0.0929583	-0.0305061	-0.00474171	-0.134589	0.0535042	-0.0148969	0.0278279	-0.0174551	0.0218251	-0.0226985	0.065852	0.0260311	0.498014	0.0545977	0.177379	0.0681246	0.0342633	-0.0481314	-0.0230904	-0.134623	-0.0141789	0.015622	-0.000320424	0.0794929	-0.0191371	0.0147813	0.000320424	-0.0399884	-0.047469	-0.00191677
HMR_0246_f	0.0504865	-0.0218412	0.000488775	-0.0202711	0.12821	0.113847	-0.00742186	0.0114752	0.0288778	0.00717933	0.0163168	0.0171464	0.24893	0.602418	0.466075	-0.000488775	0.00963972	0.265023	0.0654111	-0.0348356	-0.0502021	-0.01713	-0.0187598	-0.00492485	-0.0260089	0.0166868	-0.0386383	-0.00694718	-0.00290075	-0.0333714	-0.0359965	-0.0228641
HMR_0249_f	0.043899	-0.0113884	0.0288524	-0.0181505	-0.0456519	-0.0269921	0.0135378	0.00518182	0.0945648	0.00716651	-0.0269785	0.0172647	0.241788	0.434553	0.499389	0.0739734	0.0795506	0.281834	-0.00518182	-0.075199	-0.0382734	-0.075969	-0.0147992	0.0245978	-0.0268667	0.320496	-0.0263774	0.0260222	-0.0311563	-0.0220663	-0.0473214	-0.0196674
HMR_0250_f	0.0440275	-0.0102295	-0.0129999	-0.00012756	0.314483	0.177717	-0.00954836	0.0889347	0.0186428	0.0671822	0.0237958	0.0948669	0.339513	0.765277	0.415636	-0.0140032	-0.011259	0.256963	0.151561	-0.022227	-0.0505831	0.0312264	0.00012756	-0.000523863	-0.0157051	-0.0173832	-0.0387019	-0.00592401	0.0174771	-0.025653	-0.00590711	-0.00538692
HMR_0255_f*	0.00637615	-0.0190465	0.000823562	-0.0197323	-0.00675503	0.0688358	-0.00286616	0.00127115	0.0426511	-0.00023456	-0.0158938	0.00665361	0.213871	0.544949	0.536072	0.013742	0.0272463	0.270751	0.0254871	-0.056887	-0.0456458	-0.0285746	-0.0178574	0.0010669	-0.0268354	0.183762	-0.033209	0.00023456	-0.022143	-0.0300797	-0.0379703	-0.0217285
HMR_0256_f	0.058322	-0.0290017	-8.55312e-06	-0.0274507	0.183346	0.106677	-0.00729532	0.0043068	0.0217093	8.55312e-06	0.0225085	0.00994414	0.247339	0.595248	0.458829	-0.00762616	0.00757716	0.257857	0.0822622	-0.0315706	-0.0542363	-0.0242996	-0.0259288	-0.0120945	-0.0254631	0.00951831	-0.0458059	-0.0141167	0.00194092	-0.0405392	-0.0431708	-0.0227922
HMR_0259_f	0.103063	-0.0148068	0.0944385	-0.0316166	-0.00425565	-0.0791113	0.0539719	-0.0155502	0.0265558	-0.0182563	0.022445	-0.0236808	0.0633134	0.132049	0.488619	0.0539725	0.179003	0.065925	0.0347241	-0.0486649	-0.0236177	-0.0918788	-0.0147815	0.01505	-0.000475666	0.0769432	-0.0199322	0.0141334	0.000475666	-0.0413185	-0.0486074	-0.00208268
HMR_0260_f	0.0575339	-0.0286584	-0.000357555	-0.027092	0.177897	0.107028	-0.00806462	0.00463964	0.0220582	0.000357555	0.0214639	0.0103664	0.242102	0.595596	0.459175	-0.0073195	0.00747363	0.258201	0.0787981	-0.0326658	-0.0549709	-0.0239449	-0.0255763	-0.0117408	-0.0265745	0.00987117	-0.0454536	-0.0137628	0.000481235	-0.0401879	-0.0428067	-0.024153
HMR_0263_f*	0.0269351	0.00194084	0.0361837	-0.00687726	-0.032998	0.0336254	0.0314944	-0.0070678	0.115186	-0.00356582	-0.00954088	-0.00194084	0.18552	0.497681	0.574895	0.101086	0.102179	0.32496	0.0120893	-0.0617759	-0.02352	-0.0459443	-0.00342792	0.035763	-0.0103758	0.466143	-0.0113913	0.038703	-0.0142632	-0.00917431	-0.038114	-0.00848916
HMR_0264_f	0.0422224	-0.01011	-0.0129875	-0.000119252	0.317521	0.324764	-0.00946567	0.0884277	0.0184768	0.0667343	0.0235856	0.0944324	0.322646	0.629079	0.411426	-0.0137994	-0.0111202	0.244863	0.151342	-0.0219743	-0.0498639	0.0365107	0.000119252	-0.000508684	-0.0154939	-0.0163039	-0.0382965	-0.00586479	0.0173154	-0.0253463	-0.00584266	-0.00529901
HMR_0267_f*	0.102098	-0.0156924	0.0952646	-0.0324435	-0.00343682	-0.0528596	0.0541455	-0.0162119	0.0239186	-0.0190549	0.0231952	-0.0177357	0.222759	0.473503	0.626697	0.0521312	0.182545	0.284918	0.0349211	-0.0479949	-0.0239082	-0.0809575	-0.015506	0.0137067	-0.000681125	0.0723	-0.0207237	0.0126856	0.000681125	-0.0421292	-0.0488213	-0.00244814
HMR_0268_f	0.0574489	-0.0291071	8.25907e-05	-0.0275653	0.182069	0.10658	-0.0080439	0.00418915	0.021626	-8.25907e-05	0.02207	0.00990218	0.251307	0.595074	0.458822	-0.0077376	0.0086515	0.257688	0.0794522	-0.0334121	-0.0558485	-0.0243765	-0.0260059	-0.0121714	-0.0272858	0.00943997	-0.0458928	-0.0141941	0.000111001	-0.0406179	-0.0432317	-0.0250329
HMR_0271_f	0.101045	-0.0136487	0.0928673	-0.0212422	-0.00513289	-0.136906	0.0534547	-0.0146413	0.0906652	-0.0171561	0.0215554	-0.01561	0.217964	0.389988	0.487859	0.0716188	0.175982	0.282208	0.0342687	-0.0486916	-0.0230029	-0.136914	-0.0137451	0.0207779	-0.000252793	0.337154	-0.0188316	0.0234308	0.000252793	-0.023709	-0.0476416	-0.00167715
HMR_0272_f	0.117576	-0.0257064	0.0345351	-0.0349527	0.281047	0.0637175	0.0222758	0.0217668	-0.0137915	0.00578301	0.0644733	0.00251	0.0908183	0.0220389	0.456984	-0.0105811	0.0467183	0.0491227	0.142069	-0.0141405	-0.0457615	-0.0496937	-0.0171817	-0.00979117	-0.00543864	-0.0289596	-0.0439815	-0.015491	0.0330288	-0.05403	-0.0401371	-0.00251
HMR_0275_f*	0.00871992	-0.0163668	-0.000815261	-0.0174389	-0.00785991	0.0650631	-0.00327783	0.00192346	0.0474324	0.000815261	-0.0141664	0.00725654	0.210694	0.5381	0.552152	0.0186662	0.0227414	0.273951	0.0252542	-0.0550586	-0.0418524	-0.0280109	-0.0154986	0.00433043	-0.0242932	0.0705567	-0.030045	0.00372428	-0.02042	-0.0273155	-0.0361067	-0.019336
HMR_0276_f	0.0570205	-0.00204096	-0.0149813	-0.00619333	0.154003	0.114203	-0.0131078	0.0544795	0.0164734	0.0368893	0.0106196	0.0582591	0.245831	0.603356	0.444923	-0.0121256	-0.00970658	0.253891	0.0856951	-0.0243075	-0.0454035	-0.0247852	-0.00174154	0.00997971	-0.0188902	0.00174154	-0.0360053	-0.013386	0.00984214	-0.0259745	-0.00731828	-0.0100115
HMR_0279_f	0.0634031	-0.000410488	0.022021	-0.00973836	-0.0273494	-0.193498	0.0140584	-0.0131567	0.087272	-0.00544266	-0.00120637	-0.0091008	0.188226	0.218071	0.275838	0.0823945	0.0916364	0.247254	0.00902739	-0.0668117	-0.00288759	-0.193511	0.000410488	0.0380926	-0.00512552	0.174082	-0.00332837	0.0535459	0.00446048	-0.00480311	-0.0391605	-0.00567208
HMR_0280_f	0.0101029	-0.0182578	-0.00897987	-0.016705	0.06218	0.117415	-0.0100908	0.015034	0.032444	0.0107355	-0.00614287	0.0206749	0.25251	0.60596	0.469617	0.0030979	0.00638637	0.268583	0.0454965	-0.0308632	-0.0386002	-0.0135549	-0.0151859	-0.00135397	-0.0252657	0.0202613	-0.035072	-0.00337322	0.00135397	-0.0297976	-0.0262586	-0.0192972
HMR_0283_f	0.0583556	0.00531878	0.0587043	-0.00541063	-0.0427994	-0.178253	0.0354852	-0.00589558	0.139616	-0.00133617	-0.0121182	0.00104652	0.183508	0.357154	0.496379	0.115484	0.125663	0.289108	0.0147905	-0.0781571	-0.0266826	-0.178257	-0.00104652	0.0495228	-0.0102202	0.376562	-0.0018699	0.0548654	-0.0218136	-0.00910993	-0.0440149	-0.00620049
HMR_0284_f	0.0467241	-0.00951269	-0.0117507	0.000179991	0.260108	0.0944789	-0.00885073	0.0816845	0.0179787	0.0624394	0.0227874	0.0866928	0.263608	0.583453	0.436666	-0.0132237	-0.0105471	0.240323	0.134894	-0.0212403	-0.0492616	-0.0401726	0.000444947	-0.000179991	-0.0147932	-0.00981081	-0.0373913	-0.00536409	0.0168736	-0.0245055	-0.00540883	-0.00493069
HMR_0289_f*	0.0087308	-0.0166878	-0.00212233	-0.0173752	-0.00439658	0.0711941	-0.00566314	0.0036275	0.0450094	0.00212233	-0.0135352	0.00901148	0.21623	0.547318	0.538441	0.0161053	0.0200403	0.273108	0.0278513	-0.0545276	-0.0432891	-0.0262182	-0.0154977	0.00342563	-0.0244774	0.0535765	-0.0308513	0.00259141	-0.0197931	-0.0277226	-0.0356145	-0.0193703
HMR_0290_f	0.0111139	-0.0189527	-0.00965895	-0.0173948	0.0671513	0.116744	-0.0107698	0.0143721	0.0317732	0.0100726	-0.00536581	0.0199922	0.251786	0.605222	0.468855	0.00243	0.00569044	0.267868	0.0447785	-0.0301764	-0.0391275	-0.0142333	-0.0158639	-0.00202861	-0.0259417	0.0195835	-0.0357427	-0.00405038	0.00202861	-0.0304749	-0.027284	-0.0199602
HMR_0293_f	0.0576948	-0.00051308	0.0194447	-0.00902903	-0.024732	-0.176985	0.0124138	-0.012206	0.0791139	-0.00509741	-0.000961149	-0.00846321	0.232096	0.405084	0.25045	0.0749467	0.0833465	0.316149	0.008089	-0.0608754	-0.00214804	-0.176991	0.00051308	0.0347428	-0.00467399	0.157381	-0.0031238	0.0489002	0.00457273	-0.00429542	-0.0357642	-0.00515118
HMR_0294_f	0.00964972	-0.0185772	-0.00970911	-0.0168444	0.0671783	0.12216	-0.0106368	0.0159157	0.031273	0.0113431	-0.00598579	0.0216527	0.255671	0.611073	0.464395	0.00192275	0.00517772	0.267972	0.0469099	-0.0302113	-0.0389922	-0.012501	-0.0153464	-0.00192275	-0.0255181	0.017864	-0.0355929	-0.00403695	0.00197422	-0.0301587	-0.0261506	-0.0194929
HMR_0297_f*	0.00873511	-0.0166884	-0.00212417	-0.017374	-0.00439693	0.0711904	-0.00566066	0.00362978	0.0450113	0.00212417	-0.0135339	0.00900883	0.216229	0.547319	0.538435	0.0161061	0.0200467	0.27311	0.027852	-0.0545273	-0.0432881	-0.026216	-0.0154963	0.00342622	-0.0244766	0.0535785	-0.0308499	0.00259346	-0.019787	-0.0277212	-0.0356115	-0.0193694
HMR_0298_f	0.0111902	-0.0186852	-0.0094113	-0.0171345	0.0667374	0.116993	-0.0105256	0.0146219	0.0320195	0.0103109	-0.00539513	0.0202652	0.252033	0.60555	0.469167	0.00268352	0.00590697	0.268092	0.0450079	-0.0302971	-0.0392811	-0.0139841	-0.0156136	-0.00178159	-0.0256921	0.0198286	-0.0354965	-0.00380037	0.00178159	-0.0302281	-0.027932	-0.0197076
HMR_0301_f	0.0709156	-0.000441985	0.0231856	-0.0111233	-0.0300043	-0.214538	0.0145949	-0.014899	0.09417	-0.00643885	-0.00138992	-0.0103716	0.206595	0.234304	0.299799	0.0895939	0.099364	0.269839	0.00943655	-0.0737262	-0.0028529	-0.214553	0.000441985	0.0420562	-0.00595125	0.188592	-0.00404414	0.0580214	0.00523411	-0.00550714	-0.0431744	-0.00648593
HMR_0302_f	0.0111779	-0.0191288	-0.00984984	-0.0175766	0.0672122	0.116543	-0.0109631	0.0141628	0.0315737	0.00987737	-0.005463	0.0198567	0.251605	0.605004	0.468661	0.0022275	0.00546294	0.267702	0.0445843	-0.0297568	-0.0385484	-0.0144271	-0.0160614	-0.0022275	-0.0260365	0.0193847	-0.0359424	-0.00424464	0.00259365	-0.030671	-0.0256067	-0.0201481
HMR_0305_f	0.0826991	0.0189362	0.037925	-0.00807793	-0.0353788	-0.164373	0.0204447	-0.00705963	0.0850039	-0.00619949	-0.0111985	-0.00176709	0.147408	0.202017	0.330403	0.0913071	0.0821206	0.172532	0.00731524	-0.0668031	-0.0219248	-0.164384	0.00176709	0.0668738	-0.0124462	0.186961	-0.00604116	0.0291304	-0.0139368	-0.0111034	-0.0344911	-0.00797451
HMR_0306_f	0.0525139	-0.00489199	-0.0178439	-0.0112354	0.112542	0.106567	-0.0169817	0.0367812	0.0215764	0.023267	0.00449982	0.0397164	0.241691	0.595182	0.458819	-0.0077668	-0.00449982	0.25771	0.0613525	-0.0263791	-0.043882	-0.0244181	-0.00583341	0.00747843	-0.021494	0.00939908	-0.0365804	-0.0142337	0.00616352	-0.0275871	-0.0114336	-0.0139708
HMR_0309_f	0.0700648	-0.000806117	0.0231961	-0.0109143	-0.0289758	-0.21306	0.0144467	-0.0147902	0.0947741	-0.00620623	-0.000640354	-0.0103423	0.205387	0.235446	0.301743	0.0893879	0.0995605	0.270463	0.00961398	-0.0724352	-0.00162027	-0.213064	0.000640354	0.041294	-0.00542806	0.190539	-0.00370843	0.0583771	0.00644831	-0.00492509	-0.0425316	-0.00609238
HMR_0310_f	0.00982719	-0.0189489	-0.00966537	-0.0174003	0.0649803	0.116725	-0.0107876	0.0143513	0.0317581	0.0100564	-0.00615746	0.020042	0.251776	0.605262	0.468822	0.00240614	0.00563779	0.267903	0.044794	-0.0302652	-0.0386693	-0.014247	-0.0158776	-0.00204336	-0.0259548	0.019569	-0.0357555	-0.00406568	0.00204336	-0.0304912	-0.0263398	-0.019964
HMR_0313_f	0.057413	-0.000439097	0.0209538	-0.00902013	-0.0258095	-0.00797418	0.013632	-0.0121229	0.08252	-0.00503678	-0.0013846	-0.00809177	0.260613	0.544046	0.29728	0.0776553	0.0865009	0.392903	0.00855595	-0.062331	-0.00333262	-0.0860891	0.000439097	0.0359814	-0.00492444	0.166696	-0.00298532	0.0498166	0.00335935	-0.00452374	-0.0364245	-0.0051946
HMR_0314_f	0.0110154	-0.0179835	-0.00953966	-0.0159939	0.0735186	0.128676	-0.0102991	0.0178666	0.0309632	0.013013	-0.00422823	0.0236112	0.260338	0.617917	0.459538	0.00158864	0.00479548	0.268321	0.0495965	-0.0291785	-0.0386039	-0.0103042	-0.0145498	-0.00158864	-0.0248231	0.0162252	-0.035204	-0.00380135	0.00329663	-0.029583	-0.0247305	-0.0186758
HMR_0319_f	0.0579382	-0.000646291	0.0191702	-0.00901115	-0.0239129	-0.176043	0.0119226	-0.0122003	0.0783876	-0.0051122	-0.000563239	-0.00855945	0.23316	0.402863	0.249908	0.0739665	0.0823034	0.315862	0.0078842	-0.0598069	-0.00139289	-0.17605	0.000563239	0.0340758	-0.00445116	0.157455	-0.00308174	0.0482275	0.00534979	-0.00412586	-0.0351467	-0.00505996
HMR_0320_f	0.00982845	-0.0189766	-0.00968518	-0.017413	0.0650608	0.11671	-0.0108034	0.0143385	0.0317436	0.0100312	-0.00616284	0.0200313	0.251765	0.605281	0.468835	0.00236108	0.00568118	0.267895	0.0447697	-0.0302379	-0.0386703	-0.0142648	-0.0158948	-0.00206035	-0.0259736	0.0195525	-0.0357783	-0.00408181	0.00206035	-0.0305089	-0.0263669	-0.0199842
HMR_0323_f	0.0706864	-0.00127761	0.0217225	-0.0114785	-0.0285274	-0.216503	0.0131541	-0.0155183	0.0930924	-0.00669638	-0.000525054	-0.0113745	0.206795	0.232144	0.296529	0.0884147	0.0983755	0.269068	0.00904264	-0.0725615	-0.000450361	-0.21652	0.000450361	0.0405002	-0.00542702	0.185816	-0.00420503	0.0584088	0.00786585	-0.00549513	-0.0429826	-0.00639928
HMR_0324_f	0.00971785	-0.0176384	-0.00835351	-0.0160696	0.0587168	0.118029	-0.00946054	0.015669	0.0330787	0.0113839	-0.00783758	0.0213546	0.253101	0.606608	0.470195	0.00370379	0.00699176	0.269231	0.0460807	-0.0308889	-0.0385585	-0.0129247	-0.0145552	-0.000720609	-0.0246326	0.0208899	-0.0344335	-0.00274241	0.000720609	-0.0291682	-0.0274164	-0.0186606
HMR_0327_f	0.0691833	-0.000599941	0.0245134	-0.0106184	-0.0296269	-0.20958	0.0155394	-0.0143042	0.0962968	-0.00597648	-0.00115308	-0.00974818	0.202819	0.236965	0.307067	0.0902108	0.100646	0.271156	0.00999697	-0.0724289	-0.00309039	-0.209635	0.000599941	0.0417277	-0.00559369	0.195494	-0.0035434	0.0579208	0.00466683	-0.00508376	-0.0424687	-0.00600643
HMR_0328_f	0.0132305	-0.0191408	-0.00985813	-0.0175809	0.0732829	0.116553	-0.010974	0.0141702	0.0315702	0.00987221	-0.00315986	0.0198723	0.251661	0.60514	0.468677	0.00223319	0.00548745	0.267726	0.0446016	-0.0283505	-0.0375942	-0.0144372	-0.0160681	-0.00223319	-0.0244699	0.0193808	-0.0359509	-0.00425435	0.00466253	-0.0296552	-0.0240081	-0.0201774
HMR_0331_f	0.0703261	-0.00287674	0.0470446	-0.00208305	-0.0302342	-0.152893	0.0260302	-0.00385184	0.0981498	-0.00120301	-0.017308	0.00094388	0.198365	0.377776	0.517178	0.0814622	0.0869141	0.309233	0.0282544	-0.0590729	-0.0172913	-0.152898	-0.00094388	0.0364336	-0.00805585	0.186272	-0.0168244	0.0395173	-0.00243085	0.00144437	-0.0369739	-0.00451093
HMR_0332_f	0.0570255	-0.0133099	-0.00785928	0.000885771	0.178107	0.112662	-0.00777402	0.0570565	0.0218088	0.0428725	0.00552668	0.0595047	0.275343	0.601623	0.454842	-0.00755735	-0.00432822	0.258546	0.130609	-0.0116737	-0.0381132	-0.0219874	-0.000885771	-0.000939744	-0.0125884	0.00836832	-0.0382897	-0.00521884	0.0307381	-0.0142112	-0.0089283	-0.00459521
HMR_0337_f*	0.0548974	-0.000377002	0.0212732	-0.00864937	-0.0251905	-0.169113	0.013784	-0.0114981	0.0816131	-0.00481597	-0.00149781	-0.00748826	0.228211	0.404192	0.264169	0.0760215	0.0847952	0.312922	0.00852607	-0.0600316	-0.00385947	-0.169121	0.000377002	0.0350141	-0.00484489	0.168525	-0.00277314	0.0477294	0.00244072	-0.004409	-0.0350429	-0.0049758
HMR_0338_f	0.0134034	-0.0179809	-0.00955467	-0.0160351	0.0796487	0.128672	-0.0102872	0.0178345	0.0309589	0.0129859	-0.0020352	0.0236387	0.259236	0.617861	0.459184	0.00160706	0.00479284	0.268308	0.049617	-0.0279309	-0.0377609	-0.0103209	-0.0145682	-0.00160706	-0.023894	0.0162031	-0.0352249	-0.00381756	0.00522865	-0.0291894	-0.0230738	-0.0186919
HMR_0341_f	0.0699756	-0.000542475	0.0249086	-0.0104418	-0.0301079	-0.210448	0.0159911	-0.0140955	0.0962502	-0.00584226	-0.00176687	-0.00948548	0.205143	0.237957	0.306203	0.0904471	0.100704	0.271795	0.0105081	-0.0730569	-0.00372927	-0.210452	0.000542475	0.0420604	-0.00572299	0.194313	-0.00394208	0.0581404	0.00441409	-0.00500658	-0.0427741	-0.00604232
HMR_0342_f	0.014559	-0.0191173	-0.00983183	-0.0175616	0.0758256	0.116541	-0.0109497	0.0141893	0.0315928	0.00989234	-0.002475	0.0198928	0.2516	0.605114	0.468667	0.00221127	0.00551109	0.26773	0.0445958	-0.0275437	-0.0372616	-0.0144128	-0.0160445	-0.00221127	-0.0238041	0.0193968	-0.0359234	-0.00423819	0.00560108	-0.0289528	-0.0232538	-0.0201347
HMR_0345_f	0.0667971	-0.00411817	0.0199438	-0.0142627	-0.0325753	0.0199255	0.0112336	-0.0181269	0.0916323	-0.00954932	-0.00415522	-0.0136329	0.203982	0.231554	0.29827	0.0863329	0.0963767	0.266893	0.00623007	-0.0760553	-0.00524289	-0.216726	-0.00269875	0.0380558	-0.00882679	0.186741	-0.00707581	0.0550875	0.00269875	-0.00839578	-0.046038	-0.0095261
HMR_0346_f	0.0101391	-0.0191333	-0.00984214	-0.0175668	0.0658779	0.116562	-0.0109548	0.0141868	0.0315917	0.00987499	-0.00593381	0.0198744	0.251667	0.605124	0.468815	0.00223244	0.0055295	0.267745	0.0445927	-0.0301187	-0.0386768	-0.0144167	-0.016048	-0.00221893	-0.0261255	0.0193991	-0.0359297	-0.00423347	0.00221893	-0.030659	-0.0261666	-0.0202247
HMR_0349_f	0.0294911	0.00357481	0.00728803	-0.0113841	-0.01443	-0.0898946	-0.0136694	0.000166923	0.0679722	0.0146665	-0.00797891	0.0413058	0.302227	0.453628	0.220469	0.0316673	0.0983672	-0.0877735	0.00286941	-0.0573206	-0.00389183	-0.0982213	-0.00126833	0.00832222	-0.0150394	0.0805649	-0.0123083	0.0298927	-0.000166923	-0.0120713	-0.0524911	-0.0088918
HMR_0350_f	0.0119286	-0.0155915	-0.00672095	-0.013843	0.0274663	0.125136	-0.00765956	0.0189088	0.0342824	0.0143233	-0.00639277	0.0245408	0.258565	0.61401	0.467403	0.00493159	0.00815864	0.270958	0.0498563	-0.0477153	-0.0441036	-0.00951911	-0.0123641	0.00105607	-0.0225322	0.0208424	-0.0326072	-0.00105607	-0.0124021	-0.0271734	-0.0293999	-0.0165534
HMR_0353_f	0.0687647	0.0124213	0.0372695	-0.0115688	-0.0416011	0.00348485	0.0196178	-0.01049	0.0877317	-0.00942915	-0.0166991	-0.00484557	0.16588	0.39132	0.399927	0.090755	0.0835319	0.267198	0.00419979	-0.0717298	-0.028808	-0.0634846	-0.00348485	0.059446	-0.0168763	0.204777	-0.00980308	0.0279356	-0.0218462	-0.0155588	-0.04016	-0.0122099
HMR_0354_f	0.0486109	-0.00802054	-0.0197168	-0.0121626	0.130696	0.137469	-0.0180908	0.0447703	0.0134984	0.0286501	0.00367189	0.0485813	0.242795	0.600427	0.44208	-0.0158118	-0.0126865	0.250776	0.0749665	-0.0313737	-0.0500371	0.00122438	-0.00790176	0.00427224	-0.024358	-0.00122438	-0.0406972	-0.0182217	0.00256665	-0.0311441	-0.0142842	-0.0158613
HMR_0357_f	0.0773483	0.00619791	0.0488003	-0.00359982	-0.03574	-0.134397	0.030102	-0.00391991	0.109178	-0.000226688	-0.00925076	-0.0109479	0.15528	0.301019	0.337276	0.092565	0.0993323	0.222509	0.0131957	-0.0674019	-0.0218022	-0.137095	0.000226688	0.0427397	-0.00774802	0.267072	-0.000702024	0.0451577	-0.0174161	-0.00684175	-0.0367099	-0.0042133
HMR_0358_f	0.0609912	-0.0078643	-0.0101637	-0.000480127	0.177246	0.10142	-0.00786716	0.0624139	0.0164462	0.0479916	0.0175563	0.0427746	0.236526	0.589977	0.453567	-0.0113454	-0.00923343	0.252545	0.0995374	-0.0183434	-0.0423611	-0.0295596	-6.11673e-05	6.11673e-05	-0.0129055	0.00425777	-0.0320486	-0.00517708	0.0131352	-0.0210454	-0.00491606	-0.00463139
HMR_0361_f*	0.0418238	0.00153863	0.0516437	-0.00881056	-0.0440145	0.026945	0.0310011	-0.00618373	0.138936	-0.0046309	-0.0149951	-0.00153863	0.189545	0.439111	0.706461	0.126004	0.123926	0.33017	0.0107419	-0.0763487	-0.029001	-0.0568469	-0.00465137	0.0425272	-0.0314817	0.467543	-0.00312193	0.0503162	-0.024394	-0.0122523	-0.0451216	-0.00951088
HMR_0362_f	0.0390768	-0.0103683	-0.0137801	-0.000131411	0.323898	0.508848	-0.009676	0.0992364	0.0189277	0.0689451	0.0243571	0.0994573	0.333474	0.615942	0.414458	-0.0109987	-0.0115906	0.243159	0.154828	-0.022498	-0.0512237	0.0749401	0.000131411	-0.00192964	-0.0314314	-0.0173275	-0.0379801	-0.00602942	0.0176869	-0.0258499	-0.00598509	-0.00546471
HMR_0365_f	0.0744205	0.00548697	0.0495376	-0.00357014	-0.0358816	-0.147688	0.0305657	-0.00396912	0.111763	-9.75689e-05	-0.00929982	-0.0101821	0.156524	0.304645	0.342876	0.093501	0.101349	0.225491	0.0134747	-0.0674979	-0.0218191	-0.148525	9.75689e-05	0.0417891	-0.00844695	0.271509	-0.000636007	0.0461699	-0.0176602	-0.00671047	-0.0369651	-0.00419129
HMR_0366_f	0.0602772	-0.00835432	-0.010133	-0.000102314	0.188652	0.09949	-0.00773091	0.0654412	0.0147991	0.0505403	0.0186294	0.0463839	0.2346	0.588056	0.451693	-0.0115771	-0.00918846	0.250657	0.104913	-0.0184036	-0.0431967	-0.0314916	0.000102314	-0.000430579	-0.0134324	0.00232041	-0.0326202	-0.00478802	0.013841	-0.0212725	-0.00487462	-0.00443029
HMR_0369_f*	0.00562185	-0.0197991	0.0283666	-0.020486	-0.00750643	0.0680728	0.0288827	0.000518688	0.0418989	-0.000987537	-0.00822886	0.00590531	0.213117	0.544191	0.535324	0.0164365	0.0447897	0.269994	0.0247403	-0.0576403	-0.0407451	-0.029331	-0.0186064	0.0114211	-0.0192113	0.146154	-0.0331558	-0.000518688	-0.0228959	-0.0299139	-0.0387249	-0.0224809
HMR_0370_f	0.0230296	-0.0201316	-0.013705	-0.015644	0.104315	0.112667	-0.0148363	0.0180787	0.0277214	0.0142458	0.00494924	0.0198737	0.247787	0.601212	0.46489	-0.00163275	0.00163275	0.263813	0.0457934	-0.0242419	-0.0369183	-0.0182871	-0.0118805	-0.00608374	-0.020045	0.0155289	-0.0353513	-0.00810509	0.0112618	-0.0259586	-0.0182161	-0.0158844
HMR_0373_f*	0.00873372	-0.0166849	-0.00212283	-0.0173751	-0.00439258	0.0711956	-0.00565943	0.00362758	0.0450128	0.00212283	-0.0135329	0.00901905	0.216232	0.547317	0.538427	0.0161071	0.020045	0.273109	0.0278543	-0.0545246	-0.0432853	-0.0262174	-0.015496	0.00342743	-0.0244772	0.0658412	-0.0308497	0.00259208	-0.0197824	-0.0277196	-0.0356104	-0.0193678
HMR_0374_f	0.055829	-0.00430446	-0.0176799	-0.00980971	0.131982	0.101447	-0.0162978	0.0451585	0.0164938	0.0293592	0.00647738	0.0485351	0.236552	0.590074	0.453672	-0.0128568	-0.00959029	0.252609	0.0729978	-0.0268181	-0.0465126	-0.0295089	-0.0048424	0.00803446	-0.0216044	0.00430446	-0.037901	-0.016387	0.00685286	-0.0282643	-0.0104871	-0.0132421
HMR_0377_f	0.0357844	0.00526181	0.0541652	-0.00489688	-0.0389847	-0.00254351	0.0348072	-0.0053575	0.149161	-0.00104932	-0.0111338	0.000807127	0.204174	0.478724	0.798675	0.122437	0.1326	0.358115	0.0144168	-0.0694145	-0.0245319	-0.0589321	-0.000807127	0.0490366	-0.00940528	0.51682	-0.00156831	0.054559	-0.0201105	-0.00837703	-0.0400519	-0.00571739
HMR_0378_f	0.0354995	-0.0121366	-0.0170022	-0.000158246	0.453177	0.264496	-0.0113274	0.111439	0.0224573	0.0831385	0.0287567	0.117855	0.461977	0.7376	0.407491	-0.0162394	-0.0133714	0.306371	0.197052	-0.0261577	-0.0586797	0.044804	0.000158246	-0.000621613	-0.0185477	-0.0259444	-0.0451848	-0.00705403	0.0210348	-0.0301602	-0.00702159	-0.00637445
HMR_0381_f*	0.00873327	-0.0166885	-0.00212325	-0.017376	-0.00439746	0.0711937	-0.00566212	0.00362851	0.0450071	0.00212325	-0.013535	0.00900845	0.216224	0.547305	0.538435	0.0161046	0.0200405	0.273103	0.0278512	-0.0545296	-0.04329	-0.0262185	-0.0154963	0.00342518	-0.0244776	0.0535768	-0.0308511	0.00259217	-0.0197873	-0.0277229	-0.0356128	-0.0193697
HMR_0382_f	0.0103315	-0.0186289	-0.00934695	-0.017074	0.063859	0.117049	-0.0104814	0.0146775	0.0320753	0.0103625	-0.00595256	0.0203577	0.252107	0.605509	0.469268	0.00272258	0.00596329	0.268206	0.0450865	-0.0305561	-0.0386331	-0.0139269	-0.0155584	-0.00172765	-0.0256376	0.0198856	-0.0354418	-0.00374412	0.00172765	-0.0301727	-0.0261542	-0.0196686
HMR_0385_f*	0.00873071	-0.0166887	-0.0021232	-0.0173753	-0.00439958	0.07119	-0.00566147	0.0036289	0.0450105	0.0021232	-0.0135345	0.00900785	0.216228	0.54731	0.538443	0.0161049	0.0200465	0.273111	0.027839	-0.0545276	-0.0432893	-0.0262168	-0.015495	0.00342604	-0.0244784	0.0535778	-0.0308516	0.00259107	-0.0197882	-0.0277238	-0.0356134	-0.0193711
HMR_0386_f	0.00971797	-0.0176354	-0.00834845	-0.0160657	0.0586758	0.118054	-0.0094781	0.0156813	0.0330779	0.0113816	-0.00785171	0.0213764	0.253157	0.606609	0.470132	0.00370526	0.00699895	0.269226	0.0460588	-0.0309267	-0.0385473	-0.0129229	-0.0145544	-0.00072011	-0.0246323	0.020892	-0.0344318	-0.00274055	0.00072011	-0.0291671	-0.0274145	-0.0186464
HMR_0389_f*	0.0087344	-0.0166873	-0.00212204	-0.0173743	-0.00439792	0.0711939	-0.00431586	0.00362914	0.0450097	0.00212204	-0.0135356	0.00900954	0.216227	0.547317	0.538418	0.0161057	0.020044	0.27311	0.0278509	-0.0545278	-0.0425195	-0.026217	-0.0154949	0.00342616	-0.0244772	0.0618505	-0.0308507	0.00259243	-0.0197852	-0.0277212	-0.0356134	-0.0193715
HMR_0390_f	0.01116	-0.0191294	-0.00984546	-0.0175841	0.0674597	0.116545	-0.0109663	0.0141781	0.0315766	0.00988367	-0.00535241	0.0198811	0.251654	0.60509	0.468759	0.00222493	0.00549993	0.26772	0.0445567	-0.0296544	-0.038493	-0.0144283	-0.0160591	-0.00222493	-0.025943	0.0193892	-0.0359332	-0.00424361	0.00261804	-0.0306707	-0.0255628	-0.0201632
HMR_0393_f	0.00727489	-0.0181479	-0.00358233	-0.0188339	-0.00585268	0.06973	-0.000664265	0.00216871	0.0435512	0.000664265	-0.0121682	0.00755153	0.214765	0.545856	0.536975	0.0146455	0.0185846	0.271646	0.0263925	-0.0559868	-0.0447475	-0.0276774	-0.016957	0.00196614	-0.0259368	0.126338	-0.0323107	0.00113399	-0.0212471	-0.0291825	-0.037074	-0.0208291
HMR_0394_f	0.0156375	-0.0206093	-0.0113129	-0.0190363	0.0829245	0.115082	-0.0124275	0.0127091	0.0301129	0.00841506	-0.000764427	0.0184098	0.250186	0.603626	0.467188	0.000764427	0.00404853	0.266197	0.0431472	-0.0272773	-0.0376397	-0.0158917	-0.016299	-0.00368972	-0.0232919	0.0179224	-0.0374026	-0.00570939	0.00675059	-0.0287601	-0.0225112	-0.0200599
HMR_0397_f	0.0263814	-0.00131067	0.0447855	-0.0109432	-0.0336366	0.0218966	0.0267404	-0.0113794	0.135876	-0.00729835	0.00131067	-0.00517542	0.189738	0.451404	0.756246	0.110372	0.119825	0.336423	0.00735488	-0.0706342	-0.0225666	-0.05195	-0.00706887	0.0402558	-0.0119597	0.487555	-0.00781171	0.045536	-0.023368	-0.0142337	-0.0442146	-0.00824067
HMR_0398_f	0.0235733	-0.0104918	-0.0094295	-0.00414314	0.243916	0.299473	-0.00679232	0.057975	0.0261083	0.0449301	0.0388129	0.0642421	0.311804	0.642557	0.424967	-0.00479968	-0.00218118	0.258407	0.106413	-0.0304052	-0.0414421	0.0384425	-0.00331208	0.00204365	-0.0138405	-0.00273028	-0.0338738	-0.00204365	0.00865308	-0.0241137	-0.0149355	-0.00510045
HMR_0401_f	0.0741195	0.0161063	0.0421705	-0.00732051	-0.0374248	-0.15197	0.024108	-0.00631363	0.110266	-0.00510757	-0.01222	-0.000635212	0.15483	0.323768	0.463201	0.0951387	0.0953216	0.256704	0.00854223	-0.0681223	-0.024451	-0.15222	0.000635212	0.0627315	-0.0126776	0.339745	-0.00550055	0.0355812	-0.0178355	-0.0113151	-0.0363706	-0.00804273
HMR_0402_f	0.057743	-0.00244719	-0.0146029	-0.00574493	0.159507	0.105862	-0.0127423	0.0560922	0.0149889	0.0384833	0.0118464	0.0598978	0.239354	0.594829	0.448119	-0.0120622	-0.011122	0.25174	0.0884379	-0.0243228	-0.045788	-0.0287987	-0.00156606	0.00955647	-0.0187167	0.00156606	-0.0362712	-0.0114499	0.01031	-0.0260049	-0.00740059	-0.00984245
HMR_0405_f	0.0593435	0.00306203	0.0501655	-0.00703314	-0.0399583	-0.0226601	0.0296649	-0.00710479	0.122838	-0.00252095	-0.0118611	9.80836e-05	0.174887	0.343004	0.475712	0.105397	0.112412	0.27598	0.011741	-0.0732299	-0.0245801	-0.0615991	-9.80836e-05	0.0435557	-0.0113671	0.337537	-0.00619202	0.049553	-0.0208896	-0.0102372	-0.0417352	-0.00646133
HMR_0406_f	0.048747	-0.0102343	-0.0126607	-0.0017157	0.235487	0.114997	-0.00988664	0.0725617	0.0150311	0.0560889	0.0205022	0.0791682	0.255677	0.604373	0.433039	-0.0126061	-0.0106012	0.247466	0.120341	-0.02149	-0.0463036	0.0302263	0.00122321	-0.00122321	-0.0154208	-0.00679748	-0.0373684	-0.00547926	0.0147581	-0.0242708	-0.00655884	-0.00521739
HMR_0409_f*	0.0283331	0.00186491	0.0472059	-0.00753045	-0.0387847	0.023644	0.029379	-0.00795232	0.138794	-0.00396762	-0.0132841	-0.00186491	0.193344	0.486111	0.844532	0.112928	0.122683	0.350753	0.0103515	-0.0663798	-0.0255644	-0.0471507	-0.00372424	0.0407497	-0.0200957	0.519484	-0.00448944	0.0479678	-0.0215248	-0.010598	-0.0397554	-0.00813366
HMR_0410_f	0.0324547	-0.0117945	-0.0167008	-0.000164226	0.483589	0.841881	-0.0110088	0.110859	0.0219563	0.0822637	0.0281354	0.118918	0.49447	0.846762	0.394808	-0.0157111	-0.0129814	0.316404	0.199404	-0.0253471	-0.0564742	0.111655	0.000164226	-0.00194898	-0.0269535	-0.0253132	-0.0436329	-0.00685559	0.0205605	-0.0290793	-0.00683372	-0.00619988
HMR_0413_f	0.0558965	0.00505478	0.0561183	-0.00514822	-0.04062	-0.164676	0.0338744	-0.00561244	0.134179	-0.0012648	-0.0115064	0.001007	0.17699	0.348608	0.489432	0.110857	0.120626	0.280872	0.0140989	-0.0740304	-0.0253425	-0.164734	-0.001007	0.0472847	-0.00972172	0.368084	-0.0017891	0.0524097	-0.0207616	-0.00867529	-0.0417677	-0.00584292
HMR_0414_f	0.0483166	-0.00977143	-0.0120455	0.000189491	0.273553	0.0925648	-0.00909499	0.0844976	0.0184933	0.0644709	0.0234433	0.0898519	0.27762	0.581456	0.434761	-0.0135814	-0.0108124	0.238411	0.140297	-0.0217056	-0.0503639	-0.0420977	0.000439253	-0.000189491	-0.0151712	-0.0117359	-0.0382805	-0.00551469	0.017337	-0.0251198	-0.0055305	-0.00497902
HMR_0417_f*	0.00116372	-0.0242579	0.0469881	-0.0249445	-0.0119642	0.0636234	0.0486451	-0.00394048	0.0374412	-0.00544663	0.000187802	0.00144294	0.208656	0.539754	0.530864	0.0250556	0.0697683	0.265531	0.0202814	-0.0620981	-0.0386318	-0.0337872	-0.0230658	0.00895807	-0.0120475	0.225592	-0.0295403	-0.000187802	-0.0273563	-0.0255109	-0.0431826	-0.0269407
HMR_0418_f	0.0317398	-0.0155303	-0.0137217	-0.0101256	0.130447	0.112689	-0.0148509	0.0284546	0.0277001	0.0235708	0.0133293	0.0311305	0.247789	0.601283	0.464822	-0.00162974	0.00162974	0.263866	0.0617257	-0.0194182	-0.0341298	-0.0182955	-0.00588145	-0.00438325	-0.0144508	0.0155221	-0.0314245	-0.0056394	0.0178952	-0.0213677	-0.0123449	-0.00991576
HMR_0421_f*	0.0087342	-0.0166886	-0.00212328	-0.0173752	-0.00439487	0.0711886	-0.00566264	0.00362904	0.0450107	0.00212328	-0.0135346	0.00900125	0.216231	0.547324	0.538443	0.0161052	0.0200457	0.273111	0.0278518	-0.0545297	-0.0432899	-0.0262172	-0.015497	0.00342419	-0.0244777	0.0833313	-0.0308513	0.00259235	-0.0197862	-0.0277267	-0.0356164	-0.0193707
HMR_0422_f	0.0474606	-0.00955763	-0.0118504	-5.9502e-05	0.249048	0.0894322	-0.00880945	0.0783376	0.0178492	0.0602981	0.0227739	0.0833511	0.25474	0.577982	0.441543	-0.0128457	-0.0100002	0.240561	0.130001	-0.0207321	-0.0483104	-0.041546	0.000494468	5.9502e-05	-0.0143761	-0.00773135	-0.0368356	-0.00497363	0.017437	-0.0240152	-0.00539109	-0.0047109
HMR_0425_f*	0.00873493	-0.0166882	-0.00212153	-0.017374	-0.00439548	0.071188	-0.00566069	0.00363003	0.0450105	0.00212153	-0.0135339	0.00900184	0.216224	0.54732	0.53844	0.0161057	0.020043	0.273112	0.0278524	-0.0545289	-0.0432886	-0.026219	-0.0154968	0.00342501	-0.0244769	0.140518	-0.0308506	0.00259312	-0.0197844	-0.0277215	-0.035613	-0.0193715
HMR_0426_f	0.0474605	-0.00948809	-0.0116182	0.000184313	0.253186	0.0883437	-0.00882225	0.0807193	0.0178597	0.0617968	0.022582	0.0857742	0.256576	0.576981	0.440619	-0.013285	-0.0105512	0.239556	0.132768	-0.0211405	-0.0492586	-0.042662	0.000435921	-0.000184313	-0.0147488	-0.00883655	-0.0373538	-0.00535575	0.0167636	-0.0244588	-0.00533263	-0.00487181
HMR_0429_f*	0.00474962	-0.0206733	0.0437095	-0.0213587	-0.00838117	0.0672094	0.045582	-0.000354854	0.0410259	-0.00186349	0.00022001	0.00502379	0.212246	0.543325	0.534445	0.0227883	0.0634149	0.269124	0.0238667	-0.0585126	-0.0362325	-0.0302025	-0.0194796	0.00842626	-0.0108326	0.19291	-0.027672	-0.00022001	-0.0237715	-0.023715	-0.0395988	-0.0233554
HMR_0430_f	0.0158579	-0.0206263	-0.0113425	-0.0190645	0.0821397	0.115066	-0.012451	0.0126743	0.0300785	0.00838388	-0.000755197	0.0183906	0.250104	0.603634	0.467278	0.000755197	0.00403161	0.26624	0.0431337	-0.0275426	-0.0376006	-0.0159131	-0.0165476	-0.00371124	-0.0233487	0.0178994	-0.0374221	-0.00573025	0.00628675	-0.0288619	-0.0227059	-0.0202012
HMR_0433_f*	0.00873512	-0.0166863	-0.00212343	-0.017376	-0.00439709	0.0711969	-0.00566072	0.00363056	0.0450117	0.00212343	-0.0135344	0.00901643	0.216221	0.547308	0.538444	0.0161061	0.0200478	0.273114	0.0278534	-0.0545265	-0.043288	-0.0262169	-0.015494	0.00342758	-0.0244766	0.0535798	-0.0308492	0.00259425	-0.0197864	-0.0277205	-0.0356114	-0.0193714
HMR_0434_f	0.00955058	-0.0178154	-0.00852813	-0.0162487	0.0595415	0.11787	-0.00964289	0.0155015	0.0328992	0.0112017	-0.00759186	0.0211207	0.252934	0.606342	0.470001	0.00354137	0.00681953	0.268992	0.045911	-0.0308103	-0.0385548	-0.0131043	-0.0147349	-0.000900064	-0.0248118	0.0207113	-0.0346113	-0.00292252	0.000900064	-0.0293485	-0.0272418	-0.0188273
HMR_0437_f*	0.0621178	-0.000634492	0.019337	-0.00956196	-0.025242	-0.18823	0.0120708	-0.0130408	0.0807649	-0.00542058	-0.000586493	-0.00958499	0.226779	0.387715	0.254836	0.0770269	0.0855522	0.307341	0.00816731	-0.06341	-0.00111746	-0.188236	0.000586493	0.0357896	-0.00473536	0.159009	-0.00344829	0.0511061	0.00599404	-0.00437716	-0.037318	-0.00537396
HMR_0438_f	0.00923379	-0.0181396	-0.00884097	-0.0165754	0.0613803	0.117552	-0.00995645	0.0151702	0.0325798	0.0108865	-0.00708835	0.0208725	0.252621	0.6061	0.469754	0.00322631	0.00652275	0.268726	0.0456079	-0.0304666	-0.0385744	-0.0134206	-0.0150516	-0.00121725	-0.0251339	0.0203948	-0.0349291	-0.00323843	0.00121725	-0.0296669	-0.0267427	-0.0191861
HMR_0448_f*	0.0611412	-0.112231	-0.0217282	-0.0466989	0.308119	0.379124	-0.0211857	-0.056601	0.0272027	-0.0451861	0.0332558	-0.0474123	0.0370979	0.0729068	0.0169359	0.0234624	0.0643044	0.113066	0.0308398	-0.0396967	-0.0157284	0.057504	-0.0184735	-0.00817638	-0.0148815	0.0387117	-0.0165847	0.127656	-0.0569266	0.00817638	-0.0641125	-0.0270605
HMR_0449_f*	-0.0424223	-0.134083	-0.00932474	-0.0853202	0.591888	0.512463	0.000230815	-0.0853172	0.07519	-0.0472902	0.0486259	-0.043351	0.0362013	-0.00476791	-0.163371	0.0344167	0.146947	0.237131	0.049765	-0.0424215	-0.0102213	0.0751896	-0.00409902	0.00992452	0.00957074	0.0245019	-0.000230815	0.27009	-0.0773535	0.0209551	-0.0657102	-0.00410803
HMR_0450_f*	0.630232	-0.028497	-0.00985441	-0.0132396	0.0752935	0.231424	-0.0233618	-0.0226241	-0.00993981	-0.0315812	0.0726005	-0.0254182	0.0630876	0.100763	0.300651	0.0287299	-0.0147714	-0.00192626	0.0564274	0.0418664	0.0231803	0.0680615	0.000429066	-0.0114705	-0.0237528	0.1015	-0.00875447	0.00349221	-0.000429066	0.0430304	-0.031037	-0.0363301
HMR_0453_f	0.752211	0.114566	0.0990075	0.0449048	-0.0892624	-0.0226642	0.0986934	0.0176381	-0.02096	0.000146107	-0.000146107	0.00930172	0.03441	0.0559068	0.596898	0.0315201	-0.0404573	0.166253	0.195309	-0.017527	-0.0345105	-0.0566848	-0.0440603	-0.00322878	-0.0281758	-0.0547775	-0.0642954	0.0107852	-0.0495631	-0.0207848	0.0375814	-0.0507277
HMR_0454_f	-2.48535e-06	3.59982e-06	4.14811e-08	1.1627e-06	3.28436e-06	-1.44603e-06	-2.20823e-06	3.49767e-06	-5.28908e-07	-4.14811e-08	-7.038e-06	-2.8569e-06	-1.10955e-06	-2.51493e-06	-2.73795e-05	-2.27454e-06	3.50151e-06	0.0879985	3.51431e-06	1.73243e-06	1.36756e-06	4.45373e-06	-5.21757e-06	3.67748e-06	-1.721e-06	-5.00742e-06	4.68006e-06	4.25614e-06	-5.26686e-07	4.14234e-06	-2.84522e-07	4.60738e-06
HMR_0456_f*	0.288489	0.00512267	0.0289927	0.144825	-0.0244397	0.100318	-0.00512267	0.012594	-0.0297124	0.0377994	0.0173765	0.0733511	0.136983	0.16636	0.65547	-0.0362482	-0.0290641	0.0594399	-0.0293708	-0.00579511	-0.0336325	-0.0746344	-0.00620526	0.00969019	-0.00770462	-0.0401459	-0.146315	-0.00530014	0.0246412	0.0189049	-0.0630145	-0.0649879
HMR_0457_f*	0.192169	0.00401994	0.022355	0.104469	-0.0194767	0.0742703	-0.00401994	0.00975892	-0.0237574	0.0289247	0.0135761	0.0551252	0.0992279	0.118543	0.654601	-0.0291465	-0.0232225	0.0450984	-0.0234923	-0.00456491	-0.0269802	-0.0615592	-0.00485031	0.00757229	-0.00602898	-0.032388	-0.126627	-0.00413223	0.0191357	0.0147417	-0.0520964	-0.053266
HMR_0458_f	0.349281	0.0511467	0.0585957	0.0714862	-0.0678962	0.0139369	0.0422422	0.00933266	-0.0244999	0.00903457	0.00367222	0.0256283	0.0590112	0.0770406	0.661324	-0.00288408	-0.0354962	0.0998502	0.0677746	-0.00577428	-0.0319355	-0.060488	-0.0280566	-0.00150751	-0.021117	-0.0492034	-0.0964756	0.00150751	-0.0239665	-0.00704679	-0.0124316	-0.0557718
HMR_0459_f	0.346482	0.0524513	0.0594865	0.0733375	-0.0693531	0.0125028	0.0429567	0.00989745	-0.0249393	0.00993874	0.00164521	0.0269429	0.0601932	0.0786598	0.661359	-0.00295805	-0.0357714	0.101064	0.0655698	-0.00741979	-0.0332892	-0.0620521	-0.0289606	-0.00100486	-0.0210281	-0.0502522	-0.0981082	0.00100486	-0.0242762	-0.0086316	-0.0122998	-0.0561018
HMR_0460_f	0.344521	0.0539984	0.060668	0.0750204	-0.070436	0.0114838	0.0440445	0.0106682	-0.0249975	0.0109382	0.000314132	0.0282427	0.0613075	0.0801039	0.660745	-0.00261175	-0.0357554	0.102538	0.064532	-0.00843187	-0.0340968	-0.0630526	-0.0294771	-0.000314132	-0.0206985	-0.0508833	-0.0991222	0.000928741	-0.024365	-0.00965457	-0.0117342	-0.0561092
HMR_0468_f	0.584983	0.486877	0	0	0	0	0	0.455176	0	0	0	0	0.649403	0.705029	0.712341	0	0	0.550137	0.432684	0	0	0	0	0	0	0	0.431236	0	0	0	0	0
HMR_0477_f	-7.3508e-06	-3.15869e-05	-8.49789e-06	-2.33997e-05	-1.16162e-05	1.67645e-06	-3.61805e-05	2.48026e-05	1.13786e-05	-5.77989e-05	-2.57242e-05	-2.25122e-05	1.81839e-06	4.53084e-05	-5.79201e-05	1.90168e-06	3.81341e-05	-1.67645e-06	-3.80833e-05	-5.78438e-05	3.37697e-05	4.31367e-06	2.53212e-05	2.18936e-05	3.04341e-05	4.06823e-05	4.44151e-05	4.00836e-05	2.33028e-05	-3.21389e-06	-4.04121e-05	-1.5755e-05
HMR_0478_f*	-0.0315917	0.0305865	0.276719	-0.0315917	0.0316773	0.0364512	0.721496	-0.0315917	-0.0315917	-0.0315917	-0.0315917	-0.0315917	0.0792586	0.0387309	0.477287	0.0357338	0.170378	0.968367	0.171435	-0.0315917	0.0235389	-0.0235389	-0.0315917	-0.0315917	0.0768009	0.109426	-0.0315917	-0.0315917	-0.0315917	0.0263083	-0.0315917	-0.0315917
HMR_0479_f*	0.0772154	-0.00171147	0.0646474	0.0651175	-0.0141412	0.0854895	0.212037	0.00171147	-0.0138458	0.0090655	-0.019808	0.0425406	0.481751	0.608643	0.041438	-0.0124202	0.0271588	0.832529	0.024772	-0.0519467	-0.018176	-0.0477076	0.0114259	-0.00746857	-0.0534983	-0.0100922	-0.0835217	-0.0140461	-0.0719259	0.00420146	-0.0326918	-0.0393576
HMR_0481_f*	0.110409	-0.00264741	0.0935919	0.0942268	-0.0221948	0.121267	0.267975	0.00264741	-0.0217206	0.0138939	-0.0312839	0.0629684	0.494026	0.573277	0.0613889	-0.0194885	0.0408213	0.685593	0.0373232	-0.0849797	-0.0286395	-0.0776693	0.0174648	-0.0116249	-0.087667	-0.0157628	-0.141627	-0.0220185	-0.120342	0.00647671	-0.0523596	-0.0634915
HMR_0482_f*	-0.0300274	-0.0890194	-0.00675352	-0.0585814	0.771362	0.60427	0.000165943	-0.0585818	0.0581534	-0.0333528	0.0368368	-0.0306478	0.0271794	-0.00349739	-0.106307	0.025998	0.120422	0.210196	0.0377294	-0.0300315	-0.00740482	0.0581554	-0.00297945	0.0073035	0.00704176	0.0182254	-0.000165943	0.246727	-0.0534099	0.0155481	-0.0457157	-0.00298741
HMR_0483_f*	-0.0330477	-0.0948823	-0.00924297	-0.0627028	0.633081	0.516275	-0.00223043	-0.0627032	0.0554393	-0.0364735	0.034471	-0.0336784	0.0282337	0.00223043	-0.111419	0.0237073	0.115264	0.197804	0.0353591	-0.0330418	-0.00990404	0.0554391	-0.0054144	0.00497582	0.0047098	0.0224211	-0.00256502	0.230236	-0.0572932	0.013261	-0.049271	-0.00541555
HMR_0486_f	3.64444e-07	-6.11063e-05	-0.00171971	-0.00238103	-0.00217803	2.82567e-06	-0.000176661	-0.00011143	6.61811e-05	6.65372e-05	-0.00484967	2.25841e-05	-0.00489564	-0.00481615	-3.64444e-07	6.62281e-05	-0.000258581	6.18907e-05	6.46918e-05	-0.00484655	5.59534e-05	-0.00489012	-3.33421e-05	6.40994e-05	6.59137e-05	6.29642e-05	6.44471e-05	5.91198e-05	6.43968e-05	-0.00269965	-0.000241456	6.66402e-05
HMR_0487_f	-0.00327983	-0.00454969	2.34885e-05	-0.00493779	-0.00479398	-0.00493663	-0.00476241	-0.00493537	4.28443e-05	-0.00302585	5.6771e-06	-0.00164878	-0.00286608	4.97804e-05	-0.000124477	3.68258e-05	3.95478e-05	3.64364e-05	2.44707e-05	9.35149e-06	-0.00166268	9.49273e-06	-2.35542e-05	-0.00424316	1.67295e-05	3.65082e-05	-5.6771e-06	-0.00126464	1.21346e-05	1.00781e-05	3.23608e-05	1.85712e-05
HMR_0488_f	0.0208568	0.000319151	0.00520719	0.00423833	-0.00230612	0.0256452	-0.000901413	0.000541252	-0.000913765	0.00157829	-0.00453645	-0.00284007	0.0129616	0.0244877	0.00314596	0.00240011	-0.000319151	0.016696	-0.000386391	-0.00610513	0.000844901	0.00518252	-0.00165215	-0.00981882	-0.00472972	0.000496096	-0.000758359	-0.000978543	-0.00207456	0.0037266	-0.00128029	-0.00123577
HMR_0489_f	1.695e-06	-1.695e-06	2.59416e-05	-0.00177283	1.2612e-05	-0.00034584	1.1456e-05	1.15942e-05	-0.001154	2.1896e-06	-0.000280926	1.80936e-05	2.54066e-05	3.18038e-05	-0.000158189	2.19498e-06	4.26333e-06	2.88087e-05	-0.00217933	2.42912e-06	1.7513e-06	-4.40278e-06	-9.79466e-06	-0.00229059	-0.000510744	1.34861e-05	3.9873e-06	-0.00489858	-1.169e-05	-0.0011974	-0.00432797	-0.00119847
HMR_0490_f	-0.00205875	-0.000358384	4.49255e-05	2.39752e-05	-8.62826e-07	-3.83089e-05	8.62826e-07	4.31233e-05	3.76426e-05	2.90074e-05	-0.00259746	2.89175e-05	-1.12031e-05	5.07395e-05	1.52229e-05	1.72102e-05	7.37391e-06	-0.00144384	-0.00112648	-0.00463939	-1.12577e-05	1.7119e-05	-1.2542e-05	1.67009e-05	-0.000707429	3.0199e-05	2.20367e-05	2.14991e-05	-4.91169e-05	-0.000823829	-0.00392101	-0.00490924
HMR_0491_f	5.60068e-05	4.36627e-05	-0.00148791	-0.00046462	-2.03366e-05	-0.00453396	4.49471e-05	-1.16375e-05	3.1022e-05	3.78253e-05	4.1992e-05	3.46707e-05	3.17248e-05	-0.000705694	-1.38374e-05	4.67732e-05	2.74566e-05	3.35336e-05	-0.00428221	-0.000474881	-0.00113961	-0.00450129	-0.000727335	-0.00106131	-0.000126057	-0.000901969	3.16071e-05	2.26761e-05	3.48628e-05	1.16375e-05	-0.00184598	4.06467e-05
HMR_0492_f	2.19096e-05	-5.24328e-05	5.47734e-05	5.13175e-05	-3.61467e-06	-8.42118e-06	-0.000136288	8.37608e-06	-7.93984e-06	5.041e-05	3.61467e-06	-0.000244142	-0.000309932	-0.000575766	-0.000818956	-0.00123822	1.36562e-05	6.2859e-05	-0.000192645	3.69515e-05	3.11549e-05	-0.000930204	1.21428e-05	1.2846e-05	-0.000392044	4.74564e-05	2.13782e-05	2.25425e-05	-8.74305e-05	-6.34513e-05	-0.00195126	1.69904e-05
HMR_0493_f	0.205829	0.00171377	0.0426087	0.0340091	-0.0180133	0.268795	-0.00728326	0.00365871	-0.00650722	0.0120802	-0.0330607	-0.0224924	0.11734	0.252244	0.0286422	0.019353	-0.00171377	0.157958	-0.00382539	-0.0438902	0.00603416	0.0420115	-0.0135709	-0.0708962	-0.0362566	0.00345118	-0.00668053	-0.00821545	-0.016431	0.029618	-0.0106861	-0.0101191
HMR_0494_f	0.0489944	-0.00141567	0.018791	0.00314251	-0.00016589	0.0429825	0.00016589	-0.00265944	0.00683507	-0.000331182	-0.00390431	-0.00697598	0.0357967	0.0571558	0.0242418	0.0111347	0.0187776	0.0402044	-0.00146124	-0.0301481	0.00346377	-0.00994486	-0.00544963	-0.0128235	-0.0114692	0.0150662	-0.00412822	0.00159949	-0.00928052	0.00143436	-0.0126048	-0.00545015
HMR_0495_f*	0.461376	0.412987	-0.000174043	-0.00044041	1.63358e-06	-0.000449029	-3.18841e-05	0.358888	-9.94493e-05	-0.000501704	7.43575e-05	-0.000376923	0.55538	0.554484	0.70983	5.52262e-05	0.000112334	0.398615	0.337311	-0.000104755	4.97223e-06	-1.30715e-05	-7.82865e-06	-1.63358e-06	-0.00055287	9.41259e-05	0.330623	-3.58278e-05	6.16314e-05	-2.81356e-05	-0.000328384	-0.000466911
HMR_0496_f	-0.000857238	-5.64243e-05	3.90295e-05	2.63002e-05	-2.38488e-05	5.3264e-06	1.18702e-05	-0.00357234	-8.73754e-05	2.28631e-05	3.25885e-05	8.56531e-06	1.41592e-05	-2.70069e-05	-0.000183293	4.28419e-07	-2.91294e-05	3.81576e-05	-0.00092478	1.5229e-05	-2.60226e-07	-2.18302e-05	-3.72958e-05	-0.00223141	-5.28888e-06	3.31751e-05	2.39039e-05	2.11751e-05	9.34058e-06	-3.70197e-05	-0.00445457	2.60226e-07
HMR_0497_f	1.38951e-05	-0.00061782	2.2857e-05	-1.17983e-07	1.32787e-05	-0.000564963	2.36615e-05	-0.000116741	2.24238e-05	-0.000589852	2.1456e-05	1.8685e-05	-2.79924e-05	3.10667e-05	-3.75093e-05	-7.0393e-05	1.05233e-05	1.541e-05	1.10221e-05	1.30095e-05	-1.89186e-06	1.17983e-07	-3.23723e-06	-0.00151515	-4.137e-05	-0.00243045	1.80287e-05	1.67302e-05	-2.14574e-05	-6.79071e-06	-8.35654e-06	1.74312e-05
HMR_0498_f	2.86056e-05	1.68518e-05	2.21759e-05	-7.2677e-06	-0.000363396	1.40645e-05	2.49586e-05	-2.46787e-05	-0.00227956	1.53406e-05	-0.00295036	1.32926e-05	-2.99075e-06	-0.00101492	-1.73509e-05	1.28211e-05	-4.62397e-06	1.56744e-05	1.14507e-05	6.82686e-06	-6.93253e-06	-0.000682593	-0.000316461	1.20335e-05	-0.00014343	2.99075e-06	1.37951e-05	8.14818e-06	-8.65472e-05	-0.00116262	-2.84784e-05	1.27401e-05
HMR_0499_f	0.162741	0.00143464	0.0354069	0.0283395	-0.0152676	0.208725	-0.00613237	0.00305968	-0.0054629	0.0101154	-0.0281001	-0.0190615	0.0952745	0.196762	0.0214033	0.0162043	-0.00143464	0.126686	-0.0032275	-0.0375411	0.00507782	0.0349242	-0.0114513	-0.0610173	-0.030873	0.0028355	-0.00562549	-0.0069078	-0.0139086	0.0246997	-0.00903731	-0.00853047
HMR_0500_f	2.10362e-05	-0.00279014	3.28609e-05	-9.39062e-05	2.96183e-05	-0.00421713	3.20583e-05	7.86893e-06	2.9697e-05	-0.000235337	-5.20967e-06	7.87989e-06	-0.00367094	3.72272e-05	-0.00483854	2.96092e-05	-3.47565e-05	2.69404e-05	2.93049e-05	-5.63489e-05	-0.00184138	-0.000104407	5.20967e-06	-0.00455852	-0.0043022	3.08717e-05	6.96319e-06	1.7536e-05	-0.000179682	-3.04953e-05	1.83273e-05	-0.00203728
HMR_0501_f	0.0963073	-0.0450008	0.0623676	-0.0477589	0.0398003	0.0768453	0.0325928	-0.0352493	0.00771773	-0.0446766	0.0356794	-0.0517296	0.0492744	0.0959919	0.065761	0.00684604	0.0651189	0.073042	0.0288293	-0.0150059	-0.0292464	-0.0207017	-0.0415184	-0.0337513	-0.00684604	0.0518727	-0.0458646	-0.0207956	0.0143217	-0.0506224	-0.084867	-0.00955602
HMR_0502_f	0.165081	0.00097017	0.035376	0.0282561	-0.0159355	0.212102	-0.00672213	0.00262436	-0.00602249	0.00977601	-0.0289384	-0.0197954	0.09624	0.19984	0.0217616	0.0159378	-0.00097017	0.128265	-0.0037572	-0.0384525	0.00465778	0.0349243	-0.0120965	-0.0622184	-0.0317404	0.00338298	-0.00618093	-0.00751038	-0.0145528	0.0245667	-0.00962393	-0.00913059
HMR_0503_f	-0.00173014	-0.00291608	3.54574e-05	1.48315e-05	-5.56041e-05	1.45764e-05	2.84509e-05	-0.000349603	2.1653e-05	-3.2456e-05	-1.23622e-05	-3.77075e-05	1.48079e-05	-0.000540631	-4.62296e-05	-1.75304e-06	3.13758e-05	3.10074e-05	1.91758e-05	-5.83527e-08	1.85188e-05	5.83527e-08	8.79349e-06	-0.00472448	2.00386e-05	3.16176e-05	7.61944e-06	-0.000223836	2.62136e-05	-1.06682e-06	-2.7022e-06	-0.00124638
HMR_0504_f	-0.000182766	1.25961e-05	2.88345e-05	-1.35236e-05	1.24446e-05	-0.000165287	2.21352e-05	-0.0036278	7.57259e-06	7.60314e-06	2.50603e-05	-0.000607098	-2.21952e-05	9.44965e-06	-0.00234614	-0.00122902	-0.000107536	-0.00281144	2.4348e-05	-2.27006e-05	1.30442e-05	-0.000839175	-4.74259e-06	1.23945e-05	-0.00202155	6.09242e-06	1.54917e-05	-0.000257265	4.74259e-06	-2.06666e-05	1.33657e-05	1.26958e-05
HMR_0505_f	3.37129e-05	2.05857e-05	-6.06394e-06	1.66557e-05	-7.27121e-05	-9.51337e-05	1.54864e-05	2.53665e-05	-0.00487524	1.73869e-05	-0.000202625	-9.65084e-06	-5.17955e-05	3.00976e-05	-5.83524e-05	2.19692e-05	1.28037e-05	-0.000190165	2.3545e-05	1.41659e-05	-0.000160134	2.7192e-05	2.7605e-05	6.06394e-06	-0.000293927	-0.00316069	1.51184e-05	-0.00276658	-0.000850771	-9.82775e-05	2.74579e-05	-1.79891e-05
HMR_0506_f	3.05982e-05	2.24767e-05	-2.19866e-05	2.82468e-06	-3.33565e-05	-1.07062e-05	2.85285e-05	-0.000145101	2.93001e-05	1.47841e-05	2.14757e-05	-0.000313044	2.5518e-05	-0.000600622	-7.27611e-06	2.54661e-05	1.05525e-05	-1.49927e-05	2.49265e-05	-0.00103054	2.66134e-05	-8.63619e-07	2.58184e-05	-0.000538311	-8.05883e-06	3.02573e-05	8.63619e-07	1.15905e-05	-0.00150775	-0.000104499	-0.00164103	-0.000531832
HMR_0507_f	3.94048e-05	-0.00162685	3.62518e-05	3.4233e-05	1.32755e-05	-0.0036846	3.81989e-05	-3.27391e-07	3.53601e-05	-0.00257665	-1.53592e-05	-4.05465e-05	-9.36858e-05	3.7651e-05	-1.22707e-05	-4.69475e-05	-0.000256319	-0.000143783	-0.000178198	-0.000353113	-0.00245247	5.08134e-06	1.98658e-05	2.79861e-05	-0.00194449	-0.00108512	2.16967e-06	3.27391e-07	2.36126e-05	2.3429e-05	3.64947e-05	2.87207e-05
HMR_0508_f	-0.00172176	2.83965e-05	3.94722e-05	-0.000265618	3.50043e-05	2.19736e-05	-0.00110922	1.61363e-05	2.20956e-05	-5.17206e-05	2.76575e-05	-0.0025291	-0.00303755	6.51174e-05	1.44244e-05	-0.00241436	-4.54841e-05	9.1071e-06	4.62552e-05	-0.0011426	-0.00434803	-1.91022e-05	-1.57445e-05	3.00602e-05	1.25677e-05	6.47557e-05	-0.000394516	3.79209e-05	-0.00478802	-9.1071e-06	1.21172e-05	-2.25142e-05
HMR_0509_f	-0.00245671	-7.04569e-06	2.58651e-05	-8.53708e-05	-3.89169e-05	6.0399e-06	2.24913e-05	2.24636e-05	2.80627e-05	-8.50445e-06	1.59757e-05	1.79582e-05	-0.000214212	3.64862e-05	-8.26173e-05	2.9288e-05	1.25617e-07	-5.22129e-05	4.22481e-06	1.60639e-05	1.51632e-05	-0.00217278	-4.59434e-05	-0.000216921	-0.00212193	3.38281e-05	1.9502e-05	-0.000791917	-8.28225e-05	-1.25617e-07	9.83229e-06	-0.00485561
HMR_0510_f	1.02728e-05	-0.000721735	2.68198e-05	1.5953e-05	1.25341e-05	-0.00042653	2.54564e-05	2.1062e-05	-1.39554e-06	-4.34871e-05	-0.000278255	-0.00487685	-3.69311e-06	1.97639e-05	-0.000117855	2.6406e-05	3.22835e-06	-8.69515e-05	1.09398e-05	6.88393e-06	-0.0046281	-2.14631e-06	-9.495e-05	-0.000193732	-0.000119503	3.02652e-05	1.39554e-06	2.42727e-05	1.75554e-05	-1.36304e-05	1.82707e-05	-0.00485811
HMR_0511_f	2.71511e-05	-7.25984e-05	-0.00119041	-0.000305265	1.40436e-05	2.73602e-05	2.32146e-05	-3.10478e-05	2.41336e-05	2.19614e-05	-5.64961e-06	1.99228e-05	-0.00145001	-0.000316503	-5.16917e-05	-2.7637e-05	-5.7213e-07	-0.000652297	5.7213e-07	4.39521e-06	1.32385e-05	-0.0020798	-2.4737e-05	1.26375e-05	2.01467e-05	2.90103e-05	4.24271e-06	1.78292e-05	-0.000740008	-1.30336e-05	1.76338e-05	-4.01448e-05
HMR_0512_f	-5.57726e-05	-8.45054e-05	2.49699e-05	2.45486e-05	-0.000748263	-2.50211e-05	2.32937e-05	-1.32429e-06	6.93676e-06	1.54142e-06	-2.55597e-05	2.51872e-05	6.92756e-07	2.46267e-05	1.11282e-05	2.65043e-05	9.11046e-06	2.17959e-05	-0.00369847	-0.00450069	-0.00438233	-0.00178482	-1.01446e-06	1.81221e-05	-6.92756e-07	2.76157e-05	2.2352e-05	-0.000220925	-0.000710231	-0.000172339	1.16136e-05	-0.00380303
HMR_0513_f	-6.11391e-07	1.52767e-05	1.98499e-05	6.31864e-06	6.20335e-06	2.99905e-06	1.84842e-05	3.6723e-06	-0.00495738	-6.54457e-05	-0.000492629	1.47039e-05	1.16069e-05	-0.000282398	-8.32703e-05	1.76836e-05	-3.01259e-05	-5.08333e-05	-0.00293601	2.88717e-06	-9.80068e-06	-1.31659e-05	-2.77605e-05	1.15408e-05	1.6784e-05	2.26776e-05	6.11391e-07	1.1106e-05	-4.79628e-06	-3.16065e-05	-0.000765496	-1.54426e-05
HMR_0514_f	2.42484e-05	5.77851e-06	9.80015e-06	1.14298e-05	-1.11433e-06	3.19818e-06	2.05154e-05	1.67702e-05	-0.00470707	-8.2607e-06	-5.37153e-05	-3.94623e-07	-0.0038032	4.67819e-06	-6.25529e-05	-3.24671e-05	4.50174e-06	1.0504e-05	-1.26177e-05	3.94623e-07	1.12448e-05	-4.06485e-05	9.73671e-06	-0.000100583	3.86037e-06	-0.000182535	1.04295e-05	2.06256e-05	-0.00486685	-0.00156504	-0.000197107	-2.66168e-06
HMR_0515_f	1.27379e-06	1.54497e-05	-0.000350101	1.81659e-05	-3.45238e-05	-9.71893e-07	-0.00313201	1.01127e-05	1.15335e-05	-2.73474e-05	-2.03046e-05	1.4644e-05	-5.43645e-05	-4.73982e-05	-4.17023e-05	-7.38562e-05	-7.14989e-06	7.19008e-06	1.38251e-05	-5.83383e-06	1.94984e-05	2.84736e-06	1.67336e-05	-0.00138973	2.14379e-06	9.71893e-07	1.68279e-05	-0.00100259	3.7341e-06	-6.65571e-06	-7.35182e-05	1.39513e-05
HMR_0516_f	-0.00173518	2.23137e-05	-1.01266e-05	2.25293e-05	-1.51267e-05	-0.000422437	2.22586e-05	-6.85075e-06	-7.64262e-06	-9.30425e-07	1.36668e-05	-6.57724e-05	1.77025e-05	3.51539e-05	-3.31281e-05	-7.19022e-05	9.30425e-07	1.56009e-05	3.25182e-06	-1.2554e-05	-0.000120677	1.01407e-05	9.30079e-06	9.88444e-06	2.31349e-05	3.20214e-05	-0.00277035	-0.00171601	-0.00485309	-0.00290377	2.2085e-05	2.23231e-05
HMR_0517_f	5.76987e-06	1.63845e-06	-2.57909e-06	-4.98329e-05	1.51814e-05	-0.00191885	2.39223e-05	-7.69079e-06	2.94614e-05	-2.50904e-05	-5.91099e-06	-0.000274737	-0.000370442	-7.90214e-05	-0.00353388	2.88061e-05	6.60849e-06	3.51727e-05	-2.80038e-05	-1.16438e-06	2.76868e-05	-3.23194e-06	2.86567e-05	1.67666e-05	2.5469e-05	-4.90985e-06	1.16438e-06	2.82835e-05	-0.00130088	-1.3433e-05	2.73381e-05	2.29168e-05
HMR_0518_f	-0.00114787	3.1212e-06	1.19646e-05	-0.00164742	-0.00170095	2.41838e-05	-0.000213658	-5.09797e-05	-0.00227294	2.39527e-05	1.91203e-05	-0.000751863	1.08488e-05	1.94198e-05	-2.22818e-05	-6.08469e-06	1.03092e-05	1.98896e-05	6.79735e-06	6.06569e-06	-0.000884034	-1.04307e-05	-0.000115967	-6.43744e-06	5.99545e-07	2.69826e-05	-5.99545e-07	-6.64187e-05	2.29262e-05	-0.000450519	1.46682e-05	1.98106e-05
HMR_0519_f	-1.28388e-05	1.51811e-05	-0.000440787	1.99719e-05	5.22473e-06	-8.57461e-05	7.99751e-06	2.33012e-06	1.94109e-05	-2.33012e-06	1.76652e-05	1.74482e-05	-0.00495012	2.10211e-05	-8.32788e-05	1.33298e-05	-2.93623e-06	1.0144e-05	1.90495e-05	-0.000216294	1.77057e-05	-2.65376e-05	-0.00133368	-7.56248e-05	1.65718e-05	1.64603e-05	-0.000564554	-1.10132e-05	-4.22568e-06	-9.26495e-06	1.71878e-05	-4.77195e-05
HMR_0520_f	-5.06912e-05	-1.17532e-05	2.43494e-05	-4.83017e-05	8.85636e-07	-0.000151921	-5.02454e-05	-0.00446579	1.74641e-05	4.79005e-06	2.05511e-05	-3.56117e-05	2.10893e-05	-0.00126468	-0.000132721	-0.00273798	-0.00416697	1.18082e-05	-5.82181e-05	2.3006e-05	2.22515e-05	2.07863e-05	1.98733e-05	-0.00153408	-8.85636e-07	2.95289e-05	1.80514e-05	2.05188e-05	-7.23579e-05	-4.29953e-05	2.32905e-05	2.16008e-05
HMR_0521_f	-0.000291595	-0.0032519	6.01842e-05	6.76342e-05	-0.00320569	-0.000467691	6.51325e-05	6.88436e-05	-0.000907884	-0.00143985	6.76433e-05	4.75689e-05	7.37811e-05	6.48043e-05	-0.000781642	-0.000298274	5.50201e-05	-3.57931e-05	5.58092e-05	4.4838e-05	7.10543e-05	-0.00467667	-0.0048925	6.07803e-05	6.9013e-05	-0.00296125	-6.30136e-05	-0.00014273	4.22551e-05	-4.96125e-06	4.96125e-06	-8.56036e-06
HMR_0522_f	0.0180172	8.81193e-05	0.0144371	-8.81193e-05	-0.0169966	0.021201	0.00813156	-0.00216908	0.0188865	-0.000184091	-0.00506076	-0.00218834	0.0323583	0.047575	0.034596	0.0187021	0.0190717	0.0403844	0.00317904	-0.0394128	-0.00854831	-0.0199611	-0.00322054	0.00337714	-0.00546382	0.0323638	-0.00227733	0.00920845	-0.00801597	-0.00124628	-0.0176703	-0.00390352
HMR_0523_f	0.0070219	0.00205815	0.00149078	0.000246618	-0.00232423	0.00503311	-1.5584e-05	-0.000177551	0.00052529	-0.000407014	-0.00145956	-0.00089424	0.00497998	0.00840455	0.00442926	0.00228031	0.000930051	0.00654891	-0.000256114	-0.00478374	-0.000969491	0.000830966	1.5584e-05	0.00135845	-0.00186492	0.00413279	-0.000966264	-0.00056521	-0.00184917	-0.000466844	-0.00116388	-0.000976072
HMR_0524_f	0.0289013	0.00038431	0.00410508	0.00336517	-0.00221774	0.0220693	-0.000878947	0.000287133	-0.000859121	0.00109663	-0.00392648	-0.0122434	0.0140149	0.0271222	0.00910206	0.00218168	-0.000287133	0.0169048	-0.000554993	-0.00547479	0.000471124	0.00458291	-0.00142098	-0.00770232	-0.004339	0.00599137	-0.000989344	-0.00119025	-0.00180884	0.00286214	-0.0012491	-0.00129914
HMR_0525_f	0.0192588	0.00017027	0.00446908	0.00357873	-0.00211146	0.0223716	-0.000799853	0.000356273	-0.000685186	0.0012901	-0.00384451	-0.00349645	0.0111757	0.0219062	0.0035988	0.00199121	-0.00017027	0.0150368	-0.000477471	-0.00535558	0.000648245	0.00439021	-0.00157699	-0.00954944	-0.0187977	0.000978085	-0.000778918	-0.000908422	-0.00189444	0.00322366	-0.00125037	-0.00116159
HMR_0526_f	0.0145009	6.28542e-05	0.0023743	0.00184848	-0.00109732	0.0115247	-0.000438365	0.000265856	-0.000262763	0.00057678	-0.00199783	-0.00617357	0.00717453	0.0137942	0.0045445	0.00112407	-6.28542e-05	0.0086125	-0.000246443	-0.00350806	0.000423844	0.00231694	-0.000793237	-0.00457008	-0.00305509	0.00274811	-0.000372517	-0.000402507	-0.00174741	0.00166417	-0.000627862	-0.000564667
HMR_0527_f	2.04349e-05	-0.00251133	4.30934e-06	-0.000410215	-3.61712e-05	-5.03624e-06	-0.00160996	-2.12368e-05	7.56682e-06	-0.000957677	9.74889e-06	1.40538e-05	-0.00399727	-0.000383359	-0.000255452	-2.82225e-05	8.07215e-08	2.02552e-05	-6.11821e-08	-7.11784e-05	6.11821e-08	8.75345e-06	1.08206e-07	1.5386e-06	4.7479e-06	2.79733e-06	-0.00256448	-5.40642e-06	-1.69736e-05	1.75037e-06	1.60641e-05	1.31212e-05
HMR_0528_f	-0.00495406	-0.00482572	2.396e-05	-0.00483096	-0.00486338	-0.00418147	2.68395e-05	-0.00385642	1.81236e-05	9.43244e-06	2.26639e-05	1.5032e-05	-0.0001316	2.96204e-05	-1.58e-05	2.92366e-05	9.85312e-06	-0.00019781	-7.60919e-07	-0.000520125	2.13352e-05	1.79537e-05	-0.000314137	-1.44391e-05	-1.57999e-05	1.5194e-05	-0.0011323	1.15189e-05	7.60919e-07	1.55379e-06	2.96687e-05	-0.00169498
HMR_0529_f	0.0438653	0.000445699	0.0103506	0.00838841	-0.00486247	0.0530001	-0.00187287	0.000895756	-0.00166054	0.00298942	-0.0088187	-0.00676327	0.026707	0.0509119	0.00745173	0.00480719	-0.000445699	0.0344896	-0.000996571	-0.0118743	0.00153784	0.0102784	-0.00353033	-0.0197294	-0.00974593	0.00138759	-0.00173609	-0.00215908	-0.00432045	0.00734199	-0.00284466	-0.00263418
HMR_0530_f	-0.00176264	-0.00462645	1.7175e-05	1.22921e-05	-9.99169e-07	9.99169e-07	-0.00213306	1.08022e-05	1.68009e-05	-3.26656e-05	2.41647e-06	1.14177e-05	8.69535e-06	3.01452e-05	-0.000125808	2.06128e-05	-0.000519667	8.81246e-06	-2.07147e-05	-1.58308e-05	-0.00115242	-1.5635e-05	-0.00281497	7.95306e-06	1.28987e-05	2.60344e-05	-0.00338518	6.91226e-06	-0.00350679	-1.80506e-05	6.37549e-06	-1.57183e-05
HMR_0531_f	-0.000529016	3.99402e-06	-0.00252372	-0.000136417	-0.00495972	-0.00227788	1.6619e-05	1.58859e-05	2.07694e-05	-9.6749e-05	1.4987e-05	-0.00129249	-2.76602e-05	2.65289e-05	-3.78182e-05	1.14042e-05	-0.000172298	8.99447e-06	-0.000138976	-2.16968e-06	-1.42466e-05	1.86076e-05	4.77072e-06	9.91723e-06	-1.20258e-05	1.88599e-05	1.25683e-05	2.16968e-06	-3.43557e-06	-1.58362e-05	1.6062e-05	1.55157e-05
HMR_0532_f	2.1215e-06	-8.06361e-05	-4.52806e-05	-0.00474361	-6.91128e-07	-1.20985e-05	2.69324e-05	2.32219e-05	2.70974e-05	6.73163e-06	-0.00112547	1.64809e-05	2.25394e-05	3.58705e-05	-0.000220555	2.87819e-05	-0.0001569	3.15371e-05	6.7452e-07	8.26991e-06	-0.00193869	-0.000146564	-1.47372e-06	1.84364e-05	-5.5644e-05	3.31913e-05	-1.34379e-05	-2.02645e-05	2.03856e-05	-6.7452e-07	3.23914e-06	-3.67601e-06
HMR_0533_f	-0.00372097	-0.000179473	-0.0015523	0.000119369	-0.00306019	4.02523e-05	0.000117827	0.000129453	0.000130712	-0.00336489	0.00012511	0.000126533	-4.02523e-05	0.000137025	-0.000902314	0.000130457	0.000133602	-0.000341747	9.60769e-05	0.000116051	-0.00476223	0.000127749	-0.00483699	-0.00479747	0.00012251	-0.00171358	-0.000679951	-0.00484465	-0.000980399	-0.00125533	0.000121344	0.000111487
HMR_0534_f	0.126367	-0.0173348	0.0247773	-0.000392215	0.0259623	0.323377	-0.0183605	-0.00485174	0.0283505	0.000392215	0.0378016	-0.0183952	0.18199	0.309138	0.112973	0.0322018	0.0195957	0.198599	-0.0120284	-0.101648	0.0281924	-0.0522554	-0.0465177	-0.0552904	-0.029992	0.0963265	-0.0426908	-0.0115678	-0.0194172	0.0108857	-0.0569866	-0.0186931
HMR_0535_f	0.00721992	0.000832656	0.00143362	-0.00142219	0.000558049	0.0125033	-0.00064412	-0.00192035	0.00214764	-0.00197227	0.00211635	-0.00233961	0.00910041	0.0131957	0.00882612	0.00240811	0.00219722	0.0103112	-0.00138623	-0.00729421	0.00199132	-0.0030797	-0.00166763	0.000792712	-0.00393653	0.00821415	-0.00255294	-0.000558049	-0.00265961	-0.00202584	-0.00464898	-0.00315244
HMR_0536_f	0.0399919	-0.000147791	0.0072263	0.00538586	-0.00281087	0.0421861	-0.00225035	0.00023551	-0.00164378	0.00239625	-0.00861051	-0.00389566	0.023686	0.0423908	0.00894782	0.00268276	0.000147791	0.0300323	-0.00103376	-0.0104473	0.00289855	0.00576712	-0.00249226	-0.0148439	-0.00827158	0.00194915	-0.00514934	-0.0006243	-0.00282482	0.00473463	-0.00277049	-0.00276807
HMR_0537_f	0.128578	0.00117313	0.0286138	0.0229574	-0.0124533	0.162274	-0.00512331	0.0024663	-0.00448438	0.00826374	-0.0232522	-0.0156365	0.0760561	0.154715	0.019171	0.0130417	-0.00117313	0.100236	-0.00265361	-0.0310267	0.00423532	0.0281801	-0.00937118	-0.0550901	-0.0656106	0.00235947	-0.00482194	-0.00562207	-0.0113723	0.0206797	-0.00740752	-0.00701468
HMR_0538_f	0.00261022	0.000191797	0.00022099	-0.000190983	-0.000463759	0.000947486	0.000231061	-0.00187124	-0.000329287	0.000403604	-0.000285003	-8.23411e-05	0.00162	0.00315361	-0.00036058	0.000203989	-0.000521	0.00225273	7.73077e-05	-0.00109899	7.77043e-07	0.000681259	3.54828e-06	-0.0012829	-0.00164666	-0.00170789	6.13406e-05	-0.0025975	-0.000830522	0.000112659	-7.77043e-07	-2.48214e-05
HMR_0539_f	-2.81077e-05	3.20284e-05	3.87597e-05	2.11162e-05	7.52821e-06	1.01929e-05	2.39973e-05	-4.04774e-05	-2.26131e-05	-1.56823e-06	2.63341e-05	9.86127e-06	-0.000389837	4.49805e-05	-0.00214871	3.18448e-06	1.26929e-05	1.56823e-06	2.60091e-05	-3.45244e-05	3.41008e-05	-9.18514e-06	-1.94514e-05	-0.00239229	3.47628e-05	-8.32736e-05	-0.000761051	-0.0035402	-3.717e-06	-9.25732e-05	3.76622e-05	-1.714e-05
HMR_0540_f	2.02169e-05	2.89903e-05	1.71948e-05	2.89548e-05	-4.59342e-05	-0.00167235	2.50899e-05	-1.74374e-05	1.96079e-05	2.52622e-05	-2.76829e-05	-0.000689447	-0.00015048	-0.00030497	-3.72345e-05	-1.67382e-05	3.73223e-06	1.76498e-05	1.02224e-05	-0.000101659	-0.00104819	-0.00126768	1.12166e-05	1.76393e-05	1.73152e-05	-6.82811e-06	1.7812e-05	2.30924e-05	-3.73223e-06	-0.00225582	2.67433e-05	-0.000428739
HMR_0541_f	0.00610412	8.63248e-05	0.00156583	0.00120654	-0.000681342	0.00757945	-0.00025295	0.000192157	-0.000213354	0.000192037	-0.00126669	-0.000936142	0.00334719	0.00705567	0.000799913	0.000668474	-8.63248e-05	0.00501672	-0.000644935	-0.00184083	0.000277866	0.00153356	-0.000563482	-0.00295458	-0.00150144	0.00019624	-0.000214202	-0.000272133	-0.000782307	0.000971117	-0.000361344	-0.000385425
HMR_0542_f	-0.00472642	3.76247e-05	3.94721e-05	3.42309e-05	-0.000427449	-0.000415578	3.73076e-05	2.74135e-05	5.19402e-05	-0.00254136	5.87962e-05	-0.000655531	5.25374e-05	7.07537e-05	-8.20936e-05	3.76182e-05	-0.0045835	-0.0020844	3.61916e-05	-2.41215e-06	1.21097e-05	-0.00475738	-0.000975482	3.73223e-05	-0.000418746	-0.0010873	2.41215e-06	3.38036e-05	-0.0022406	-0.0039314	7.05875e-06	-0.00470704
HMR_0543_f	-0.00177874	-0.00172921	-1.95679e-05	-0.00179868	-5.26395e-07	-0.000121107	-0.00028031	1.13791e-05	-1.18867e-05	-1.82193e-06	1.62937e-05	-2.77396e-05	4.27297e-06	3.14486e-05	-0.00457159	2.19019e-05	-5.46785e-06	8.5869e-06	3.31152e-06	8.34336e-06	1.23298e-05	-0.00223857	5.26395e-07	-0.000467217	1.81522e-05	2.539e-05	1.46318e-05	1.3968e-06	-0.00188595	-2.67828e-05	1.48937e-05	1.34249e-05
HMR_0544_f	3.6633e-05	-0.00338939	-0.00430387	-0.000147965	-2.21732e-05	4.96666e-06	2.60722e-05	2.05703e-05	2.57303e-05	-1.83988e-05	1.73117e-05	2.40174e-05	3.91085e-06	-0.000685928	-3.31998e-05	1.86139e-05	-0.00159983	-0.000909002	2.30383e-05	1.9219e-05	-5.87784e-05	-0.00130081	2.48713e-05	1.15123e-05	-3.91085e-06	3.56429e-05	-1.13081e-05	2.05097e-05	-0.000119304	-1.50568e-05	-0.000203664	5.17473e-06
HMR_0553_f	0.482115	0.427425	0	0	0	0	0	0.389569	0	0	0	0	0.607641	0.622919	0.78707	0	0	0.462479	0.373411	0	0	0	0	0	0	0	0.358458	0	0	0	0	0
HMR_0561_f	0.527757	0.422871	0	0	0	0	0	0.384639	0	0	0	0	0.57781	0.645789	0.63299	0	0	0.467294	0.362933	0	0	0	0	0	0	0	0.362114	0	0	0	0	0
HMR_0579_f*	0.0958336	0.00246617	0.00995937	0.0235911	0.0910853	0.431757	-0.0900696	0.00920736	-0.0183821	0.0396407	-0.0415362	0.0242669	0.114423	0.248488	0.0336607	-0.00667007	-0.048696	0.0610319	-0.017448	-0.0499821	-0.0339257	0.0271103	-0.0119416	-0.109315	-0.105914	-0.00246617	-0.0363469	-0.0147622	0.026825	0.0067172	-0.0381984	-0.0426114
HMR_0580_f*	0.0952982	0.00254534	0.0103245	0.0228092	0.090368	0.429107	-0.0900976	0.00923245	-0.0181682	0.0398387	-0.0410001	0.0243755	0.112319	0.245013	0.034056	-0.00735805	-0.0486158	0.0591815	-0.0178619	-0.0494719	-0.0338211	0.026809	-0.0118925	-0.10907	-0.105705	-0.00254534	-0.0360944	-0.0146703	0.0260729	0.0060177	-0.038005	-0.0424922
HMR_0581_f*	0.0824049	-0.00142942	0.00609987	0.0158099	0.0806643	0.396689	-0.0908767	0.00479462	-0.0229928	0.0335749	-0.0445086	0.0189965	0.0995287	0.223555	0.033248	0.000201451	-0.0512947	0.0521022	-0.0248094	-0.0603204	-0.0372163	0.0219487	-0.0145952	-0.113832	-0.10951	0.0225144	-0.0384572	-0.0168916	0.0120047	-0.000201451	-0.04719	-0.0469348
HMR_0582_f*	0.064455	-0.58746	0.0260276	0.0361385	-0.58746	0.397641	-0.0700207	0.0225356	-0.0106349	0.0560166	-0.58746	-0.58746	0.131136	0.201239	0.0459041	0.0276809	-0.58746	0.0756016	-0.00262862	-0.58746	-0.0199578	0.0226868	0.00262862	-0.58746	-0.58746	0.0528599	-0.0135826	-0.00989844	0.00716113	0.0187216	-0.0232615	-0.0290997
HMR_0584_f*	0.0546167	-0.000721763	0.00626777	0.0181707	0.0924645	0.35772	-0.10751	0.00614021	-0.0256725	0.0385391	-0.049431	0.0230782	0.109682	0.191063	0.0298544	-0.0116913	-0.0594945	0.0396579	-0.0262154	-0.0595028	-0.0420248	0.00587067	-0.0170488	-0.125027	-0.121216	0.0132147	-0.0454395	-0.0291811	0.0194816	0.000721763	-0.0469352	-0.0511167
HMR_0586_f	0	0	0	0	0	0	0	0	0	0	0	0	0	0	0	0.00363201	0	0	0.00119842	0	0	0	0.00493888	0	0	0	0	0	0	0	0	0
HMR_0588_f	-0.0266673	0.0284117	0.00206352	0.0417659	0.163641	0.336485	0.0653325	-0.0382	-0.0241084	0.00993999	-0.040702	-0.00520665	0.0606208	0.0285693	0.15469	-0.000993015	-0.0222708	0.0270908	0.114735	-0.0305722	-0.033753	-0.126032	0.144623	0.000993015	-0.081328	-0.0075436	-0.104511	-0.0257597	0.0791476	0.0596791	-0.0375594	-0.021588
HMR_0589_f*	-0.0264818	0.0304801	0.00238089	0.0419912	0.162442	0.326908	0.0636825	-0.0371789	-0.0239204	0.0111104	-0.040317	-0.00428436	0.0611856	0.022062	0.147769	-0.00084278	-0.0216357	0.0258035	0.117451	-0.0289429	-0.0344998	-0.125632	0.147071	0.00084278	-0.0797324	-0.00919773	-0.104832	-0.0254003	0.0779769	0.0613207	-0.0363898	-0.0209308
HMR_0590_f	-0.00251644	0.00578822	0.00029164	0.0252903	0.0930152	0.190073	-0.00332967	-0.0240323	-0.0163846	-0.000699435	-0.0224926	-0.000360097	0.0365489	-0.00727435	0.198702	0.0446668	0.0140654	0.0066992	0.0895492	-0.00639017	0.0873132	-0.0836919	0.08574	-0.00029164	-0.0599782	-0.0162309	-0.00459745	0.0615387	0.0571804	0.047264	-0.0248872	-0.0219203
HMR_0591_f	-0.00708116	0.000243495	-0.00520814	0.0134042	0.0570042	0.116231	0.0159151	-0.0250813	-0.0168779	-0.000243495	-0.0187438	-0.0155449	0.0663646	0.0305825	0.124086	0.0260274	0.00586224	0.00526972	0.0544374	-0.00794024	0.0533307	-0.0616293	0.0520518	-0.00942382	-0.0457204	-0.0141767	-0.0429763	0.0250249	0.034288	-0.0927598	-0.0275979	-0.0164507
HMR_0592_f*	-0.0093837	0.0167208	-0.00699926	0.0403449	0.209465	0.53278	-0.0627884	0.0523749	-0.044348	0.10069	-0.0352105	0.0843207	0.153757	0.187984	0.0539761	-0.00321919	-0.0633172	-0.0347448	-0.00587568	-0.00144094	0.0180648	0.00144094	0.0047467	-0.103383	-0.11243	0.0125518	-0.0667717	-0.0254324	0.0908865	0.0118005	-0.0359428	-0.0421214
HMR_0593_f	0.124725	0.00698306	0.0437692	0.00934998	-0.00915728	-0.00868503	0.104589	-0.0293332	-0.00455053	-0.022746	-0.0325232	-0.00689265	0.115325	0.118236	-0.0195467	-0.000641532	-0.000888287	0.0127365	0.113358	-0.0256572	0.181387	0.0169748	-0.0101167	0.0197473	-0.00509485	0.000641532	-0.0462681	0.142889	0.0335545	0.0276429	-0.0281927	-0.0259166
HMR_0594_f	0.541742	0.439261	0	0	0	0	0	0.407318	0	0	0	0	0.614026	0.681792	0.678945	0	0	0.506857	0.390374	0	0	0	0	0	0	0	0.382189	0	0	0	0	0
HMR_0596_f	-0.0565914	0.0867701	-0.00178455	0.0355252	0.401027	0.492195	-0.00469722	0.0158238	-0.00616009	0.0927878	0.00178455	0.0921528	0.130442	-0.0340433	0.0174446	-0.00689934	-0.00274171	0.0240517	0.168265	-0.0279399	-0.0481918	-0.034646	0.162579	0.0120247	-0.00977848	-0.025947	-0.0549337	-0.0327099	-0.0187813	0.00444538	-0.0279081	0.00235945
HMR_0597_f*	0.0211383	0.0220285	-0.00495287	0.0296979	0.129812	0.265164	0.0442231	-0.034945	-0.0270731	0.00495287	-0.0398751	-0.00810628	0.0404926	0.00968947	0.109141	-0.00809699	-0.0249273	0.0112456	0.0948983	-0.0262083	-0.0352567	0.0337806	0.122792	-0.00615384	-0.0688287	-0.0189101	-0.0796964	-0.0270697	0.0573439	0.0478234	-0.0328403	-0.0217458
HMR_0598_f	0.0580215	-5.71691e-05	-0.00709316	0.0118123	0.0623505	0.133409	-0.0101611	-0.0233346	-0.0203031	-0.0075661	-0.023915	-0.00713537	0.0170558	-0.00957024	0.146043	0.0230686	5.71691e-05	-0.00106857	0.0603931	-0.0092962	0.053603	0.0453334	0.0519429	-0.00802175	-0.0480102	-0.0216798	0.0260961	0.0361956	0.0307317	0.0240085	-0.0231334	-0.0237958
HMR_0599_f	0.0438868	-0.00134075	-0.0110877	0.00720218	0.050644	0.106933	0.00715722	-0.0277226	-0.0235968	-0.00653624	-0.0242822	-0.0199828	0.0512744	0.0279828	0.114068	0.0147489	-0.00526491	0.00134075	0.0486432	-0.0107908	0.0384992	0.0316292	0.0374002	-0.0156373	-0.0450728	-0.0229501	-0.022723	0.0151085	0.0205288	-0.090318	-0.0293013	-0.0230974
HMR_0600_f	0.107291	0.0132116	0.0497507	0.0094685	-0.0209217	-0.0225394	0.0867612	-0.0294356	-0.00316346	-0.0267882	-0.0326777	-0.011156	0.108543	0.0976149	-0.0267363	-0.00116476	0.00185047	0.00116476	0.164108	-0.0284206	0.208066	0.0321801	-0.00876408	0.0147382	-0.0094085	-0.00458098	-0.0512932	0.125723	0.0185552	0.0300739	-0.0313331	-0.0145855
HMR_0601_f	0.125189	0.00674023	0.0429697	0.00909701	-0.00839227	-0.00811663	0.104712	-0.0283986	-0.00371751	-0.0218902	-0.0314839	-0.00615262	0.114942	0.118319	-0.0188292	-0.000671224	-0.0011156	0.0130043	0.112268	-0.0247061	0.180444	0.0174177	-0.00940098	0.0193847	-0.00434817	0.000671224	-0.0456985	0.143313	0.0340561	0.0282927	-0.0272136	-0.0257427
HMR_0602_f	0.547975	0.444867	0	0	0	0	0	0.411383	0	0	0	0	0.615684	0.679934	0.680938	0	0	0.505484	0.392449	0	0	0	0	0	0	0	0.387398	0	0	0	0	0
HMR_0604_f*	-0.0549716	0.0856985	0.000796254	0.0363241	0.416025	0.505929	-0.0038825	0.0217595	-0.000796254	0.0987728	0.00939052	0.101764	0.141045	-0.0299853	-0.0606921	-0.00349263	0.00121512	0.0299429	0.156915	-0.0281477	-0.0427986	-0.022243	0.146367	0.0172903	-0.00414604	-0.0185603	-0.0444254	-0.0299226	-0.0364726	-0.00248765	-0.0259539	0.00554115
HMR_0605_f	0.239927	0.00403018	0.0542823	0.000900048	-0.0506328	-0.0514975	0.0792552	-0.0219955	0.00938121	-0.0230796	-0.0304473	-0.0113231	0.047817	0.0442293	-0.0302674	-0.000900048	-0.026274	0.00659007	0.0548259	-0.0250916	0.522925	0.0118214	-0.0252945	0.0214385	0.0102248	-0.00272477	-0.0411125	0.233173	0.0238962	-0.00148242	-0.0244372	-0.0176663
HMR_0607_f	0.00728369	0.0343677	-0.00711151	0.0481116	0.413079	0.775351	-0.102231	0.051057	-0.0115914	0.119652	-0.030353	0.123861	0.191049	0.297897	-0.00215892	0.00215892	-0.0512205	-0.00448667	0.0027932	-0.016423	-0.0474116	0.0579779	0.0106738	-0.0962578	-0.0872596	-0.00779419	-0.0221638	-0.0197156	0.0966923	0.0249124	-0.0256336	-0.0376489
HMR_0610_f*	-0.00803132	0.0354295	-0.00492997	0.0336689	0.189455	0.409112	-0.115894	0.0874894	-0.0468534	0.114284	-0.0259512	0.104372	0.21819	0.148227	0.00141756	-0.0116178	-0.057001	-0.0750031	0.0375309	0.0291624	-0.0314584	0.0416079	0.00832193	-0.0841256	-0.0872712	-0.00427605	-0.0965055	-0.0752799	0.061305	0.00787218	-0.00254001	-0.00141756
HMR_0613_f	0.0371418	0.0199164	0.0345589	0.000150377	-0.0946306	0.0534842	0.0057344	0.00377363	-0.0418798	0.0218104	-0.0404638	-0.000150377	0.0596683	-0.0846502	0.122735	0.0108188	-0.0128202	-0.0417279	-0.00946674	-0.735543	0.00201161	-0.735543	-0.0244386	-0.00182033	0.00971103	0.0276364	-0.0423855	0.00161802	-0.00276115	0.00464929	-0.735543	-0.011365
HMR_0614_f*	0.00548707	0.026245	-0.00134729	0.021516	0.106717	0.224529	-0.00104147	-0.0193007	-0.0262528	-0.00731683	-0.0267167	-0.00683688	0.0211012	0.0461909	0.231571	0.0128513	-0.0185064	0.0306728	0.0938503	-0.00118655	0.0309602	-0.0302043	0.0325258	-0.00911288	-0.0412503	-0.027296	-0.0663506	0.0256565	0.0159366	0.00104147	-0.0189879	-0.0338392
HMR_0615_f	0.00556928	0.0182877	-0.00735385	0.0140169	0.0851473	0.175387	0.00976913	-0.0255991	-0.0297007	-0.0084568	-0.028571	-0.0190886	0.0459186	0.0700569	0.178511	0.00643771	-0.0211956	0.0249456	0.0750151	-0.00556928	0.0220293	-0.0285947	0.0237132	-0.0169859	-0.0422013	-0.0293221	-0.0800843	0.00949226	0.00906672	-0.0857715	-0.026889	-0.0335837
HMR_0616_f	0.00459811	0.0186226	-0.00713855	0.0145445	0.0854278	0.175086	0.010437	-0.0252372	-0.0293402	-0.00795296	-0.0280992	-0.0187989	0.0416188	0.0705163	0.17865	0.00731784	-0.0204576	0.0248646	0.0760802	-0.00459811	0.0230585	-0.0295883	0.0246244	-0.0164338	-0.0414537	-0.0292988	-0.0803112	0.0101645	0.00915937	-0.0866143	-0.0263361	-0.0329698
HMR_0622_f*	0.0197044	-0.0716562	0.000221575	-0.0521652	0.00354528	0.000221479	-0.147664	0.000317411	-0.0445057	0.00027517	0.032295	0.0240368	0.468457	0.123122	-0.259841	-0.00593713	-0.00780096	0.000749582	0.0497792	-3.4894e-05	-0.0631717	0.000216262	-0.0644774	-0.186957	-0.012817	-0.0632284	-0.0462123	0.00647841	-0.0811064	0.128851	-0.0222615	3.4894e-05
HMR_0623_f	-0.0385696	0.000501574	-0.0191836	-0.00881981	-0.0322106	-0.012543	0.000591457	-0.183316	0.0281459	0.00220253	-0.0856048	-0.0219654	0.0244202	0.0769567	0.155536	0.0887531	-0.00206021	-0.148124	0.0792604	-0.010447	-0.00116886	-0.065271	-0.00223696	-0.000501574	0.0373478	0.0101373	0.18198	0.065226	0.0317996	0.0259218	0.00460374	-0.0475449
HMR_0625_f*	0.267186	0.0161113	0.00322478	-0.0224437	-0.111722	-0.0845749	0.0415476	0.00915154	0.00695462	0.147566	-0.0171909	-0.0268349	0.371903	0.371324	0.342432	0.0186619	-0.0134955	0.00679021	-0.0898187	-0.00895508	0.12866	-0.0660749	-0.0219878	-0.0202199	-0.00322478	0.00407076	0.0592389	0.203798	-0.0410546	-0.0145541	-0.0109835	-0.0361139
HMR_0627_f*	-0.00979564	7.50706e-06	-0.00979493	4.37683e-06	-3.51833e-06	6.33982e-06	0.128637	-0.0279638	-0.0125408	0.0198543	5.34009e-06	-0.0559625	0.436452	0.273796	0.0457734	6.3892e-06	-2.52401e-06	0.0198538	2.49564e-05	-7.03888e-07	-1.48793e-05	7.03888e-07	3.42726e-06	-0.0287171	-0.00529215	6.23659e-06	-0.151673	-0.0469183	-2.24973e-06	-0.318529	-0.0385294	0.0107668
HMR_0629_f*	0.253036	0.00604166	0.0117879	-0.0020978	0.0168889	0.212229	-0.00508148	-0.0581966	0.114564	-0.0555644	-0.0251767	-0.0294753	0.0305322	-0.023954	0.0524324	0.0882669	0.0393769	-0.0807268	0.0314203	-0.00790514	-0.0192668	0.243918	-0.0322057	-0.00160497	0.0182536	-0.00581346	0.148465	-0.0133078	0.00160497	0.054388	-0.0176684	-0.00673329
HMR_0630_f	-0.00832766	0.171983	0.365176	0.312561	-0.00681548	0.145038	0.0173333	0.00913948	-0.0407372	-0.000826618	-0.0262812	-0.00824333	0.0895794	0.0214662	0.0235994	0.000564855	-0.0202109	0.016946	0.141156	-0.0241842	0.496631	-0.0421715	-0.0223743	0.060319	0.0638619	-0.0220625	-0.0592876	-0.000564855	-0.0502407	0.0141621	-0.053788	-0.0205082
HMR_0632_f*	-0.0744365	-0.0213899	0.0243199	-0.00823093	0.142092	0.0588803	-0.0572584	-0.0254945	0.149638	0.000135568	-0.0438871	-0.0111301	0.0149365	0.0238613	0.106193	0.296068	-0.0913212	0.0221116	0.0118594	-0.0452381	0.218901	-0.103322	-0.0259542	-0.0577336	-0.0533066	-0.00556758	0.178592	0.111166	-0.000135568	0.0884098	-0.0344659	0.0072785
HMR_0633_f*	0.0797321	-0.0161803	-0.0324757	-0.0585003	0.0178129	0.183818	-0.0415321	0.036863	-0.0143806	-0.00231163	0.00231163	-0.012778	0.0650049	0.217827	0.149056	0.0269555	-0.00404765	0.146997	-0.042302	-0.150935	-0.0414794	0.024834	0.024538	-0.0236486	-0.057412	0.145154	0.0574255	0.0300586	-0.0132359	0.0209657	-0.0629751	-0.00747105
HMR_0634_f*	-0.0110783	-0.0111	0.00039531	0.000425081	0.0540048	-0.0102623	0.0578134	0.00042487	-0.16086	-0.0681068	-0.0110607	-0.0180552	0.00652065	-0.000382043	0.200902	0.194967	-0.0110663	-0.144692	0.0717207	0.000391029	0.0482992	-0.0110616	-0.011073	-0.00780167	-0.0105009	0.000382043	-0.0974072	0.0352813	0.000430779	-0.036046	0.0368118	0.000427043
HMR_0635_f*	-0.0103997	0.0207354	0.00251057	0.0206046	0.106989	0.147123	0.026589	0.0525609	-0.0114122	0.187905	-0.0169092	0.224829	0.00957577	-0.00621547	-0.128808	0.120542	0.113912	-0.0788737	0.0772112	-0.141286	-0.125473	-0.279189	0.0216891	-0.0687921	-0.0282804	-0.0210034	0.0290698	-0.148567	-0.013746	0.0219741	-0.115071	-0.00251057
HMR_0636_f*	-0.0169277	0.00883178	-0.0163655	-0.0142182	-0.106712	0.158115	-0.00377544	-0.0676266	-0.0217533	0.0107035	-0.084	0.011551	0.225533	0.0571573	-0.104093	0.17164	-0.00173968	-0.0164333	0.0740462	0.000206713	-0.0508115	0.188205	-0.00210129	-0.00810039	-0.000206713	0.0215616	0.297697	0.0458227	0.360243	0.0211261	0.0177136	-0.0317335
HMR_0638_f*	0.203446	-0.0133906	0.0468588	-0.00534045	-0.171088	-0.0995556	0.00289739	7.94754e-05	-0.00212355	0.105616	-0.0140422	-0.00178731	0.327739	0.305374	0.353298	0.00191258	-0.0047135	0.0456108	-0.0143923	-0.00824802	0.0621132	-0.0668276	0.00532222	-0.0312049	0.00779024	0.0397338	-7.94754e-05	0.136644	-0.0481437	-0.0136686	0.00736263	-0.00574256
HMR_0640_f	0	0	0	0	0	0	0	0	0	0	0	0	0	0	0	0	0	0	0	0	0	0	0	0	0	0	0	0	0	0	0	0
HMR_0641_f	-0.00073024	0.293576	-0.129093	-0.129093	-0.0250368	-0.0241402	-0.0424039	0.0270276	-0.013851	0.0712698	0.00420956	0.0289311	-0.129093	-0.129093	0.217942	0.00395841	-0.0410909	0.0751457	0.334313	0.0676201	-0.0343983	-0.129093	0.0900141	0.00397542	-0.0272366	0.283773	-0.0699477	-0.0152892	0.00073024	-0.0269972	0.071767	0.0621804
HMR_0642_f*	0.142163	0.00310617	0.00552464	-0.00268254	0.0271008	0.226211	-0.0178536	-0.0575397	0.0729359	-0.0578598	-0.0271735	-0.0323104	0.00458029	-0.031869	0.0836881	0.0721013	0.0294135	-0.0713042	0.0334627	-0.00761922	0.00268254	0.114141	-0.034459	-0.00734282	0.00612845	-0.0187665	0.0785874	-0.00296212	-0.00663207	0.0322623	-0.0233172	-0.0199096
HMR_0643_f*	-0.0318003	0.128728	0.269605	0.234054	0.00329501	0.149822	-0.00675956	-0.00329501	-0.0308903	-0.00504437	-0.0384905	-0.0156583	0.0772502	0.0189212	0.0154468	0.012927	-0.0453635	0.00914177	0.116356	-0.0347993	0.489582	-0.0629288	-0.0299436	0.0255519	0.0303249	-0.0274726	-0.0492775	0.00905447	-0.0504346	0.023342	-0.0586009	-0.0214105
HMR_0644_f	-0.0358207	0.132127	0.26672	0.232776	0.00487131	0.159321	-0.00907017	-0.00487131	-0.032618	-0.00648932	-0.0428907	-0.0182177	0.0844747	0.0227958	0.0198072	0.0167101	-0.0509753	0.0116328	0.122003	-0.0431138	0.460923	-0.0726816	-0.0344931	0.026303	0.031082	-0.0290124	-0.0547363	0.0106689	-0.0564221	0.0252531	-0.0670127	-0.0242125
HMR_0645_f*	-0.0127299	0.150104	0.265703	0.235221	-0.00121056	0.244336	0.00624153	0.0206514	-0.0748067	0.0208122	-0.0389738	0.0134968	0.0994208	0.0453934	-0.0135573	-0.019806	-0.0147428	0.0283663	0.111639	-0.095433	0.194056	-0.134422	-0.0291082	0.0260186	0.0382749	-0.0243491	-0.0921365	-0.0606259	-0.0807805	0.00121056	-0.105959	-0.0368464
HMR_0646_f*	-0.0129559	0.148511	0.264288	0.233749	-0.000860346	0.244923	0.0058109	0.0203524	-0.0739215	0.0208728	-0.0386917	0.0137623	0.0981698	0.0446612	-0.0143148	-0.0193508	-0.014515	0.0278614	0.10998	-0.0947839	0.190801	-0.133384	-0.0289288	0.0247631	0.0371938	-0.0243763	-0.0907871	-0.0607465	-0.0799478	0.000860346	-0.10485	-0.0366995
HMR_0647_f	-3.00668e-06	1.28732e-06	-1.65252e-06	2.71556e-06	3.52466e-06	-1.08697e-05	1.09638e-06	1.65761e-06	3.03222e-07	-5.37331e-06	1.74442e-07	1.61814e-06	2.14202e-06	2.16178e-06	-9.20115e-06	1.97968e-06	-2.36758e-06	1.16324e-06	-1.93332e-05	3.73226e-06	-2.0239e-06	2.12184e-06	-3.81487e-06	-1.74442e-07	-1.82886e-05	-7.89019e-06	1.87933e-06	-8.2963e-07	2.54746e-06	-1.80577e-06	-3.22096e-07	-4.8288e-07
HMR_0648_f*	0.00414472	-0.00550795	-0.0123403	-0.0275147	-0.0812675	0.161338	0.0124999	-0.0332594	-0.0226034	-0.00377615	-0.0455652	0.00460353	0.217384	-0.00538994	-0.0871056	0.17157	-0.0081783	0.0360423	0.00193882	0.00149479	-0.054483	0.0909054	-0.00843954	-0.0288485	-0.034641	0.0129952	0.267721	0.0231083	0.316972	0.0109714	-0.000153733	0.000153733
HMR_0649_f*	0	0	0	0	0	0.770299	0	0	0	0	0	0	0.823682	0	0	0.780092	0	0.684614	0	0	0	0	0	0	0	0	0.871199	0	0.917296	0	0	0
HMR_0651_f*	-0.0243585	0.0506705	0.0156998	0.0296559	0.117367	0.233636	-0.0170817	0.000915492	-0.0189821	-0.0038659	-0.0114854	-0.000915492	0.0238898	0.0986225	0.400908	0.03516	-0.00968992	0.0677967	0.112243	0.02617	0.0995436	-0.0847207	-0.00130466	-0.00566057	-0.0201026	-0.024204	-0.0888294	0.0827849	0.000991857	-0.0178204	-0.00291236	-0.0369459
HMR_0653_f	1.6759e-05	2.07203e-05	5.81819e-07	1.3713e-05	-6.31818e-06	-5.60749e-06	1.75703e-05	1.99696e-05	-5.81819e-07	1.22333e-05	-0.00049644	-0.000248094	1.90831e-05	2.1107e-06	-0.000421883	-1.03321e-05	-1.27676e-05	-0.000220385	-0.000228345	-0.000392183	5.00414e-06	6.76182e-06	-6.35565e-06	-1.99566e-06	-5.76739e-06	1.38333e-05	1.37768e-05	1.49138e-05	2.2239e-05	1.1097e-05	-0.000103435	-0.000133335
HMR_0654_f	-1.84706e-06	1.85671e-06	1.24912e-05	1.39752e-05	9.14269e-06	-7.6031e-07	5.00127e-06	1.37176e-05	-1.68992e-06	9.67793e-06	2.47328e-07	-0.000235875	-0.000232942	-0.000129561	-8.16882e-05	-0.000107821	-0.000246621	-0.000236934	-0.000137493	-0.000131204	1.04924e-05	1.56019e-06	4.56966e-07	4.33632e-06	9.64327e-06	-2.47328e-07	8.48649e-06	3.21789e-06	1.25423e-05	-9.74978e-06	-0.000251863	-3.57294e-05
HMR_0657_f	-4.04172e-06	1.01875e-05	9.60802e-06	-2.12866e-06	4.92006e-06	9.3895e-06	1.0819e-05	4.81202e-06	6.07095e-06	4.92559e-06	-1.29017e-05	3.38525e-06	-5.86552e-06	-0.000169275	-0.000451523	-0.000144953	-2.49586e-05	-0.00025695	-1.83216e-08	-9.12052e-05	1.12831e-05	1.11553e-05	5.41412e-06	-1.85671e-06	9.14673e-07	1.14771e-06	4.35788e-06	-1.41784e-06	-2.71157e-06	1.83216e-08	-0.000227511	-6.63983e-05
HMR_0660_f	0.136533	0.00551173	0.00866537	0.00118098	0.0250589	0.190052	-0.00459838	-0.0499622	0.0715075	-0.0478603	-0.0198585	-0.0290018	0.0248563	-0.0156185	0.0737865	0.0705786	0.033597	-0.0619088	0.0308648	-0.00290759	0.00748818	0.118093	-0.027236	-0.00419598	0.0104992	-0.0115834	0.0618283	-0.00216457	-0.00118098	-0.0240756	-0.0197467	-0.0172603
HMR_0663_f	0.109794	0.0150186	0.0621996	0.0115879	-0.0227706	-0.0409286	0.0869938	-0.0385344	-0.0081324	-0.0330342	-0.0404097	-0.0169389	0.0941899	0.109434	-0.0569173	-0.00692852	-0.00609351	0.0133447	0.130347	-0.040663	0.161613	0.0320702	-0.0360641	0.0175902	0.00280664	-0.00280664	-0.0453118	0.119793	0.0112621	0.00575316	-0.04839	-0.0349566
HMR_0665_f	0.230032	0.00427418	0.0530256	0.00124845	-0.0486641	-0.0502467	0.0781835	-0.0213591	0.00805655	-0.0223304	-0.029661	-0.0109097	0.0454682	0.0420482	-0.0308853	-0.00124845	-0.0243818	0.00618816	0.0535159	-0.0233478	0.537648	0.0128264	-0.0241394	0.0207968	0.00995347	-0.00339958	-0.0393951	0.230818	0.0216897	-0.00150602	-0.0231789	-0.0170996
HMR_0667_f*	0.152665	-0.00076626	0.0541491	0.000695799	-0.0406084	-0.0523974	0.0985086	-0.0363307	-0.00456706	-0.0361841	-0.0348425	-0.0190649	0.102587	0.119177	-0.0409271	-0.00340297	-0.000478473	0.000478473	0.118399	-0.0400469	0.348751	0.0603162	-0.0340266	0.0219732	0.00675329	0.000620877	-0.0435713	0.180066	0.00524707	0.022336	-0.0440673	-0.0324998
HMR_0668_f	0.103699	0.0105638	0.0522804	0.00831397	-0.0201961	-0.0340169	0.0750292	-0.0342394	-0.00777103	-0.0298149	-0.0324715	-0.015752	0.0882614	0.102609	-0.0397037	-0.00585672	-0.00601382	0.00950726	0.114976	-0.0363599	0.16591	0.0299979	-0.0297097	0.0147008	0.00149565	-0.00149565	-0.0396246	0.113358	0.0117111	0.00886162	-0.0411702	-0.0311402
HMR_0669_f	0.158818	-0.000639136	0.0576644	0.000777047	-0.0439338	-0.0568645	0.103731	-0.0389299	-0.00439021	-0.038874	-0.0376352	-0.0204197	0.107728	0.124638	-0.0443491	-0.00286092	-0.000501419	0.000501419	0.123887	-0.0433312	0.349093	0.0639441	-0.0367036	0.023658	0.00738775	0.000774678	-0.0470927	0.186523	0.00573705	0.0240296	-0.0476933	-0.0347627
HMR_0670_f	0.121761	0.00645267	0.0421465	0.00872655	-0.0101986	-0.0104718	0.100513	-0.0287439	-0.00513868	-0.0226411	-0.0299227	-0.00724708	0.111171	0.112636	-0.0185641	-0.00056342	-0.00133584	0.010586	0.111617	-0.0250861	0.183186	0.0583452	-0.0135183	0.0188849	-0.0045934	0.00056342	-0.0412431	0.140192	0.031313	0.0288511	-0.0274314	-0.025305
HMR_0671_f	0.121003	0.00113144	0.0419948	0.00866808	-0.0105022	-0.0109629	0.0994434	-0.0290238	-0.00452807	-0.0228793	-0.0307568	-0.0078099	0.110207	0.112672	-0.0185056	-0.000515142	-0.00126307	0.0100374	0.111957	-0.0254003	0.18349	0.052441	-0.0102706	0.0189505	-0.0044162	0.000515142	-0.0434527	0.139206	0.0306133	0.0290109	-0.0276468	-0.0251411
HMR_0672_f	0.125892	0.00617727	0.0417938	0.00853553	-0.00767925	-0.00764221	0.10492	-0.0272243	-0.0028375	-0.0208911	-0.0303623	-0.00515748	0.114954	0.118465	-0.0180593	-0.000739753	-0.00160038	0.0135796	0.110129	-0.023558	0.178831	0.0177015	-0.00863743	0.0187912	-0.00323718	0.000739753	-0.0450865	0.144011	0.0346742	0.0286388	-0.025974	-0.0253085
HMR_0673_f*	0.190082	-0.013284	0.0441711	0.00150382	-0.0220727	-0.0317095	0.119791	-0.0226207	0.00486465	-0.021752	-0.0345246	-0.00150382	0.137174	0.155355	-0.0387223	-0.00740386	0.00293086	0.0159588	0.0540206	-0.0199713	0.228905	0.0038595	-0.0229601	0.0228479	0.0152378	-0.00960327	-0.0421634	0.218327	0.0318414	-0.00314102	-0.0216134	-0.0229189
HMR_0674_f	0.180895	-0.0129675	0.0429389	0.0014897	-0.0215744	-0.0297637	0.115155	-0.0221132	0.00480555	-0.0212923	-0.0338335	-0.0014897	0.131438	0.148547	-0.0379998	-0.00698416	0.00285988	0.0155793	0.0522334	-0.0196873	0.216658	0.00382183	-0.0224819	0.0223082	0.0148734	-0.00910885	-0.0414266	0.206954	0.0310202	-0.00293692	-0.0211015	-0.022441
HMR_0675_f	0.126559	-0.00601185	0.0357908	0.00740556	-0.00304697	-0.00343864	0.104217	-0.0212412	0.00151718	-0.0154055	-0.0315902	-0.000464685	0.115926	0.118641	-0.0209444	-0.00558798	0.000464685	0.0163632	0.0623799	-0.0179627	0.145663	-0.00175501	-0.00431649	0.0191339	0.00177635	-0.00865829	-0.0443767	0.143867	0.0369434	0.00592994	-0.0200936	-0.0196535
HMR_0676_f	0.125745	-0.0057283	0.0358604	0.00727874	-0.00278221	-0.00965454	0.103756	-0.021077	0.001666	-0.0151527	-0.0316362	-0.000584959	0.115567	0.118104	-0.0207411	-0.0110232	0.000584959	0.0164864	0.0625616	-0.0174939	0.145236	-0.00389978	-0.00394316	0.0192202	0.00214589	-0.0098599	-0.0441085	0.143644	0.0306803	0.00622424	-0.0237078	-0.0193063
HMR_0677_f	0.130418	-0.000868378	0.0439133	0.00980225	-0.00137308	-0.0117343	0.0946805	-0.017996	0.00339618	-0.0138006	-0.0286795	0.00200236	0.114648	0.129615	-0.0276324	-0.00622851	0.000315847	0.0239806	0.0579646	-0.0154227	0.138553	-0.00626778	-0.0105099	0.0178493	0.0112341	-0.00713092	-0.0347053	0.13923	0.0358185	-0.000315847	-0.0180044	-0.0194277
HMR_0678_f	0.128137	-0.00621238	0.036685	0.00783456	-0.00244137	-0.00228152	0.106648	-0.0218759	0.00147498	-0.0157236	-0.0324672	-0.000415382	0.118534	0.121477	-0.0206184	-0.0052622	0.000415382	0.0169206	0.0639706	-0.0186324	0.147496	-0.014663	-0.00405764	0.0196771	0.00120012	-0.00843368	-0.0457607	0.145347	0.0384735	0.00605048	-0.0208038	-0.020177
HMR_0679_f*	0.115768	-0.000197496	0.0530531	0.00129909	-0.0377193	-0.0484817	0.0951941	-0.0343019	-0.00342287	-0.0346766	-0.0307189	-0.0178433	0.0501898	0.0656758	-0.0370981	-0.00166824	0.000197496	0.000956304	0.116156	-0.0389445	0.334814	0.0607688	-0.0324573	0.0223901	0.00717553	0.00299756	-0.0416358	0.168803	-0.0264944	0.0255322	-0.0442084	-0.0309361
HMR_0680_f	0.121387	-0.000230292	0.05615	0.00142288	-0.0404017	-0.0520167	0.100109	-0.0366061	-0.00337041	-0.0370194	-0.0328434	-0.018924	0.0530236	0.0694279	-0.0396856	-0.00135303	0.000230292	0.00101195	0.121805	-0.0418154	0.340158	0.0642258	-0.0346894	0.0238211	0.00764936	0.00315705	-0.044709	0.176358	-0.0282619	0.0274016	-0.0475059	-0.0331594
HMR_0681_f	0.096519	0.00709596	0.0440745	0.00947456	-0.0152238	-0.0171655	0.0874097	-0.0311277	-0.00410543	-0.0257378	-0.0282249	-0.0126318	0.0510695	0.0565958	-0.0169048	0.000702726	-0.000702726	0.00556613	0.117026	-0.033137	0.209854	0.0585819	-0.0103663	0.0203698	-0.00172962	0.00234633	-0.0432619	0.121962	-0.0116126	0.0332752	-0.0385946	-0.0257443
HMR_0682_f	0.0981497	0.0105425	0.0489597	0.0128784	-0.012935	-0.0151295	0.094173	-0.02872	-0.00118364	-0.0234712	-0.0295875	-0.0125616	0.0528455	0.0602344	-0.0196836	0.000661073	-0.000661073	0.00638777	0.123968	-0.0356883	0.204189	0.0588439	-0.00768982	0.0241194	-0.000972	0.00474124	-0.0511874	0.121743	-0.00927354	0.0376918	-0.0372855	-0.0299567
HMR_0683_f	0.0816889	0.0122105	0.0530421	0.0103093	-0.016235	-0.0289614	0.0749585	-0.0302643	-0.00466081	-0.0267786	-0.0269166	-0.0129279	0.0470896	0.0608981	-0.0334591	-0.00242906	-0.00315421	0.0111652	0.116103	-0.0335984	0.174003	0.0332814	-0.0244789	0.0170778	0.00387905	0.00242906	-0.036126	0.108832	-0.0163409	0.0167789	-0.0394021	-0.028022
HMR_0684_f	0.0892576	0.007875	0.0493524	0.0108805	-0.0164211	-0.0180384	0.0981598	-0.0345729	-0.00442693	-0.0286213	-0.0318614	-0.0249753	0.0584179	0.0640192	-0.0178635	0.000807553	-0.000807553	0.00714554	0.129815	-0.0375975	0.21114	0.0230508	-0.0112359	0.0229761	-0.00505283	0.00305939	-0.05126	0.125333	-0.0125455	0.0373062	-0.0437301	-0.0290867
HMR_0709_f	0.147687	-0.0212014	-0.0156732	-0.022425	0.383223	0.568354	-0.0250347	0.0492222	0.000721267	0.0469984	-0.0233889	0.0764583	0.317579	0.506916	0.26107	-0.0281197	-0.0233756	0.192046	0.230839	-0.0267914	0.119259	0.385763	-0.0237883	-0.0450623	-0.0318303	0.00482302	-0.000721267	-0.0221448	0.0624142	-0.00895569	-0.0131546	-0.0457694
HMR_0710_f*	0.0646938	-0.0172826	0.0103724	-0.00808025	-0.0309461	0.0470044	0.0465993	0.028462	0.0226672	-0.00177386	-0.00965041	0.05474	0.26061	0.894797	0.297574	-0.0165094	-0.00242626	0.481884	-0.0219212	-0.00818017	0.021875	-0.0427428	0.063327	-0.00435349	-0.0135789	0.0269005	-0.0169575	0.421534	0.00177386	-0.014794	-0.0386016	-0.012195
HMR_0712_f*	0.108508	-0.0318669	0.018512	-0.0147223	-0.0580257	0.0804197	0.0797527	0.0497321	0.0398737	-0.00320234	-0.0176475	0.0928367	0.359274	0.782886	0.396871	-0.0304206	-0.0043915	0.553287	-0.0406736	-0.0149546	0.0385133	-0.0813349	0.106379	-0.00789611	-0.024923	0.047086	-0.0312619	0.507149	0.00320234	-0.0271919	-0.073089	-0.0224353
HMR_0735_f	0.0518832	-0.00504349	-0.00292933	-0.00260513	0.053003	0.042982	0.0487543	-0.0172325	0.0106256	0.00764127	0.00106276	0.00555478	-0.039463	-0.0222596	0.0449039	0.0631148	0.0056203	0.0059196	-0.00616906	-0.00540982	-0.012298	-0.014621	-0.00250975	-0.00106331	-0.00106276	0.0492623	0.0462254	0.00480658	-0.00483692	0.0508686	-0.0183879	-0.00200204
HMR_0736_f*	0.112663	-0.0239007	-0.0323015	-0.0185611	0.064906	0.0119775	-0.0403291	-0.0403379	0.0683736	-0.0212645	-0.0145521	-0.033611	0.197427	0.204544	0.132015	0.101151	-0.040339	0.0450445	-0.0258999	-0.00436265	0.0486014	0.00422145	-0.0151241	-0.0179831	-0.00422145	0.0193268	0.0392607	0.04327	0.00985399	0.0427006	-0.0175793	-0.0203552
HMR_0738_f	0.0206415	-0.00456141	-0.11663	-0.0169788	-0.0963562	0.0816137	-0.074956	-0.0817118	0.101745	0.0133918	0.189974	0.000128164	-0.0124274	-0.21816	0.0477491	0.095761	0.0587651	-0.683042	0.0852121	0.0326023	-0.0530377	-0.683042	-0.0623327	0.0223731	0.00518107	-0.00964002	-0.683042	-0.000128164	-0.00815194	0.0286952	0.0544963	0.034615
HMR_0741_f	0.0208319	-0.00370284	-0.116778	-0.0164144	-0.0956416	0.081994	-0.0751564	-0.0809769	0.10158	0.0143339	0.189254	0.000901423	-0.0120058	-0.217831	0.0471867	0.095714	0.0587644	-0.686115	0.0859651	0.0334191	-0.0526599	-0.686115	-0.0619362	0.0225383	0.00557023	-0.0101718	-0.686115	-0.000901423	-0.00742941	0.0288664	0.055128	0.0347594
HMR_0744_f	-1.2244e-05	0.0170112	1.25242e-05	-8.58692e-06	0.120355	0.187078	-3.54867e-06	-0.000115201	-3.26664e-05	2.02107e-06	-2.02107e-06	-0.000152058	-0.000119031	1.4393e-05	-0.00069945	-1.28511e-05	5.93674e-06	-0.456312	0.220551	-3.9576e-05	-3.71727e-05	2.66902e-05	0.305185	3.95173e-06	-0.0001061	-0.000125126	6.41424e-06	-3.03743e-06	7.88739e-06	0.0556143	2.40217e-05	2.70858e-05
HMR_0746_f*	-0.033882	0.139493	0.00963328	0.0690874	0.24466	0.313041	0.0299655	-0.0130628	-0.0307927	0.0629926	-0.0448145	0.0278368	0.0563738	-0.0433989	0.056733	-0.00636786	-0.00965416	-0.114306	0.347495	0.0246474	-0.0779553	-0.133708	0.434987	-0.00977769	-0.0373728	-0.0756031	-0.139689	-0.0258483	0.0713914	0.178662	-0.00855013	0.00636786
HMR_0748_f*	0.00575463	-0.153072	-0.103085	-0.0952113	-0.103741	-0.061798	-0.0201201	-0.015599	0.234891	-0.0312824	0.242184	-0.0611125	-0.0261223	-0.124369	0.385346	-0.000589409	0.0889354	-0.00889539	-0.0080368	-0.0925554	0.292032	0.0272333	0.0130842	0.0253956	0.000589409	0.354347	0.298815	0.0788806	0.364488	0.0365853	-0.0258157	0.0613117
HMR_0750_f	0.248212	0.0121524	-0.0061482	0.0322458	-0.0202011	0.0574171	-0.026636	-0.0120733	-0.00949027	-0.00466275	-0.00665884	-0.0322684	0.030063	0.0961333	0.402678	0.11641	-0.0149489	-0.00312182	0.0367808	-0.0125811	0.066843	0.0546467	0.0708858	0.00312182	-0.0618608	0.0373832	-0.014799	0.0890889	-0.0154246	0.150405	-0.0248807	-0.0205117
HMR_0753_f	0.301449	-0.0115205	-0.00766939	-0.010069	-0.0277801	0.0221774	0.0144504	-0.0546961	-0.00709236	-0.0323291	-0.0588096	-0.0449193	0.138736	0.205501	0.0830629	0.210404	0.0249442	-0.0155421	0.000988259	-0.105059	0.0134223	0.175305	0.0424259	-0.000988259	-0.023293	0.00883141	0.0301712	0.0302961	-0.0387969	0.26794	-0.0883643	-0.0453254
HMR_0754_f*	0.0638903	-0.0106564	-0.0313301	0.00423077	-0.0532067	0.109856	-0.0924637	-0.0266476	-0.0865418	0.0123389	-0.0440602	-0.0382843	0.279366	0.201712	0.170651	0.133206	0.00919462	-0.0596214	-0.00452801	-0.0474784	-0.0372245	0.310202	0.0369466	0.0628878	0.000720229	-0.000720229	0.00375338	0.0276654	-0.105798	0.26123	-0.0472894	-0.0491814
HMR_0758_f*	0.368974	0.0206547	-0.00492798	0.0499008	-0.0200918	0.0899277	-0.0333759	-0.010738	-0.00853314	-0.000521113	-0.00678162	-0.0388597	0.0196835	0.0729577	0.535519	0.176639	-0.0168448	0.000521113	0.058267	-0.0132973	0.0991973	-0.000781894	0.1059	0.00862634	-0.0820818	0.057463	-0.0166154	0.132996	-0.0171458	0.113098	-0.0294906	-0.0250425
HMR_0760_f	8.16278e-06	-1.4424e-05	-9.54216e-06	-1.02157e-05	0.078875	0.145886	6.49923e-06	-0.000116562	-1.95046e-06	-5.15561e-05	-3.09343e-05	-4.62955e-06	-9.85938e-05	1.40744e-06	-3.07222e-05	6.39333e-06	1.17779e-05	-2.00369e-07	0.179535	-6.08281e-05	1.0367e-05	1.16906e-05	0.264853	-1.23851e-05	-1.6652e-05	-3.13603e-05	-3.07915e-05	1.26884e-05	1.26606e-05	0.0139832	2.00369e-07	1.03332e-05
HMR_0761_f*	-0.0074703	-0.037985	-0.0356223	-0.0272496	-0.021725	0.139177	-0.028568	0.0307095	0.0805572	-0.0119286	0.108816	-0.0152316	0.117029	0.271556	0.2597	0.0060927	0.114459	0.142187	-0.0388984	-0.0935739	0.0307687	-0.0106577	0.00438457	-0.00200022	-0.0196233	0.263391	0.0390761	0.198727	-0.11358	0.00200022	-0.0847005	-0.0355294
HMR_0762_f*	-0.0197557	-0.0119997	-0.0482689	-0.0707252	0.232077	0.464559	-0.0258882	-0.00285494	0.108077	-0.0208165	0.00779734	0.00813182	0.147727	0.28283	0.0709852	-0.027217	0.0264376	-0.0348925	-0.0175035	-0.0465092	-0.0282842	0.0834978	0.00285494	0.0133585	0.015268	0.337958	-0.0416634	0.0962766	-0.0392019	0.0593473	-0.0906687	-0.026459
HMR_0763_f	0.162467	-0.0190289	0.0200585	0.00116584	-0.183265	-0.0281088	-0.0122079	-0.00486009	-0.0205849	0.00157827	-0.0244016	-0.00116584	0.0785239	0.101334	0.0536041	0.0113595	-0.0121204	0.158127	-0.00356896	0.00343918	0.0367196	0.0169808	0.024267	-0.085498	-0.0564727	0.0152082	-0.0240928	0.0106161	-0.0262301	0.00178219	-0.0370733	-0.0337046
HMR_0765_f	0.000913486	-0.00957875	-0.00200004	0.0323448	-0.0904783	0.0261784	-0.00263311	-0.011511	0.0636779	0.00802319	0.00963894	-0.0124824	-0.0142914	0.00962317	0.169743	-0.000913486	-0.0019803	-0.00886619	0.00772475	-0.0549024	0.0495361	0.0330865	0.0567468	0.0066447	-0.00203367	0.0457541	-0.00236148	0.087565	-0.0474722	0.18615	-0.053667	-0.014383
HMR_0766_f*	0.846629	-0.0204315	4.87106e-05	-0.0918104	-0.035498	-0.0442646	-0.000461031	-0.0347175	0.0539269	-0.0405361	-0.0320721	-0.019731	-0.000669017	-0.00547619	0.24169	0.0341293	0.0710714	-0.0365859	-0.0207138	0.00728274	0.0421786	0.131556	0.0112861	-0.000281115	0.0219253	-4.87106e-05	0.0357124	0.0452252	0.0733324	0.206827	-0.0271708	0.00118358
HMR_0767_f*	-0.0354264	0.136938	0.00790159	0.067031	0.241275	0.309017	0.0280928	-0.0146632	-0.0324176	0.0609811	-0.0462838	0.0260277	0.0543554	-0.0448578	0.0543847	-0.00800533	-0.0112889	-0.00468541	0.343097	0.0228713	-0.0792805	-0.13483	0.429586	-0.0113992	-0.0388758	-0.0768911	-0.140814	-0.0273819	0.0693325	0.175831	-0.0101699	0.00468541
HMR_0773_f*	6.33523e-06	0.00636897	8.69859e-06	-4.22042e-06	0.109381	0.175897	6.64493e-06	-4.23426e-06	1.25032e-07	-2.9869e-06	8.34955e-06	8.8132e-06	-1.3583e-06	-4.45605e-05	-9.00182e-05	-6.00759e-05	-9.86805e-06	-0.467516	0.209215	-0.000254596	-9.17312e-06	3.89254e-06	0.293572	4.12461e-06	-1.02788e-05	4.17233e-06	-1.36423e-06	-4.7351e-07	8.89745e-06	0.0448419	-0.00129476	-1.25032e-07
HMR_0775_f	-0.033885	0.139666	0.00955685	0.0691666	0.244905	0.313336	0.0298911	-0.0131402	-0.0308834	0.0630401	-0.0448593	0.027603	0.056354	-0.043442	0.0565413	-0.00634069	-0.00964204	-0.109148	0.348236	0.0247168	-0.0779759	-0.133797	0.436066	-0.00988438	-0.037421	-0.0762726	-0.139816	-0.0258391	0.0714673	0.178761	-0.00854682	0.00634069
HMR_0779_f*	0.00566013	-0.153142	-0.103165	-0.094895	-0.103882	-0.0618009	-0.0201592	-0.0154741	0.234652	-0.031244	0.242134	-0.0611756	-0.0259516	-0.124438	0.385649	-0.000599405	0.0888352	-0.00899684	-0.00805611	-0.0926536	0.291872	0.0273024	0.0131876	0.0255655	0.000599405	0.354457	0.298535	0.0787551	0.364092	0.0364872	-0.0259218	0.0611609
HMR_0781_f*	0.00588631	-0.153062	-0.103064	-0.0946465	-0.103683	-0.0615547	-0.0199371	-0.0152642	0.234584	-0.0310283	0.242095	-0.0611163	-0.0257329	-0.124213	0.384615	-0.000671886	0.0889806	-0.00875946	-0.00833744	-0.092624	0.291918	0.0273805	0.0134476	0.0257905	0.000671886	0.353794	0.298433	0.0789003	0.364007	0.0364607	-0.0259221	0.0610981
HMR_0783_f	-0.00876278	0.181048	0.0131167	0.0756258	0.345445	0.444661	0.00355156	0.0105628	-0.0211041	0.0816888	-0.0378787	0.0280676	-0.00554876	-0.107074	-0.0351123	-0.0253949	0.00135217	-0.117947	0.475397	0.0336918	-0.0626536	-0.164215	0.696955	-0.00764658	-0.020629	-0.108993	-0.108494	-0.0153536	0.00542446	0.24275	-0.00135217	0.0148847
HMR_0786_f	0	0	0	0	0	0	0	0	0	0	0	0	0	0	0	0	0	0	0	0	0	0	0	0	0	0	0	0	0	0	0	0
HMR_0787_f	0.241692	-0.0109602	-0.00551179	-0.0607053	-0.038516	0.0275947	0.0525089	-0.131777	0.0292625	-0.0628972	-0.0957806	-0.0790517	0.183943	0.141424	-0.0746757	0.127253	0.0897908	-0.13176	-0.0355002	-0.210941	-0.0150957	0.281776	0.00551179	0.0377123	0.0746344	0.0464313	0.0561052	0.0137692	-0.0890941	0.431569	-0.190777	-0.0676749
HMR_0790_f	0.106156	-0.0456642	-0.0601866	-0.21963	-0.0897303	0.0300068	0.00624175	-0.0781716	0.027478	-0.0181992	-0.0608057	-0.0679217	0.0210514	-0.00949069	0.113901	0.00176796	0.02118	-0.167949	0.00412617	-0.20983	0.253238	0.401259	-0.000472353	-0.00633133	-0.0104154	0.131688	0.000472353	0.0783486	0.0297213	0.306275	-0.0762483	-0.0321172
HMR_0792_f	0.105347	-0.0453979	-0.0597737	-0.219592	-0.0892232	0.0297975	0.00628495	-0.0778453	0.0274357	-0.0181173	-0.0604773	-0.0676002	0.0208595	-0.00945609	0.112994	0.00185188	0.0210092	-0.167675	0.00410613	-0.20968	0.249694	0.393386	-0.000441673	-0.00626828	-0.0103358	0.130424	0.000441673	0.0777642	0.0298971	0.301219	-0.0759033	-0.0317032
HMR_0793_f	0.126143	-0.0295806	-0.0124666	-0.0713436	-0.00552285	0.0835063	0.0167929	-0.123299	0.0214673	-0.0467532	-0.181657	-0.0706757	0.132261	0.144148	-0.102932	0.151078	0.035609	-0.0635993	-0.00103131	-0.154809	-0.0171591	0.370076	0.0126939	0.00103131	0.0154086	0.0451184	0.121212	0.0563308	-0.00415105	0.16963	-0.128852	-0.0521678
HMR_0794_f	0.0594147	0.0119559	-0.0159011	-0.0054232	0.0570516	0.0106932	-0.0057582	-0.0128362	0.0849154	-0.0288872	0.00796692	-0.00208352	-0.019501	-0.0027286	0.284622	0.124327	-0.00542257	0.0153059	0.0338175	-0.0408963	-0.042536	-0.00542224	-0.00542384	0.0379281	0.0310496	0.217932	0.0807587	0.0219027	0.00208352	-0.0185476	-0.0405089	-0.00540506
HMR_0795_f	0.0330888	-0.0174748	-0.0333984	-0.00720786	0.0701508	0.0529933	-0.0753695	-0.0716297	0.0726093	-0.0124233	0.00051015	-0.0458709	-0.00631027	0.0247458	-0.0640872	0.0220034	-0.0502894	0.059523	-0.0212752	0.0204645	0.047657	0.0374499	-0.00051015	-0.00601217	0.0207663	0.0678536	-0.00905059	0.0519486	0.0487104	0.0778116	-0.00527983	-0.010649
HMR_0797_f	0.211438	-0.0252593	-0.00395013	-0.0316865	-0.0180826	0.0284696	0.0542719	-0.115588	0.018822	-0.0621475	-0.117816	-0.0755062	0.272121	0.327988	-0.0259823	0.235385	0.0725755	-0.00725151	-0.0113295	-0.229693	-0.00319907	0.388837	0.03503	0.00319907	0.0258566	0.0142602	0.085414	0.0130032	-0.0569643	0.359177	-0.186016	-0.0767479
HMR_0801_f*	0.00404783	0.333167	0.167216	-5.45159e-05	-0.142979	-0.0257491	0.00131742	-0.0343297	0.00728426	-0.00106245	-0.00225698	-0.012267	0.0844667	0.00715996	0.0186281	-0.0516403	0.00687277	0.00922224	-0.00525896	-0.00630617	5.45159e-05	-0.00614563	-0.00198923	-0.0290013	-0.0138784	0.00374155	-0.088571	0.00480081	-0.00342945	0.000320386	0.00537138	0.00172814
HMR_0803_f*	0.434208	-0.00123252	0.0167735	-0.0276096	-0.15366	0.0288151	0.00159117	-0.0129235	-0.0153587	-0.0128829	-0.0127997	-0.0215796	-0.0145721	0.00123252	0.119963	0.0562861	0.017836	0.0412449	0.0379332	-0.0349326	-0.0086129	0.0294478	0.00968934	-0.0109007	-0.00796507	0.248181	0.153079	-0.00997078	0.0531197	0.0624701	-0.0307065	-0.0117854
HMR_0804_f	0.153463	0.199268	-0.00964318	-0.0702696	-0.18662	-0.0542027	0.0134877	-0.11203	0.00920665	-0.0447189	-0.0783854	-0.037157	-0.0361839	-0.00038644	0.0944336	0.0335282	0.0329024	-0.064179	-0.00321378	-0.0153348	0.00038644	0.0603997	0.0280596	0.0230817	0.0608412	0.115251	0.0684839	0.0106328	-0.0363483	0.142126	-0.0695767	-0.0181459
HMR_0805_f	0.151904	-0.013027	-0.000438348	-0.0783178	-0.245026	-0.0845618	0.0262783	-0.145344	0.0277892	-0.0457236	-0.087708	-0.0478421	-0.0457467	0.00988224	0.0882008	0.0310479	0.0543228	-0.0871234	-0.0230824	0.00164553	0.000438348	0.0940952	0.0408148	-0.817985	0.087796	0.108842	0.0609885	0.0215955	-0.0506315	0.181807	-0.0712556	-0.011384
HMR_0806_f	0.110612	-0.00861175	0.000937128	-0.0593747	-0.201453	-0.0645629	0.0210671	-0.114351	0.0220409	-0.0336423	-0.0671394	-0.0352249	-0.0336888	0.00849632	0.0661905	0.0246632	0.0417711	-0.0664626	-0.0162184	-0.000937128	0.00194655	0.0668072	0.0320634	-0.869089	0.0659176	0.0807755	0.0466555	0.0177115	-0.0375047	0.130869	-0.0557716	-0.00690303
HMR_0807_f	0.11875	-0.0103105	-0.000430295	-0.0624856	-0.198614	-0.0674792	0.0208574	-0.116315	0.0218398	-0.0363036	-0.0701351	-0.0374328	-0.0358186	0.00787431	0.188849	0.0243951	0.0427197	-0.0695837	-0.0184043	0.0015173	0.000430295	0.0739614	0.0322789	-0.493163	0.0688393	0.132297	0.0478893	0.120518	-0.0404058	0.141655	-0.0566738	-0.00886461
HMR_0808_f	0.118612	-0.0107588	-0.000339558	-0.0652188	-0.213571	-0.0701576	0.0214555	-0.122577	0.0224997	-0.037436	-0.0732165	-0.0386042	-0.0369389	0.00807026	0.0698979	0.0249386	0.0434789	-0.0723835	-0.0187611	0.000339558	0.000613043	0.07307	0.0329846	-0.451314	0.0695271	0.0858185	0.0487265	0.0173928	-0.0417317	0.140445	-0.0601278	-0.00897626
HMR_0809_f	0	0	0	0	0	0.2615	0	0.211023	0	0	0	0	0	0	0	0	0	0	0	0	0	0	0	0	0	0	0	0	0	0	0	0.258788
HMR_0810_f	0.0415357	-0.00251108	-0.0320614	0.00251108	-0.74503	-0.223136	0.00561232	-0.0473243	0.00572181	-0.00341557	-0.0117218	-0.00411049	-0.00945756	-0.0710892	0.171203	0.00288899	0.00637457	-0.142325	0.00698901	-0.0235833	0.025321	0.0960833	0.0085509	-0.74503	0.0493328	0.186869	0.0920739	0.00276342	-0.74503	0.0359464	-0.0079908	-0.0107415
HMR_0811_f	0.0395765	-0.0023834	-0.0305212	0.0023834	-0.715208	-0.212825	0.00535828	-0.0450182	0.00540431	-0.00319793	-0.0111842	-0.00386706	-0.0089479	-0.0676416	0.201302	0.00272297	0.00604215	-0.135612	0.00659786	-0.0223588	0.0241331	0.0913862	0.00818721	-0.715208	0.0468845	0.177414	0.0874409	0.0285095	-0.715208	0.0342398	-0.00752393	-0.010224
HMR_0812_f	0	0	0	0	0	0.263029	0	0.211819	0	0	0	0	0	0	0	0	0	0	0	0	0	0	0	0	0	0	0	0	0	0	0	0.259111
HMR_0814_f	0	0	0	0	0	0.278414	0	0.227112	0	0	0	0	0	0	0	0	0	0	0	0	0	0	0	0	0	0	0	0	0	0	0	0.276054
HMR_0815_f	0.179963	0.0215063	0.0336771	-0.0419468	-0.205902	-0.0480768	0.0595026	-0.0989348	0.0609152	-0.0102213	-0.791235	-0.00100009	0.00100009	0.0436683	-0.791235	0.0640825	0.086514	-0.0505584	0.0117438	-0.6365	-0.791235	0.124708	0.0734628	-0.791235	-0.791235	0.138802	-0.791235	0.0549834	-0.015018	0.2084	-0.0350797	0.0233656
HMR_0816_f	0.195627	0.151475	0	0.136669	0.153985	0.188913	0	0.152297	0	0.150174	0.0654058	0	0.163637	0.199283	0	0	0	0	0	0.126802	0.083244	0	0	0	0	0	0.089127	0	0	0	0	0.159229
HMR_0817_f*	0.332114	0.192687	-0.0578553	0.174285	0.199641	0.227456	-0.0578553	0.153029	-0.0578553	0.149881	0.0578553	-0.0578553	0.219151	0.278556	-0.0578553	-0.0578553	-0.0578553	-0.0578553	-0.0578553	0.167529	0.0846123	-0.0578553	-0.0578553	0.266311	0.205604	-0.0578553	0.0856392	-0.0578553	-0.0578553	-0.0578553	-0.0578553	0.205187
HMR_0819_f	0	0	0	0	0	0	0	0	0	0	0	0	0	0	0	0	0	0	0	0	0	0	0	0	0	0	0	0	0	0	0	0
HMR_0820_f*	0.319517	0	0	0	0.233491	0.263255	0	0.217833	0	0.214987	0	0	0.252413	0	0	0	0	0	0	0	0	0	0	0.339529	0.275987	0	0	0	0	0	0	0.227088
HMR_0821_f	0.152298	0.0183111	0.0285609	-0.0358783	-0.177393	-0.0411092	0.0506328	-0.0848356	0.0516622	-0.00874168	-0.701	-0.000857157	0.000857157	0.0371672	-0.701	0.0542805	0.0733511	-0.0432928	0.00985668	-0.701	-0.701	0.1058	0.0625091	-0.701	-0.701	0.117493	-0.701	0.125412	-0.0129813	0.176089	-0.029908	0.019775
HMR_0822_f*	0.540572	0	0	0	0.362822	0.390874	0	0	0	0	0	0	0.400771	0.501218	0	0	0	0	0	0	0	0	0	0	0	0	0	0	0	0	0	0.377383
HMR_0823_f*	0.288151	0.199569	-0.0566425	0.177406	0.187246	0.207467	-0.0566425	0.154292	-0.0566425	0.151928	0.0566425	-0.0566425	0.197235	0.245667	-0.0566425	-0.0566425	-0.0566425	-0.0566425	-0.0566425	0.188829	0.0835576	-0.0566425	-0.0566425	0.266694	0.206921	-0.0566425	0.0861435	-0.0566425	-0.0566425	-0.0566425	-0.0566425	0.165119
HMR_0824_f*	0.645395	-0.0100984	0.00750499	0.00106754	-0.0200241	-0.033267	0.00911036	-0.054074	0.033789	-0.00376122	-0.0347158	0.00295683	-0.0031167	-0.245601	0.122455	-0.0123645	-8.13741e-05	0.193245	-0.00416128	-0.0287878	0.00703633	0.0998173	0.0110265	0.00797715	-0.00378824	0.0948176	-0.00170457	-0.0133438	0.0782786	0.0396702	-0.0429693	8.13741e-05
HMR_0825_f	0.609854	-0.0100705	0.00522157	0.000308932	-0.0349095	-0.0483832	0.00780278	-0.053658	0.0411343	-0.00537833	-0.0317415	0.00216298	-0.00334026	0.0201637	0.128183	-0.0130476	-0.000571326	0.170779	-0.0020592	-0.020346	0.00819846	0.10522	0.0138056	0.00665995	-0.00403803	0.0980579	-0.00266092	-0.0175101	0.0927702	0.0359301	-0.0372769	-0.000308932
HMR_0826_f*	0.310323	-0.0190429	0.000922878	-0.0220784	-0.134688	-0.0541071	-0.00416214	-0.0665979	0.0176415	-0.00441511	-0.0418508	-5.42259e-05	-0.0152031	0.0558934	0.063058	0.0240632	-0.0366894	0.0335321	-0.0076105	-0.0964444	0.00920694	0.103635	-0.00205574	0.0363427	0.0280113	0.0782442	5.42259e-05	0.0306514	0.0250525	0.0789459	-0.0831015	-0.0135273
HMR_0827_f*	0.183425	0.0218774	0.0342454	-0.0424595	-0.20779	-0.0486481	0.060497	-0.10008	0.0619325	-0.0103277	-0.787427	-0.00102319	0.00102319	0.0443671	-0.787427	0.0651162	0.0879757	-0.051202	0.0119571	-0.673061	-0.787427	0.12695	0.0747507	-0.787427	-0.787427	0.141344	-0.787427	0.0558993	-0.0151829	0.212555	-0.0355	0.0234806
HMR_0828_f	0.151104	0.0181879	0.0283358	-0.0355939	-0.176024	-0.0407783	0.0502519	-0.0841388	0.0512786	-0.00864342	-0.696284	-0.000856048	0.000856048	0.0368886	-0.696284	0.0538949	0.0728008	-0.0429399	0.00981198	-0.696284	-0.696284	0.104967	0.0620357	-0.696284	-0.696284	0.116585	-0.696284	0.12551	-0.0128659	0.174687	-0.0296571	0.0196052
HMR_0829_f	0.197853	0	0	0	0.139565	0.16599	0	0.136722	0	0.134891	0	0	0.15311	0.184105	0	0	0	0	0	0	0	0	0	0	0	0	0	0	0	0	0	0.144072
HMR_0830_f	0	0.0704145	0	0.0597236	0	0	0	0	0	0	0.0637247	0	0	0	0	0	0	0	0	0	0.0816335	0	0	0	0	0	0.086314	0	0	0	0	0
HMR_0832_f*	0	0.224533	0	0.180629	0	0	0	0	0	0	0	0	0	0	0	0	0	0	0	0	0	0	0	0	0	0	0	0	0	0	0	0
HMR_0835_f	0.316885	-0.0232962	-0.000807998	-0.0323915	-0.118971	-0.0522372	-0.00142898	-0.0794098	0.0191593	-0.0107698	-0.0405887	-0.00530558	-0.019048	0.0619237	0.0687622	0.0234901	-0.0311811	0.0231831	-0.0116408	-0.0969878	0.00679484	0.105831	0.000807998	0.068886	0.052154	0.0883506	0.00478541	0.0297873	0.0162502	0.0922896	-0.0874953	-0.0144687
HMR_0836_f	0.31497	-0.0227579	-0.000870262	-0.0325064	-0.121282	-0.0527968	-0.00207344	-0.0797956	0.0189728	-0.0109437	-0.0413262	-0.00557899	-0.0195472	0.0586505	0.0695388	0.024582	-0.032062	0.0216156	-0.0117452	-0.0978536	0.00706159	0.107849	0.000870262	0.0676075	0.0510389	0.088312	0.00462935	0.0299508	0.0162657	0.0945815	-0.0886543	-0.0152186
HMR_0837_f*	0.212177	0.00279111	-0.000225987	-0.00236531	-0.00628466	0.00430455	-0.0117445	-0.023386	0.138222	-0.00787448	-0.0197767	-0.00249562	0.00514176	0.0984786	0.0236812	-0.00517537	-0.00280751	0.0325824	-0.0121609	-0.0161745	-0.00154425	0.0207284	-0.000225549	0.0318507	0.000225549	0.0199715	0.000246738	0.0177275	0.0146231	0.0646035	-0.0228191	-0.00174461
HMR_0838_f	0.232467	0.00262289	-0.000221856	-0.00196867	-0.0212266	-0.020174	-0.0108034	-0.0245112	0.139093	-0.00818618	-0.0190584	-0.00211671	0.000905446	0.0937914	0.0328983	-0.00563475	-0.00215256	0.0354487	-0.0103061	-0.0122322	0.000282923	0.0289723	0.00267525	0.00132534	-0.0227712	0.0271292	0.000221856	0.0130227	0.0257922	0.0610985	-0.0207591	-0.00131223
HMR_0839_f*	0.544204	0.376946	0	0.345254	0.377166	0.396423	0	0	0	0	0	0	0.406018	0.497995	0	0	0	0	0	0.353752	0	0	0	0	0	0	0	0	0	0	0	0
HMR_0841_f	0	0	0	0	0.480702	0.461206	0	0.440388	0	0.428522	0	0	0	0	0	0	0	0	0	0	0	0	0	0	0	0	0	0	0	0	0	0.398721
HMR_0842_f	0.456305	-0.0113492	0.0167881	-0.0730276	-0.0651685	-0.0233236	0.0217795	-0.0476204	0.272822	-0.053115	-0.445248	-0.0251627	0.0131166	0.0478784	-0.445248	0.0934055	0.0726909	-0.0236137	0.0314384	-0.445248	-0.445248	0.124329	0.0362167	-0.445248	-0.445248	0.0970781	-0.445248	0.0798726	0.0942877	0.220992	-0.0516159	0.0113492
HMR_0843_f	0.383496	-0.0107756	0.0152469	-0.0839507	-0.0704466	-0.0124737	0.0202533	-0.0364373	0.247622	-0.0453314	-0.405515	-0.0200505	0.01218	0.0120564	-0.405515	0.0740338	0.047512	-0.0257841	0.01695	-0.405515	-0.405515	0.101733	0.0362416	-0.405515	-0.405515	0.103759	-0.405515	0.0667944	0.0616137	0.192525	-0.0479195	0.0107756
HMR_0844_f	0.217499	0.00273266	-0.000221407	-0.00226427	-0.0075249	0.00123472	-0.0116287	-0.0154839	0.139485	-0.00807964	-0.0196375	-0.00238597	0.00525154	0.0970113	0.0261923	-0.00526439	-0.00262183	0.0331728	-0.0117472	-0.0150472	-0.00110931	0.0228647	0.000574257	0.00101574	-0.0234444	0.0220079	0.000221407	0.0164468	0.0175944	0.0636683	-0.0137081	-0.00169172
HMR_0845_f	0.230738	0.00299004	-0.000289072	-0.00174129	-0.0209524	-0.0198161	-0.0107386	-0.0241606	0.140809	-0.00799519	-0.0187306	-0.00201624	0.00231439	0.094057	0.0324793	-0.00531716	-0.00219831	0.0350479	-0.0102255	-0.0118887	0.000289072	0.0285477	0.00284447	0.00146375	-0.0227948	0.0269632	0.000498916	0.0132777	0.0253922	0.0616302	-0.0204758	-0.00101292
HMR_0846_f	0.907114	0	0	0	0.197841	0.187524	0	0	0	0	0	0	0.24175	0.385341	0	0	0	0	0	0	0	0	0	0	0	0	0	0	0	0	0	0
HMR_0847_f	0.645039	-0.00903445	0.00205448	-0.00152862	0.000214409	-0.0132234	0.00396179	-0.0417354	0.0272455	-0.00563455	-0.0251476	-0.000214409	0.0318774	0.154639	0.0839338	-0.011268	-0.00207231	0.10962	-0.00320312	-0.0167196	0.0041231	0.0694511	0.00812558	0.0031344	-0.00463182	0.064966	-0.0037509	-0.0146565	0.0614716	0.0236175	-0.0291972	-0.00188289
HMR_0848_f*	0.586562	-0.0143577	0.0120335	0.000963837	-0.0677293	-0.0591001	0.0115686	-0.0760899	0.216183	-0.00290375	-0.0515711	0.00347119	-0.0053929	0.17273	0.133525	-0.015256	-0.000963837	0.242282	-0.0110422	-0.0505074	0.00445618	0.108755	0.00741795	0.010397	-0.00595624	0.10565	-0.00166751	-0.00912139	0.0748396	0.0526272	-0.0664494	-0.00112355
HMR_0849_f	0.661608	-0.0108934	0.00768521	0.000594895	-0.0478362	-0.0581542	0.00883455	-0.056703	0.0298859	-0.00384073	-0.036803	0.00252309	-0.00399592	0.139621	0.118811	-0.0127924	-0.000783451	0.202707	-0.00588178	-0.032864	0.00576127	0.0966229	0.00904454	0.00768587	-0.00446243	0.0925382	-0.00204342	-0.0122759	0.0714444	0.0404314	-0.0460414	-0.000594895
HMR_0850_f*	0.609866	-0.0100698	0.0052269	0.000278719	-0.0349294	-0.0483804	0.00789841	-0.0536208	0.0410754	-0.00538719	-0.031736	0.0021422	-0.00317636	0.119571	0.128193	-0.01304	-0.000511166	0.170563	-0.00195862	-0.0203969	0.0081306	0.105098	0.0137464	0.00677544	-0.00407158	0.0979387	-0.00272642	-0.0175373	0.0925991	0.0358964	-0.0372283	-0.000278719
HMR_0851_f*	0	0	0	0	0.337828	0.360944	0	0.304075	0	0.305026	0	0	0	0	0	0	0	0	0	0	0	0	0	0	0	0	0	0	0	0	0	0.320406
HMR_0852_f	0	0.131378	0	0.124215	0.240754	0.254167	0	0.21321	0	0.210731	0	0	0	0	0	0	0	0	0	0.124116	0	0	0	0	0	0	0	0	0	0	0	0.224744
HMR_0853_f*	0	0.355988	0	0.331267	0.400637	0.408678	0	0.357452	0	0.353793	0	0	0	0	0	0	0	0	0	0.361056	0	0	0	0	0	0	0	0	0	0	0	0.373647
HMR_0854_f*	0	0	0	0	0.929957	0.876421	0	0.765817	0	0.764931	0	0	0	0	0	0	0	0	0	0	0	0	0	0	0	0	0	0	0	0	0	0.785083
HMR_0855_f	0.624013	0	0	0	0.493384	0.480137	0	0.472227	0	0.459094	0	0	0.50339	0.474292	0	0	0	0	0	0	0	0	0	0	0	0	0	0	0	0	0	0.4245
HMR_0859_f*	-0.00397329	-0.327888	-0.235492	-0.327888	-0.209942	-0.327888	-0.0193919	-0.204368	0.371982	-0.205116	0.0438638	-0.216047	-0.327888	-0.195502	0.0611557	0.0286277	0.100102	0.00593078	0.00397329	-0.20441	0.122494	0.0498589	0.109497	0.0147807	-0.0101362	0.282007	-0.327888	0.320488	0.0758255	0.121352	-0.327888	0.0785222
HMR_0860_f*	0	0	0	0	0	0	0	0	0.80264	0	0	0	0	0	0	0	0.485849	0	0	0	0.486562	0	0.452951	0	0	0.694365	0	0.520884	0.450893	0	0	0.464141
HMR_0864_f*	0	0	0	0	0	0	0	0	0.74532	0	0	0	0	0	0	0	0.445228	0	0	0	0.496164	0	0.441027	0	0	0.661903	0	0.517697	0.394019	0	0	0.425764
HMR_0865_f	0	0	0	0	0	0	0	0	0.814238	0	0	0	0	0	0	0	0.477141	0	0	0	0.48056	0	0.450072	0	0	0.694723	0	0.502279	0	0	0	0.47464
HMR_0866_f	0	0	0	0	0	0	0	0	0.737029	0	0	0	0	0	0	0	0.440192	0	0	0	0.488011	0	0.433075	0	0	0.659742	0	0.513288	0	0	0	0.417587
HMR_0867_f*	0	0	0	0	0	0	0	0	0.785933	0	0	0	0	0	0	0	0.48896	0	0	0	0.543323	0	0.505061	0	0	0.661192	0	0.513954	0.474843	0	0	0.520866
HMR_0868_f*	0	0	0	0	0	0	0	0	0.773684	0	0	0	0	0	0	0	0.453232	0	0	0	0.477232	0	0.439049	0	0	0.673885	0	0.500274	0.394858	0	0	0.437901
HMR_0870_f*	0	0	0	0	0	0	0	0	0.756388	0	0	0	0	0	0	0	0.46543	0	0	0	0.532577	0	0.482509	0	0	0.653108	0	0.513853	0.430424	0	0	0.479437
HMR_0875_f*	0.00295434	-0.30319	-0.214222	-0.30319	-0.189628	-0.30319	-0.000393568	-0.18447	0.083936	-0.185768	0.0511607	-0.194771	-0.30319	-0.173302	0.0733675	0.034131	0.0304188	0.0150071	0.000393568	-0.186748	0.0360318	0.0425437	0.108295	0.0327938	-0.015095	0.0734965	-0.30319	0.336526	-0.00466345	0.100512	-0.30319	0.00118792
HMR_0876_f*	-0.145871	-0.145871	-0.145871	-0.145871	-0.145871	-0.145871	0.170551	-0.145871	0.19122	-0.145871	0.164013	-0.145871	-0.145871	-0.145871	0.212358	0.163464	0.146241	0.159468	0.151336	-0.145871	0.167756	0.213571	0.23364	0.214549	0.145871	0.168714	-0.145871	0.442446	-0.145871	0.260034	-0.145871	-0.145871
HMR_0877_f	0	0	0	0	0	0	0	0	0	0	0	0	0	0	0	0	0	0	0	0	0	0	0	0	0	0	0	0	0	0	0	0
HMR_0878_f	-0.140816	-0.140816	-0.140816	-0.140816	-0.140816	-0.140816	0.162042	-0.140816	0.190475	-0.140816	0.160202	-0.140816	-0.140816	-0.140816	0.196404	0.153949	0.147355	0.140816	0.146105	-0.140816	0.175335	0.199806	0.231078	0.208232	0.14145	0.176298	-0.140816	0.466136	-0.140816	0.245079	-0.140816	-0.140816
HMR_0883_f	-0.00173713	-0.410658	-0.410658	-0.410658	-0.410658	-0.410658	-0.410658	-0.410658	0.146008	-0.410658	0.081865	-0.410658	-0.410658	-0.410658	-0.410658	0.0498717	0.0619343	0.00909485	0.0309535	-0.410658	0.12116	0.0988953	0.201008	0.0152588	0.0189821	0.132119	-0.410658	0.313046	0.00173713	0.18905	-0.410658	0.0243378
HMR_0884_f	0.00469866	-0.507966	-0.507966	-0.507966	-0.507966	-0.507966	-0.507966	-0.507966	0.0952104	-0.507966	0.0458111	-0.507966	-0.507966	-0.507966	-0.507966	0.0441144	0.0241766	0.0214191	0.0283479	-0.507966	0.0867446	0.126227	0.189527	0.0163675	0.0224757	0.0612955	-0.507966	0.202935	-0.00469866	0.237437	-0.507966	0.0239975
HMR_0885_f	0.0147225	-0.485706	-0.485706	-0.485706	-0.485706	-0.485706	-0.485706	-0.485706	0.110551	-0.485706	0.0630391	-0.485706	-0.485706	-0.485706	-0.485706	0.054177	0.0295118	0.0285242	0.0147265	-0.485706	0.0826765	0.113135	0.183077	0.00912348	0.0183378	0.0823977	-0.485706	0.227907	-0.00912348	0.214672	-0.485706	0.0270525
HMR_0886_f	0.00472958	-0.448481	-0.448481	-0.448481	-0.448481	-0.448481	-0.448481	-0.448481	0.135573	-0.448481	0.0754581	-0.448481	-0.448481	-0.448481	-0.448481	0.0513184	0.057911	0.0109099	0.0274526	-0.448481	0.123409	0.106634	0.196027	0.0223469	0.0280314	0.115953	-0.448481	0.277858	-0.00472958	0.194117	-0.448481	0.0304009
HMR_0887_f	0.00607906	-0.471352	-0.471352	-0.471352	-0.471352	-0.471352	-0.471352	-0.471352	0.116171	-0.471352	0.0635077	-0.471352	-0.471352	-0.471352	-0.471352	0.0488915	0.0457268	0.0147143	0.0256451	-0.471352	0.0992557	0.10967	0.180736	0.0193654	0.0254275	0.0939163	-0.471352	0.274347	-0.00607906	0.199813	-0.471352	0.0281678
HMR_0889_f*	0.0296446	-0.16136	-0.0552116	-0.16136	-0.0267395	-0.16136	0.0667657	-0.021626	0.0307393	-0.0224884	0.0224904	-0.0308001	-0.16136	-0.00511913	0.0540788	0.00745404	0.0112526	0.0126343	0.0102585	-0.0177506	0.0995334	0.169006	0.0456281	-0.00127874	0.00127874	0.00487878	-0.16136	0.118241	-0.00440375	0.216956	-0.16136	-0.0045802
HMR_0890_f*	0.0285947	-0.160142	-0.055867	-0.160142	-0.0275253	-0.160142	0.0660628	-0.0231186	0.0171728	-0.0238355	0.0214171	-0.0310117	-0.160142	-0.00503869	0.0525368	0.00738871	0.00694023	0.0132644	0.0094979	-0.0203275	0.0982218	0.170366	0.0457569	-0.00215422	0.00215422	0.00329796	-0.160142	0.116062	-0.00972	0.222856	-0.160142	-0.00606616
HMR_0891_f	0	0	0	0	0	0	0.19239	0	0.212798	0	0.199976	0	0	0	0	0.170761	0.188338	0	0	0	0.22897	0	0.17729	0.170867	0.166036	0.201161	0	0.39068	0	0	0	0.229317
HMR_0892_f	0	0	0	0	0	0	0.191893	0	0.211792	0	0.199088	0	0	0	0	0.169306	0.186938	0	0	0	0.226452	0	0.176571	0.169301	0.164732	0.200149	0	0.388984	0	0	0	0.226073
HMR_0893_f	0	0	0	0	0	0	0.192023	0	0.215729	0	0.198732	0	0	0	0	0.167051	0.187489	0	0	0	0.236238	0	0.181066	0.171373	0.165933	0.205004	0	0.399025	0	0	0	0.220409
HMR_0894_f	0	0	0	0	0	0	0.194429	0	0.213985	0	0.196863	0	0	0	0	0.165912	0.185166	0	0	0	0.235803	0	0.180639	0.172783	0.16652	0.201748	0	0.392489	0	0	0	0.222404
HMR_0895_f	0	0	0	0	0	0	0.196652	0	0.212694	0	0.195313	0	0	0	0	0.164897	0.183181	0	0	0	0.235632	0	0.180182	0.174071	0.166958	0.198944	0	0.386409	0	0	0	0.223637
HMR_0898_f*	0.0338442	-0.181243	-0.0710226	-0.181243	-0.0521859	-0.181243	-0.181243	-0.037838	0.143133	-0.042095	0.132555	-0.181243	-0.181243	-0.181243	-0.181243	0.109162	0.13351	0.010171	0.00996395	-0.0165523	0.126895	0.232846	0.126017	0.085089	0.103887	0.155779	-0.181243	0.45198	-0.00996395	0.31526	-0.181243	0.30401
HMR_0899_f*	-0.175095	-0.175095	-0.0390927	-0.175095	-0.0161598	-0.175095	-0.175095	0.00295034	0.176414	-0.00295034	0.134228	-0.175095	-0.175095	-0.175095	-0.175095	0.0853912	0.109853	0.00363476	0.0127291	-0.175095	0.120254	0.162851	0.11178	0.0995388	0.0813681	0.197934	-0.175095	0.509004	-0.00437777	0.202522	-0.175095	0.229865
HMR_0900_f*	-0.177175	-0.177175	-0.0391334	-0.177175	-0.0166293	-0.177175	-0.177175	0.00369865	0.181729	-0.0027936	0.136585	-0.177175	-0.177175	-0.177175	-0.177175	0.0861061	0.11048	0.0027936	0.0126895	-0.177175	0.122001	0.163243	0.113617	0.103302	0.082478	0.203426	-0.177175	0.515884	-0.0048493	0.201532	-0.177175	0.231237
HMR_0901_f*	0.0419241	-0.178805	-0.178805	-0.178805	-0.178805	-0.178805	-0.178805	-0.178805	0.153279	-0.178805	0.144334	-0.178805	-0.178805	-0.178805	-0.178805	0.120747	0.145325	0.0157568	0.00947166	-0.0146598	0.127042	0.232715	0.132464	0.0870799	0.107828	0.1672	-0.178805	0.461732	-0.00947166	0.310647	-0.178805	0.313132
HMR_0902_f*	0.0491954	-0.284465	-0.284465	-0.284465	-0.284465	-0.284465	-0.284465	-0.284465	0.164923	-0.284465	0.154464	-0.284465	-0.284465	-0.284465	-0.284465	0.141211	0.155467	0.0143697	0.0149842	-0.284465	0.162148	0.296269	0.166836	0.120864	0.144608	0.165448	-0.284465	0.416281	-0.0143697	0.380714	-0.284465	0.367462
HMR_0903_f*	0.0551336	-0.273097	-0.273097	-0.273097	-0.273097	-0.273097	-0.273097	-0.273097	0.177402	-0.273097	0.166212	-0.273097	-0.273097	-0.273097	-0.273097	0.145885	0.167669	0.0198059	0.0123867	-0.273097	0.15992	0.263901	0.165204	0.111171	0.135045	0.183808	-0.273097	0.440734	-0.0123867	0.33421	-0.273097	0.337391
HMR_0904_f*	0.0457348	-0.270989	-0.270989	-0.270989	-0.270989	-0.270989	-0.270989	-0.270989	0.184782	-0.270989	0.164115	-0.270989	-0.270989	-0.270989	-0.270989	0.13545	0.167151	0.0120953	0.0150782	-0.270989	0.175762	0.243033	0.169832	0.110279	0.130658	0.195559	-0.270989	0.462498	-0.0120953	0.304749	-0.270989	0.302071
HMR_0905_f*	0.048793	-0.290036	-0.290036	-0.290036	-0.290036	-0.290036	-0.290036	-0.290036	0.182002	-0.290036	0.164583	-0.290036	-0.290036	-0.290036	-0.290036	0.141005	0.167631	0.0133744	0.0147818	-0.290036	0.170401	0.254094	0.169709	0.116063	0.137177	0.19113	-0.290036	0.47069	-0.0133744	0.315686	-0.290036	0.312677
HMR_0906_f	0	0	0	0	0	0	0	0	0.373477	0	0	0	0	0.196055	0	0.314294	0	0	0	0	0.35641	0	0.318896	0	0.2837	0.401079	0	0.716619	0	0.377908	0	0
HMR_0907_f	0	0	0	0	0	0	0	0	0.37413	0	0	0	0	0.197175	0	0.314673	0	0	0	0	0.355277	0	0.321965	0	0.284248	0.410807	0	0.720063	0	0.37644	0	0
HMR_0908_f*	0	0	0	0	0	0	0	0	0.383812	0	0	0	0	0.200368	0	0.310863	0	0	0	0	0.377366	0	0.338004	0	0.294047	0.419602	0	0.732791	0	0.389993	0	0
HMR_0909_f*	0	0	0	0	0	0	0	0	0.394501	0	0	0	0	0.207573	0	0.322207	0	0	0	0	0.390307	0	0.353406	0	0.309505	0.428261	0	0.740002	0	0.415632	0	0
HMR_0910_f	-0.168058	-0.168058	-0.168058	-0.168058	-0.168058	-0.168058	0.0952908	-0.168058	0.129305	-0.168058	0.120654	-0.168058	-0.168058	-0.00744745	0.073197	0.105262	0.121023	0.0110457	0.00744745	-0.168058	0.108099	0.253251	0.105855	0.081543	0.101138	0.138576	-0.168058	0.392092	-0.168058	0.33934	-0.168058	-0.168058
HMR_0911_f	-0.151852	-0.151852	-0.151852	-0.151852	-0.151852	-0.151852	0.0773045	-0.151852	0.138661	-0.151852	0.119238	-0.0222745	-0.151852	-0.151852	-0.151852	0.0878516	0.106155	0.00714785	0.00814158	-0.151852	0.1015	0.184729	0.101014	0.0814549	0.0813608	0.15332	-0.151852	0.449107	-0.00714785	0.244292	-0.151852	0.260528
HMR_0912_f	0.0563539	-0.0190868	-0.0174165	-0.101292	0.0690117	0.33538	-0.0392786	-0.136912	0.135524	-0.0116666	-0.247714	-0.0709195	-0.00695378	-0.0101915	-0.155931	0.0884091	0.0246743	-0.103178	0.0195942	-0.0279529	-0.00565172	0.271845	0.016067	-0.00227086	0.032007	0.218754	0.223224	0.0965817	0.119102	0.00704923	-0.0193561	0.00227086
HMR_0914_f	0.0587806	-0.0116038	-0.00460997	-0.102156	0.0937163	0.362372	-0.040034	-0.158104	0.103299	-0.00753323	-0.290678	-0.0799297	0.00229968	-0.00376678	-0.20303	0.0874019	-0.0071331	-0.122572	0.046916	-0.0168053	-0.026587	0.365629	0.00260942	0.0118535	0.0465783	0.192437	0.235546	0.0424037	0.162972	0.0192801	-0.00953139	-0.00229968
HMR_0919_f*	0	0	0.385449	0	0.412659	0.478517	0	0	0.451226	0	0.239149	0	0	0	0	0	0.391072	0	0.385926	0	0.533224	0	0	0	0	0.455748	0.442584	0.761527	0.393913	0.447536	0	0
HMR_0920_f*	0	0	0.478251	0	0.483935	0.530501	0	0	0.494685	0	0.328219	0	0	0	0	0	0.475037	0	0.482125	0	0.607542	0	0	0	0	0.491134	0.53335	0.771461	0.490472	0.563152	0	0
HMR_0921_f*	0	0	0.411492	0	0.383664	0.462783	0	0	0.454569	0	0.293177	0	0	0	0	0	0.395586	0	0.416834	0	0.494632	0	0	0	0	0.4364	0.419916	0.590584	0.39168	0.486789	0	0
HMR_0924_f	0.290309	-0.0118112	0.0808944	-0.084031	0.00816256	0.0657867	0.00524561	-0.0119926	0.0362881	-0.0156053	-0.0211706	-0.0688628	-0.0266929	-0.00805863	0.0739951	-0.0212577	0.0583938	0.00532418	-0.0218041	-0.020644	0.0844699	0.251321	0.0203734	-0.0308682	-0.0168964	0.12481	0.0452331	0.24501	-0.0105941	0.424443	-0.0568859	-0.00524561
HMR_0925_f	0.191466	0.00948676	-0.00758665	-0.213041	0.0438927	0.0960707	-0.106055	-0.00722676	0.0234979	-0.00950641	-0.154497	-0.199117	-0.143319	-0.121985	0.0515105	-0.14829	-0.0661863	0.021858	0.000409097	0.00886558	0.115105	0.184709	0.0282311	-0.147907	-0.132956	0.0181809	-0.0761849	0.275337	0.0104606	0.371008	-0.179516	-0.000409097
HMR_0926_f	-0.0109857	-0.0096774	-0.0217317	-0.00952833	-0.106736	0.0767459	-0.0209302	0.000101408	-0.00251634	-0.0170793	0.0112804	-0.0225456	0.0129958	0.0616499	0.196172	-0.0204911	-0.0102628	0.0125693	0.00961033	-0.0739551	0.0990427	0.00999808	0.0354543	0.0306444	0.0212479	0.00571731	-0.000101408	0.0699207	-0.0879648	0.147058	-0.0733623	-0.0165336
HMR_0931_f*	-0.00646633	0.0452571	-0.0012523	0.0245251	-0.00110196	0.00229564	-0.000798555	-0.00485074	-0.0041029	-0.00352364	0.0236677	-0.000388388	0.0322041	0.016641	0.92207	0.00807139	-0.00285337	0.00456938	0.0137997	-0.000801641	0.000125918	-0.00157523	-0.00207383	-4.02146e-05	0.00257286	0.0218901	0.000649703	0.0224581	-0.00210809	-0.0110492	4.02146e-05	-0.00144248
HMR_0932_f*	-0.00646939	0.0452601	-0.00122361	0.0245091	-0.00110135	0.00231203	-0.000823587	-0.00484129	-0.00411519	-0.00353207	0.0236679	-0.000388046	0.032205	0.0166402	0.922071	0.00807142	-0.00285204	0.00456834	0.0137995	-0.000801269	0.000124398	-0.00157524	-0.00207356	-4.01971e-05	0.0025729	0.02189	0.000649533	0.0224569	-0.00210832	-0.0110494	4.01971e-05	-0.00144203
HMR_0933_f*	-0.00646272	0.045263	-0.00121978	0.0245267	-0.00110211	0.00231293	-0.000797115	-0.00484031	-0.00408337	-0.00353586	0.0236685	-0.000387942	0.0322056	0.0166404	0.922072	0.0080724	-0.0028524	0.00456968	0.0137998	-0.000801625	0.000127161	-0.001575	-0.00207235	-4.00437e-05	0.00257251	0.0218907	0.000651273	0.0224581	-0.00210747	-0.0110479	4.00437e-05	-0.00144107
HMR_0934_f*	-0.00615438	0.043198	-0.00118399	0.0233809	-0.00104668	0.00219272	-0.000753547	-0.00461444	-0.003886	-0.00334975	0.0225675	-0.000370662	0.0307114	0.0158521	0.926124	0.00768583	-0.00272463	0.0043471	0.0131365	-0.000762169	0.000117541	-0.00149589	-0.00197328	-4.05167e-05	0.00245154	0.0208612	0.000622092	0.0214068	-0.00200847	-0.0105106	4.05167e-05	-0.00137195
HMR_0935_f*	-0.00646283	0.0452632	-0.00121976	0.0245226	-0.00111262	0.00230665	-0.000791267	-0.00485521	-0.00408145	-0.00352674	0.0236674	-0.000388409	0.0322052	0.0166419	0.922071	0.00807208	-0.00285148	0.00456981	0.0137995	-0.00080195	0.000125582	-0.00157398	-0.00207189	-4.07685e-05	0.00257377	0.021891	0.000650105	0.0224583	-0.00210632	-0.0110483	4.07685e-05	-0.00144118
HMR_0936_f*	-0.00647339	0.045261	-0.00123708	0.0244921	-0.00111251	0.00227542	-0.000791115	-0.00486524	-0.00408168	-0.00351996	0.0236667	-0.000388463	0.0322054	0.0166391	0.922071	0.00807253	-0.00285226	0.00456951	0.0138	-0.0008015	0.00012648	-0.00157437	-0.00207222	-4.03108e-05	0.00257332	0.0218905	0.000649127	0.0224583	-0.00210761	-0.0110487	4.03108e-05	-0.00144205
HMR_0937_f*	-0.00646588	0.0452526	-0.00123225	0.024521	-0.00110106	0.00230773	-0.000818786	-0.00484031	-0.00408283	-0.00352013	0.0236673	-0.000387762	0.0322055	0.0166402	0.922071	0.00807326	-0.00285215	0.00456995	0.0137995	-0.000801867	0.000126781	-0.00157412	-0.00207238	-3.97372e-05	0.00257397	0.0218918	0.000649007	0.0224555	-0.00210824	-0.0110483	3.97372e-05	-0.00144163
HMR_0938_f*	-0.0064723	0.045247	-0.00121996	0.0245247	-0.00110146	0.00230929	-0.000794615	-0.00483999	-0.00408986	-0.00351942	0.0236669	-0.000388024	0.0322051	0.0166398	0.922071	0.00807268	-0.00285214	0.00456892	0.0138001	-0.000801388	0.000125748	-0.0015763	-0.00207321	-4.03016e-05	0.00257258	0.0218906	0.00065036	0.0224583	-0.00210719	-0.0110488	4.03016e-05	-0.00144147
HMR_0939_f*	-0.00646893	0.0452609	-0.00121936	0.0244876	-0.00110208	0.00228799	-0.000821695	-0.0048565	-0.00409172	-0.00351885	0.0236669	-0.000387962	0.0322041	0.0166417	0.922071	0.00807199	-0.00285233	0.0045694	0.0137994	-0.000801339	0.000125573	-0.00157628	-0.00207352	-4.08047e-05	0.00257307	0.0218909	0.000648451	0.0224586	-0.00210874	-0.0110478	4.08047e-05	-0.00144186
HMR_0940_f*	-0.00647118	0.0452625	-0.00123304	0.0245239	-0.00110148	0.00225136	-0.000805237	-0.00485413	-0.00408887	-0.00351897	0.0236668	-0.000388611	0.0322054	0.0166414	0.922071	0.00807268	-0.00285205	0.00456836	0.0137994	-0.000801404	0.000126696	-0.00157569	-0.00207341	-3.98772e-05	0.00257321	0.0218905	0.000649255	0.0224576	-0.00210801	-0.0110485	3.98772e-05	-0.00144135
HMR_0941_f*	0	0	0	0	0	0	0	0	0	0	0	0	0	0	1	0	0	0	0	0	0	0	0	0	0	0	0	0	0	0	0	0
HMR_0942_f	-0.00639777	0.044811	-0.00121039	0.0242591	-0.00108919	0.00228089	-0.000800239	-0.0047942	-0.00405707	-0.00348913	0.0234389	-0.000384612	0.0318864	0.0164696	0.922955	0.00798317	-0.00282523	0.00451782	0.0136625	-0.00078963	0.000120725	-0.00155684	-0.00205255	-4.12548e-05	0.00254778	0.0216718	0.000644303	0.0222348	-0.00209034	-0.0109345	4.12548e-05	-0.00142618
HMR_0943_f*	-0.00640897	0.0448345	-0.00120688	0.0242798	-0.00110449	0.00227795	-0.000785144	-0.00481709	-0.00404197	-0.00349687	0.0234377	-0.000384301	0.0318866	0.0164695	0.922948	0.00798647	-0.00282502	0.00451895	0.0136625	-0.000790936	0.000120598	-0.00155714	-0.00205247	-4.08846e-05	0.00254835	0.0216723	0.000643941	0.0222355	-0.00208975	-0.010937	4.08846e-05	-0.00142722
HMR_0944_f*	-0.0184235	0.112624	-0.00340023	0.0643613	-0.00306127	0.00646572	-0.00218311	-0.0137293	-0.0115489	-0.00993863	0.0620932	-0.00107636	0.0828013	0.0445671	0.720431	0.0221045	-0.00811176	0.0126607	0.0372243	-0.00234842	0.00037131	-0.00439916	-0.00581361	-8.21731e-05	0.00719766	0.0578387	0.00185506	0.059241	-0.00592168	-0.0319273	8.21731e-05	-0.00415895
HMR_0945_f*	0.57564	-0.0482515	-0.00242067	-0.0709996	-0.0438378	-0.00505213	0.0168883	0.00953783	-0.026548	-0.00512259	0.0013215	-0.00351372	-0.00528207	-0.00737082	0.820146	0.0733254	-0.0110981	0.0308408	0.0167268	0.171087	0.307147	-0.0013215	0.0427421	-0.0111661	-0.0143979	0.0156212	-0.0757368	-0.0185559	0.366235	0.0183715	0.0056158	0.00632824
HMR_0946_f	-0.00640214	0.044833	-0.00120706	0.0242867	-0.00108897	0.0022862	-0.000795106	-0.00479046	-0.0040436	-0.00348469	0.0234385	-0.000386268	0.0318846	0.0164692	0.922952	0.00798826	-0.0028251	0.00451888	0.0136622	-0.000790213	0.000122075	-0.00155729	-0.00205567	-4.09372e-05	0.00254765	0.021671	0.000643983	0.0222346	-0.00208764	-0.010936	4.09372e-05	-0.00142717
HMR_0947_f*	-0.00639835	0.044829	-0.00124049	0.0242767	-0.00108983	0.002286	-0.000785581	-0.00479514	-0.00404679	-0.00348351	0.0234383	-0.000384066	0.0318854	0.0164697	0.922952	0.00798796	-0.00282563	0.00451888	0.0136635	-0.00079108	0.000122319	-0.00155623	-0.00205265	-4.07263e-05	0.00254808	0.0216713	0.000644209	0.0222278	-0.00209121	-0.0109349	4.07263e-05	-0.00142609
HMR_0948_f*	-0.0184311	0.112628	-0.00340041	0.064361	-0.00306484	0.00646117	-0.00219189	-0.0137278	-0.0115545	-0.00993859	0.0621537	-0.00107745	0.0827942	0.044512	0.720521	0.022064	-0.00811291	0.0126533	0.0371816	-0.00295058	0.000372997	-0.00439673	-0.00581598	-8.68391e-05	0.00719383	0.057837	0.0018534	0.0592371	-0.00592632	-0.0319318	8.68391e-05	-0.00415557
HMR_0949_f*	0.575637	-0.0482517	-0.00242099	-0.0709968	-0.0438336	-0.00505149	0.0168866	0.00953737	-0.026546	-0.00512291	0.00132145	-0.00351329	-0.00528809	-0.00737093	0.820145	0.0733259	-0.0110956	0.0308408	0.0167264	0.171087	0.307145	-0.00132145	0.0427417	-0.0111673	-0.0144042	0.015618	-0.0757378	-0.0185557	0.366227	0.0183723	0.00561626	0.00632784
HMR_0950_f	-0.00641706	0.0447501	-0.00133372	0.0242431	-0.00109004	0.00226977	-0.000791537	-0.00482835	-0.00404817	-0.00359627	0.0234379	-0.000387759	0.0318848	0.0164666	0.922943	0.00798634	-0.00282657	0.00451837	0.0136611	-0.000789755	0.000121101	-0.0015594	-0.00205339	-4.16023e-05	0.00254581	0.0216705	0.000643778	0.0222337	-0.00208827	-0.0109361	4.16023e-05	-0.00142713
HMR_0951_f*	-0.00640941	0.0447992	-0.00134221	0.0242882	-0.0010887	0.00228369	-0.00078376	-0.00489219	-0.00404672	-0.00349613	0.0234357	-0.000385466	0.0318872	0.0164698	0.922952	0.00798669	-0.00282542	0.00451945	0.0136611	-0.000789308	0.000121067	-0.00155666	-0.00205525	-4.26339e-05	0.00254625	0.0216686	0.000643807	0.0222353	-0.00208869	-0.0109357	4.26339e-05	-0.0014271
HMR_0953_f*	0.578516	-0.0579993	-0.00286604	-0.0859508	-0.0526127	-0.00598718	0.0198928	0.011262	-0.0316923	-0.0060729	0.00156663	-0.00416014	-0.00626158	-0.00874497	0.774486	0.0848977	-0.0131804	0.0361741	0.0197067	0.192383	0.332108	-0.00156663	0.0499461	-0.0132642	-0.017122	0.0184097	-0.0918261	-0.0220978	0.389489	0.0216326	0.00663949	0.0074801
HMR_0954_f	-0.00642006	0.0447628	-0.0015845	0.0242163	-0.00110156	0.00227377	-0.000797874	-0.00490285	-0.0040734	-0.00359023	0.0234375	-0.000388972	0.0318841	0.0164687	0.922947	0.00798766	-0.00282603	0.00451625	0.0136615	-0.000791286	0.000120169	-0.00156016	-0.00205533	-4.11249e-05	0.00254341	0.0216689	0.000643775	0.0222344	-0.00208979	-0.0109358	4.11249e-05	-0.00142889
HMR_0955_f*	-0.00642602	0.0447233	-0.00146079	0.0242286	-0.0010881	0.00227719	-0.000780141	-0.00489047	-0.0040442	-0.00358523	0.0234382	-0.000383455	0.031887	0.0164694	0.922953	0.00798426	-0.0028223	0.00452144	0.0136628	-0.000787845	0.000122722	-0.00155759	-0.00205187	-4.38997e-05	0.00254787	0.0216712	0.000646688	0.0222316	-0.00208586	-0.0109335	4.38997e-05	-0.00142505
HMR_0956_f*	-0.0184234	0.112624	-0.00339726	0.0643615	-0.00306077	0.00646385	-0.00218557	-0.0137286	-0.0115465	-0.0099281	0.0621319	-0.00108478	0.0827414	0.0444704	0.720487	0.022134	-0.00805224	0.0126489	0.0372302	-0.00271145	0.000375956	-0.00439121	-0.00581189	-8.22692e-05	0.0071949	0.0578373	0.00185793	0.0592417	-0.00592799	-0.0319267	8.22692e-05	-0.00410546
HMR_0957_f*	0.578516	-0.0579984	-0.00286849	-0.0859526	-0.0526149	-0.00599228	0.0198924	0.0112594	-0.0316925	-0.00607444	0.00156479	-0.00416517	-0.00626347	-0.00875092	0.774479	0.0848977	-0.0131825	0.0361708	0.0197045	0.19239	0.332107	-0.00156479	0.0499373	-0.0132706	-0.0171288	0.0184041	-0.0918307	-0.0220981	0.389487	0.0216321	0.00663923	0.00747824
HMR_0958_f*	-0.00235299	-0.00375652	0.264304	0.0640468	0.185691	-0.294201	0.00652149	-0.000638793	0.0558369	0.0576493	0.0168903	0.0566103	-0.0404018	-0.1352	-0.0441294	0.705837	0.0576438	-0.105151	-0.00168548	-0.294201	-0.00481934	-0.139207	0.065944	0.000638793	-0.00239411	0.179682	0.612649	0.00652421	-0.184469	-0.0484949	-0.0257924	0.0811742
HMR_0959_f*	-0.00248667	-0.00393254	0.253863	0.066238	0.183503	-0.351818	0.00689322	-0.000669793	0.0578965	0.0597421	0.0178387	0.0612597	-0.0434618	-0.151129	-0.0413507	0.648187	0.0597431	-0.116116	-0.00180063	-0.351818	-0.00506945	-0.155877	0.0681565	0.000669793	-0.00248861	0.177899	0.524199	0.00688643	-0.210439	-0.0523645	-0.0275739	0.0833741
HMR_0960_f*	-0.0291618	0.089242	0.100589	0.026068	-0.0711365	0.016226	0.0973918	0.0119669	-0.0534357	0.0767017	-0.0369153	0.0679044	0.191231	0.101861	0.128893	-0.0738573	-0.126325	0.198508	0.0721703	0.00143247	-0.174094	-0.00774943	0.0137267	-0.0153927	-0.0321456	-0.116715	-0.159595	-0.0419741	-0.0148825	0.428911	-0.0233238	-0.00143247
HMR_0961_f*	0	0	0.141732	0.129461	0	0	0.141731	0	0.0613793	0.0941365	0.503759	0	0	0	0	0.144795	0.141733	0	0	0.141732	0	0	0	0.27048	0.147424	0	0.65739	0	0.141733	0	0.136961	0.857332
HMR_0963_f*	-0.0456026	-0.0444419	-0.0480456	0.0240645	-0.0574494	0.00614093	-0.0450629	-0.0844749	-0.01754	-0.0771173	0.15421	-0.0668558	-0.0058136	0.0412279	0.497655	0.00939635	0.0400666	-0.0637267	0.0058136	-0.085838	-0.00814517	-0.11894	0.0151121	0.0935465	0.0291778	0.095116	0.0730621	0.0284017	0.0317535	-0.0681879	-0.075974	0.168006
HMR_0964_f*	0	0	0.111633	0.199652	0	0	0.114772	0	0.124675	0.0893933	0.324511	0	0	0	0	0.183124	0.218427	0	0	0.0747665	0	0	0	0.271109	0.203759	0	0.237307	0	0.202861	0	0.0853253	0.334755
HMR_0967_f*	0	0	0.215545	0.1981	0	0	0.215546	0	0.0972761	0.146669	0.648249	0	0	0	0	0.217043	0.215546	0	0	0.215547	0	0	0	0.38637	0.223563	0	0.794111	0	0.215547	0	0.208781	0.959092
HMR_0969_f*	-0.0151564	0.0725451	-0.00303246	0.0501869	0.126007	0.136038	0.0254965	-0.0563305	0.0648494	-0.0837447	0.0941026	-0.00925134	-0.0200107	-0.016444	0.801088	-0.0565998	0.00303246	-0.00847306	0.00629836	-0.0146472	0.0849498	-0.00844659	-0.039707	0.142828	0.208759	-0.0545727	-0.0530763	0.0135758	0.00931189	-0.00567517	-0.0268672	0.203872
HMR_0971_f*	-0.011918	0.0262331	0.151081	0.0454456	0.10623	-0.219763	-0.027696	0.015159	0.0542391	0.0919871	0.0250394	0.114901	-0.0248994	-0.12468	-0.0518145	0.423452	0.0395795	-0.0998486	-0.0173702	-0.138035	-0.0197795	-0.137885	0.104683	-0.015561	-0.0178797	0.119797	0.34174	0.011918	-0.185501	-0.042588	-0.0627914	0.0540613
HMR_0973_f*	0	0	0.209267	0.200563	0	0	0.202962	0	0.119775	0.163699	0.357007	0	0	0	0	0.178074	0.247045	0	0	0.202564	0	0	0	0.294126	0.21517	0	0.280336	0	0.197903	0	0.198356	0.37628
HMR_0976_f*	0	0	0.159001	0.150071	0	0	0.154736	0	0.0810591	0.116601	0.341854	0	0	0	0	0.141118	0.179124	0	0	0.155628	0	0	0	0.250502	0.165709	0	0.279105	0	0.151918	0	0.15181	0.394403
HMR_0979_f*	-0.009201	-0.0132083	0.000500015	0.0155822	0.125454	0.379953	-0.0289282	0.0349244	-0.0243288	0.00187422	0.0363717	-0.000500015	-0.0687169	-0.0423794	0.542917	-0.112174	0.166371	-0.0310946	0.138553	-0.0144366	-0.0679409	-0.0875562	0.060101	0.0344526	0.010386	0.34969	-0.107818	-0.0126987	-0.0446553	0.00969957	-0.0155936	0.00417933
HMR_0981_f	-0.123837	0.0569575	-0.123837	0.050435	0.114075	0.163006	-0.123837	-0.123837	0.0510157	-0.123837	0.0780205	-0.123837	-0.123837	-0.123837	0.83752	-0.0252493	0.0373401	-0.123837	0.0374891	-0.123837	0.0506366	-0.123837	-0.000412024	0.103519	0.127291	0.000412024	-0.0228099	0.0258416	0.0191525	-0.123837	-0.123837	0.122407
HMR_0983_f*	0.0132552	0.112588	0.0140213	-0.375237	-0.375237	-0.148461	0.0208166	0.0045652	0.034978	-0.375237	0.624737	-0.375237	-0.375237	0.0294275	-0.375237	0.568758	0.0130308	-0.375237	0.135072	-0.375237	-0.375237	-0.012901	0.613019	0.451012	0.365176	-0.375237	-0.0045652	0.0172708	-0.0502548	-0.375237	-0.375237	0.554408
HMR_0985_f*	0.219002	0.00354311	0.064921	-0.181069	-0.181069	-0.0576062	0.0516317	0.0432655	0.0264662	-0.181069	0.07081	-0.181069	-0.181069	-0.00354311	-0.181069	0.223827	0.0379782	-0.181069	0.0602342	-0.181069	-0.181069	-0.00522626	0.12003	0.0514535	0.0453694	-0.181069	-0.0094367	0.0249347	0.0256557	-0.181069	-0.181069	0.0865744
HMR_0986_f	0.194891	-0.0452339	0.0246985	-0.0710202	-0.0280992	-0.115694	0.0104131	0.000944529	-0.0186948	-0.000944529	0.0307325	0.00322202	-0.0187203	-0.0525327	0.161001	0.193689	-0.00544513	-0.0201742	0.0197528	0.0174499	0.0986266	-0.0543016	0.0852165	0.00936186	0.00257654	0.0432031	-0.0608118	-0.0202261	-0.0167451	-0.00771568	-0.0108216	0.0482587
HMR_0987_f*	0.216592	-0.0294364	-0.00322587	-0.0401315	0.0228961	-0.0327478	-0.0099805	0.000575772	-0.0155149	-0.000575772	0.0357488	0.00606887	0.0236576	0.0133279	0.111417	0.0379284	-0.0149951	0.010285	0.0365293	-0.00799694	0.0533311	0.00610102	0.0130357	-0.0148093	-0.0157753	0.0568548	-0.0328837	-0.0201075	0.0656702	-0.0129842	-0.0150293	-0.00316963
HMR_0991_f	-0.00791162	0.0451277	-0.000549273	0.0152964	-0.0178031	-0.00822389	0.000317493	0.00359971	-0.0322873	-0.0141937	0.0766169	0.0134204	0.0230057	0.0121689	-0.0544391	0.00719982	-0.00174333	0.026971	-0.0637158	-0.0137124	-0.031496	-0.00126772	-6.6209e-05	0.0237358	0.00670488	0.0187978	0.0392346	6.6209e-05	-0.00374498	-0.0119811	-0.00264708	0.0382844
HMR_0995_f	0.0132961	-0.0155791	0.00405447	-0.0185581	-0.0674681	-0.0613071	0.00387639	0.0694924	0.00803388	0.0512498	0.0499209	0.0599387	-0.00284766	-0.0296624	0.000831885	0.0420501	-0.000831885	-0.0151676	-0.00377398	-0.0562125	-0.00935867	-0.0192488	0.0301398	0.0214359	0.0171276	0.018556	-0.0172425	0.0191604	-0.0211781	-0.00239392	-0.00557741	0.00567468
HMR_0996_f	0.0541074	-0.0208629	-0.00472775	-0.023478	-0.0708022	-0.0595686	-0.00608767	0.0482784	0.000361974	0.0369373	0.0569015	0.0476226	0.0166654	-0.0117992	0.0173283	0.0175933	-0.00932004	-0.00437488	0.0105786	-0.0618525	-0.00293278	-0.000361974	0.0114875	0.0023872	0.00063953	0.0384545	-0.0203333	0.00485279	0.0102258	-0.00870909	-0.0118032	-0.00772185
HMR_0997_f	0.0221299	-0.0264648	0.00684788	-0.0315559	-0.120958	-0.109224	0.00657646	0.109571	0.0134679	0.0821804	0.0800423	0.0952833	-0.00472141	-0.0511972	0.00144575	0.0679282	-0.00144575	-0.0258074	-0.00629694	-0.0998149	-0.0157871	-0.0328535	0.0492922	0.0353691	0.0283847	0.030698	-0.0293564	0.0316767	-0.0362149	-0.00395489	-0.00936054	0.00952232
HMR_0998_f	0.013745	-0.0160956	0.003753	-0.0191482	-0.067795	-0.0616705	0.00357612	0.0681417	0.00743984	0.0501992	0.0489024	0.0587193	-0.00326115	-0.0300025	0.00122065	0.0420364	-0.00122065	-0.0154323	-0.00404095	-0.0564001	-0.009159	-0.0196438	0.0298036	0.0207378	0.0164624	0.0182182	-0.017874	0.0184369	-0.0212683	-0.00270695	-0.00589997	0.00534612
HMR_0999_f	0.0542957	-0.0208221	-0.00437319	-0.0235658	-0.0707315	-0.0596167	-0.00573557	0.0485368	0.000511136	0.0371478	0.0560886	0.0477937	0.0166131	-0.0119381	0.0182123	0.0184185	-0.00906236	-0.00425345	0.0107428	-0.0616042	-0.0022667	-0.000511136	0.0120282	0.00269008	0.00122926	0.0379931	-0.0204282	0.00504728	0.00990013	-0.00842263	-0.0115372	-0.00735682
HMR_1000_f	0.0215503	-0.0258451	0.00593623	-0.0308135	-0.113921	-0.102973	0.00534776	0.102377	0.0117336	0.0764212	0.0745789	0.0887056	-0.00522104	-0.0487105	0.00192018	0.064339	-0.00192018	-0.0247612	-0.00644926	-0.0936329	-0.0146234	-0.0316403	0.0461296	0.0322983	0.0257536	0.028472	-0.0287487	0.0287887	-0.0342926	-0.00509478	-0.00938203	0.00845341
HMR_1002_f	-0.00127111	-0.00828198	0.0104848	-0.00631273	-0.0729572	-0.0674997	0.00695278	0.108564	0.0215863	0.0843489	0.0788196	0.0989938	0.00127111	-0.0324	-0.0140709	0.0489083	0.00515525	-0.0181139	-0.002814	-0.0641376	-0.0201254	-0.020423	0.037679	0.0374739	0.0318247	0.0270516	-0.00216709	0.036286	-0.0324457	-0.00135638	-0.00379951	0.0110227
HMR_1003_f	0.0372326	-0.0160857	-0.00162268	-0.0147264	-0.0775003	-0.0669861	-0.00552033	0.0668712	0.00852577	0.0545285	0.0761203	0.0693052	0.024696	-0.0119328	0.00277699	0.0187706	-0.00646859	-0.0059261	0.0138748	-0.0713563	-0.0131343	0.00162268	0.0137005	0.00902771	0.00816522	0.0472455	-0.00866479	0.0132486	-0.00407141	-0.00906995	-0.0115877	-0.00626473
HMR_10033_f*	0.26855	-0.00614524	0.0270296	-0.00954127	-0.00937151	-0.267295	-0.00160789	-0.00860175	0.0207875	-0.007761	0.0235205	-0.00676079	0.0300921	0.135166	0.236362	0.0332672	0.0143788	0.0549298	-0.00525622	-0.0145693	-0.00558976	-0.402223	0.0228398	0.017383	0.00520761	0.109899	-0.00883294	0.00160789	-0.00966692	-0.00889915	-0.0143403	0.0201764
HMR_10035_f	0.52309	0.494123	0	0	0	0	0	0.433028	0	0	0	0	0.604022	0.614653	0.769525	0	0	0.431201	0.380019	0	0	0	0	0	0	0	0.405464	0	0	0	0	0
HMR_10036_f*	0.316632	-0.00118202	-0.00901735	0.026461	0.0310754	0.14576	-0.0391161	-0.0179	0.00118202	-0.0136674	-0.0285777	-0.0340859	0.0729783	0.141522	0.619965	0.112595	-0.00560628	0.0441356	0.0548023	-0.0337983	0.0479633	-0.00593654	0.0448716	-0.0163786	-0.0760279	0.100333	-0.0271067	0.0778352	-0.0310386	0.0656713	-0.0361571	-0.0335785
HMR_10037_f*	0.0728428	-0.00615168	0.00807792	-0.0171157	-0.0151614	0.0077154	0.00275244	-6.65284e-05	0.133266	-0.000656015	-0.00785564	6.65284e-05	-0.00647562	-0.0163878	0.115667	0.144399	0.0255539	-0.108535	-0.0198791	-0.0571652	0.769196	-0.0641854	-0.0108989	0.00274211	0.00439304	0.503212	0.437946	0.00159225	-0.0307232	0.0337886	-0.0705363	-0.00239237
HMR_1004_f	-0.00168598	-0.0118261	0.0147695	-0.00879298	-0.107043	-0.0987041	0.00987659	0.144451	0.0300832	0.113682	0.106615	0.132451	0.00168598	-0.0463744	-0.0199023	0.0670459	0.00722658	-0.0256613	-0.00386478	-0.0936279	-0.0286055	-0.0290708	0.0521688	0.0518381	0.0442119	0.0377002	-0.00293443	0.0502351	-0.0464302	-0.00189169	-0.00525529	0.0155673
HMR_1006_f	-0.00127202	-0.00828187	0.010484	-0.00631359	-0.0729595	-0.0674998	0.0069558	0.108568	0.0215832	0.0843485	0.0788195	0.0989925	0.00127202	-0.0324011	-0.014072	0.0489058	0.00515211	-0.0181026	-0.00281881	-0.0641384	-0.0201275	-0.0204243	0.0376762	0.0374663	0.0318254	0.0270515	-0.00216634	0.0362868	-0.0324442	-0.00135843	-0.00380122	0.0110225
HMR_10061_f	0.12847	-0.0371675	-0.0234339	0.000403953	0.00386791	0.0337993	-0.00849047	-0.00330701	0.0175923	0.0178158	0.0476561	-0.0623669	0.0959943	0.0902995	0.107931	0.0553173	-0.0110175	-0.0057396	0.0301231	-0.111397	-0.072786	-0.0281772	0.0138389	0.0624367	-0.0154751	-0.0129631	-0.0106991	0.0198231	0.0546314	-0.000403953	-0.0241366	-0.00483058
HMR_10062_f*	0	0.706344	0	0	0	0	0	0	0	0	0	0.717981	0	0	0	0.707855	0.725029	0	0.667584	0.690994	0	0	0.709712	0.694932	0	0	0	0	0	0	0	0
HMR_10063_f*	0	0.936243	0	0	0	0	0	0	0	0	0	0.940046	0	0	0	0.956845	0.934078	0	0.933271	0.927568	0	0	0.935788	0.927903	0	0	0	0	0	0	0	0
HMR_10064_f*	0	0.72878	0	0	0	0	0	0	0	0	0	0.82799	0	0	0	0.861214	0.874909	0	0.848399	0.785827	0	0	0.834927	0.816819	0	0	0	0	0	0	0	0
HMR_10065_f	0	0.00444135	0	0	0	0	0	0	0	0	0	0.000229752	0	0	0	0.00463312	0.000735831	0	0.00362443	0.00133825	0	0	0.00362711	0.000436514	0	0	0	0	0	0	0	0
HMR_10066_f*	0.000107049	-0.00075209	0.00522038	-0.0171846	-0.133091	-0.00135729	0.029207	-0.0295066	-0.0955634	-0.000130859	0.00484651	0.0404348	0.0185841	-0.0480276	0.866824	-0.0013379	-3.21219e-05	0.00766218	0.152279	-0.00161771	0.000105812	7.39271e-07	-2.8673e-06	0.0108628	0.000704833	-7.39271e-07	-0.0670796	0.000641606	0.00154783	0.0475359	-0.0460871	-0.0256524
HMR_10067_f	-3.31516e-06	-3.81515e-05	-1.26485e-06	1.16938e-06	-2.34931e-05	-2.29672e-05	2.72741e-06	5.18054e-06	4.1014e-07	-9.6009e-06	4.07212e-06	5.4083e-06	-3.80423e-07	6.81149e-07	-3.29286e-05	5.1887e-06	4.80348e-06	2.38929e-06	-1.14442e-05	5.49484e-06	-2.47908e-05	-1.22429e-05	-2.33736e-05	-1.65937e-06	4.42767e-06	4.88102e-06	-2.31485e-06	3.80423e-07	-4.09348e-06	-5.08779e-05	4.70041e-06	5.26697e-06
HMR_10068_f	-2.75046e-07	-2.10699e-06	1.34144e-06	2.8486e-06	-8.55083e-05	-2.55394e-05	-1.13224e-06	2.9889e-06	8.7663e-07	1.89977e-06	2.68496e-06	1.15493e-06	-1.19683e-06	-1.89457e-07	-9.37316e-05	-3.15648e-06	-1.45454e-06	3.49738e-06	2.00869e-06	2.06983e-07	1.89457e-07	-6.03892e-07	-6.18628e-06	1.8927e-06	2.23942e-06	-1.51032e-05	1.65837e-06	3.38337e-06	-1.92328e-06	-4.54085e-05	-1.27406e-06	1.98172e-06
HMR_10069_f	0.0225561	-0.00521078	0.00540532	-4.05675e-06	0.00467185	0.0107866	-0.00133495	-0.000750301	0.0283831	-0.000520619	-0.000403706	-0.000564238	-0.000213945	0.00303511	0.961271	0.0140204	4.05675e-06	-0.0387208	-0.000141563	-0.0125328	0.0387176	0.0643952	-0.0182733	0.00547858	0.00140023	0.0187774	-0.000257036	-0.00298331	-0.000726432	0.00194482	0.00538506	-0.000534508
HMR_1007_f	0.0372349	-0.0160902	-0.00162549	-0.0147335	-0.0775042	-0.0669931	-0.005525	0.0668699	0.00852882	0.0545247	0.0761221	0.0692989	0.0246953	-0.0119372	0.00277154	0.0187662	-0.00647303	-0.00593031	0.0138674	-0.0713564	-0.0131377	0.00162549	0.0137007	0.0090257	0.00816696	0.0472454	-0.00866614	0.0132503	-0.00407278	-0.00907149	-0.0115844	-0.00626786
HMR_1008_f	-0.00176567	-0.0116912	0.014733	-0.0088938	-0.107151	-0.098827	0.0097583	0.144059	0.0300661	0.113594	0.106469	0.132315	0.00176567	-0.04649	-0.020006	0.0671546	0.00726837	-0.0257904	-0.00395822	-0.0937072	-0.0286595	-0.0291878	0.0520315	0.0517126	0.0441102	0.0376055	-0.00303726	0.0500679	-0.0465372	-0.00190467	-0.0053283	0.0154636
HMR_10080_f	0	0	0	0	0	0	0	0	0	0	0	0	0	0	0	0	0	0	0	0	0	0	0	0	0	0	0	0	0	0	0	0
HMR_10092_f	0	0	0	0	0	0	0	0	0	0	0	0	0	0	0	0	0	0	0	0	0	0	0	0	0	0	0	0	0	0	0	0
HMR_10094_f	0	0	0	0	0	0	0	0	0	0	0	0	0	0	0	0	0	0	0	0	0	0	0	0	0	0	0	0	0	0	0	0
HMR_10095_f	0	0	0	0	0	0	0	0	0	0	0	0	0	0	0	0	0	0	0	0	0	0	0	0	0	0	0	0	0	0	0	0
HMR_10097_f	0	0	0	0	0	0	0	0	0	0	0	0	0	0	0	0	0	0	0	0	0	0	0	0	0	0	0	0	0	0	0	0
HMR_10098_f	0	0	0	0	0	0	0	0	0	0	0	0	0	0	0	0	0	0	0	0	0	0	0	0	0	0	0	0	0	0	0	0
HMR_10099_f	0	0	0	0	0	0	0	0	0	0	0	0	0	0	0.816954	0	0	0	0	0	0	0	0	0	0	0	0	0	0	0	0	0
HMR_1010_f	0	0	0.160305	0.146351	0	0	0.160306	0	0.069189	0.106259	0.578662	0	0	0	0	0.159914	0.160306	0	0	0.160301	0	0	0	0.307611	0.166781	0	0.760161	0	0.160306	0	0.154874	1.00001
HMR_10105_f	0	0	0	0	0	0	0	0	0	0	0	0	0	0	0	0	0	0	0	0	0	0	0	0	0	0	0	0	0	0	0	0
HMR_10106_f	0	0	0	0	0	0	0	0	0	0	0	0	0	0	0	0	0	0	0	0	0	0	0	0	0	0	0	0	0	0	0	0
HMR_10107_f	0	0	0	0	0	0	0	0	0	0	0	0	0	0	0.816932	0	0	0	0	0	0	0	0	0	0	0	0	0	0	0	0	0
HMR_10108_f	0	0	0	0	0	0	0	0	0	0	0	0	0	0	0.803845	0	0	0	0	0	0	0	0	0	0	0	0	0	0	0	0	0
HMR_10111_f	0	0	0	0	0	0	0	0	0	0	0	0	0	0	0	0	0	0	0	0	0	0	0	0	0	0	0	0	0	0	0	0
HMR_10112_f	0	0	0	0	0	0	0	0	0	0	0	0	0	0	0	0	0	0	0	0	0	0	0	0	0	0	0	0	0	0	0	0
HMR_10113_f	0	0	0	0	0	0	0	0	0	0	0	0	0	0	0.816076	0	0	0	0	0	0	0	0	0	0	0	0	0	0	0	0	0
HMR_10114_f	0	0	0	0	0	0	0	0	0	0	0	0	0	0	0.803845	0	0	0	0	0	0	0	0	0	0	0	0	0	0	0	0	0
HMR_10121_f	1.28818e-05	2.03395e-05	1.00305e-05	-2.00725e-05	-3.88848e-06	1.17568e-05	-1.64442e-05	1.71803e-05	-1.95926e-05	4.88671e-06	-3.21275e-05	4.56018e-06	-2.30804e-05	1.10137e-05	-3.15367e-05	2.8788e-06	-1.62682e-06	1.79961e-05	-1.13109e-05	1.60144e-05	-2.92989e-05	1.22874e-05	-2.31368e-05	-1.35502e-05	-3.51991e-05	1.62682e-06	-3.19711e-05	-3.06334e-05	-1.71483e-06	8.92305e-06	1.49683e-05	1.23775e-05
HMR_10122_f	2.56977e-06	2.94024e-06	2.28311e-06	-1.94256e-06	-1.73716e-06	-3.877e-06	-7.0286e-06	6.82018e-06	-8.36786e-07	1.23545e-06	1.73704e-06	-3.3897e-06	-1.98685e-06	7.88495e-06	8.50671e-06	-2.63234e-05	2.64115e-06	2.50349e-07	4.15859e-06	8.95479e-06	-2.81828e-06	-1.13731e-05	2.67263e-06	-1.43323e-05	-1.01374e-05	4.77789e-06	-1.88233e-05	7.60465e-06	-1.94515e-05	-5.61481e-06	-1.22813e-07	1.22813e-07
HMR_10123_f	0.76527	-0.00220835	0.0335327	0.0642486	-0.23511	-0.23511	0.0187931	-0.23511	0.6756	-0.23511	0.00371745	-0.23511	-0.0503165	-0.23511	0.579257	-0.00613265	-0.00273977	-0.23511	0.0528838	-0.23511	0.271658	-0.23511	0.0358612	0.0180813	0.00128477	0.301663	0.0246294	0.508002	-0.144532	-0.00128477	-0.23511	0.00252514
HMR_10124_f	0.780327	-0.00209307	0.0320692	0.0616406	-0.219709	-0.219709	0.018037	-0.219709	0.683639	-0.219709	0.00359078	-0.219709	-0.0476823	-0.219709	0.58124	-0.00570524	-0.00255608	-0.219709	0.0507044	-0.219709	0.265075	-0.219709	0.0342917	0.0172641	0.00122377	0.295126	0.0235293	0.506109	-0.136092	-0.00122377	-0.219709	0.00272274
HMR_10128_f	-0.000205224	1.59683e-07	-1.59683e-07	1.00864e-05	7.86194e-06	9.60077e-06	-4.59235e-05	8.21053e-06	-0.000115425	7.78359e-06	-4.64827e-05	-2.10682e-05	-1.73538e-07	-0.000152307	-4.94222e-05	1.31129e-05	-0.000104555	-3.87887e-05	-8.99559e-05	8.66758e-06	1.12335e-05	1.12508e-05	8.73412e-06	7.69796e-06	5.17916e-06	-5.4589e-05	-0.000290628	1.07311e-05	-0.000148251	3.80092e-06	8.51411e-06	-0.000221001
HMR_10129_f	2.47664e-05	-0.000196834	1.575e-05	2.03886e-05	-0.000138533	-0.000165551	2.09076e-05	2.01183e-05	2.45902e-05	-0.000137643	6.72312e-06	4.08331e-07	2.75846e-05	-1.59018e-05	-1.72755e-05	-0.000147584	-0.000141833	2.46769e-05	-0.000140682	2.00116e-05	-0.000151292	2.33043e-05	7.0932e-06	-4.08331e-07	-3.13914e-05	2.44134e-05	-2.50358e-05	-0.000132338	2.12228e-05	-0.000214753	1.59446e-05	-0.00020808
HMR_1013_f*	-0.00268424	-0.00425127	0.269979	0.0713163	0.196062	-0.389553	0.00744585	-0.000722104	0.0623818	0.0643388	0.0191217	0.0630784	-0.0472695	-0.165189	-0.0517749	0.610561	0.0643541	-0.126602	-0.00197737	-0.389553	-0.00548167	-0.170325	0.073404	0.000722104	-0.00267579	0.190131	0.547842	0.00744778	-0.230797	-0.0568666	-0.0298794	0.0895014
HMR_10130_f	0.0155257	-0.000476374	0.00537235	0.00660827	-0.0515977	0.17343	-0.0515977	-0.0515977	0.590975	-0.0515977	-0.0515977	-0.0515977	0.000476374	-0.0515977	0.948632	0.00338221	0.00351996	-0.0515977	0.0017152	-0.0515977	-0.0515977	-0.0515977	0.0194207	0.00466464	0.00380992	0.491514	-0.000496855	-0.0515977	-0.0110975	0.00367296	-0.0515977	0.00385886
HMR_10131_f	0.014279	-0.000441269	0.00493836	0.00608001	-0.0472474	0.16193	-0.0472474	-0.0472474	0.57345	-0.0472474	-0.0472474	-0.0472474	0.000441269	-0.0472474	0.952893	0.00312292	0.00327629	-0.0472474	0.0015589	-0.0472474	-0.0472474	-0.0472474	0.0178838	0.00426621	0.00350196	0.472549	-0.000466341	-0.0472474	-0.0101977	0.00337094	-0.0472474	0.00356543
HMR_1014_f	0	0	0.128291	0	0	0	0.129002	0	0.0815746	0	0.172439	0	0	0	0	0.17449	0.119815	0	0	0	0	0	0	0.145091	0.122155	0	0.111592	0	0.147346	0	0	0.1912
HMR_1015_f*	0.0617239	-0.0119065	0.233506	0.0437993	0.158183	-0.281998	-0.00695215	-0.0119271	0.0292036	0.0342136	0.047404	0.0434294	-0.0493862	-0.131281	0.0552348	0.712442	0.0392525	-0.0874395	-0.0268739	-0.281998	-0.0025301	-0.135279	0.0468699	0.0025301	-0.0142705	0.152438	0.644835	-0.0121136	-0.134713	-0.0571868	-0.0363377	0.16964
HMR_1016_f*	0.223974	0.00304625	0.0646852	-0.180797	-0.180797	-0.0564726	0.0519706	0.0436178	0.0262352	-0.180797	0.0696151	-0.180797	-0.180797	-0.00304625	-0.180797	0.220817	0.0379576	-0.180797	0.0601434	-0.180797	-0.180797	-0.00454945	0.118722	0.0505099	0.044573	-0.180797	-0.0102591	0.0249397	0.0283	-0.180797	-0.180797	0.0851847
HMR_1017_f	0.192168	-0.0434857	0.0237977	-0.0680736	-0.0276788	-0.109738	0.0100866	0.00110972	-0.0179991	-0.00110972	0.0293794	0.00319897	-0.017781	-0.0500349	0.159411	0.188244	-0.00514081	-0.0190527	0.0190822	0.0177205	0.0971932	-0.0516852	0.0820576	0.00865706	0.00216915	0.0416361	-0.0585795	-0.019383	-0.0150593	-0.00828141	-0.0101254	0.0461513
HMR_1018_f*	0.215779	-0.0297196	-0.00302876	-0.0405537	0.0220716	-0.0335466	-0.00979457	0.000598561	-0.0156339	-0.000598561	0.0345282	0.00600984	0.0231348	0.0124744	0.113528	0.0390031	-0.0149522	0.0100679	0.036327	-0.0075152	0.0545714	0.0054186	0.0135048	-0.0147257	-0.0153236	0.055563	-0.0333431	-0.0201595	0.064051	-0.0128946	-0.0149694	-0.00292532
HMR_1020_f*	0.424639	-0.0370283	0.0195675	-0.0505199	-0.0210938	-0.0509953	0.00886472	0.00281166	-0.0151558	0.000965441	0.00400125	0.00195761	-0.0130952	-0.0368863	0.711059	0.117579	-0.00348092	-0.00992765	0.00736672	0.070339	0.176422	-0.0356499	0.0356594	-0.0102978	-0.0128903	0.0291065	-0.0424327	-0.0145824	0.226204	-0.000965441	-0.003749	0.0253112
HMR_1022_f*	0.117741	-0.0309339	0.0406313	-0.0509776	-0.0075768	-0.131514	0.00768634	-0.00150549	-0.0075389	0.00424353	0.0462778	0.00914164	-0.0204874	-0.0630135	0.0748898	0.256462	0.00150549	-0.0364279	0.0204415	-0.0223545	0.0446932	-0.0667263	0.0989919	0.0227501	0.0150543	0.0553518	-0.0278528	-0.015095	-0.0667348	-0.0167907	-0.0150914	0.0696838
HMR_1023_f	0.184925	-0.0286772	-0.00248258	-0.0370266	0.0514214	-0.0454764	-0.0156816	-0.000935145	-0.0145403	0.000935145	0.0461481	0.00973085	0.0338938	0.017826	0.0821883	0.0400301	-0.0172332	0.00644971	0.0466318	-0.026659	0.035257	0.00632384	0.0109543	-0.0166032	-0.0159523	0.0715219	-0.0229309	-0.0228623	0.0358063	-0.0202303	-0.0207672	-0.0040493
HMR_1025_f*	0.422379	-0.0370258	0.0195887	-0.050488	-0.0211713	-0.0509763	0.00889653	0.00303477	-0.0152693	0.000965108	0.00395091	0.00193715	-0.0130325	-0.0368561	0.706753	0.117707	-0.00338678	-0.00989121	0.00739192	0.069986	0.175591	-0.0355912	0.035602	-0.0102813	-0.0128704	0.0290634	-0.042364	-0.0145595	0.225135	-0.000965108	-0.0037418	0.0253465
HMR_1026_f*	0.173506	-0.0385183	0.0326718	-0.0523937	-0.0971895	-0.0662083	0.00823077	0.00241067	-0.015159	0.00201987	0.0157881	0.00586281	-0.0173811	-0.0473619	0.243654	0.157379	-7.30382e-05	-0.141535	7.30382e-05	0.0106611	0.113546	-0.0458291	0.0436736	-0.00622764	-0.0134158	0.0409857	-0.0349634	-0.0164961	-0.00747996	0.00767828	-0.00707295	0.0494489
HMR_1027_f*	0.11769	-0.0310515	0.0405968	-0.0510008	-0.00766223	-0.131531	0.00755877	-0.00148012	-0.0081445	0.00398858	0.0458522	0.00870418	-0.0205844	-0.0627499	0.0749951	0.256375	0.00148012	-0.0364783	0.0198495	-0.0224352	0.0445986	-0.0667472	0.0990418	0.0227225	0.0149933	0.0552102	-0.0279781	-0.0151371	-0.0668371	-0.0168136	-0.0153644	0.0694931
HMR_1028_f	0.184919	-0.028689	-0.00248464	-0.0370352	0.0514163	-0.0454827	-0.0156855	-0.000931607	-0.014549	0.000931607	0.0461422	0.0097147	0.0338958	0.0178209	0.082168	0.0400268	-0.0172436	0.00644495	0.0466248	-0.0266644	0.0352486	0.00631722	0.0109392	-0.0166101	-0.015963	0.0715154	-0.0229401	-0.0228706	0.0358019	-0.0202366	-0.0207757	-0.00405746
HMR_1029_f*	0	0	0.116131	0.105504	0	0	0.116113	0	0.0486624	0.0756284	0.485895	0	0	0	0	0.115794	0.116113	0	0	0.116116	0	0	0	0.234119	0.12105	0	0.685576	0	0.11608	0	0.111966	0.999889
HMR_1030_f*	0	0	0.062941	0.0568877	0	0	0.0629421	0	0.0254855	0.0401508	0.325785	0	0	0	0	0.0627709	0.0629409	0	0	0.0629409	0	0	0	0.135146	0.0657828	0	0.527215	0	0.0629122	0	0.0605673	1.00003
HMR_1033_f*	-0.0178157	0.00169525	0.0616294	0.0418745	0.000449641	0.0109324	0.0501598	-0.0293871	-0.0288313	0.00583998	0.317769	-0.0129062	-0.0215553	-0.0182141	-0.0581422	0.0678068	0.0535787	-0.000449641	-0.066247	-0.0182223	-0.0331069	-0.0256171	-0.0240948	0.157381	0.0546707	-0.0265001	0.646176	-0.0265793	0.0185624	-0.0191563	0.0431193	0.553195
HMR_1034_f	0.0878195	-0.00467081	-0.00684996	-0.0263067	0.0165482	0.0448686	-0.00610255	0.00748159	-0.0549372	-0.0228702	0.0908313	0.0216824	0.0328652	0.0500045	-0.0890459	-0.00773566	-0.0154447	0.0925186	-0.0921951	0.000844984	-0.0392599	0.0328918	-0.00523208	0.00976861	-0.0142775	0.0213083	0.0117296	-0.033869	0.100338	-0.000844984	-0.0104822	0.0436386
HMR_1037_f*	-0.0195871	0.00640933	0.091176	0.0626957	-0.00372037	0.00372037	0.0674294	-0.0209475	-0.0156992	0.0238277	0.281335	-0.00630596	-0.0202619	-0.0173028	-0.073644	0.107796	0.0743708	0.0105777	-0.076257	-0.0112889	-0.0463492	-0.0222757	-0.0180944	0.162279	0.070844	-0.0122218	0.656124	-0.0297002	0.0138857	-0.0208489	0.0582325	0.445384
HMR_1039_f*	-0.0108196	-5.84925e-05	0.136672	0.115182	5.84925e-05	0.00396809	0.124011	-0.0139208	0.0380334	0.0760608	0.401026	-0.00767137	-0.0109456	-0.00934192	-0.0238902	0.14413	0.1278	-0.00405033	-0.0269822	-0.0104439	-0.0149824	-0.0134125	-0.0112786	0.23747	0.128839	-0.0107764	0.721782	-0.0113832	0.0891705	-0.0108364	0.116375	0.629429
HMR_1040_f*	-0.00395105	0.0466613	-2.31177e-05	-0.0153063	-1.45687e-05	2.6242e-07	-1.69073e-05	0.0161326	-0.101167	-0.0596377	0.431921	0.0533838	-0.00551128	0.00610924	-0.148768	-0.000423252	-2.6242e-07	0.202384	-0.148769	7.30046e-07	-0.0977492	5.48806e-07	1.36319e-06	0.157828	0.00707974	2.72164e-06	0.604561	-0.0595794	3.37418e-06	-0.0140022	-0.00593905	0.820494
HMR_1041_f	3.08555e-05	-1.39993e-06	-7.42062e-05	-7.287e-06	2.68555e-05	0.000132129	8.25284e-05	1.39993e-06	-3.20965e-06	-1.65019e-05	6.23912e-05	-1.52635e-05	0.000126983	0.00016428	0.000150203	0.000158492	-1.85666e-05	0.000128533	5.84498e-05	-5.24039e-05	6.53147e-05	-3.55022e-05	-1.80348e-05	-5.54401e-05	-1.20763e-05	0.000129947	-8.69399e-05	-4.78126e-05	0.000156559	8.41265e-05	-0.000303787	-8.86774e-05
HMR_1042_f	1.90715e-05	-2.81709e-06	-4.46305e-05	-1.62443e-05	2.09925e-05	7.28739e-05	3.69926e-05	4.66558e-07	-1.8888e-06	-4.66558e-07	3.30319e-05	-1.02996e-05	6.45826e-05	8.74509e-05	4.97952e-05	7.85307e-05	-3.19377e-05	7.37684e-05	5.29384e-06	-3.50654e-05	4.01331e-05	-1.36105e-05	-1.22769e-05	-2.58493e-05	-6.69151e-06	5.82663e-05	-4.93916e-05	-2.3508e-05	7.4441e-05	1.77613e-05	-6.63866e-05	-8.05931e-05
HMR_1043_f*	0.0515282	-0.00184515	0.00184515	-0.0401779	-0.01539	0.0390425	0.0290086	-0.0431252	-0.0160323	-0.0673994	0.0192673	-0.00702271	0.00309634	-0.00311868	0.474774	-0.0471315	-0.0402673	0.0313872	0.00492779	0.0266174	0.031399	-0.0167358	-0.0242488	0.0257774	0.0337128	-0.0640009	-0.10577	-0.0255047	0.0485063	0.0527125	-0.0277617	0.0577494
HMR_1045_f	-0.0225783	0.0805127	0.0922545	0.0216155	-0.052517	0.0133087	0.0892843	0.00975474	-0.0402279	0.0680744	-0.0283132	0.0595261	0.201105	0.0935662	0.123091	-0.0543408	-0.087751	0.211068	0.063646	0.00115889	-0.11506	-0.00607757	0.0112687	-0.0121097	-0.0247686	-0.0818241	-0.10702	-0.0319846	-0.0115478	0.730974	-0.0182048	-0.00115889
HMR_1048_f	0.0867856	-0.00540616	-0.00731287	-0.0274271	0.0151719	0.0439303	-0.00644194	0.00706198	-0.0560313	-0.0236191	0.0885999	0.021276	0.0322934	0.0492466	-0.0902527	-0.00802373	-0.0161346	0.0931055	-0.0935373	0.000972695	-0.0399895	0.0320467	-0.00548619	0.0095291	-0.0143878	0.0195036	0.0102979	-0.0347239	0.0986224	-0.000972695	-0.0110155	0.0439368
HMR_1049_f*	0.0133314	0.0193095	0.00113002	-0.0166451	-0.000739834	0.0114912	0.00853798	-0.00545445	-0.0605828	-0.0444027	0.121886	0.0207665	-0.0029352	0.000739834	-0.100449	-0.0113601	-0.0088138	0.0778493	-0.103518	0.00893488	-0.0526376	-0.00264043	-0.00578503	0.0723858	0.0160686	-0.0164782	0.0276846	-0.034589	0.0163641	0.00157171	-0.00842056	0.202552
HMR_1050_f*	-0.0194292	0.0775067	0.0756052	0.0088434	-0.0807247	0.0193291	0.0767231	0.00671375	-0.0680344	0.0582243	-0.0244651	0.0488899	0.182446	0.123133	0.153252	-0.0755249	-0.106015	0.196553	0.0512546	0.000855831	-0.163728	-0.0141037	0.0149365	-0.0243806	-0.0377249	-0.110068	-0.16005	-0.043651	-0.0318785	0.413651	-0.026225	-0.000855831
HMR_1054_f	0.0572576	0.00547269	-0.010867	-0.0219044	0.034374	0.0631421	-0.0128649	0.00643862	-0.0735705	-0.033671	0.133549	0.0306184	0.0464018	0.073613	-0.118937	-0.0214653	-0.0217381	0.132078	-0.119679	-0.0164864	-0.0663581	0.0436912	-0.0150822	0.0167749	-0.0177282	0.017901	0.0537116	-0.0462946	0.0750796	-0.00547269	-0.0176048	0.0659963
HMR_1055_f*	0.174495	-0.0501136	0.0133076	-0.0972799	-0.0838545	-0.0154203	0.0340663	-0.00241423	-0.0600525	0.00313882	-0.0275323	0.00241423	0.034176	0.00779976	0.353775	0.0076143	-0.0720446	0.0814223	0.0254699	0.0984444	0.0114191	-0.0196441	0.0273156	-0.0320078	-0.0407489	-0.0484345	-0.144661	-0.0481482	0.150254	0.12417	-0.0187125	-0.0101815
HMR_1057_f	0.0192138	0.00807496	-0.000902619	-0.0265236	-0.0157656	-0.0042864	0.00216297	0.00646939	-0.0672089	-0.0366414	0.125347	0.0241533	-0.0022156	0.00142576	-0.101162	0.00110033	-0.011901	0.106706	-0.102276	0.0127914	-0.0603279	-0.00518658	0.00276252	0.0558364	-0.00440669	-0.00727051	0.0552427	-0.0403636	0.0196079	0.000902619	-0.00704701	0.191478
HMR_1058_f	0.0806771	-0.00603839	-0.00685754	-0.0274686	0.0132465	0.0395778	-0.00585707	0.00666531	-0.0546182	-0.0235374	0.0813355	0.0208831	0.0287911	0.0430293	-0.0877253	-0.00690271	-0.0168657	0.090108	-0.0907059	0.00199326	-0.0391992	0.0296599	-0.0052613	0.0104145	-0.0133834	0.0157385	0.00981503	-0.0341901	0.0952696	-0.00199326	-0.0107441	0.0448212
HMR_1059_f*	-0.033448	0.0687415	0.012265	0.0292987	0.039272	0.0858132	0.0438279	-0.0713442	0.0113899	-0.100708	0.0372188	-0.00265189	0.0088919	-0.00371637	0.392081	-0.0948011	-0.0566981	0.0261047	0.00265189	-0.0249284	-0.0311709	-0.020828	-0.059184	0.0750383	0.0983146	-0.101823	-0.11072	-0.0215528	-0.0171503	0.0684313	-0.0441581	0.113122
HMR_1061_f*	-0.00455882	0.0381897	0.00417102	0.000116212	0.0121449	0.0172825	0.00948241	-0.00562739	-0.0538628	-0.0414461	0.156989	0.0249906	-0.000116212	0.00412653	-0.0897241	-0.0160847	-0.00546543	0.0815753	-0.0912529	-0.00128518	-0.0530519	-0.000277142	-0.00870946	0.0943392	0.0246149	-0.0170297	0.0627865	-0.0303049	0.000547919	0.00191705	-0.00731947	0.300338
HMR_1062_f*	-0.00536483	0.0498473	0.000130151	-0.00143121	-0.00445091	-7.58134e-05	0.000356857	0.00852371	-0.0752619	-0.0421744	0.21844	0.0327654	0.00802681	0.0124144	-0.120551	0.00485849	-0.000431691	0.106692	-0.120365	-0.0030465	-0.072502	-0.000918189	7.58134e-05	0.0841861	0.0071551	0.0107791	0.20881	-0.035679	-0.000896677	-0.0142226	-0.00267933	0.243375
HMR_1063_f	-0.00609123	0.051042	0.000137032	0.00142045	-0.0056662	-0.000327183	0.00028287	0.00703508	-0.0711125	-0.0389695	0.19026	0.0290619	0.0108442	0.0135775	-0.114957	0.00587292	-0.000660108	0.0924452	-0.116465	-0.00407485	-0.0686245	-0.00123803	-0.000137032	0.0731739	0.00703428	0.0131211	0.169241	-0.030996	-0.00126698	-0.0144485	-0.00207603	0.194479
HMR_1064_f*	-0.0028002	0.0337312	4.27555e-07	-0.0107793	-4.27555e-07	3.03698e-06	-4.38978e-05	0.0115093	-0.0686211	-0.0411661	0.372558	0.0386574	-0.00388324	0.00434735	-0.0992069	-0.000291406	6.535e-06	0.156483	-0.0992065	-7.64819e-06	-0.0665108	-4.96623e-06	2.19077e-06	0.119589	0.00502723	8.31495e-06	0.571311	-0.0411648	7.06242e-06	-0.00985638	-0.00419927	0.880808
HMR_1065_f*	0.140311	-0.0365692	-0.00236512	-0.0253293	0.0366643	0.13986	-0.00512559	-0.00849836	0.0367501	-0.00216169	0.00216169	0.00663651	0.359249	0.580206	0.795015	0.00809039	-0.00234931	0.285028	0.0137491	-0.03812	-0.0173436	-0.0140456	-0.0138819	-0.00910116	-0.0157447	0.0849046	-0.0471328	0.0624208	0.0322801	0.0125032	-0.0360722	-0.0258255
HMR_1066_f*	0.140037	-0.0364756	-0.00240551	-0.0252821	0.0363453	0.139288	-0.0051264	-0.00853787	0.0365911	-0.00215554	0.00215554	0.00656298	0.358669	0.580105	0.795701	0.00801655	-0.00233314	0.284404	0.0136394	-0.0380502	-0.0173483	-0.0139463	-0.0139139	-0.00912397	-0.0155776	0.0846423	-0.0471736	0.0621772	0.0321012	0.0124957	-0.0360029	-0.0258665
HMR_1067_f*	0.139809	-0.0364647	-0.00238274	-0.025206	0.0362766	0.139315	-0.00505942	-0.00847708	0.036522	-0.00219713	0.00219713	0.00627902	0.358388	0.580117	0.796548	0.00798628	-0.00239557	0.284154	0.0136006	-0.038051	-0.017402	-0.0139212	-0.0137768	-0.00923171	-0.0154522	0.0844248	-0.0468873	0.0621054	0.032054	0.0125437	-0.0361525	-0.0257025
HMR_1068_f*	0.140514	-0.0365495	-0.00253766	-0.0254091	0.0366606	0.13989	-0.00501532	-0.00864067	0.0368007	-0.00223283	0.00223283	0.00649772	0.359229	0.580192	0.794961	0.00808291	-0.00242995	0.285084	0.0136481	-0.0380857	-0.0173843	-0.0139743	-0.0138277	-0.00916958	-0.0155064	0.0849369	-0.04717	0.062486	0.0322808	0.0125673	-0.0360193	-0.0258327
HMR_1069_f*	0.140072	-0.036409	-0.00255498	-0.0252722	0.0365178	0.139608	-0.0050243	-0.00861731	0.0366709	-0.00214976	0.00214976	0.0066029	0.35874	0.58019	0.795774	0.00804783	-0.00235782	0.284576	0.0136519	-0.0380187	-0.0173765	-0.0139109	-0.013848	-0.00909001	-0.0154591	0.0845877	-0.0470504	0.0622742	0.0321677	0.0125965	-0.0361037	-0.0258462
HMR_1070_f*	0.13979	-0.0364574	-0.00237545	-0.0251569	0.036138	0.139351	-0.00505015	-0.00844949	0.036545	-0.00218088	0.00218088	0.00658825	0.358334	0.580225	0.796787	0.00795591	-0.00228516	0.284153	0.0136223	-0.0378956	-0.0172472	-0.0140759	-0.0137561	-0.00908075	-0.0154297	0.084471	-0.0469013	0.0621695	0.0320837	0.0125897	-0.0359505	-0.0256838
HMR_1071_f*	-0.00325941	0.0432777	0.0016275	-0.00310717	0.0159084	0.0167208	0.00668683	-0.00291508	-0.0695071	-0.0516451	0.256695	0.0323035	-0.0052117	0.00272239	-0.111542	-0.01339	0.000645314	0.104931	-0.112807	-0.000645314	-0.0661847	0.000645733	-0.00852353	0.130971	0.0276768	-0.0125732	0.152742	-0.0389256	0.00175064	-0.0078862	-0.00697468	0.509085
HMR_1072_f*	-0.00255394	0.0363922	0.00153298	-0.0024198	0.0128465	0.0140393	0.00565738	-0.00220264	-0.0568343	-0.0421016	0.227237	0.027187	-0.00424897	0.00240253	-0.0904092	-0.0110567	0.000612292	0.0886215	-0.0913952	-0.000607857	-0.0541729	0.000607857	-0.00693862	0.112319	0.0231466	-0.0103038	0.13246	-0.032097	0.0015402	-0.00643296	-0.00564252	0.479795
HMR_1073_f*	-0.00348203	0.0402198	-1.49007e-05	-0.0130533	-5.26696e-05	1.9084e-06	-1.19461e-05	0.0137381	-0.0846966	-0.0503843	0.407463	0.0462431	-0.00471594	0.00523989	-0.123463	-0.000365541	7.75756e-07	0.181135	-0.123468	1.69926e-06	-0.0819894	-7.75756e-07	1.59718e-06	0.139866	0.00607236	3.12802e-06	0.59448	-0.0503771	3.10229e-06	-0.0119511	-0.0050793	0.851957
HMR_1074_f*	-0.000497207	0.0442655	-0.00366743	-0.0130938	-0.000832832	0.000119198	-0.002902	0.0144815	-0.0923408	-0.0538621	0.349674	0.0475993	-0.00118441	0.00711876	-0.13769	-0.00194962	0.00108247	0.154939	-0.138043	0.000853342	-0.0882286	-0.000119198	0.00335527	0.12829	0.00373435	0.00677425	0.358776	-0.0515668	0.00256508	-0.0121079	-0.00595377	0.544358
HMR_1075_f*	0	0	0.172345	0.145997	0	0	0.149823	0	0.0767193	0.111626	0.336649	0	0	0	0	0.190888	0.156303	0	0	0	0	0	0	0.232545	0.153029	0	0.696032	0	0.100365	0	0.141305	0.483069
HMR_1077_f*	0	0	0.135667	0.11827	0	0	0.1253	0	0.0579643	0.0874223	0.362647	0	0	0	0	0.142207	0.127989	0	0	0	0	0	0	0.218474	0.129125	0	0.694527	0	0.0971588	0	0.119138	0.587696
HMR_1080_f*	-0.0130494	-0.0108612	0.0781349	0.0369151	0.0872472	-0.139098	-0.0347058	-0.00871547	0.0288856	0.0294005	0.0192437	0.0317605	-0.0498287	-0.13072	0.410441	0.6532	0.0299607	-0.0986008	-0.0139678	-0.131399	0.00230644	-0.132021	0.0490993	-0.0166816	-0.0288766	0.144443	0.328543	-0.00230644	-0.169308	0.095719	-0.0200551	0.0704701
HMR_1081_f*	-0.00866968	0.000713198	0.178871	0.0474186	0.132917	-0.134693	-0.000713198	-0.007147	0.040881	0.0613123	0.00842569	0.0899188	-0.0445675	-0.144061	0.606371	0.499682	0.0423409	-0.113291	-0.00808805	-0.15829	-0.0108977	-0.142791	0.0489427	-0.0059864	-0.00865951	0.129058	0.326385	-0.000741692	-0.187829	0.0950006	-0.0304113	0.0922436
HMR_1084_f	0.199335	0.023557	0.188065	-0.0126024	0.296349	0.610343	0.268682	-0.106748	-0.0262339	-0.0138269	-0.142873	-0.0286369	-0.00430938	-0.046761	0.468212	-0.081109	-0.0139609	-0.0927494	0.126851	-0.00455826	0.109369	0.225678	0.00558247	-0.0166109	0.0131207	0.00130456	-0.143028	-0.00130456	0.022226	0.3515	-0.0202522	0.0447754
HMR_1085_f*	0.0223528	0.0224108	0	0.026258	0	0	0	0	0.0218329	0	0	0	0	0.0623653	0.0237226	0.020805	0	0.0197618	0.0213718	0	0.830248	0	0	0	0.0229132	0.339295	0.0215972	0	0.999993	0	0	0
HMR_1087_f	3.01253e-05	1.55867e-05	0.000370742	-0.000300471	-0.00867914	-0.000516612	5.10705e-05	3.78543e-05	0.000148129	-0.000364364	0.000127663	-0.000411129	-0.000812282	-0.000565672	0.115493	0.000560189	0.000181784	-0.0254032	-6.26659e-05	-0.00157266	-0.000627436	-0.000547146	0.000204232	5.44771e-05	3.83471e-05	-1.55867e-05	0.000509378	8.09861e-05	-0.000745928	-0.000215504	-0.000848897	0.000399416
HMR_1092_f*	0.0030799	0.0401729	0.177057	-0.0847705	-0.379903	-0.120684	0.0125006	0.00949039	0.0629569	-0.110463	0.0752926	-0.103977	-0.178064	-0.134585	0.139155	0.490488	0.0949015	-0.41194	-0.0442309	-0.266693	-0.147509	-0.133179	0.102861	0.0516962	0.0393884	-0.0030799	0.449927	0.0372632	-0.172366	-0.0641217	-0.166947	0.176882
HMR_1093_f*	0.0829925	-0.0155543	0.223821	0.0392682	0.151086	-0.287817	-0.0107739	-0.0156646	0.0245979	0.0296186	0.0447652	0.0400766	-0.0526029	-0.134569	0.0592427	0.706704	0.034832	-0.0898615	-0.0310353	-0.0869256	0.000637393	-0.13853	0.0424513	-0.000637393	-0.0178412	0.145624	0.612845	-0.0159414	-0.0989447	-0.0605205	-0.0398672	0.167695
HMR_1096_f*	0.136123	-0.0306687	0.0478107	-0.0412159	-0.116519	-0.0667937	0.01081	0.00530332	-0.00647891	0.00870123	0.0204315	0.012908	-0.0156547	-0.0510186	0.247023	0.194092	0.00876826	-0.15667	0.000305376	-0.0111766	0.0940281	-0.0496934	0.0464997	-0.000305376	-0.00757365	0.0543445	-0.0135779	-0.0101782	-0.0288616	0.0169988	-0.00542021	0.0601847
HMR_1099_f*	-0.0520635	-0.0664561	-0.00639703	-0.0676327	-0.13323	-0.106276	-0.019101	0.0421157	0.218918	0.0227355	0.0193912	0.0149662	-0.0696844	0.00639703	0.338795	0.10763	0.00935287	-0.0600238	-0.05392	-0.0821241	-0.0951406	-0.0756009	0.0175733	0.04223	0.0629018	0.306835	-0.0449935	0.315689	-0.0582529	-0.0465983	0.0548602	0.215381
HMR_1100_f*	-0.0611364	0.0234245	-0.0651919	0.0143913	0.057142	0.088847	-0.0616006	-0.0841353	0.0390041	-0.0832508	0.041204	-0.0643299	-0.0486434	-0.0296046	0.84453	-0.00181165	0.0596512	-0.0621047	0.00181165	-0.0922663	0.0253851	-0.103839	0.00467213	0.0512378	0.0637882	0.109849	-0.0289605	0.0307312	-0.00694909	-0.0628242	-0.0834729	0.069075
HMR_1101_f*	-0.0736631	-0.0379758	-0.0817332	0.0231756	-0.0520787	0.0130324	-0.0804632	-0.107133	-0.01028	-0.0946154	0.131087	-0.0942994	-0.0351915	0.0213791	0.570947	0.0101044	0.0491255	-0.0922691	0.00929695	-0.112678	-0.00929695	-0.133745	0.0111853	0.0937058	0.0279627	0.10818	0.0516942	0.0258269	0.0250383	-0.0922663	-0.103329	0.14051
HMR_1102_f	-0.0739437	-0.0381251	-0.0816988	0.0231519	-0.0521007	0.0130425	-0.080421	-0.107403	-0.0102584	-0.0948905	0.131178	-0.0943428	-0.0352288	0.021422	0.570851	0.00991309	0.049152	-0.0923024	0.00915763	-0.112769	-0.00915763	-0.133647	0.0112379	0.0935235	0.0282719	0.108108	0.0516638	0.0258096	0.0249766	-0.0922769	-0.103362	0.140481
HMR_1103_f*	-0.00104513	0.0452306	-0.000514443	0.0100299	0.0384872	0.0387797	0.00693149	-0.0135047	-0.0545	-0.0563694	0.162881	0.0222551	-0.00777133	0.00116243	-0.106875	-0.0218152	0.00900372	0.0542994	-0.114705	0.000514443	-0.0489209	-0.00726648	-0.0108276	0.110839	0.0489332	-0.0119305	0.0408753	-0.0264704	-0.0030717	0.00108918	-0.00861282	0.254429
HMR_1105_f*	-0.194289	0.0170997	-0.201096	0.0149013	0.0227927	0.123994	-0.200212	-0.21897	0.0210989	-0.202932	0.0347812	-0.202868	-0.169199	-0.120241	0.724975	-0.0218971	0.103345	-0.202884	0.0475877	-0.233074	-0.00127006	-0.243043	0.0495749	0.035363	0.00457796	0.28018	-0.0578851	0.0520248	0.00127006	-0.199374	-0.221754	0.0133905
HMR_1106_f	-0.194363	0.0170661	-0.201145	0.0148767	0.0225779	0.12395	-0.20026	-0.219038	0.0210718	-0.202993	0.0347396	-0.202944	-0.169275	-0.12029	0.725059	-0.0220033	0.103379	-0.202956	0.0476441	-0.233138	-0.00128799	-0.243115	0.0495702	0.0353681	0.00453052	0.280131	-0.0579058	0.0521764	0.00128799	-0.199412	-0.221818	0.0133772
HMR_1107_f	-0.00455864	0.0338774	-0.0029157	0.0211506	0.0586603	0.0579684	0.00839398	-0.0266758	0.00430897	-0.0478707	0.072803	0.00181712	-0.0108185	-0.00668791	0.0414478	-0.0304445	0.00576525	0.00388325	-0.0413022	-0.00483702	0.0117814	-0.0106555	-0.0189357	0.0787466	0.0748555	-0.0216634	-0.0233643	-0.00181712	-0.00458005	0.00261493	-0.011575	0.141866
HMR_1108_f*	-0.00239676	0.0411226	0.00147351	0.0109257	0.0404223	0.0444493	0.00990835	-0.0144749	-0.043734	-0.0499809	0.138758	0.0184269	-0.00633818	0.0011597	-0.0885205	-0.0235756	0.00768425	0.0440687	-0.0965964	-0.000204911	-0.0392518	-0.00485649	-0.011876	0.104447	0.0521948	-0.0134905	0.0247703	-0.0213419	0.000203758	-0.000203758	-0.00762728	0.23017
HMR_1109_f	-0.00482593	0.0328266	-0.00240083	0.021389	0.0602858	0.0638512	0.00960754	-0.0270653	0.00901589	-0.0468743	0.0669193	0.000621243	-0.0105828	-0.00625805	0.0773001	-0.0318348	0.00510704	0.00186079	-0.0324943	-0.00471389	0.0163382	-0.00996975	-0.0197539	0.0778519	0.0786427	-0.0228664	-0.0260067	-0.000621243	-0.00372251	0.00188051	-0.0119869	0.13171
HMR_1110_f*	-0.00172589	0.0395012	0.00180036	0.0115119	0.0412641	0.0473021	0.0103669	-0.0151922	-0.0398115	-0.048339	0.12826	0.0164258	-0.00624565	0.00108671	-0.0818708	-0.0246997	0.00727478	0.0392349	-0.0905431	-0.000812663	-0.0354298	-0.00465488	-0.0126053	0.10088	0.0538035	-0.0145059	0.0171955	-0.0194903	0.000471056	-0.000471056	-0.0080193	0.216812
HMR_1111_f	-0.00408904	0.0305312	-2.35479e-05	0.021115	0.0608074	0.0709387	0.0123977	-0.0253414	0.015942	-0.0422086	0.0556272	-0.000213607	-0.00889836	-0.00458637	0.163744	-0.030858	0.00480278	2.35479e-05	-0.0167491	-0.00446639	0.0224275	-0.00771414	-0.0190002	0.0724868	0.0827468	-0.0223629	-0.0271491	0.00159286	-0.00151456	0.00154544	-0.0112118	0.111824
HMR_1112_f*	-0.00188266	0.0380904	0.00180503	0.0115966	0.04253	0.0502831	0.0111313	-0.0165899	-0.0357892	-0.0472571	0.118402	0.0145152	-0.00625435	0.000910619	-0.075497	-0.025772	0.00698749	0.0345443	-0.0851729	-0.00136045	-0.031581	-0.00462365	-0.0133284	0.0975978	0.0558899	-0.0154471	0.0102657	-0.017647	0.000613114	-0.000613114	-0.00841294	0.203382
[truncated: 5,949 more rows]
