# Supplementary material for: Enhanced flux potential analysis links changes in enzyme expression to metabolic flux
Source: Mol Syst Biol. 2025 Feb 17;21(4):413–45. doi: 10.1038/s44320-025-00090-9 (PMC11965317; doi:10.1038/s44320-025-00090-9)
Supplement: Supplementary file 11 — Source data Fig. 1 [file 44320_2025_90_MOESM11_ESM.zip]

Archive with 11 entries (6 files):
- Figure 1/
- Figure 1/.DS_Store
- Figure 1/1B/
- Figure 1/1B/r_0151.csv
- Figure 1/1B/r_2140.csv
- Figure 1/1C/
- Figure 1/1C/histogram.csv
- Figure 1/1E/
- Figure 1/1E/plot.csv
- Figure 1/1F/
- Figure 1/1F/plot.csv
