# Supplementary material for: Enhanced flux potential analysis links changes in enzyme expression to metabolic flux
Source: Mol Syst Biol. 2025 Feb 17;21(4):413–45. doi: 10.1038/s44320-025-00090-9 (PMC11965317; doi:10.1038/s44320-025-00090-9)
Supplement: Supplementary file 11 — Source data Fig. 1 [file 44320_2025_90_MOESM11_ESM.zip › Figure 1/1B/r_0151.csv]

relative_protein_level	relative_flux_(absolute_value)
0.554182689628267	1.0294547317832e-05
0.557030596890152	1.46718922843378e-05
0.510176670567909	1.77185236323258e-05
0.623641531516469	1.9154213372163e-05
0.816585855208159	2.25347344540136e-05
0.496828846904085	1.31776406396302e-05
0.626818257816419	1.7223628197792e-05
0.612495123446469	1.91871418159389e-05
0.629827787995319	2.04469346387946e-05
0.60692191941147	2.05908479253165e-05
0.463439781530402	9.49440834706676e-06
0.551786211893217	1.37242133571066e-05
0.559048096750822	1.47243349920894e-05
0.673800367831466	2.07325388859651e-05
0.743075293986513	1.55058716547979e-05
0.617065150755169	1.34579394246783e-05
0.690464247896115	1.88426469172479e-05
0.822326255364209	2.58436352411245e-05
0.865852978877557	2.72548081318055e-05
1	2.94856145558447e-05
0.433366772557543	1.0542692102178e-05
0.642980549517918	1.44870295058183e-05
0.827787995318509	1.2779271290152e-05
0.79663378476286	2.20089242831576e-05
0.823663824332609	2.04604282189405e-05
