# Supplementary material for: Enhanced flux potential analysis links changes in enzyme expression to metabolic flux
Source: Mol Syst Biol. 2025 Feb 17;21(4):413–45. doi: 10.1038/s44320-025-00090-9 (PMC11965317; doi:10.1038/s44320-025-00090-9)
Supplement: Supplementary file 11 — Source data Fig. 1 [file 44320_2025_90_MOESM11_ESM.zip › Figure 1/1B/r_2140.csv]

relative_protein_level	relative_flux_(absolute_value)
0.432039507884249	2.02518896526677e-05
0.565326633165829	2.44459071587068e-05
0.582221452088026	2.32345998918197e-05
0.557557603686636	2.04111116460773e-05
0.497097556749264	1.72886660306833e-05
0.704383988910068	1.68512212018698e-05
0.714304280020794	1.62801816970299e-05
0.753824884792627	2.28312731334845e-05
0.622350230414747	1.87384626599202e-05
0.588387096774194	1.47276056756373e-05
0.415829145728643	3.6342870870002e-05
0.68926267281106	3.11053648776124e-05
0.765391705069124	2.13643159417236e-05
0.624331797235023	2.30648238223046e-05
0.550251256281407	1.45763026646383e-05
0.316396638364235	2.06029500278256e-05
0.386306532663317	2.27882943490761e-05
0.388917050691244	2.53008410509416e-05
0.411328192687576	1.78572905035973e-05
0.471981566820277	1.87477065799411e-05
1	1.99401455783346e-05
0.566589861751152	2.18698379558038e-05
0.425394212441518	1.78664715830395e-05
0.491612903225806	2.05998852414259e-05
0.797880184331797	2.53491324652889e-05
