# Supplementary material for: Enhanced flux potential analysis links changes in enzyme expression to metabolic flux
Source: Mol Syst Biol. 2025 Feb 17;21(4):413–45. doi: 10.1038/s44320-025-00090-9 (PMC11965317; doi:10.1038/s44320-025-00090-9)
Supplement: Supplementary file 11 — Source data Fig. 1 [file 44320_2025_90_MOESM11_ESM.zip › Figure 1/1C/histogram.csv]

PCC	correlated_or_not
0.185243841311845	0
-0.799697227148376	0
-0.677299496767698	0
0.138460145953875	0
-0.764540371865357	0
0.141973775128333	0
0.713148891261608	1
0.71136507669657	1
0.596367443735627	1
-0.800266800533563	0
0.292560628790606	0
0.712623962296422	1
0.508450213622192	1
0.39506074980111	0
-0.645618196223971	0
-0.627812918260439	0
0.233462160506832	0
-0.135638233289859	0
0.636739101197485	1
0.694306512999818	1
0.773907060431114	1
0.642487504109283	1
0.71753915272047	1
-0.152110745568717	0
-0.340554844762867	0
-0.281603257541471	0
0.710407110771076	1
0.0321743557376232	0
0.100307980877334	0
0.74660016241671	1
0.770517865158669	1
0.111045471513936	0
0.928116789759144	1
0.160803208192231	0
0.20394550713118	0
0.242246226606042	0
0.6981261934337	1
0.107416486789147	0
0.661220518185536	1
-0.00427135322262003	0
0.177730026729092	0
-0.0187517704164573	0
-0.0120553636421735	0
-0.473170542073741	0
-0.507808032727548	0
-0.649002743158447	0
0.156426276869099	0
-0.208070645026143	0
-0.122850262220671	0
0.247069878270613	0
0.256845365062609	0
0.226017258225999	0
0.220256786945902	0
0.62601563842676	1
0.260067253973722	0
0.239548612106477	0
0.13380498158018	0
-0.181933252236454	0
0.352943325672402	0
0.520695539698492	1
0.417584546660972	0
0.0168945559676473	0
0.375786376153719	0
0.273490018900047	0
0.823195840028642	1
0.736570216866597	1
0.21609007646744	0
0.426724175584168	0
0.219849019312164	0
-0.0672856560639951	0
0.824346173987445	1
0.609466522991684	1
0.18702814252481	0
0.0787257681808231	0
-0.0583174279153804	0
0.505046605912554	1
-0.068658612400797	0
0.231617361131984	0
0.198053372437837	0
-0.00774265312020772	0
-0.764262978713113	0
0.16957080923112	0
0.782701067579949	1
-0.508317112302751	0
-0.332278338303992	0
0.488901467764693	1
0.640491132606357	1
-0.0090109139280939	0
0.143004469553781	0
0.227351756482006	0
-0.228140808744625	0
-0.351157639188346	0
-0.00270032938601997	0
0.72485428196027	1
0.812198404202999	1
0.668687930159723	1
0.192790867443913	0
0.148212952397162	0
0.665658153915718	1
-0.217064061675841	0
0.495545148428958	1
-0.216561409531709	0
-0.212375825747517	0
0.100172915561811	0
-0.0979478933227799	0
0.206997986038176	0
0.392445487345924	0
-0.455265601330829	0
0.653011739442686	1
0.828441200080271	1
0.82713624082037	1
0.524864635522501	1
0.504078051783536	1
0.66620773144419	1
0.635623107629024	1
0.294853149697487	0
-0.264117563670501	0
0.512052513667768	1
0.688181839599725	1
0.258577729570768	0
0.534676150414273	1
-0.24037712369312	0
-0.239342339829379	0
-0.239867317883647	0
-0.0450840311736246	0
0.330444824085297	0
0.438173239336606	0
-0.258705271401523	0
0.712789492906201	1
0.71045913919726	1
0.476709139485693	1
-0.0107323167569288	0
-0.365671693718404	0
-0.225706118075669	0
0.234417207641225	0
-0.1586382834981	0
-0.0138127235789964	0
0.360962369382905	0
0.705437327966031	1
0.500904526320223	1
-0.0123535362619924	0
-0.124785713265494	0
0.461054759433759	0
0.425103386498994	0
-0.511002218837789	0
-0.823929599119329	0
-0.00645331405897725	0
0.249708834055576	0
-0.265335911223817	0
-0.0897782044970431	0
-0.0475575147936783	0
-0.289399867013933	0
0.0564038212904125	0
0.0298529375338797	0
-0.238202355288419	0
-0.632751053926168	0
