# Supplementary material for: Enhanced flux potential analysis links changes in enzyme expression to metabolic flux
Source: Mol Syst Biol. 2025 Feb 17;21(4):413–45. doi: 10.1038/s44320-025-00090-9 (PMC11965317; doi:10.1038/s44320-025-00090-9)
Supplement: Supplementary file 11 — Source data Fig. 1 [file 44320_2025_90_MOESM11_ESM.zip › Figure 1/1E/plot.csv]

	pathway_name	Pathway_level_coexpression_strength	Pathway_level_flux_expression_correlation_strength
1	Arginine biosynthesis	0.889763786680397	0.72485428196027
2	Aspartate and glutamate metabolism	0.116507315013917	0.16887524435568
3	Fatty acid biosynthesis	0.246946202532734	0.0298529375338797
4	Mannan synthesis	0.193486425924239	-0.39377196981741
5	Glycolysis	0.266944993960557	0.220256786945902
6	Histidine metabolism	0.785845798683094	0.823195840028642
7	Lysine biosynthesis	0.60304686149079	0.290076829070437
8	Threonine, methionine and cysteine biosynthesis	0.18817918031059	0.160803208192231
9	Oxidative phosphorylation	-0.223249217798027	0.0669967778128435
10	Pentose phosphate pathway	-0.0666332310940417	0.0431800959914073
11	Phenylalanine, tyrosine and tryptophan biosynthesis	0.872508638993734	0.661220518185536
12	Proline biosynthesis	-0.306004287022429	0.239548612106477
13	Purine metabolism	0.524618034164981	0.524864635522501
14	Dihydroorotate production	0.33433399985897	0.517766638274145
15	Pyrimidine metabolism	0.020355325496164	-0.122850262220671
16	Sulphate metabolism	0.163824862665027	-0.152110745568717
17	TCA cycle	0.692266335078269	0.158891880814141
18	Isoleucine biosynthesis	0.879935632559301	0.191648606874841
19	Serine biosynthesis	0.424397281716521	0.098452628187353
20	Leucine and valine biosynthesis	0.923503196689911	-0.677299496767698
