# Supplementary material for: Enhanced flux potential analysis links changes in enzyme expression to metabolic flux
Source: Mol Syst Biol. 2025 Feb 17;21(4):413–45. doi: 10.1038/s44320-025-00090-9 (PMC11965317; doi:10.1038/s44320-025-00090-9)
Supplement: Supplementary file 11 — Source data Fig. 1 [file 44320_2025_90_MOESM11_ESM.zip › Figure 1/1F/plot.csv]

	pathway_name	Pathway_level_coexpression_strength	delta_PCC
1	Arginine biosynthesis	0.889763786680397	0.0352882034116372
2	Aspartate and glutamate metabolism	0.116507315013917	0.180141265113843
3	Fatty acid biosynthesis	0.246946202532734	-0.0142663340688879
4	Mannan synthesis	0.193486425924239	-0.228646946427677
5	Glycolysis	0.266944993960557	0.102256686464638
6	Histidine metabolism	0.785845798683094	-0.0103086961048954
7	Lysine biosynthesis	0.60304686149079	0.0218347478130139
8	Threonine, methionine and cysteine biosynthesis	0.18817918031059	0.153534708791439
9	Oxidative phosphorylation	-0.223249217798027	0.0649774836419969
10	Pentose phosphate pathway	-0.0666332310940417	-0.148454989377212
11	Phenylalanine, tyrosine and tryptophan biosynthesis	0.872508638993734	0.00404659853130818
12	Proline biosynthesis	-0.306004287022429	0.35953801971205
13	Purine metabolism	0.524618034164981	0.153462378087288
14	Dihydroorotate production	0.33433399985897	0.108011139143311
15	Pyrimidine metabolism	0.020355325496164	-0.0695552692089022
16	Sulphate metabolism	0.163824862665027	0.0151468977274639
17	TCA cycle	0.692266335078269	0.0370609390964999
18	Isoleucine biosynthesis	0.879935632559301	0.00785441783573917
19	Leucine and valine biosynthesis	0.923503196689911	-0.114866102584562
20	Serine biosynthesis	0.424397281716521	0.0449202871911655
