# Supplementary material for: Enhanced flux potential analysis links changes in enzyme expression to metabolic flux
Source: Mol Syst Biol. 2025 Feb 17;21(4):413–45. doi: 10.1038/s44320-025-00090-9 (PMC11965317; doi:10.1038/s44320-025-00090-9)
Supplement: Supplementary file 12 — Source data Fig. 2 [file 44320_2025_90_MOESM12_ESM.zip]

Archive with 14 entries (8 files):
- Figure 2/
- Figure 2/.DS_Store
- Figure 2/2B/
- Figure 2/2B/expression_vs_expression.csv
- Figure 2/2B/expression_vs_flux.csv
- Figure 2/2B/flux_vs_flux.csv
- Figure 2/2E/
- Figure 2/2E/plot.csv
- Figure 2/2F/
- Figure 2/2F/plot.csv
- Figure 2/2G/
- Figure 2/2G/plot.csv
- Figure 2/2H/
- Figure 2/2H/plot.csv
