# Supplementary material for: Enhanced flux potential analysis links changes in enzyme expression to metabolic flux
Source: Mol Syst Biol. 2025 Feb 17;21(4):413–45. doi: 10.1038/s44320-025-00090-9 (PMC11965317; doi:10.1038/s44320-025-00090-9)
Supplement: Supplementary file 12 — Source data Fig. 2 [file 44320_2025_90_MOESM12_ESM.zip › Figure 2/2B/expression_vs_expression.csv]

log2_bridge_metabolite_degree	cross_informing_rate_in_percentage
1	59.5238095238095
1.84289903891527	34.9206349206349
2.47104290900759	38.8888888888889
2.93153433327833	28.0898876404494
3.24707410020315	23.5955056179775
3.61910264187176	28.735632183908
3.94232831510334	23.8095238095238
4.08746284125034	26.6666666666667
4.25921626463191	28.3582089552239
4.45212681801406	26.3888888888889
4.6724253419715	54.5454545454545
4.96809075204526	16.6666666666667
5.67759974178298	33.5078534031414
5.88840502476334	18.0555555555556
6.03940009612335	21.9298245614035
