# Supplementary material for: Enhanced flux potential analysis links changes in enzyme expression to metabolic flux
Source: Mol Syst Biol. 2025 Feb 17;21(4):413–45. doi: 10.1038/s44320-025-00090-9 (PMC11965317; doi:10.1038/s44320-025-00090-9)
Supplement: Supplementary file 12 — Source data Fig. 2 [file 44320_2025_90_MOESM12_ESM.zip › Figure 2/2B/expression_vs_flux.csv]

log2_bridge_metabolite_degree	cross_informing_rate_in_percentage
1	55.5555555555556
1.58496250072116	25
2	20
2.32192809488736	21.0526315789474
2.58496250072116	2.94117647058824
2.8073549220576	8
3	3.03030303030303
3.16992500144231	9.30232558139535
3.32192809488736	11.1111111111111
3.4594316186373	12.5
3.58496250072116	15.3846153846154
3.70043971814109	8.10810810810811
3.88961260417668	10.7142857142857
4	5.40540540540541
4.08746284125034	11.214953271028
4.2583629661099	27.5862068965517
4.45046146513274	3.03030303030303
4.69402297646922	7.69230769230769
4.8814781764355	4.76190476190476
5.07927963700231	15.3846153846154
5.34469940254602	13.6363636363636
5.61982125793281	0
5.7279204545632	18.0952380952381
5.8013974667612	26.9230769230769
5.92610258241918	6.52173913043478
6.03896432355915	16.5289256198347
