# Supplementary material for: Enhanced flux potential analysis links changes in enzyme expression to metabolic flux
Source: Mol Syst Biol. 2025 Feb 17;21(4):413–45. doi: 10.1038/s44320-025-00090-9 (PMC11965317; doi:10.1038/s44320-025-00090-9)
Supplement: Supplementary file 12 — Source data Fig. 2 [file 44320_2025_90_MOESM12_ESM.zip › Figure 2/2B/flux_vs_flux.csv]

log2_bridge_metabolite_degree	cross_informing_rate_in_percentage
1	100
1.81323148839427	97.1428571428571
2.32192809488736	72.7272727272727
2.58496250072116	90
2.91647664443772	70
3.16992500144231	75
3.38932738017295	43.4782608695652
3.6463630453853	43.4782608695652
3.9584208962486	60.6060606060606
4.08746284125034	34.6938775510204
4.41093310094611	36.3636363636364
4.90689059560852	22.7272727272727
5.67163934628826	47.2222222222222
5.87595873605663	50
6.03622018791275	55.9322033898305
