# Supplementary material for: Enhanced flux potential analysis links changes in enzyme expression to metabolic flux
Source: Mol Syst Biol. 2025 Feb 17;21(4):413–45. doi: 10.1038/s44320-025-00090-9 (PMC11965317; doi:10.1038/s44320-025-00090-9)
Supplement: Supplementary file 12 — Source data Fig. 2 [file 44320_2025_90_MOESM12_ESM.zip › Figure 2/2E/plot.csv]

	PCC_by_target_expression	PCC_by_optimal_boundary_eFPA
r_0016	0.185243841311845	0.365243517201389
r_0023	-0.799697227148376	-0.799697227148376
r_0025	-0.677299496767698	-0.677299496767698
r_0027	0.138460145953875	0.609672098729897
r_0029	-0.764540371865357	-0.664864404456777
r_0032	0.141973775128333	0.467561170259273
r_0039	0.713148891261608	0.720001953193909
r_0040	0.71136507669657	0.716571348678882
r_0042	0.596367443735627	0.715520232419573
r_0060	-0.800266800533563	-0.800266800533563
r_0061	0.292560628790606	0.292560628790606
r_0065	0.712623962296422	0.720610778883671
r_0079	0.508450213622192	0.694072863838153
r_0091	0.39506074980111	0.39506074980111
r_0096	-0.645618196223971	-0.549163542995692
r_0097	-0.627812918260439	-0.548225868189713
r_0109	0.233462160506832	0.459074987947476
r_0112	-0.135638233289859	0.0134901465469287
r_0115	0.636739101197485	0.834401455815385
r_0118	0.694306512999817	0.829843782967576
r_0151	0.773907060431114	0.773907060431114
r_0152	0.642487504109283	0.842014149369692
r_0153	0.71753915272047	0.8573643631381
r_0154	-0.152110745568717	0.243336326947009
r_0173	-0.340554844762867	0.238110787637547
r_0175	-0.281603257541471	0.191075391040762
r_0195	0.710407110771077	0.733916402549477
r_0202	0.0321743557376232	0.166146648967777
r_0203	0.100307980877334	0.247659932947938
r_0207	0.74660016241671	0.852931802343661
r_0208	0.770517865158669	0.838287341125108
r_0211	0.111045471513936	0.24369285342805
r_0214	0.928116789759144	0.928116789759144
r_0215	0.160803208192231	0.410955059216689
r_0216	0.20394550713118	0.47687994217539
r_0219	0.242246226606042	0.403829175550868
r_0225	0.6981261934337	0.84459813034362
r_0250	0.107416486789147	0.205919644382634
r_0279	0.661220518185536	0.720501727910982
r_0280	-0.00427135322262003	-0.00427135322262003
r_0300	0.177730026729092	0.414135286650776
r_0302	-0.0187517704164573	-0.0187517704164573
r_0307	-0.0120553636421735	0.0304160954050804
r_0309	-0.473170542073742	0.340996074127393
r_0310	-0.507808032727548	-0.503585002461764
r_0352	-0.649002743158447	-0.548083172053317
r_0353	0.156426276869099	0.356319468301599
r_0361	-0.208070645026143	0.711860716842365
r_0364	-0.122850262220671	-0.122850262220671
r_0450	0.247069878270613	0.448158726822174
r_0451	0.256845365062609	0.256845365062609
r_0466	0.226017258225999	0.359764177689264
r_0467	0.220256786945902	0.674844102923839
r_0468	0.62601563842676	0.62601563842676
r_0471	0.260067253973722	0.269811618652553
r_0473	0.239548612106477	0.532849600337852
r_0476	0.13380498158018	0.401067180011642
r_0485	-0.181933252236454	0.755345280882604
r_0486	0.352943325672402	0.51183038571902
r_0489	0.520695539698492	0.710669171698097
r_0491	0.417584546660972	0.432216184569454
r_0505	0.0168945559676473	0.285775063774658
r_0514	0.375786376153719	0.449402583165794
r_0528	0.273490018900047	0.56407608323249
r_0536	0.823195840028642	0.823195840028642
r_0538	0.736570216866597	0.821386378659285
r_0542	0.21609007646744	0.570728233573023
r_0545	0.426724175584167	0.566631432334529
r_0547	0.219849019312164	0.402448286829442
r_0548	-0.0672856560639951	0.325779031182667
r_0563	0.824346173987445	0.828678182201403
r_0564	0.609466522991684	0.821457065431527
r_0565	0.18702814252481	0.711739240508756
r_0566	0.0787257681808231	0.171197697819745
r_0568	-0.0583174279153804	0
r_0570	0.505046605912554	0.749754697409352
r_0658	-0.068658612400797	0.356516775292886
r_0663	0.231617361131984	0.376336427629658
r_0669	0.198053372437837	0.365496945145601
r_0697	-0.00774265312020774	-0.00774265312020774
r_0699	-0.764262978713113	-0.711334972131974
r_0713	0.16957080923112	0.182466532923731
r_0718	0.782701067579949	0.844706288916014
r_0722	-0.508317112302751	0.671285790319153
r_0723	-0.332278338303991	0.648320160039015
r_0727	0.488901467764693	0.492884120844702
r_0759	0.640491132606357	0.829237866748738
r_0770	-0.0090109139280939	-0.0090109139280939
r_0773	0.143004469553781	0.143004469553781
r_0799	0.227351756482006	0.227936950869785
r_0800	-0.228140808744625	0
r_0811	-0.351157639188346	0.167818755490526
r_0813	-0.00270032938602001	0.590595541636438
r_0816	0.72485428196027	0.767874432338017
r_0818	0.812198404203	0.831905326550851
r_0821	0.668687930159724	0.704606867090137
r_0831	0.192790867443913	0.288766264885227
r_0832	0.148212952397162	0.254221131653191
r_0855	0.665658153915718	0.697410080662773
r_0883	-0.217064061675841	0.237386918323682
r_0886	0.495545148428957	0.495545148428957
r_0887	-0.216561409531709	0.0527135018674393
r_0888	-0.212375825747517	0.410319362028186
r_0889	0.100172915561811	0.100172915561811
r_0891	-0.0979478933227799	0.162232377735548
r_0892	0.206997986038176	0.479773223695914
r_0893	0.392445487345924	0.482919688605197
r_0902	-0.455265601330829	0.59922077674618
r_0908	0.653011739442686	0.70608521416867
r_0909	0.82844120008027	0.865123736879368
r_0910	0.82713624082037	0.8456295592165
r_0911	0.524864635522501	0.711833251696284
r_0912	0.504078051783536	0.750589561281816
r_0914	0.66620773144419	0.693321827280418
r_0915	0.635623107629024	0.692093026226358
r_0918	0.294853149697486	0.294853149697486
r_0957	-0.264117563670501	0.610613986431177
r_0958	0.512052513667767	0.523024016827638
r_0959	0.688181839599725	0.742351721319726
r_0961	0.258577729570768	0.326690489328164
r_0962	0.534676150414273	0.602888465076101
r_0970	-0.24037712369312	0.102503226240105
r_0971	-0.239342339829379	-0.223977981222767
r_0973	-0.239867317883647	-0.239867317883647
r_0984	-0.0450840311736246	0.0164898612180984
r_0988	0.330444824085297	0.641202044461348
r_0989	0.438173239336606	0.638528073469586
r_0990	-0.258705271401523	-0.0717970544069411
r_0996	0.7127894929062	0.719986045792015
r_0997	0.710459139197259	0.718942732655799
r_1022	0.476709139485693	0.476709139485693
r_1026	-0.0107323167569288	0.316431936162724
r_1027	-0.365671693718404	0.150070982143612
r_1038	-0.225706118075669	-0.0997388066862838
r_1041	0.234417207641225	0.327245675808287
r_1045	-0.1586382834981	-0.1586382834981
r_1049	-0.0138127235789964	0.0932437607915018
r_1050	0.360962369382905	0.360962369382905
r_1051	0.705437327966031	0.708803567324933
r_1054	0.500904526320223	0.52974472523657
r_1055	-0.0123535362619924	0.199598806211131
r_1072	-0.124785713265494	0.229893281375303
r_1074	0.461054759433759	0.461054759433759
r_1088	0.425103386498994	0.616483577931694
r_1136	-0.511002218837789	-0.424817019931902
r_1574	-0.823929599119329	-0.746818140007043
r_1667	-0.00645331405897726	0.0854902339637698
r_1838	0.249708834055576	0.605082029383216
r_2115	-0.265335911223817	-0.265335911223817
r_2132	-0.0897782044970431	0.10610606812632
r_2140	-0.0475575147936783	0.457802012793972
r_2141	-0.289399867013933	0.426395075075978
r_2197	0.0564038212904124	0.0861997948003358
r_2199	0.0298529375338797	0.0687724682302369
r_4039	-0.238202355288419	-0.208439817702634
cstm_PPK	-0.632751053926168	-0.587296130518988
