# Supplementary material for: Enhanced flux potential analysis links changes in enzyme expression to metabolic flux
Source: Mol Syst Biol. 2025 Feb 17;21(4):413–45. doi: 10.1038/s44320-025-00090-9 (PMC11965317; doi:10.1038/s44320-025-00090-9)
Supplement: Supplementary file 12 — Source data Fig. 2 [file 44320_2025_90_MOESM12_ESM.zip › Figure 2/2F/plot.csv]

Distance_boundary	eFPA_exponential_decay	eFPA_binary_decay	local_expression_average_(weighted_distance)	local_expression_average_(naive_distance)
0	70	48	46	46
0.5	71	55	54	46
1	71	59	56	43
1.5	70	63	58	43
2	71	64	60	49
2.5	72	66	54	49
3	72	69	53	52
3.5	72	71	50	52
4	72	72	49	47
4.5	72	69	52	47
5	72	66	51	40
5.5	71	67	53	40
6	73	64	54	22
6.5	73	67	52	22
7	73	68	53	10
7.5	73	67	49	10
8	73	64	47	8
8.5	73	61	46	8
9	73	64	42	6
9.5	72	63	43	6
10	71	61	42	3
10.5	71	61	36	3
11	68	66	36	0
11.5	63	64	36	0
12	60	68	33	0
12.5	58	66	35	0
13	53	67	31	0
13.5	51	67	35	0
14	52	64	37	0
14.5	50	61	37	0
15	49	62	33	0
15.5	50	62	32	0
16	46	60	30	0
16.5	47	54	31	0
17	45	47	30	0
17.5	43	45	29	0
18	43	45	27	0
18.5	42	47	27	0
19	40	47	28	0
19.5	37	43	28	0
20	34	45	27	0
20.5	33	44	27	0
21	33	37	27	0
21.5	31	35	28	0
22	29	31	29	0
22.5	28	29	27	0
23	28	31	28	0
23.5	28	29	18	0
24	27	26	17	0
24.5	27	28	14	0
25	24	27	13	0
25.5	24	27	11	0
26	22	24	11	0
26.5	22	22	10	0
27	22	21	9	0
27.5	22	21	6	0
28	21	20	6	0
28.5	20	20	6	0
29	20	20	1	0
29.5	20	20	1	0
30	20	20	1	0
30.5	20	20	0	0
31	20	20	0	0
31.5	20	20	0	0
32	20	20	0	0
32.5	20	20	0	0
33	20	20	0	0
33.5	20	20	0	0
34	20	20	0	0
34.5	20	20	0	0
35	20	20	0	0
35.5	20	20	0	0
36	20	20	0	0
36.5	20	20	0	0
37	20	20	0	0
37.5	20	20	0	0
38	20	20	0	0
38.5	20	20	0	0
39	20	20	0	0
39.5	20	20	0	0
40	20	20	0	0
