# Supplementary material for: Enhanced flux potential analysis links changes in enzyme expression to metabolic flux
Source: Mol Syst Biol. 2025 Feb 17;21(4):413–45. doi: 10.1038/s44320-025-00090-9 (PMC11965317; doi:10.1038/s44320-025-00090-9)
Supplement: Supplementary file 12 — Source data Fig. 2 [file 44320_2025_90_MOESM12_ESM.zip › Figure 2/2G/plot.csv]

PCC_include_target_expression	PCC_mask_target_expression
-0.587563236854445	0.145143083228879
0.336013815729111	0.359939460131456
-0.854368915324786	-0.854265346461424
-0.80183617532235	-0.827820600659319
0.477216554543507	0.505518109135901
-0.866059187432256	-0.873035284575328
0.0637111375734683	0.151595013806061
0.637294664413773	0.612725762278964
0.579935268028689	0.545301229584132
0.414125804160682	0.287314594665415
-0.856576922735238	-0.856961995163018
-0.860062555931958	-0.853246630374005
0.611253659300573	0.581638995219182
0.57480167775889	0.567328389668564
0.375179868923357	0.295158665343709
-0.651691870390402	-0.640201117333113
-0.647825446025758	-0.65495928551909
0.296419715723802	0.300928057322052
-0.122856415775189	-0.081003639410857
0.764336344833484	0.790785976001709
0.773373573857824	0.787736741214707
0.619130928442306	0.597275115810965
0.709990199799807	0.598520667072506
0.683765147933748	0.558969091957353
-0.0664285966953547	-0.00141018989852807
-0.182907976640305	0.432134487530921
-0.362217927684899	-0.183339173687639
0.678785246332853	0.663919210207105
0.0818383599390849	0.0588921459915857
0.220976549754085	0.230343992788862
0.562804092603159	0.463222808901462
0.541867839729223	0.435220941173041
0.203670329805179	-0.0290078428062773
0.653778391066491	0.566490534968873
0.324386046204657	0.386614938080723
0.20359771351888	0.186269656057187
0.319638900544366	0.324402527639957
0.822032459695036	0.822258074640491
0.147069393250811	0.0738126626001553
0.642687649366202	0.606021680014926
-0.150435309164822	-0.222242293524092
0.310630063016401	0.339372517732984
-0.153314648690578	-0.221593416966603
-0.374508143778634	-0.437960865576073
-0.0555783980550129	0.0564816047018486
-0.503841873554506	-0.0277491212830707
-0.658270535388427	-0.661730593883945
0.326731481634375	0.365866540981877
-0.535541984098067	-0.528050608881616
-0.30830415657005	-0.159645743083143
0.372366256525385	0.455761072134234
0.0973348819339759	0.0407505829331368
0.326508945066116	0.138777478264403
0.49866455881855	0.688997066178265
0.520279522223855	0.342591238920902
0.261016589290898	0.252755277293752
0.517496083976249	0.505026407046168
0.164820015012576	0.204251913177037
-0.227414354504913	-0.191665467863366
0.29228241454969	0.284472857146906
0.601186761096986	-0.212528685298159
-0.0862162961562207	-0.246324210906607
0.232522680093853	0.26233291314784
-0.141185150870206	-0.215922998685033
0.294754770566892	0.360314544180128
0.815890341642102	0.808826382970018
0.815492104303916	0.813221352837333
0.512394128341047	0.527176066330816
0.530923668636102	0.501374817351399
0.321827369914573	0.309492843747438
0.198527829336961	0.283367217660603
0.807755906416638	0.792157452003859
0.813694618481121	0.808856083458308
0.652274134964094	0.637858594514176
0.0698721592077871	-0.0268424549726662
0.71073401301615	0.701565661620101
-0.00244935096158997	0.0640447540224111
0.279620126518284	0.311445938882705
0.337760420867844	0.351317043053153
-0.0998893775307456	-0.0389991481328016
-0.862300482781642	-0.869537120431845
0.0952913885913177	-0.0999290456394775
0.789996946680794	0.452334473682709
0.220371044477881	0.445622786777849
0.408323825564901	0.661795286492338
0.460949594495632	0.43069830543617
0.769319272536102	0.7955033507833
-0.0584602196517832	0.446301138720155
0.111079502218042	0.00575149819191986
0.227107052274684	-0.0517580237729274
-0.34634220286933	0.50195415708632
0.454818973111769	0.524142824570202
0.47761664086808	0.398667423683878
0.761709368944417	0.602151096326304
-0.712459066950692	-0.765656572995272
0.258827217814332	0.288471088639485
0.217321563657588	0.25378170584703
0.588000578434073	0.576294378069743
-0.0669787402085561	-0.134741449906043
0.271448977341221	-0.165728089877282
-0.125769623076673	-0.0243411069307572
-0.108857529667855	0.53066105873396
0.0143816862662001	-0.0689990388569643
0.0458970923846874	-0.00480031886067178
0.325001392453534	0.449497013256004
0.317814608891318	0.282624332228075
-0.201342362552323	0.131687388716823
0.611272362738194	0.594253941735864
0.82588510140244	0.819390216826804
0.824613290054917	0.818044440091685
0.600188854099399	0.593101433428913
0.701350262232764	0.692751041910321
0.613312606322291	0.601665114249026
0.582752158981606	0.559841154944569
0.0795313390101354	-0.00604741126700763
0.565160771144585	0.533048196781004
0.395056203030284	-0.180674504329181
0.720140369273966	0.312403252026197
0.284210968764321	0.117003354772242
0.491933637919864	-0.277463871251226
-0.585189677209369	-0.548051694023352
-0.60687604246081	-0.528902452233368
-0.590225894123751	-0.542493699776381
-0.0934997911590569	-0.0902163662422482
0.58769617000952	0.604273281930318
0.579783921541219	0.563832045376865
-0.150230789635466	-0.0813985574066908
0.667428057048337	0.649949586052179
0.67649872879768	0.662528580123793
0.401397553218103	0.375326764054597
0.0466357985198854	-0.0161835654474702
-0.0840169570480561	-0.053259493939179
-0.367806437780731	-0.397680240206081
0.196954621062142	0.194639836849523
-0.687505498548852	-0.707017828549662
-0.0842044206790383	-0.125061532377192
0.13969795608878	0.0686630616868976
0.669722158370586	0.652337466576687
0.350540791901816	0.333123864324545
0.171660511711869	0.183427196522727
-0.0650179106315558	-0.166439226300668
0.361268746045769	-0.266815850266274
0.507742787915558	0.526496352977852
-0.556779789118249	0.586218916390654
-0.799279462506729	-0.736305729586146
-0.000511654587156776	-0.127115023747231
0.452904845246541	0.432479886771249
-0.386675855520216	-0.351965626528476
0.0756398024042737	0.134972202865804
0.270760635531468	0.298857484598821
0.254606618872449	0.294845518486056
0.0896780581877718	0.263171763268809
0.0657632695091852	0.162270241917816
-0.303961829517299	-0.316516691750706
