# Supplementary material for: Enhanced flux potential analysis links changes in enzyme expression to metabolic flux
Source: Mol Syst Biol. 2025 Feb 17;21(4):413–45. doi: 10.1038/s44320-025-00090-9 (PMC11965317; doi:10.1038/s44320-025-00090-9)
Supplement: Supplementary file 12 — Source data Fig. 2 [file 44320_2025_90_MOESM12_ESM.zip › Figure 2/2H/plot.csv]

Number_of_predicted_reactions
18
12
20
27
10
6
31
5
10
26
9
20
31
24
5
19
28
24
5
20
17
17
25
24
15
9
8
16
11
7
10
13
16
13
7
10
15
9
15
8
19
21
14
20
11
18
13
14
12
17
40
12
14
6
15
13
16
27
11
13
10
9
10
22
11
16
12
22
16
15
16
24
14
23
10
16
8
9
12
23
7
27
20
17
9
7
11
8
13
7
19
15
7
19
30
13
11
10
23
6
15
8
22
13
12
14
10
17
24
11
25
15
22
19
9
18
10
19
6
6
7
13
11
4
6
16
25
6
7
11
7
15
11
11
13
20
6
23
18
8
13
4
8
28
16
28
24
14
18
17
6
17
31
6
13
26
7
18
20
11
24
14
6
20
20
18
19
7
6
5
5
8
26
10
10
23
6
21
4
7
10
8
14
10
17
19
6
24
7
9
19
13
7
19
16
10
24
19
9
24
20
6
11
27
17
12
25
15
9
21
18
16
18
12
21
13
7
7
23
14
13
13
27
12
19
11
21
5
26
13
11
17
20
11
10
11
7
18
9
13
28
11
5
24
13
28
23
12
36
13
28
15
13
5
13
27
13
6
6
17
18
5
33
14
6
17
11
11
8
9
6
8
8
26
17
8
5
10
9
14
7
17
22
10
7
17
7
19
10
20
19
18
6
17
14
16
27
22
18
13
9
25
16
19
9
16
9
8
4
19
16
11
24
22
29
11
16
16
24
12
20
23
32
27
22
5
10
16
6
14
23
25
17
31
18
20
14
16
9
6
12
31
11
8
22
12
34
12
14
25
21
33
7
11
20
15
34
15
13
7
11
12
14
20
10
20
12
32
8
18
6
10
14
15
15
33
13
7
7
21
26
6
4
9
18
23
14
13
24
14
28
7
19
6
16
16
8
7
29
16
25
6
12
16
14
18
8
23
8
20
11
12
7
9
11
29
25
6
17
13
15
10
21
14
8
4
8
10
9
15
6
19
6
9
12
12
10
8
7
13
22
13
6
19
10
19
13
4
16
18
6
20
38
13
18
29
14
16
11
17
9
8
5
14
11
13
11
19
8
11
23
7
6
10
10
9
33
14
12
7
6
17
15
14
12
11
7
12
11
15
16
21
13
20
27
19
32
6
15
23
9
22
15
23
15
11
8
22
14
12
20
22
35
8
20
17
22
16
14
6
18
19
7
12
11
12
12
33
26
26
34
12
24
15
14
9
23
18
21
13
16
13
12
15
21
8
6
14
28
8
13
16
13
37
9
5
14
23
24
6
11
12
10
18
12
30
8
20
13
32
12
14
8
24
14
19
11
17
9
22
12
13
20
21
10
10
20
11
12
26
6
7
28
14
5
12
12
16
4
21
8
4
18
18
6
16
8
13
12
17
19
4
7
9
6
6
6
23
12
10
9
10
12
8
10
6
9
9
18
17
26
14
15
10
7
11
8
10
15
11
14
20
37
12
12
19
5
20
7
8
11
17
18
4
11
20
6
7
24
6
12
11
18
13
9
29
11
17
23
27
14
19
21
13
6
10
10
7
14
30
13
15
18
20
18
17
9
10
8
8
15
14
5
22
6
12
9
9
29
8
30
12
5
17
22
12
30
12
6
33
21
32
15
9
17
27
7
17
6
27
13
15
23
26
12
8
19
17
12
20
26
25
26
10
13
17
15
7
30
19
25
8
13
21
13
13
6
8
6
11
12
15
15
11
20
10
14
19
5
11
18
7
13
18
7
14
13
19
13
12
5
17
13
11
10
10
11
12
4
10
17
15
18
38
22
39
12
10
19
8
23
5
11
11
18
9
15
9
24
18
34
6
4
11
22
7
14
29
29
7
11
13
9
13
16
25
16
8
16
8
9
9
19
17
14
24
16
18
17
4
9
10
30
14
5
14
25
13
13
8
29
21
13
6
14
10
19
4
10
21
10
18
12
11
13
34
16
13
30
4
16
7
9
13
35
18
9
17
5
10
18
17
7
27
11
4
30
14
23
12
11
11
6
11
32
7
16
15
5
20
20
14
29
13
5
8
14
16
8
12
36
10
16
21
15
27
8
25
18
14
16
6
31
7
16
8
21
10
16
8
15
8
10
11
7
13
16
15
27
10
8
10
8
11
18
8
10
7
24
11
12
13
11
37
12
14
8
17
12
27
27
10
15
21
13
15
16
12
10
17
12
21
7
11
17
15
6
11
25
26
6
19
19
19
7
4
6
11
11
7
13
14
9
8
25
16
35
27
8
9
26
7
10
12
15
22
20
12
9
16
