# Supplementary material for: Enhanced flux potential analysis links changes in enzyme expression to metabolic flux
Source: Mol Syst Biol. 2025 Feb 17;21(4):413–45. doi: 10.1038/s44320-025-00090-9 (PMC11965317; doi:10.1038/s44320-025-00090-9)
Supplement: Supplementary file 13 — Source data Fig. 3 [file 44320_2025_90_MOESM13_ESM.zip]

Archive with 30 entries (25 files):
- Figure 3/
- Figure 3/.DS_Store
- Figure 3/3A/
- Figure 3/3A/plot.csv
- Figure 3/3B/
- Figure 3/3B/plot.csv
- Figure 3/3C/
- Figure 3/3C/r_0939_flux__VS__r_0279_expression.csv
- Figure 3/3C/r_0939_flux__VS__r_0770_expression.csv
- Figure 3/3C/r_0939_flux__VS__r_0892_expression.csv
- Figure 3/3C/r_0939_flux__VS__r_1063_expression.csv
- Figure 3/3C/r_0939_Original_FPA.csv
- Figure 3/3C/r_0939_Original_FPA_with_weighted_distance.csv
- Figure 3/3C/r_0939_Standard_eFPA.csv
- Figure 3/3D/
- Figure 3/3D/r_0468_Original_FPA.csv
- Figure 3/3D/r_0468_Original_FPA_with_weighted_distance.csv
- Figure 3/3D/r_0468_ROI_expression.csv
- Figure 3/3D/r_0468_Standard_eFPA.csv
- Figure 3/3D/r_0473_Original_FPA.csv
- Figure 3/3D/r_0473_Original_FPA_with_weighted_distance.csv
- Figure 3/3D/r_0473_ROI_expression.csv
- Figure 3/3D/r_0473_Standard_eFPA.csv
- Figure 3/3D/r_0957_Original_FPA.csv
- Figure 3/3D/r_0957_Original_FPA_with_weighted_distance.csv
- Figure 3/3D/r_0957_ROI_expression.csv
- Figure 3/3D/r_0957_Standard_eFPA.csv
- Figure 3/3D/r_1887_Original_FPA.csv
- Figure 3/3D/r_1887_Original_FPA_with_weighted_distance.csv
- Figure 3/3D/r_1887_Standard_eFPA.csv
