# Supplementary material for: Enhanced flux potential analysis links changes in enzyme expression to metabolic flux
Source: Mol Syst Biol. 2025 Feb 17;21(4):413–45. doi: 10.1038/s44320-025-00090-9 (PMC11965317; doi:10.1038/s44320-025-00090-9)
Supplement: Supplementary file 13 — Source data Fig. 3 [file 44320_2025_90_MOESM13_ESM.zip › Figure 3/3A/plot.csv]

Number of predicted reactions	Algorithm
1	delta FBA
23	Compass
28	FPA - no distance decay
47	REMI
54	Compass + distance decay
51	original FPA
73	standard eFPA
