# Supplementary material for: Enhanced flux potential analysis links changes in enzyme expression to metabolic flux
Source: Mol Syst Biol. 2025 Feb 17;21(4):413–45. doi: 10.1038/s44320-025-00090-9 (PMC11965317; doi:10.1038/s44320-025-00090-9)
Supplement: Supplementary file 13 — Source data Fig. 3 [file 44320_2025_90_MOESM13_ESM.zip › Figure 3/3B/plot.csv]

x_axis	y_axis	line_type
0	70	eFPA (exponential decay)
1	71	eFPA (exponential decay)
2	71	eFPA (exponential decay)
2.5	72	eFPA (exponential decay)
3	72	eFPA (exponential decay)
3.5	72	eFPA (exponential decay)
4	72	eFPA (exponential decay)
5	72	eFPA (exponential decay)
6	73	eFPA (exponential decay)
7	73	eFPA (exponential decay)
8	73	eFPA (exponential decay)
9	73	eFPA (exponential decay)
10	71	eFPA (exponential decay)
20	34	eFPA (exponential decay)
0	48	eFPA (binary decay)
1	59	eFPA (binary decay)
2	64	eFPA (binary decay)
2.5	66	eFPA (binary decay)
3	69	eFPA (binary decay)
3.5	71	eFPA (binary decay)
4	72	eFPA (binary decay)
5	66	eFPA (binary decay)
6	64	eFPA (binary decay)
7	68	eFPA (binary decay)
8	64	eFPA (binary decay)
9	64	eFPA (binary decay)
10	61	eFPA (binary decay)
20	45	eFPA (binary decay)
0	28	original FPA
0.5	32	original FPA
1	43	original FPA
1.5	51	original FPA
2	56	original FPA
2.5	64	original FPA
3	62	original FPA
3.5	59	original FPA
4	58	original FPA
4.5	58	original FPA
5	52	original FPA
6	50	original FPA
7	49	original FPA
8	48	original FPA
9	48	original FPA
10	48	original FPA
15	48	original FPA
20	48	original FPA
