# Supplementary material for: Enhanced flux potential analysis links changes in enzyme expression to metabolic flux
Source: Mol Syst Biol. 2025 Feb 17;21(4):413–45. doi: 10.1038/s44320-025-00090-9 (PMC11965317; doi:10.1038/s44320-025-00090-9)
Supplement: Supplementary file 13 — Source data Fig. 3 [file 44320_2025_90_MOESM13_ESM.zip › Figure 3/3C/r_0939_flux__VS__r_0279_expression.csv]

r_0279 expression	r_0939 flux	Best fitting line - x axis	Best fitting line - y axis
0.47336860670194	1.6399340657173e-05	0.218395061728395	1.3187071144548871e-05
0.478924162257496	1.82894220485848e-05	1.0	3.523965958850444e-05
0.489462081128748	1.96231020915324e-05
0.596693121693122	1.83661202190959e-05
0.551719576719577	1.90464373120612e-05
0.283505291005291	1.6267287973051e-05
0.363849206349206	1.83901213788207e-05
0.350679012345679	1.88018089422855e-05
0.343734567901235	1.83677053457788e-05
0.359744268077601	1.64201556583509e-05
0.218395061728395	1.25121454213679e-05
0.274567901234568	1.5449416771739e-05
0.299995590828924	1.53576708709674e-05
0.360335097001764	2.00344421783252e-05
0.45299823633157	1.41776512752963e-05
1.0	2.96664921980701e-05
0.780114638447972	3.48152232822013e-05
0.723456790123457	3.7724935052267e-05
0.606834215167549	3.0717846857483e-05
0.452072310405644	2.54088169715047e-05
0.280202821869489	1.59274573974695e-05
0.392275132275132	1.70694472331609e-05
0.500132275132275	1.32792739194781e-05
0.415846560846561	2.01625209787074e-05
0.431331569664903	1.72633961089774e-05
