# Supplementary material for: Enhanced flux potential analysis links changes in enzyme expression to metabolic flux
Source: Mol Syst Biol. 2025 Feb 17;21(4):413–45. doi: 10.1038/s44320-025-00090-9 (PMC11965317; doi:10.1038/s44320-025-00090-9)
Supplement: Supplementary file 13 — Source data Fig. 3 [file 44320_2025_90_MOESM13_ESM.zip › Figure 3/3C/r_0939_flux__VS__r_0770_expression.csv]

r_0770 expression	r_0939 flux	Best fitting line - x axis	Best fitting line - y axis
0.0391221166203196	1.6399340657173e-05	0.0364629090460252	2.214293964823031e-05
0.0390222828888615	1.82894220485848e-05	1.0	1.3883480396105929e-05
0.660659701297475	1.96231020915324e-05
0.0377843446187804	1.83661202190959e-05
0.223930689978146	1.90464373120612e-05
0.0364629090460252	1.6267287973051e-05
0.0457819340879553	1.83901213788207e-05
0.0604012226909366	1.88018089422855e-05
0.182929884047659	1.83677053457788e-05
0.14579355110398	1.64201556583509e-05
1.0	1.25121454213679e-05
0.864327774107123	1.5449416771739e-05
0.426342672930174	1.53576708709674e-05
0.230846444830065	2.00344421783252e-05
0.679143462887264	1.41776512752963e-05
0.327311241641194	2.96664921980701e-05
0.0708057126676299	3.48152232822013e-05
0.189310167067212	3.7724935052267e-05
0.159988092558575	3.0717846857483e-05
0.0833393838625126	2.54088169715047e-05
0.177232100719529	1.59274573974695e-05
0.230100414582259	1.70694472331609e-05
0.703099928119713	1.32792739194781e-05
0.376331418945901	2.01625209787074e-05
0.225183149518257	1.72633961089774e-05
