# Supplementary material for: Enhanced flux potential analysis links changes in enzyme expression to metabolic flux
Source: Mol Syst Biol. 2025 Feb 17;21(4):413–45. doi: 10.1038/s44320-025-00090-9 (PMC11965317; doi:10.1038/s44320-025-00090-9)
Supplement: Supplementary file 13 — Source data Fig. 3 [file 44320_2025_90_MOESM13_ESM.zip › Figure 3/3C/r_0939_flux__VS__r_0892_expression.csv]

r_0892 expression	r_0939 flux	Best fitting line - x axis	Best fitting line - y axis
1.0	1.6399340657173e-05	0.235881992650061	1.9600610493278504e-05
0.700520620661495	1.82894220485848e-05	1.0	2.1186551321553243e-05
0.662617394855043	1.96231020915324e-05
0.502113107390772	1.83661202190959e-05
0.452378521845651	1.90464373120612e-05
0.374703960800327	1.6267287973051e-05
0.299326255614537	1.83901213788207e-05
0.270079624336464	1.88018089422855e-05
0.291108615761535	1.83677053457788e-05
0.235881992650061	1.64201556583509e-05
0.432472437729686	1.25121454213679e-05
0.319109840751327	1.5449416771739e-05
0.316864026133116	1.53576708709674e-05
0.303736218864843	2.00344421783252e-05
0.382697019191507	1.41776512752963e-05
0.393293180890159	2.96664921980701e-05
0.44733564720294	3.48152232822013e-05
0.435963658636178	3.7724935052267e-05
0.438597386688444	3.0717846857483e-05
0.411361780318497	2.54088169715047e-05
0.430941200489996	1.59274573974695e-05
0.374683544303797	1.70694472331609e-05
0.277000816659861	1.32792739194781e-05
0.335984075132707	2.01625209787074e-05
0.396518987341772	1.72633961089774e-05
