# Supplementary material for: Enhanced flux potential analysis links changes in enzyme expression to metabolic flux
Source: Mol Syst Biol. 2025 Feb 17;21(4):413–45. doi: 10.1038/s44320-025-00090-9 (PMC11965317; doi:10.1038/s44320-025-00090-9)
Supplement: Supplementary file 13 — Source data Fig. 3 [file 44320_2025_90_MOESM13_ESM.zip › Figure 3/3C/r_0939_flux__VS__r_1063_expression.csv]

r_1063 expression	r_0939 flux	Best fitting line - x axis	Best fitting line - y axis
0.399425830091036	1.6399340657173e-05	0.283111094322517	1.3391011403506541e-05
0.487893325274808	1.82894220485848e-05	1.0	2.7042729886102397e-05
0.532542590563971	1.96231020915324e-05
0.629584860046085	1.83661202190959e-05
0.661957466097533	1.90464373120612e-05
0.283111094322517	1.6267287973051e-05
0.371986552336343	1.83901213788207e-05
0.393495259320817	1.88018089422855e-05
0.445888263513769	1.83677053457788e-05
0.488913232349941	1.64201556583509e-05
0.388055754920107	1.25121454213679e-05
0.686397461564613	1.5449416771739e-05
0.713859403920976	1.53576708709674e-05
0.735806293204397	2.00344421783252e-05
0.705171306614286	1.41776512752963e-05
0.977750916027651	2.96664921980701e-05
0.962338986892305	3.48152232822013e-05
1.0	3.7724935052267e-05
0.806330978733049	3.0717846857483e-05
0.529898387035848	2.54088169715047e-05
0.616439391077702	1.59274573974695e-05
0.746269784308541	1.70694472331609e-05
0.922335964945416	1.32792739194781e-05
0.701582744683262	2.01625209787074e-05
0.542892758659767	1.72633961089774e-05
