# Supplementary material for: Enhanced flux potential analysis links changes in enzyme expression to metabolic flux
Source: Mol Syst Biol. 2025 Feb 17;21(4):413–45. doi: 10.1038/s44320-025-00090-9 (PMC11965317; doi:10.1038/s44320-025-00090-9)
Supplement: Supplementary file 13 — Source data Fig. 3 [file 44320_2025_90_MOESM13_ESM.zip › Figure 3/3C/r_0939_Original_FPA.csv]

rFP (Original FPA)	Relative flux	Best fitting line - x axis	Best fitting line - y axis
0.658971169527153	1.6399340657173e-05	0.553593114196812	1.5450136671610264e-05
0.61928655830864	1.82894220485848e-05	0.769872144162493	2.574773567135606e-05
0.738323771207212	1.96231020915324e-05
0.604863445264516	1.83661202190959e-05
0.690821239523088	1.90464373120612e-05
0.588054939837297	1.6267287973051e-05
0.591170913769603	1.83901213788207e-05
0.561639056668053	1.88018089422855e-05
0.575897874847428	1.83677053457788e-05
0.553593114196812	1.64201556583509e-05
0.589380081768576	1.25121454213679e-05
0.613235526853644	1.5449416771739e-05
0.607550361844208	1.53576708709674e-05
0.607830742483308	2.00344421783252e-05
0.692867221806978	1.41776512752963e-05
0.769872144162493	2.96664921980701e-05
0.673389179615743	3.48152232822013e-05
0.742393145786257	3.7724935052267e-05
0.710483598341211	3.0717846857483e-05
0.611861210774244	2.54088169715047e-05
0.632242108281253	1.59274573974695e-05
0.708482964834111	1.70694472331609e-05
0.728670983098531	1.32792739194781e-05
0.690612488049619	2.01625209787074e-05
0.657639255299245	1.72633961089774e-05
