# Supplementary material for: Enhanced flux potential analysis links changes in enzyme expression to metabolic flux
Source: Mol Syst Biol. 2025 Feb 17;21(4):413–45. doi: 10.1038/s44320-025-00090-9 (PMC11965317; doi:10.1038/s44320-025-00090-9)
Supplement: Supplementary file 13 — Source data Fig. 3 [file 44320_2025_90_MOESM13_ESM.zip › Figure 3/3C/r_0939_Original_FPA_with_weighted_distance.csv]

rFP (Original FPA with weighted distance)	Relative flux	Best fitting line - x axis	Best fitting line - y axis
0.689577063425242	1.6399340657173e-05	0.518853621330666	1.1734961816397414e-05
0.679578420276394	1.82894220485848e-05	0.859668358375696	2.986611399795955e-05
0.727344384602686	1.96231020915324e-05
0.674867536186174	1.83661202190959e-05
0.72952779123104	1.90464373120612e-05
0.582129730135926	1.6267287973051e-05
0.59699126772767	1.83901213788207e-05
0.583947606725357	1.88018089422855e-05
0.591365545320464	1.83677053457788e-05
0.578772692638108	1.64201556583509e-05
0.518853621330666	1.25121454213679e-05
0.568106168311254	1.5449416771739e-05
0.584599972661837	1.53576708709674e-05
0.628716975567488	2.00344421783252e-05
0.695287873865506	1.41776512752963e-05
0.859668358375696	2.96664921980701e-05
0.797010807193866	3.48152232822013e-05
0.823244481473356	3.7724935052267e-05
0.780223293584	3.0717846857483e-05
0.686858543390669	2.54088169715047e-05
0.612152736155938	1.59274573974695e-05
0.733808250139543	1.70694472331609e-05
0.741839803326095	1.32792739194781e-05
0.701940153792153	2.01625209787074e-05
0.680235237214101	1.72633961089774e-05
