# Supplementary material for: Enhanced flux potential analysis links changes in enzyme expression to metabolic flux
Source: Mol Syst Biol. 2025 Feb 17;21(4):413–45. doi: 10.1038/s44320-025-00090-9 (PMC11965317; doi:10.1038/s44320-025-00090-9)
Supplement: Supplementary file 13 — Source data Fig. 3 [file 44320_2025_90_MOESM13_ESM.zip › Figure 3/3C/r_0939_Standard_eFPA.csv]

rFP (Standard eFPA)	Relative flux	Best fitting line - x axis	Best fitting line - y axis
0.565013063713885	1.6399340657173e-05	0.356439333608434	9.645986362780576e-06
0.560332160240733	1.82894220485848e-05	0.796740604966872	3.198614177314536e-05
0.564919080105949	1.96231020915324e-05
0.587764067112957	1.83661202190959e-05
0.590128206649335	1.90464373120612e-05
0.522050677290531	1.6267287973051e-05
0.54942861302281	1.83901213788207e-05
0.539498434986799	1.88018089422855e-05
0.498905355631522	1.83677053457788e-05
0.498556649646286	1.64201556583509e-05
0.356439333608434	1.25121454213679e-05
0.41653342366374	1.5449416771739e-05
0.434829308173062	1.53576708709674e-05
0.487413848108846	2.00344421783252e-05
0.551084494416672	1.41776512752963e-05
0.796740604966872	2.96664921980701e-05
0.74220577042846	3.48152232822013e-05
0.730980040061574	3.7724935052267e-05
0.673337074497306	3.0717846857483e-05
0.567181857507188	2.54088169715047e-05
0.454864473801341	1.59274573974695e-05
0.633163184496672	1.70694472331609e-05
0.608651492851571	1.32792739194781e-05
0.548809123071506	2.01625209787074e-05
0.524723657153341	1.72633961089774e-05
