# Supplementary material for: Enhanced flux potential analysis links changes in enzyme expression to metabolic flux
Source: Mol Syst Biol. 2025 Feb 17;21(4):413–45. doi: 10.1038/s44320-025-00090-9 (PMC11965317; doi:10.1038/s44320-025-00090-9)
Supplement: Supplementary file 13 — Source data Fig. 3 [file 44320_2025_90_MOESM13_ESM.zip › Figure 3/3D/r_0468_Original_FPA.csv]

Condition (for rFP (Original FPA) and Relative flux only)	Data point color (for rFP (Original FPA) and Relative flux only)	rFP (Original FPA)	Relative flux	Best fitting line - x axis	Best fitting line - y axis
P0_05	blue	0.476231176483508	2.53497275694305e-05	0.113365761066906	2.2362622776917717e-05
U0_11	blue	0.605128530098275	2.74701628259003e-05	0.692869222447828	3.115013813828389e-05
U0_05	blue	0.499331884090049	2.52502811042873e-05
L0_05	blue	0.678252611978963	2.49625157495365e-05
N0_30	blue	0.495371325565775	2.3001149954748e-05
N0_22	blue	0.660564214359149	3.23414259322004e-05
N0_11	blue	0.537130413599919	2.51778656899531e-05
N0_05	blue	0.199603262600446	2.06808759089367e-05
C0_30	blue	0.491385382748404	2.72936328845185e-05
N0_16	blue	0.478101601599393	2.52013048446769e-05
C0_16	blue	0.553822132679579	3.22754739571452e-05
C0_11	blue	0.52058736040042	3.18404377075303e-05
C0_05	blue	0.113365761066906	2.9074449829891e-05
P0_22	blue	0.470031283649486	2.95197563961305e-05
P0_16	blue	0.578377355141951	3.1596899978119e-05
P0_11	blue	0.586007959367916	2.92835060561621e-05
C0_22	blue	0.538206545185245	3.17078214001993e-05
U0_30	blue	0.647699867628568	2.81690143749017e-05
U0_22	darkblue	0.692869222447828	3.2665304036724e-05
P0_30	darkblue	0.617878688998193	3.08397940902375e-05
L0_11	darkblue	0.676697046589404	2.99379566259576e-05
L0_16	darkblue	0.688918956861764	3.74060450255075e-05
L0_22	darkblue	0.65871487902691	3.60656826449837e-05
L0_30	darkblue	0.676858031275074	3.51999515747749e-05
U0_16	red	0.55592770420379	2.14784312968275e-05
