# Supplementary material for: Enhanced flux potential analysis links changes in enzyme expression to metabolic flux
Source: Mol Syst Biol. 2025 Feb 17;21(4):413–45. doi: 10.1038/s44320-025-00090-9 (PMC11965317; doi:10.1038/s44320-025-00090-9)
Supplement: Supplementary file 13 — Source data Fig. 3 [file 44320_2025_90_MOESM13_ESM.zip › Figure 3/3D/r_0468_Original_FPA_with_weighted_distance.csv]

Condition (for rFP (Original FPA with weighted distance) and Relative flux only)	Data point color (for rFP (Original FPA with weighted distance) and Relative flux only)	rFP (Original FPA with weighted distance)	Relative flux	Best fitting line - x axis	Best fitting line - y axis
P0_05	blue	0.36616802159777	2.53497275694305e-05	0.0617150593798672	2.2721484509563385e-05
U0_11	blue	0.528633371343401	2.74701628259003e-05	0.749534126527365	3.22859198912203e-05
U0_05	blue	0.396506913996728	2.52502811042873e-05
L0_05	blue	0.691095794540199	2.49625157495365e-05
N0_30	blue	0.399326652273543	2.3001149954748e-05
N0_22	blue	0.665655578757123	3.23414259322004e-05
N0_11	blue	0.440406107528271	2.51778656899531e-05
N0_05	blue	0.114551247726904	2.06808759089367e-05
C0_30	blue	0.42917013129623	2.72936328845185e-05
N0_16	blue	0.374432742598235	2.52013048446769e-05
C0_16	blue	0.499889736707471	3.22754739571452e-05
C0_11	blue	0.420806803404865	3.18404377075303e-05
C0_05	blue	0.0617150593798672	2.9074449829891e-05
P0_22	blue	0.400667333186302	2.95197563961305e-05
P0_16	blue	0.56269598560393	3.1596899978119e-05
P0_11	blue	0.571777835880224	2.92835060561621e-05
C0_22	blue	0.500829947200286	3.17078214001993e-05
U0_30	blue	0.59897601909258	2.81690143749017e-05
U0_22	darkblue	0.728107220552081	3.2665304036724e-05
P0_30	darkblue	0.586410144709355	3.08397940902375e-05
L0_11	darkblue	0.714860581778486	2.99379566259576e-05
L0_16	darkblue	0.735218332385569	3.74060450255075e-05
L0_22	darkblue	0.651382813045529	3.60656826449837e-05
L0_30	darkblue	0.749534126527365	3.51999515747749e-05
U0_16	red	0.554869641867456	2.14784312968275e-05
