# Supplementary material for: Enhanced flux potential analysis links changes in enzyme expression to metabolic flux
Source: Mol Syst Biol. 2025 Feb 17;21(4):413–45. doi: 10.1038/s44320-025-00090-9 (PMC11965317; doi:10.1038/s44320-025-00090-9)
Supplement: Supplementary file 13 — Source data Fig. 3 [file 44320_2025_90_MOESM13_ESM.zip › Figure 3/3D/r_0468_ROI_expression.csv]

Condition (for ROI expression and Relative flux only)	Data point color (for ROI expression and Relative flux only)	ROI expression	Relative flux	Best fitting line - x axis	Best fitting line - y axis
P0_05	blue	0.239381982030021	2.53497275694305e-05	0.0271895912762951	2.393897224796754e-05
U0_11	blue	0.38443490548431	2.74701628259003e-05	1.0	3.450138878786135e-05
U0_05	blue	0.285333404431173	2.52502811042873e-05
L0_05	blue	0.639787239715253	2.49625157495365e-05
N0_30	blue	0.282560588690111	2.3001149954748e-05
N0_22	blue	1.0	3.23414259322004e-05
N0_11	blue	0.37807609246274	2.51778656899531e-05
N0_05	blue	0.0545631482123337	2.06808759089367e-05
C0_30	blue	0.36423867544725	2.72936328845185e-05
N0_16	blue	0.266523582264644	2.52013048446769e-05
C0_16	blue	0.491881515450449	3.22754739571452e-05
C0_11	blue	0.346908577065614	3.18404377075303e-05
C0_05	blue	0.0271895912762951	2.9074449829891e-05
P0_22	blue	0.275521902578185	2.95197563961305e-05
P0_16	blue	0.626829658463753	3.1596899978119e-05
P0_11	blue	0.623123683579065	2.92835060561621e-05
C0_22	blue	0.476044471698616	3.17078214001993e-05
U0_30	blue	0.618991121657291	2.81690143749017e-05
U0_22	darkblue	0.878622657104007	3.2665304036724e-05
P0_30	darkblue	0.538832751219772	3.08397940902375e-05
L0_11	darkblue	0.643946463326846	2.99379566259576e-05
L0_16	darkblue	0.733623057029355	3.74060450255075e-05
L0_22	darkblue	0.593142613378836	3.60656826449837e-05
L0_30	darkblue	0.983323113018903	3.51999515747749e-05
U0_16	red	0.468525875169968	2.14784312968275e-05
