# Supplementary material for: Enhanced flux potential analysis links changes in enzyme expression to metabolic flux
Source: Mol Syst Biol. 2025 Feb 17;21(4):413–45. doi: 10.1038/s44320-025-00090-9 (PMC11965317; doi:10.1038/s44320-025-00090-9)
Supplement: Supplementary file 13 — Source data Fig. 3 [file 44320_2025_90_MOESM13_ESM.zip › Figure 3/3D/r_0468_Standard_eFPA.csv]

Condition (for rFP (Standard eFPA) and Relative flux only)	Data point color (for rFP (Standard eFPA) and Relative flux only)	rFP (Standard eFPA)	Relative flux	Best fitting line - x axis	Best fitting line - y axis
P0_05	blue	0.480734144334761	2.53497275694305e-05	0.109832937641176	2.2309631390373405e-05
U0_11	blue	0.65865422178269	2.74701628259003e-05	0.814636942811787	3.194623563107062e-05
U0_05	blue	0.517952143042538	2.52502811042873e-05
L0_05	blue	0.676195829822373	2.49625157495365e-05
N0_30	blue	0.525383202217953	2.3001149954748e-05
N0_22	blue	0.700827332894503	3.23414259322004e-05
N0_11	blue	0.543176441805801	2.51778656899531e-05
N0_05	blue	0.19040500601482	2.06808759089367e-05
C0_30	blue	0.528296966877323	2.72936328845185e-05
N0_16	blue	0.500301583605628	2.52013048446769e-05
C0_16	blue	0.589777257195916	3.22754739571452e-05
C0_11	blue	0.521513367884829	3.18404377075303e-05
C0_05	blue	0.109832937641176	2.9074449829891e-05
P0_22	blue	0.527531931344799	2.95197563961305e-05
P0_16	blue	0.634762048409858	3.1596899978119e-05
P0_11	blue	0.656198283413972	2.92835060561621e-05
C0_22	blue	0.595336736178873	3.17078214001993e-05
U0_30	blue	0.68671535090245	2.81690143749017e-05
U0_22	darkblue	0.778491209039301	3.2665304036724e-05
P0_30	darkblue	0.692730471727286	3.08397940902375e-05
L0_11	darkblue	0.782235834660386	2.99379566259576e-05
L0_16	darkblue	0.77585809583972	3.74060450255075e-05
L0_22	darkblue	0.731315743829925	3.60656826449837e-05
L0_30	darkblue	0.814636942811787	3.51999515747749e-05
U0_16	red	0.671464136994633	2.14784312968275e-05
