# Supplementary material for: Enhanced flux potential analysis links changes in enzyme expression to metabolic flux
Source: Mol Syst Biol. 2025 Feb 17;21(4):413–45. doi: 10.1038/s44320-025-00090-9 (PMC11965317; doi:10.1038/s44320-025-00090-9)
Supplement: Supplementary file 13 — Source data Fig. 3 [file 44320_2025_90_MOESM13_ESM.zip › Figure 3/3D/r_0473_Original_FPA.csv]

Condition (for rFP (Original FPA) and Relative flux only)	Data point color (for rFP (Original FPA) and Relative flux only)	rFP (Original FPA)	Relative flux	Best fitting line - x axis	Best fitting line - y axis
P0_05	blue	0.525954743502107	2.53968100796714e-05	0.20661145780558	2.3774049444903612e-05
U0_11	blue	0.669122863409418	2.75238787793101e-05	0.723745457127483	3.1396319857782454e-05
U0_05	blue	0.518991536347719	2.48800526224006e-05
L0_05	blue	0.718401037755345	2.49692682539523e-05
N0_30	blue	0.52285705782209	2.29923909092151e-05
N0_22	blue	0.578429936397571	3.23225190696482e-05
N0_11	blue	0.509142651104485	2.5168084587212e-05
N0_05	blue	0.304434205122267	2.0672381528658e-05
C0_30	blue	0.484969588160578	2.73000884011362e-05
N0_16	blue	0.495615484543421	2.52016701584066e-05
C0_16	blue	0.524035431097482	3.22836770780086e-05
C0_11	blue	0.509257326522287	3.1821988301447e-05
C0_05	blue	0.20661145780558	2.91295486672493e-05
P0_22	blue	0.5167302612683	2.94684439097437e-05
P0_16	blue	0.534081872064346	3.16106170019556e-05
P0_11	blue	0.541929331521364	2.93621749780057e-05
C0_22	blue	0.520851371070351	3.17075279470839e-05
U0_30	blue	0.614323897189127	2.82531220464514e-05
U0_22	darkblue	0.672007229742741	3.26740528343903e-05
P0_30	darkblue	0.619967185828576	3.08406626079588e-05
L0_11	darkblue	0.723745457127483	2.99312867637723e-05
L0_16	darkblue	0.711291986799723	3.75061426268093e-05
L0_22	darkblue	0.679780650869534	3.60902807835466e-05
L0_30	darkblue	0.652336895060866	3.52087419431793e-05
U0_16	red	0.589408705161005	2.1433328402725e-05
