# Supplementary material for: Enhanced flux potential analysis links changes in enzyme expression to metabolic flux
Source: Mol Syst Biol. 2025 Feb 17;21(4):413–45. doi: 10.1038/s44320-025-00090-9 (PMC11965317; doi:10.1038/s44320-025-00090-9)
Supplement: Supplementary file 13 — Source data Fig. 3 [file 44320_2025_90_MOESM13_ESM.zip › Figure 3/3D/r_0473_ROI_expression.csv]

Condition (for ROI expression and Relative flux only)	Data point color (for ROI expression and Relative flux only)	ROI expression	Relative flux	Best fitting line - x axis	Best fitting line - y axis
P0_05	blue	0.41358094591024	2.53968100796714e-05	0.289333031366776	2.7904013209562658e-05
U0_11	blue	0.68686068017967	2.75238787793101e-05	1.0	3.165033335314196e-05
U0_05	blue	0.365881553617937	2.48800526224006e-05
L0_05	blue	1.0	2.49692682539523e-05
N0_30	blue	0.386215226663647	2.29923909092151e-05
N0_22	blue	0.373800626580606	3.23225190696482e-05
N0_11	blue	0.310908541878987	2.5168084587212e-05
N0_05	blue	0.289333031366776	2.0672381528658e-05
C0_30	blue	0.340618276525875	2.73000884011362e-05
N0_16	blue	0.335681123315593	2.52016701584066e-05
C0_16	blue	0.349941493979542	3.22836770780086e-05
C0_11	blue	0.331540406899936	3.1821988301447e-05
C0_05	blue	0.310897218133092	2.91295486672493e-05
P0_22	blue	0.443890839089571	2.94684439097437e-05
P0_16	blue	0.359819574982071	3.16106170019556e-05
P0_11	blue	0.36172573887442	2.93621749780057e-05
C0_22	blue	0.37094704261503	3.17075279470839e-05
U0_30	blue	0.442418752123202	2.82531220464514e-05
U0_22	darkblue	0.589476465481448	3.26740528343903e-05
P0_30	darkblue	0.519910919865625	3.08406626079588e-05
L0_11	darkblue	0.932925678481108	2.99312867637723e-05
L0_16	darkblue	0.821915222889065	3.75061426268093e-05
L0_22	darkblue	0.680557128298041	3.60902807835466e-05
L0_30	darkblue	0.584380779828634	3.52087419431793e-05
U0_16	red	0.590382365153059	2.1433328402725e-05
