# Supplementary material for: Enhanced flux potential analysis links changes in enzyme expression to metabolic flux
Source: Mol Syst Biol. 2025 Feb 17;21(4):413–45. doi: 10.1038/s44320-025-00090-9 (PMC11965317; doi:10.1038/s44320-025-00090-9)
Supplement: Supplementary file 13 — Source data Fig. 3 [file 44320_2025_90_MOESM13_ESM.zip › Figure 3/3D/r_0473_Standard_eFPA.csv]

Condition (for rFP (Standard eFPA) and Relative flux only)	Data point color (for rFP (Standard eFPA) and Relative flux only)	rFP (Standard eFPA)	Relative flux	Best fitting line - x axis	Best fitting line - y axis
P0_05	blue	0.485030542240645	2.53968100796714e-05	0.112073396031541	2.2273408093774185e-05
U0_11	blue	0.662424647863783	2.75238787793101e-05	0.815597100018458	3.1929723057016576e-05
U0_05	blue	0.522313248923417	2.48800526224006e-05
L0_05	blue	0.676910196593311	2.49692682539523e-05
N0_30	blue	0.529825147555254	2.29923909092151e-05
N0_22	blue	0.702535988665234	3.23225190696482e-05
N0_11	blue	0.547009736842049	2.5168084587212e-05
N0_05	blue	0.193748301298119	2.0672381528658e-05
C0_30	blue	0.53181464180089	2.73000884011362e-05
N0_16	blue	0.504789835704131	2.52016701584066e-05
C0_16	blue	0.592940261646705	3.22836770780086e-05
C0_11	blue	0.525211576083962	3.1821988301447e-05
C0_05	blue	0.112073396031541	2.91295486672493e-05
P0_22	blue	0.531895077079252	2.94684439097437e-05
P0_16	blue	0.637480261919433	3.16106170019556e-05
P0_11	blue	0.659177785365698	2.93621749780057e-05
C0_22	blue	0.598508112848565	3.17075279470839e-05
U0_30	blue	0.689404209997542	2.82531220464514e-05
U0_22	darkblue	0.779643841525727	3.26740528343903e-05
P0_30	darkblue	0.695640399365383	3.08406626079588e-05
L0_11	darkblue	0.783696272803276	2.99312867637723e-05
L0_16	darkblue	0.776852996935322	3.75061426268093e-05
L0_22	darkblue	0.733477216460874	3.60902807835466e-05
L0_30	darkblue	0.815597100018458	3.52087419431793e-05
U0_16	red	0.674542501995271	2.1433328402725e-05
