# Supplementary material for: Enhanced flux potential analysis links changes in enzyme expression to metabolic flux
Source: Mol Syst Biol. 2025 Feb 17;21(4):413–45. doi: 10.1038/s44320-025-00090-9 (PMC11965317; doi:10.1038/s44320-025-00090-9)
Supplement: Supplementary file 13 — Source data Fig. 3 [file 44320_2025_90_MOESM13_ESM.zip › Figure 3/3D/r_0957_Original_FPA.csv]

Condition (for rFP (Original FPA) and Relative flux only)	Data point color (for rFP (Original FPA) and Relative flux only)	rFP (Original FPA)	Relative flux	Best fitting line - x axis	Best fitting line - y axis
P0_05	blue	0.597208807933726	2.52952371147678e-05	0.466639035917648	2.424187723416316e-05
U0_11	blue	0.651759082953927	2.75312152514867e-05	0.661309017655293	3.061948215988596e-05
U0_05	blue	0.630453400585692	2.50109457205147e-05
L0_05	blue	0.575179915116886	2.49646213336098e-05
N0_30	blue	0.620546588916586	2.30005884395364e-05
N0_22	blue	0.632382661292683	3.25506882057434e-05
N0_11	blue	0.626545861539661	2.51780694461277e-05
N0_05	blue	0.538622367576677	2.06929336324031e-05
C0_30	blue	0.551227850199462	2.72878126981283e-05
N0_16	blue	0.620712003432153	2.52035273153324e-05
C0_16	blue	0.588327337074253	3.22762727758157e-05
C0_11	blue	0.594516675312512	3.18364876396643e-05
C0_05	blue	0.466639035917648	2.91281572555864e-05
P0_22	blue	0.623135613201546	2.94473576917789e-05
P0_16	blue	0.629513511459741	3.16702801803019e-05
P0_11	blue	0.647909911062715	2.93262267213282e-05
C0_22	blue	0.570100377659594	3.17100706325218e-05
U0_30	blue	0.646131396016117	2.82028423478593e-05
U0_22	darkblue	0.630717821885268	3.26810437699318e-05
P0_30	darkblue	0.644854769345193	3.08429580127274e-05
L0_11	darkblue	0.661309017655293	2.9933417679638e-05
L0_16	darkblue	0.644562965784938	3.76139938384227e-05
L0_22	darkblue	0.653741794814052	3.6180966381987e-05
L0_30	darkblue	0.636054130648416	3.51910366056275e-05
U0_16	red	0.590358638576538	2.14442953715599e-05
