# Supplementary material for: Enhanced flux potential analysis links changes in enzyme expression to metabolic flux
Source: Mol Syst Biol. 2025 Feb 17;21(4):413–45. doi: 10.1038/s44320-025-00090-9 (PMC11965317; doi:10.1038/s44320-025-00090-9)
Supplement: Supplementary file 13 — Source data Fig. 3 [file 44320_2025_90_MOESM13_ESM.zip › Figure 3/3D/r_0957_ROI_expression.csv]

Condition (for ROI expression and Relative flux only)	Data point color (for ROI expression and Relative flux only)	ROI expression	Relative flux	Best fitting line - x axis	Best fitting line - y axis
P0_05	blue	0.646087834427057	2.52952371147678e-05	0.357496214033317	3.2237093092207374e-05
U0_11	blue	0.705841205740247	2.75312152514867e-05	1.0	2.634949676828821e-05
U0_05	blue	0.847046945986875	2.50109457205147e-05
L0_05	blue	0.357496214033317	2.49646213336098e-05
N0_30	blue	0.862839835580875	2.30005884395364e-05
N0_22	blue	0.72914112641523	3.25506882057434e-05
N0_11	blue	0.882959544241725	2.51780694461277e-05
N0_05	blue	0.742410038220235	2.06929336324031e-05
C0_30	blue	0.632256436143362	2.72878126981283e-05
N0_16	blue	1.0	2.52035273153324e-05
C0_16	blue	0.699415879425975	3.22762727758157e-05
C0_11	blue	0.677853897742843	3.18364876396643e-05
C0_05	blue	0.745727266171486	2.91281572555864e-05
P0_22	blue	0.725607557510637	2.94473576917789e-05
P0_16	blue	0.726905603230692	3.16702801803019e-05
P0_11	blue	0.889954568399798	2.93262267213282e-05
C0_22	blue	0.689514675128002	3.17100706325218e-05
U0_30	blue	0.767217134203505	2.82028423478593e-05
U0_22	darkblue	0.648164707579145	3.26810437699318e-05
P0_30	darkblue	0.74666474363597	3.08429580127274e-05
L0_11	darkblue	0.578091872791519	2.9933417679638e-05
L0_16	darkblue	0.546361866301291	3.76139938384227e-05
L0_22	darkblue	0.618670224273455	3.6180966381987e-05
L0_30	darkblue	0.729862262926372	3.51910366056275e-05
U0_16	red	0.659969712266532	2.14442953715599e-05
