# Supplementary material for: Enhanced flux potential analysis links changes in enzyme expression to metabolic flux
Source: Mol Syst Biol. 2025 Feb 17;21(4):413–45. doi: 10.1038/s44320-025-00090-9 (PMC11965317; doi:10.1038/s44320-025-00090-9)
Supplement: Supplementary file 13 — Source data Fig. 3 [file 44320_2025_90_MOESM13_ESM.zip › Figure 3/3D/r_0957_Standard_eFPA.csv]

Condition (for rFP (Standard eFPA) and Relative flux only)	Data point color (for rFP (Standard eFPA) and Relative flux only)	rFP (Standard eFPA)	Relative flux	Best fitting line - x axis	Best fitting line - y axis
P0_05	blue	0.497972556327488	2.52952371147678e-05	0.238630638227973	2.2438246407484428e-05
U0_11	blue	0.671851347746284	2.75312152514867e-05	0.817078352187199	3.2502211428027736e-05
U0_05	blue	0.535722606180996	2.50109457205147e-05
L0_05	blue	0.675934587271264	2.49646213336098e-05
N0_30	blue	0.543520091545873	2.30005884395364e-05
N0_22	blue	0.708637974580908	3.25506882057434e-05
N0_11	blue	0.559675937112477	2.51780694461277e-05
N0_05	blue	0.238630638227973	2.06929336324031e-05
C0_30	blue	0.542683672257609	2.72878126981283e-05
N0_16	blue	0.519254219279628	2.52035273153324e-05
C0_16	blue	0.602915451207293	3.22762727758157e-05
C0_11	blue	0.536621528147666	3.18364876396643e-05
C0_05	blue	0.263576550335421	2.91281572555864e-05
P0_22	blue	0.544688089869386	2.94473576917789e-05
P0_16	blue	0.64657180920704	3.16702801803019e-05
P0_11	blue	0.669242559291106	2.93262267213282e-05
C0_22	blue	0.60834085886226	3.17100706325218e-05
U0_30	blue	0.697186025635133	2.82028423478593e-05
U0_22	darkblue	0.781859062982066	3.26810437699318e-05
P0_30	darkblue	0.703570206898008	3.08429580127274e-05
L0_11	darkblue	0.784785798556726	2.9933417679638e-05
L0_16	darkblue	0.777257250899128	3.76139938384227e-05
L0_22	darkblue	0.738248246368326	3.6180966381987e-05
L0_30	darkblue	0.817078352187199	3.51910366056275e-05
U0_16	red	0.682786247852208	2.14442953715599e-05
