# Supplementary material for: Enhanced flux potential analysis links changes in enzyme expression to metabolic flux
Source: Mol Syst Biol. 2025 Feb 17;21(4):413–45. doi: 10.1038/s44320-025-00090-9 (PMC11965317; doi:10.1038/s44320-025-00090-9)
Supplement: Supplementary file 13 — Source data Fig. 3 [file 44320_2025_90_MOESM13_ESM.zip › Figure 3/3D/r_1887_Original_FPA.csv]

Condition (for rFP (Original FPA) and Relative flux only)	Data point color (for rFP (Original FPA) and Relative flux only)	rFP (Original FPA)	Relative flux	Best fitting line - x axis	Best fitting line - y axis
P0_05	blue	0.5864950935561	2.52990271452653e-05	0.443957884717787	2.3993872484691095e-05
U0_11	blue	0.644475358687194	2.76041698464233e-05	0.697363364254274	3.220704980343752e-05
U0_05	blue	0.581323160388568	2.50536401840339e-05
L0_05	blue	0.689932531194506	2.49636272044317e-05
N0_30	blue	0.571665071400669	2.30055534199163e-05
N0_22	blue	0.606564063280613	3.2330896251207e-05
N0_11	blue	0.568705518422991	2.51785998161808e-05
N0_05	blue	0.489137205781474	2.06946656461491e-05
C0_30	blue	0.528788223106563	2.72857903600749e-05
N0_16	blue	0.557768315331482	2.52001627111876e-05
C0_16	blue	0.564925646284496	3.22771564258491e-05
C0_11	blue	0.588761832778058	3.18402537832269e-05
C0_05	blue	0.443957884717787	2.91379802565463e-05
P0_22	blue	0.597647189781417	2.94593164143293e-05
P0_16	blue	0.612391871515199	3.17141645607782e-05
P0_11	blue	0.607529774694999	2.92985983352179e-05
C0_22	blue	0.546686950521299	3.17005233705284e-05
U0_30	blue	0.622555861102203	2.82313359558434e-05
U0_22	darkblue	0.634335524421878	3.26803123298282e-05
P0_30	darkblue	0.628169200272906	3.08446298401568e-05
L0_11	darkblue	0.697363364254274	2.99324884329469e-05
L0_16	darkblue	0.685036794529326	3.7424800332345e-05
L0_22	darkblue	0.67525600189673	3.60643931241829e-05
L0_30	darkblue	0.623642643970573	3.51893053534989e-05
U0_16	red	0.570899450130499	2.14104707494333e-05
