# Supplementary material for: Enhanced flux potential analysis links changes in enzyme expression to metabolic flux
Source: Mol Syst Biol. 2025 Feb 17;21(4):413–45. doi: 10.1038/s44320-025-00090-9 (PMC11965317; doi:10.1038/s44320-025-00090-9)
Supplement: Supplementary file 13 — Source data Fig. 3 [file 44320_2025_90_MOESM13_ESM.zip › Figure 3/3D/r_1887_Standard_eFPA.csv]

Condition (for rFP (Standard eFPA) and Relative flux only)	Data point color (for rFP (Standard eFPA) and Relative flux only)	rFP (Standard eFPA)	Relative flux	Best fitting line - x axis	Best fitting line - y axis
P0_05	blue	0.49383536567856	2.52990271452653e-05	0.220425223990131	2.2492152920088157e-05
U0_11	blue	0.668117089332382	2.76041698464233e-05	0.81489795839191	3.2363867638191424e-05
U0_05	blue	0.531004527962849	2.50536401840339e-05
L0_05	blue	0.676909788697874	2.49636272044317e-05
N0_30	blue	0.538881791154185	2.30055534199163e-05
N0_22	blue	0.706202829239052	3.2330896251207e-05
N0_11	blue	0.555431092971035	2.51785998161808e-05
N0_05	blue	0.220425223990131	2.06946656461491e-05
C0_30	blue	0.538965871487262	2.72857903600749e-05
N0_16	blue	0.514590888816411	2.52001627111876e-05
C0_16	blue	0.59913683655005	3.22771564258491e-05
C0_11	blue	0.532448723884425	3.18402537832269e-05
C0_05	blue	0.241527940035815	2.91379802565463e-05
P0_22	blue	0.540184028212401	2.94593164143293e-05
P0_16	blue	0.643239857933977	3.17141645607782e-05
P0_11	blue	0.665276305769931	2.92985983352179e-05
C0_22	blue	0.604971986212081	3.17005233705284e-05
U0_30	blue	0.693831379864073	2.82313359558434e-05
U0_22	darkblue	0.780350425234078	3.26803123298282e-05
P0_30	darkblue	0.700368425049975	3.08446298401568e-05
L0_11	darkblue	0.783410514534643	2.99324884329469e-05
L0_16	darkblue	0.777038855960204	3.7424800332345e-05
L0_22	darkblue	0.73626389684304	3.60643931241829e-05
L0_30	darkblue	0.81489795839191	3.51893053534989e-05
U0_16	red	0.679903783970667	2.14104707494333e-05
