# Supplementary material for: Enhanced flux potential analysis links changes in enzyme expression to metabolic flux
Source: Mol Syst Biol. 2025 Feb 17;21(4):413–45. doi: 10.1038/s44320-025-00090-9 (PMC11965317; doi:10.1038/s44320-025-00090-9)
Supplement: Supplementary file 14 — Source data Fig. 4 [file 44320_2025_90_MOESM14_ESM.zip]

Archive with 5 entries (3 files):
- Figure 4/
- Figure 4/.DS_Store
- Figure 4/4C/
- Figure 4/4C/eFPA.csv
- Figure 4/4C/target_expression_only.csv
