# Supplementary material for: Enhanced flux potential analysis links changes in enzyme expression to metabolic flux
Source: Mol Syst Biol. 2025 Feb 17;21(4):413–45. doi: 10.1038/s44320-025-00090-9 (PMC11965317; doi:10.1038/s44320-025-00090-9)
Supplement: Supplementary file 14 — Source data Fig. 4 [file 44320_2025_90_MOESM14_ESM.zip › Figure 4/4C/target_expression_only.csv]

tissue	eFPA_tissue_enrichment_score	Fractional_contribution_Hui_et_al
Brain	0.10210047120837	0.0568290200776416
Muscle	-0.0365960570856346	0.367156887695825
Liver	0.884663304110633	0.178353465762127
Spleen	-0.00754547744404785	0.338677689787767
Pancreas	-0.0075890964717736	0.203140538387441
Lung	0.0317306924367063	0.338415419914783
Heart	0.102151155289882	0.51315338331544
Small intestine	0.299034852217505	0.222811517004932
