# Supplementary material for: Enhanced flux potential analysis links changes in enzyme expression to metabolic flux
Source: Mol Syst Biol. 2025 Feb 17;21(4):413–45. doi: 10.1038/s44320-025-00090-9 (PMC11965317; doi:10.1038/s44320-025-00090-9)
Supplement: Supplementary file 15 — Source data Fig. 6 [file 44320_2025_90_MOESM15_ESM.zip]

Archive with 37 entries (31 files):
- Figure 6/
- Figure 6/6B/
- Figure 6/6B/MAR01380-Compass-.csv
- Figure 6/6B/MAR01380-eFPA.csv
- Figure 6/6B/MAR01380-highlighted_datapoints.csv
- Figure 6/6B/MAR01380-Reaction_Exp.csv
- Figure 6/6B/MAR05398-Compass-.csv
- Figure 6/6B/MAR05398-eFPA.csv
- Figure 6/6B/MAR05398-highlighted_datapoints.csv
- Figure 6/6B/MAR05398-Reaction_Exp.csv
- Figure 6/6D/
- Figure 6/6D/MAR02551-Compass-.csv
- Figure 6/6D/MAR02551-eFPA.csv
- Figure 6/6D/MAR02551-highlighted_datapoints.csv
- Figure 6/6D/MAR02551-Reaction_Exp.csv
- Figure 6/6D/MAR02553-Compass-.csv
- Figure 6/6D/MAR02553-eFPA.csv
- Figure 6/6D/MAR02553-highlighted_datapoints.csv
- Figure 6/6D/MAR02553-Reaction_Exp.csv
- Figure 6/6E/
- Figure 6/6E/bar_chart.csv
- Figure 6/6E/box_plot.csv
- Figure 6/6G/
- Figure 6/6G/MAR04042-Compass-.csv
- Figure 6/6G/MAR04042-eFPA.csv
- Figure 6/6G/MAR04042-highlighted_datapoints.csv
- Figure 6/6G/MAR04042-Reaction_Exp.csv
- Figure 6/6G/MAR04412-Compass-.csv
- Figure 6/6G/MAR04412-eFPA.csv
- Figure 6/6G/MAR04412-highlighted_datapoints.csv
- Figure 6/6G/MAR04412-Reaction_Exp.csv
- Figure 6/6I/
- Figure 6/6I/MAR04812-Compass-.csv
- Figure 6/6I/MAR04812-eFPA.csv
- Figure 6/6I/MAR04812-highlighted_datapoints.csv
- Figure 6/6I/MAR04812-Reaction_Exp.csv
- Figure 6/README.txt
