# Supplementary material for: Enhanced flux potential analysis links changes in enzyme expression to metabolic flux
Source: Mol Syst Biol. 2025 Feb 17;21(4):413–45. doi: 10.1038/s44320-025-00090-9 (PMC11965317; doi:10.1038/s44320-025-00090-9)
Supplement: Supplementary file 15 — Source data Fig. 6 [file 44320_2025_90_MOESM15_ESM.zip › Figure 6/6B/MAR01380-Compass-.csv]

Heart-muscle	Eye-muller	BonMar-eryth	Muscle-fast	Muscle-slow	Other
0.27403080463409424	0.298622727394104	0.21630647778511047	0.21645954251289368	0.20621508359909058	0.26396608352661133
0.2588917016983032	0.2630385756492615	0.27395710349082947	0.2473224550485611	0.2166963368654251	0.21394748985767365
0.27964895963668823	0.25371038913726807	0.2607842683792114	0.20635986328125	0.21371935307979584	0.21173514425754547
0.2764437198638916	0.2345101237297058	0.2568207383155823	0.22957615554332733	0.22992606461048126	0.2423587441444397
0.32017865777015686	0.2748408019542694	0.2818075716495514	0.22030110657215118	0.2612738609313965	0.21529166400432587
0.26545217633247375	0.21628618240356445	0.26349449157714844	0.23855969309806824	0.22140143811702728	0.228351891040802
0.31765222549438477	0.2640576958656311	0.24820923805236816	0.22165913879871368	0.22273685038089752	0.25235408544540405
0.2911784052848816	0.21897336840629578	0.2534081041812897	0.21988055109977722	0.245358407497406	0.23704451322555542
0.24230217933654785	0.26659855246543884	0.2754763960838318	0.20339128375053406	0.20636163651943207	0.21343262493610382
0.291229248046875	0.23754839599132538	0.2738838493824005	0.23505716025829315	0.2554653286933899	0.2783520519733429
0.31658440828323364	0.24926432967185974	0.3024097681045532	0.2066442370414734	0.2188684642314911	0.23045466840267181
0.28712400794029236	0.29545825719833374	0.24279190599918365	0.19847321510314941	0.2078849971294403	0.21358062326908112
0.27896538376808167	0.22869673371315002	0.23073184490203857	0.21412310004234314	0.2173663079738617	0.2386317104101181
0.30153343081474304	0.2517848312854767	0.22853277623653412	0.20502619445323944	0.2180856317281723	0.25441932678222656
0.24472321569919586	0.2586805522441864	0.250644326210022	0.22984756529331207	0.213018998503685	0.23014326393604279
0.26018086075782776	0.292818546295166	0.21201378107070923	0.21080805361270905	0.21742916107177734	0.24799858033657074
0.2537786066532135	0.27713635563850403	0.21136672794818878	0.233052596449852	0.23117926716804504	0.2280905544757843
0.292581707239151	0.2375973016023636	0.2017900049686432	0.23217551410198212	0.2675861120223999	0.2172064185142517
0.3072552978992462	0.2687831223011017	0.21646945178508759	0.2421344667673111	0.268920361995697	0.2918581962585449
0.27570804953575134	0.2677631080150604	0.2833322286605835	0.23256979882717133	0.2174660563468933	0.23924481868743896
0.24757122993469238	0.23542453348636627	0.19936905801296234	0.25173619389533997	0.22379250824451447	0.26342639327049255
0.2348615825176239	0.20104284584522247	0.19355805218219757	0.22859865427017212	0.23779451847076416	0.2874389886856079
0.2783304750919342	0.20695491135120392	0.18967993557453156	0.23167546093463898	0.21396121382713318	0.25730109214782715
0.32051241397857666	0.22269754111766815	0.2190372794866562	0.2298830896615982	0.21644990146160126	0.2128819227218628
0.2684851288795471	0.24247319996356964	0.2554452121257782	0.24148158729076385	0.2218872457742691	0.20569933950901031
0.26563024520874023	0.23685647547245026	0.27654576301574707	0.24818012118339539	0.236662358045578	0.2274521142244339
0.2778984606266022	0.2823711335659027	0.277525931596756	0.22639581561088562	0.212119460105896	0.2801068127155304
0.28412482142448425	0.2612720727920532	0.27127569913864136	0.23828977346420288	0.22459463775157928	0.2529136538505554
0.27150237560272217	0.2501164376735687	0.27791932225227356	0.24264869093894958	0.21498139202594757	0.23139998316764832
0.2371021956205368	0.26751741766929626	0.26887714862823486	0.24297963082790375	0.2502431273460388	0.277894526720047
0.2499939352273941	0.25852757692337036	0.2095024138689041	0.24316726624965668	0.24440431594848633	0.2149701565504074
0.28728461265563965	0.256460040807724	0.2317570596933365	0.2439292073249817	0.2507418990135193	0.2205132246017456
0.2416279911994934	0.24984784424304962	0.24497488141059875	0.223684161901474	0.2531478703022003	0.24668283760547638
0.3039054572582245	0.2606692910194397	0.24173036217689514	0.2625325918197632	0.23405379056930542	0.24534697830677032
0.2932654321193695	0.23970061540603638	0.19707494974136353	0.23743262887001038	0.22835461795330048	0.24983251094818115
0.28661632537841797	0.22162556648254395	0.29226991534233093	0.22940140962600708	0.24433490633964539	0.2153378427028656
0.2605634331703186	0.24916402995586395	0.2406972348690033	0.23535947501659393	0.2365293949842453	0.21663640439510345
0.2524023652076721	0.2394433170557022	0.2744348645210266	0.23547692596912384	0.2298240214586258	0.27592962980270386
0.2740707993507385	0.28202036023139954	0.2549746036529541	0.24325519800186157	0.24779784679412842	0.2188018411397934
0.29535111784935	0.26088133454322815	0.24120360612869263	0.2226330190896988	0.23000533878803253	0.2093859165906906
0.2719312608242035	0.255141943693161	0.2966514825820923	0.22754915058612823	0.24009840190410614	0.2498713880777359
0.2862379550933838	0.2919888496398926	0.21987895667552948	0.25280842185020447	0.2515442371368408	0.25928714871406555
0.26494643092155457	0.2843565344810486	0.22443564236164093	0.2270946055650711	0.24272660911083221	0.25419381260871887
0.2193191945552826	0.28202080726623535	0.2681877911090851	0.2238917499780655	0.2347746193408966	0.25726377964019775
0.2255498319864273	0.22980044782161713	0.2580931782722473	0.2302880585193634	0.2558535933494568	0.21186287701129913
0.2742916941642761	0.22137682139873505	0.22154270112514496	0.26197218894958496	0.22233399748802185	0.25345298647880554
0.2725306451320648	0.25651806592941284	0.25060150027275085	0.23184312880039215	0.2269890308380127	0.2355690896511078
0.3090665936470032	0.25103116035461426	0.2204873263835907	0.2330731600522995	0.2228107899427414	0.20940862596035004
0.2497316300868988	0.24307109415531158	0.26399505138397217	0.23314744234085083	0.2256430983543396	0.23986199498176575
0.2844792902469635	0.2483566701412201	0.24545490741729736	0.22775055468082428	0.24448223412036896	0.24200773239135742
0.29445016384124756	0.24846619367599487	0.24070057272911072	0.2480676770210266	0.23433035612106323	0.26852941513061523
0.24446772038936615	0.26936623454093933	0.20501494407653809	0.26883888244628906	0.24033257365226746	0.22605426609516144
0.2638407349586487	0.25127074122428894	0.27116134762763977	0.2235613465309143	0.22647029161453247	0.24520766735076904
0.2606266438961029	0.23253744840621948	0.23533430695533752	0.2496819794178009	0.22373010218143463	0.2334969937801361
0.2684158980846405	0.23200727999210358	0.252995103597641	0.2418621927499771	0.25508296489715576	0.28243035078048706
0.2758897542953491	0.2174118161201477	0.26279640197753906	0.23329028487205505	0.23601923882961273	0.2662133276462555
0.2797747850418091	0.25530752539634705	0.23796117305755615	0.231377512216568	0.23208191990852356	0.2707775831222534
0.2894754707813263	0.2121610790491104	0.2671881914138794	0.2457338273525238	0.23382936418056488	0.21614781022071838
0.2559122145175934	0.2814643681049347	0.2107383757829666	0.23333072662353516	0.23312434554100037	0.24710415303707123
0.273859441280365	0.23390749096870422	0.20696599781513214	0.22368624806404114	0.22978702187538147	0.2721412181854248
0.31028908491134644	0.28060778975486755	0.2159106582403183	0.24020718038082123	0.24019552767276764	0.23496362566947937
0.28374791145324707	0.23367434740066528	0.25935375690460205	0.22984114289283752	0.22644463181495667	0.21587221324443817
0.2564713656902313	0.24804659187793732	0.2544088065624237	0.22016552090644836	0.22625569999217987	0.25596195459365845
0.2407056987285614	0.2605929970741272	0.21247804164886475	0.2424485832452774	0.28786155581474304	0.26965242624282837
0.26716774702072144	0.24705149233341217	0.24873407185077667	0.23116782307624817	0.23476314544677734	0.2401919662952423
0.2519289553165436	0.23182246088981628	0.2609655261039734	0.24196429550647736	0.23033952713012695	0.2213539183139801
0.24258984625339508	0.24404434859752655	0.24937112629413605	0.25370436906814575	0.22656352818012238	0.25942057371139526
0.2954866588115692	0.2307511419057846	0.22312898933887482	0.2209353893995285	0.2551584243774414	0.23753240704536438
0.2983555495738983	0.24918843805789948	0.24161174893379211	0.22049443423748016	0.2293017953634262	0.24289777874946594
0.2578369975090027	0.24420228600502014	0.24818465113639832	0.26693281531333923	0.22777587175369263	0.25742307305336
0.26973631978034973	0.2434196025133133	0.25700634717941284	0.23643311858177185	0.22398094832897186	0.2178279012441635
0.23397724330425262	0.2539229094982147	0.2261161208152771	0.25060105323791504	0.21569666266441345	0.2683091163635254
0.28466811776161194	0.2382277399301529	0.27701565623283386	0.2495960146188736	0.23733900487422943	0.24637000262737274
0.26768985390663147	0.26446014642715454	0.24159182608127594	0.24154137074947357	0.22962085902690887	0.2716354429721832
0.30133068561553955	0.2262881100177765	0.23685434460639954	0.24396024644374847	0.2282947301864624	0.26828545331954956
0.2341751903295517	0.24386216700077057	0.24735186994075775	0.2452765703201294	0.2340296506881714	0.27351364493370056
0.2686321437358856	0.2277282178401947	0.2500777840614319	0.25967323780059814	0.22613678872585297	0.25941863656044006
0.242987260222435	0.26376211643218994	0.25761353969573975	0.22744961082935333	0.23633824288845062	0.22282429039478302
0.2745128273963928	0.2619570195674896	0.2606053352355957	0.2475050538778305	0.20918065309524536	0.26542553305625916
0.28484559059143066	0.2718069553375244	0.24927020072937012	0.22893746197223663	0.22122372686862946	0.2029554545879364
0.28351685404777527	0.22616884112358093	0.25307682156562805	0.25333136320114136	0.23898456990718842	0.27904513478279114
0.24974840879440308	0.22048790752887726	0.23551757633686066	0.2578708529472351	0.20588436722755432	0.24552682042121887
0.26390397548675537	0.24069944024085999	0.24013961851596832	0.24265189468860626	0.2366681843996048	0.2175792157649994
0.2569596469402313	0.23640333116054535	0.2304888367652893	0.22736382484436035	0.2212357223033905	0.24008549749851227
0.28859859704971313	0.2859148383140564	0.26705455780029297	0.24886351823806763	0.22239165008068085	0.2189483791589737
0.24603088200092316	0.22366006672382355	0.21226881444454193	0.2410464584827423	0.21533362567424774	0.27569109201431274
0.25205492973327637	0.2164800614118576	0.24523676931858063	0.24804294109344482	0.2277623414993286	0.2633553743362427
0.2634804844856262	0.2440229207277298	0.23156645894050598	0.23472332954406738	0.2355182021856308	0.2772216200828552
0.2688799202442169	0.2589198052883148	0.2493264526128769	0.2246243953704834	0.2391093522310257	0.24645397067070007
0.28865814208984375	0.23288054764270782	0.22319656610488892	0.23634332418441772	0.2292538285255432	0.27534472942352295
0.2922166585922241	0.25073450803756714	0.27813950181007385	0.22388114035129547	0.22663761675357819	0.2414906919002533
0.25621291995048523	0.24849888682365417	0.24809075891971588	0.24278993904590607	0.23768986761569977	0.24893754720687866
0.27671316266059875	0.219608873128891	0.23021863400936127	0.2353392243385315	0.23896487057209015	0.23091977834701538
0.24104566872119904	0.24676479399204254	0.2535229027271271	0.23390936851501465	0.23013758659362793	0.25530239939689636
0.28286001086235046	0.23519223928451538	0.22196164727210999	0.2391785979270935	0.2336132675409317	0.2585689127445221
0.2638150453567505	0.2567121386528015	0.25947892665863037	0.23582880198955536	0.22291365265846252	0.20640438795089722
0.27137014269828796	0.25907084345817566	0.2847149968147278	0.22828298807144165	0.22991804778575897	0.22320957481861115
0.23646745085716248	0.28058579564094543	0.2297726273536682	0.24603909254074097	0.22820322215557098	0.2626430094242096
0.20479358732700348	0.26777544617652893	0.22962458431720734	0.25118252635002136	0.26834768056869507	0.2410280555486679
0.23525668680667877	0.22997674345970154	0.23496943712234497	0.23797830939292908	0.2209271639585495	0.242644265294075
					0.2551971673965454
					0.2764074504375458
					0.23148846626281738
					0.20350290834903717
					0.2176429033279419
					0.22995485365390778
					0.19302847981452942
					0.24622546136379242
					0.2556498348712921
					0.24125199019908905
					0.22521179914474487
					0.23576800525188446
					0.24044738709926605
					0.21383798122406006
					0.22326882183551788
					0.23134244978427887
					0.23520149290561676
					0.20907574892044067
					0.19500377774238586
					0.2423354834318161
					0.21675725281238556
					0.25568073987960815
					0.21335062384605408
					0.22142183780670166
					0.20278143882751465
					0.24998709559440613
					0.23276710510253906
					0.24515831470489502
					0.21916115283966064
					0.2276102751493454
					0.22765368223190308
					0.20175763964653015
					0.23041772842407227
					0.24028024077415466
					0.22461891174316406
					0.2568216025829315
					0.2108944058418274
					0.24302314221858978
					0.22688382863998413
					0.2842283546924591
					0.2318916916847229
					0.2572334408760071
					0.23340736329555511
					0.24903707206249237
					0.24096854031085968
					0.2508930563926697
					0.2447270005941391
					0.23418797552585602
					0.25951600074768066
					0.26196321845054626
					0.24627430737018585
					0.25123974680900574
					0.24890702962875366
					0.2291760891675949
					0.25132739543914795
					0.2322324812412262
					0.2544223964214325
					0.23293684422969818
					0.26976457238197327
					0.24892224371433258
					0.2488185167312622
					0.2516896724700928
					0.25428101420402527
					0.2569712996482849
					0.2257535457611084
					0.27044349908828735
					0.2371760904788971
					0.25982290506362915
					0.2517290711402893
					0.2288842797279358
					0.2585476040840149
					0.2568584084510803
					0.19913870096206665
					0.24373990297317505
					0.19926097989082336
					0.2627857029438019
					0.239031583070755
					0.23090702295303345
					0.2624247968196869
					0.1969384402036667
					0.26110541820526123
					0.24363265931606293
					0.2877238690853119
					0.21037235856056213
					0.25995934009552
					0.24985606968402863
					0.2218489646911621
					0.24682503938674927
					0.24901311099529266
					0.2459949105978012
					0.22069190442562103
					0.26475855708122253
					0.26181545853614807
					0.20995590090751648
					0.24074731767177582
					0.24899743497371674
					0.25440704822540283
					0.2268596738576889
					0.19112545251846313
					0.2419835329055786
					0.20426495373249054
					0.2335655689239502
					0.23463521897792816
					0.21967914700508118
					0.22576256096363068
					0.2363630086183548
					0.24632076919078827
					0.22979377210140228
					0.24260565638542175
					0.25113725662231445
					0.2267274558544159
					0.2418171912431717
					0.2506906986236572
					0.2316407561302185
					0.22012068331241608
					0.25293251872062683
					0.2265280783176422
					0.22771301865577698
					0.2548372149467468
					0.2894676923751831
					0.2661362290382385
					0.22761765122413635
					0.2517746686935425
					0.24613279104232788
					0.25006020069122314
					0.23109491169452667
					0.2330654412508011
					0.24300940334796906
					0.235663041472435
					0.2590538263320923
					0.23623126745224
					0.22660034894943237
					0.22568972408771515
					0.2317887842655182
					0.2344995141029358
					0.22546756267547607
					0.22204680740833282
					0.25738537311553955
					0.22282077372074127
					0.24873535335063934
					0.22181017696857452
					0.22730229794979095
					0.24257788062095642
					0.22263400256633759
					0.23586739599704742
					0.27416062355041504
					0.22971457242965698
					0.23880493640899658
					0.24610155820846558
					0.2749466598033905
					0.23594257235527039
					0.23436810076236725
					0.2705870568752289
					0.2076389640569687
					0.23370352387428284
					0.21178968250751495
					0.20816093683242798
					0.23769651353359222
					0.24034316837787628
					0.24065057933330536
					0.24484412372112274
					0.2437816560268402
					0.24601931869983673
					0.23702357709407806
					0.25856471061706543
					0.2466701716184616
					0.2388724535703659
					0.23234429955482483
					0.2460213452577591
					0.28381434082984924
					0.2609003186225891
					0.23772846162319183
					0.25077325105667114
					0.24059166014194489
					0.22620654106140137
					0.2384994626045227
					0.25839367508888245
					0.2436503916978836
					0.24384000897407532
					0.22838102281093597
					0.2402636557817459
					0.25121867656707764
					0.25161826610565186
					0.2468842715024948
					0.2372799664735794
					0.2760277986526489
					0.2368379831314087
					0.24404588341712952
					0.23937097191810608
					0.2682126760482788
					0.24276433885097504
					0.2279493808746338
					0.26086628437042236
					0.24195121228694916
					0.24243080615997314
					0.23502877354621887
					0.24685721099376678
					0.24165943264961243
					0.23913201689720154
					0.2303658425807953
					0.2545930743217468
					0.22183969616889954
					0.21501420438289642
					0.20833291113376617
					0.23760749399662018
					0.2545691430568695
					0.23749282956123352
					0.22625675797462463
					0.22709877789020538
					0.21880270540714264
					0.25952744483947754
					0.21731537580490112
					0.21232956647872925
					0.20626772940158844
					0.2557635009288788
					0.21151837706565857
					0.23505862057209015
					0.2552683353424072
					0.24208404123783112
					0.24956487119197845
					0.24283307790756226
					0.23535385727882385
					0.20793554186820984
					0.22448375821113586
					0.23983025550842285
					0.2092939168214798
					0.22084420919418335
					0.20835761725902557
					0.2371407151222229
					0.21820420026779175
					0.24924275279045105
					0.2303047627210617
					0.25416451692581177
					0.23042479157447815
					0.23418566584587097
					0.22165779769420624
					0.2616482675075531
					0.2460172325372696
					0.20035837590694427
					0.25626060366630554
					0.23451760411262512
					0.2200988382101059
					0.23287905752658844
					0.23390725255012512
					0.22395573556423187
					0.2408832311630249
					0.2579563856124878
					0.22402910888195038
					0.2246585339307785
					0.2325691133737564
					0.24294185638427734
					0.23953507840633392
					0.22478675842285156
					0.22655737400054932
					0.2199375331401825
					0.23000317811965942
					0.24048835039138794
					0.23149694502353668
					0.2395869344472885
					0.23993690311908722
					0.24217936396598816
					0.22666330635547638
					0.20799648761749268
					0.23152747750282288
					0.2186547964811325
					0.23957161605358124
					0.22386619448661804
					0.2149488627910614
					0.24011191725730896
					0.23864233493804932
					0.2329326719045639
					0.23091579973697662
					0.25067904591560364
					0.2093173712491989
					0.24401390552520752
					0.2465651035308838
					0.24412304162979126
					0.2320163995027542
					0.25675150752067566
					0.2628012001514435
					0.24558618664741516
					0.22145074605941772
					0.25565144419670105
					0.2205578088760376
					0.21065068244934082
					0.24587708711624146
					0.26342514157295227
					0.24387942254543304
					0.25145775079727173
					0.2713756263256073
					0.24995318055152893
					0.24904660880565643
					0.2271580845117569
					0.24613933265209198
					0.24383395910263062
					0.26228347420692444
					0.2609938085079193
					0.2569887638092041
					0.23815368115901947
					0.23750585317611694
					0.24492713809013367
					0.26394516229629517
					0.22360722720623016
					0.25283366441726685
					0.29052215814590454
					0.23691579699516296
					0.22264879941940308
					0.24601268768310547
					0.24260202050209045
					0.2342548370361328
					0.26968562602996826
					0.25989675521850586
					0.2356821894645691
					0.2227492332458496
					0.2209082841873169
					0.2556334137916565
					0.26330727338790894
					0.23231205344200134
					0.25709250569343567
					0.23989957571029663
					0.22020062804222107
					0.2458854466676712
					0.2535683512687683
					0.2286185324192047
					0.23655465245246887
					0.23232434689998627
					0.2284158319234848
					0.2788148522377014
					0.24933330714702606
					0.24511805176734924
					0.2289881706237793
					0.2523457407951355
					0.21295887231826782
					0.2491651326417923
					0.26896947622299194
					0.25274425745010376
					0.2876289486885071
					0.2389884889125824
					0.23686835169792175
					0.24170739948749542
					0.2669479548931122
					0.2693045139312744
					0.23235256969928741
					0.22414135932922363
					0.24118609726428986
					0.2097322940826416
					0.23877675831317902
					0.23080836236476898
					0.20967380702495575
					0.23874452710151672
					0.2606731057167053
					0.23625624179840088
					0.22912465035915375
					0.24642661213874817
					0.2511350214481354
					0.24493055045604706
					0.22641871869564056
					0.25053292512893677
					0.2518894672393799
					0.2313448041677475
					0.20943884551525116
					0.23363026976585388
					0.24076572060585022
					0.2045304924249649
					0.20578844845294952
					0.23165494203567505
					0.21859250962734222
					0.23522944748401642
					0.21318495273590088
					0.26915594935417175
					0.22890067100524902
					0.26304328441619873
					0.24533210694789886
					0.2076524943113327
					0.2598229944705963
					0.22790618240833282
					0.2142132967710495
					0.20720213651657104
					0.19829179346561432
					0.24428515136241913
					0.2529166638851166
					0.21980002522468567
					0.2230089008808136
					0.224170982837677
					0.2434714436531067
					0.23617799580097198
					0.237076073884964
					0.230550155043602
					0.23343171179294586
					0.23052054643630981
					0.23355460166931152
					0.22308993339538574
					0.24004602432250977
					0.23448938131332397
					0.2481943666934967
					0.22269338369369507
					0.22684982419013977
					0.20019429922103882
					0.1945585459470749
					0.21802203357219696
					0.240668386220932
					0.2566291391849518
					0.24980205297470093
					0.2245989292860031
					0.25414279103279114
					0.21791629493236542
					0.24428805708885193
					0.23203031718730927
					0.21891582012176514
					0.24128012359142303
					0.2413315773010254
					0.22910913825035095
					0.22791168093681335
					0.22979454696178436
					0.23947621881961823
					0.19671519100666046
					0.22955290973186493
					0.2417391836643219
					0.2377384752035141
					0.23963391780853271
					0.23336805403232574
					0.24466854333877563
					0.24323686957359314
					0.2442033439874649
					0.2455849051475525
					0.22972998023033142
					0.23241600394248962
					0.2537155747413635
					0.24517104029655457
					0.23549754917621613
					0.190518319606781
					0.2551901042461395
					0.22891481220722198
					0.24153953790664673
					0.23582656681537628
					0.26379019021987915
					0.24505607783794403
					0.24576766788959503
					0.20621958374977112
					0.20166705548763275
					0.2480047047138214
					0.2387976199388504
					0.24201306700706482
					0.23636901378631592
					0.2343079149723053
					0.2433256208896637
					0.22442947328090668
					0.2283080518245697
					0.2450609803199768
					0.21285365521907806
					0.2569176256656647
					0.20059554278850555
					0.22042308747768402
					0.23582535982131958
					0.219190314412117
					0.2597067952156067
					0.20880165696144104
					0.2188505381345749
					0.22871416807174683
					0.22470293939113617
					0.24983784556388855
					0.23279312252998352
					0.22732725739479065
					0.2416577786207199
					0.2290746569633484
					0.24445393681526184
					0.20106248557567596
					0.2377070039510727
					0.2501673102378845
					0.2333904206752777
					0.2274998277425766
					0.22668828070163727
					0.19950543344020844
					0.23412108421325684
					0.23580844700336456
					0.23798112571239471
					0.2385113686323166
					0.2724751830101013
					0.2276611626148224
					0.19465424120426178
					0.2401200383901596
					0.2014034390449524
					0.24671927094459534
					0.230897456407547
					0.22890271246433258
					0.2313988357782364
					0.23900529742240906
					0.21730013191699982
					0.2331443578004837
					0.22571171820163727
					0.21305178105831146
					0.24173107743263245
					0.2256544679403305
					0.21978695690631866
					0.2304529845714569
					0.23361341655254364
					0.2469179481267929
					0.22351275384426117
					0.23616909980773926
					0.1984660029411316
					0.2541000247001648
					0.22924603521823883
					0.23610535264015198
					0.23011326789855957
					0.22987143695354462
					0.20950935781002045
					0.2327660322189331
					0.22681964933872223
					0.23559781908988953
					0.22249361872673035
					0.21927328407764435
					0.2320367395877838
					0.21046356856822968
					0.2505618631839752
					0.2240360975265503
					0.21458940207958221
					0.24070607125759125
					0.22782212495803833
					0.20410089194774628
					0.2381221354007721
					0.22167949378490448
					0.2329041212797165
					0.2209666669368744
					0.2301529347896576
					0.24817639589309692
					0.23529155552387238
					0.23411545157432556
					0.22751179337501526
					0.22970479726791382
					0.248912513256073
					0.23841425776481628
					0.24451091885566711
					0.2361667901277542
					0.2387876659631729
					0.21175915002822876
					0.24378520250320435
					0.2437887191772461
					0.25314247608184814
					0.24883262813091278
					0.23820039629936218
					0.22021450102329254
					0.21206413209438324
					0.23213644325733185
					0.25220438838005066
					0.24096401035785675
					0.21629253029823303
					0.2136419117450714
					0.23391872644424438
					0.24529199302196503
					0.24900107085704803
					0.26605531573295593
					0.2295040339231491
					0.2511887848377228
					0.23223334550857544
					0.22989173233509064
					0.2197069525718689
					0.21981054544448853
					0.2191452831029892
					0.24556280672550201
					0.2416674792766571
					0.2177603542804718
					0.2123872935771942
					0.2417364865541458
					0.2176854908466339
					0.22671742737293243
					0.211317777633667
					0.23442651331424713
					0.24087169766426086
					0.2432417869567871
					0.2202426791191101
					0.22144633531570435
					0.22729343175888062
					0.21857674419879913
					0.24037154018878937
					0.24906060099601746
					0.22656790912151337
					0.24482783675193787
					0.23967362940311432
					0.23681387305259705
					0.24334031343460083
					0.22568222880363464
					0.21739435195922852
					0.252601683139801
					0.22543549537658691
					0.24767707288265228
					0.23629671335220337
					0.23832958936691284
					0.23484458029270172
					0.23029953241348267
					0.24075248837471008
					0.221535786986351
					0.23391811549663544
					0.2352292686700821
					0.2117053121328354
					0.22999973595142365
					0.22119280695915222
					0.2192625105381012
					0.23248201608657837
					0.2490261048078537
					0.21655598282814026
					0.22957150638103485
					0.2507686913013458
					0.2300442010164261
					0.2367171347141266
					0.23831269145011902
					0.23271667957305908
					0.23552466928958893
					0.22250111401081085
					0.23305979371070862
					0.2283790409564972
					0.22193175554275513
					0.2512649893760681
					0.26399892568588257
					0.22309079766273499
					0.2327270805835724
					0.2286645621061325
					0.24836644530296326
					0.22771981358528137
					0.22547250986099243
					0.2345048487186432
					0.20221436023712158
					0.2295737862586975
					0.23464028537273407
					0.23555584251880646
					0.23543527722358704
					0.21170194447040558
					0.23954200744628906
					0.23765479028224945
					0.1991531103849411
					0.2066596895456314
					0.23045818507671356
					0.2398623377084732
					0.21416433155536652
					0.26552799344062805
					0.2314928025007248
					0.23914660513401031
					0.2268916815519333
					0.2273133546113968
					0.2315160185098648
					0.22558636963367462
					0.24889494478702545
					0.2041010558605194
					0.21679526567459106
					0.20100663602352142
					0.2310367375612259
					0.24880275130271912
					0.22068504989147186
					0.22938872873783112
					0.21287298202514648
					0.22549216449260712
					0.22909487783908844
					0.23512805998325348
					0.22293876111507416
					0.23758462071418762
					0.24423085153102875
					0.2307923436164856
					0.19074931740760803
					0.20672312378883362
					0.25558945536613464
					0.18985511362552643
					0.25059181451797485
					0.2299870252609253
					0.2630089521408081
					0.26456430554389954
					0.25008612871170044
					0.19220902025699615
					0.24857451021671295
					0.2457711100578308
					0.2345481961965561
					0.23168963193893433
					0.23930832743644714
					0.19171969592571259
					0.2271495908498764
					0.21333780884742737
					0.20865042507648468
					0.25828659534454346
					0.22077049314975739
					0.21593938767910004
					0.216938316822052
					0.2388250231742859
					0.1988917887210846
					0.21835848689079285
					0.22188441455364227
					0.24302250146865845
					0.23209570348262787
					0.2555706202983856
					0.24190634489059448
					0.24940350651741028
					0.2214602530002594
					0.19300523400306702
					0.19547989964485168
					0.18966278433799744
					0.1917506903409958
					0.19127961993217468
					0.19226665794849396
					0.21221639215946198
					0.2431933879852295
					0.2391231507062912
					0.23126909136772156
					0.220272034406662
					0.2178879827260971
					0.22376728057861328
					0.2537604570388794
					0.2246917486190796
					0.200148344039917
					0.22088736295700073
					0.21840384602546692
					0.1983550637960434
					0.23899325728416443
					0.21316440403461456
					0.21568118035793304
					0.2347022145986557
					0.24587345123291016
					0.258364200592041
					0.24086017906665802
					0.24171875417232513
					0.2232445478439331
					0.22645655274391174
					0.21326002478599548
					0.21510399878025055
					0.21853718161582947
					0.21982568502426147
					0.23830744624137878
					0.21999302506446838
					0.2225060909986496
					0.22728444635868073
					0.2146034985780716
					0.25186687707901
					0.21427176892757416
					0.21279820799827576
					0.20683690905570984
					0.24379608035087585
					0.23393458127975464
					0.2163180410861969
					0.22498828172683716
					0.2168971449136734
					0.2088252156972885
					0.24705426394939423
					0.22855408489704132
					0.21992754936218262
					0.22270448505878448
					0.23553532361984253
					0.212829127907753
					0.21437591314315796
					0.2073395848274231
					0.2328844964504242
					0.23276056349277496
					0.2014854997396469
					0.2130049169063568
					0.23112939298152924
					0.2379217892885208
					0.21416637301445007
					0.22096915543079376
					0.21597105264663696
					0.23440149426460266
					0.22883683443069458
					0.22564977407455444
					0.22846150398254395
					0.25086864829063416
					0.21086794137954712
					0.22762784361839294
					0.20997217297554016
					0.22134050726890564
					0.21762482821941376
					0.2285761833190918
					0.228945791721344
					0.2341829538345337
					0.22603237628936768
					0.23116838932037354
					0.2153000682592392
					0.22951555252075195
					0.19753895699977875
					0.2564840614795685
					0.24272871017456055
					0.20975346863269806
					0.25373226404190063
					0.2204693853855133
					0.21189983189105988
					0.23410621285438538
					0.228080615401268
					0.2347370833158493
					0.23071227967739105
					0.19297264516353607
					0.19454804062843323
					0.1995358169078827
					0.19760751724243164
					0.20004794001579285
					0.20468145608901978
					0.19309398531913757
					0.20259907841682434
					0.24349509179592133
					0.2067704200744629
					0.19489668309688568
					0.20516881346702576
					0.2054060697555542
					0.19800542294979095
					0.21539132297039032
					0.19774824380874634
					0.1936405748128891
					0.18998797237873077
					0.21889819204807281
					0.237243190407753
					0.23736295104026794
					0.2130001187324524
					0.21716828644275665
					0.214725524187088
					0.21817763149738312
					0.20584891736507416
					0.2096792757511139
					0.2165614366531372
					0.23956720530986786
					0.21927373111248016
					0.25481003522872925
					0.22117921710014343
					0.2387445569038391
					0.22052469849586487
					0.21959640085697174
					0.23340076208114624
					0.21296687424182892
					0.2321532815694809
					0.2316017746925354
					0.22205200791358948
					0.2235843539237976
					0.20429763197898865
					0.25690534710884094
					0.2375122457742691
					0.22245250642299652
					0.20667649805545807
					0.22281476855278015
					0.2301359623670578
					0.24048247933387756
					0.2657831907272339
					0.23506441712379456
					0.24099034070968628
					0.20521067082881927
					0.21752101182937622
					0.2349344938993454
					0.2439986616373062
					0.23603758215904236
					0.22295263409614563
					0.22200019657611847
					0.2283119112253189
					0.20304329693317413
					0.21766306459903717
					0.22012834250926971
					0.23642612993717194
					0.20405273139476776
					0.21245844662189484
					0.2402535229921341
					0.23965612053871155
					0.2269880622625351
					0.20540887117385864
					0.19637170433998108
					0.19192050397396088
					0.19598929584026337
					0.19514013826847076
					0.1916450560092926
					0.19561898708343506
					0.19487802684307098
					0.19706593453884125
					0.21762965619564056
					0.1907147914171219
					0.20939099788665771
					0.19380152225494385
					0.19657404720783234
					0.19640162587165833
					0.19103921949863434
					0.2125299721956253
					0.19045762717723846
					0.19520358741283417
					0.19262278079986572
					0.21479341387748718
					0.2205228954553604
					0.23379234969615936
					0.2120552659034729
					0.2424747347831726
					0.2380419373512268
					0.2310561239719391
					0.21668076515197754
					0.21843202412128448
					0.23691962659358978
					0.2336467206478119
					0.2515578866004944
					0.20471182465553284
					0.20916686952114105
					0.2198713719844818
					0.24111966788768768
					0.2175510972738266
					0.22227902710437775
					0.21468901634216309
					0.21112462878227234
					0.2290157675743103
					0.21132387220859528
					0.2769639492034912
					0.20791226625442505
					0.21669642627239227
					0.25423362851142883
					0.21268655359745026
					0.22347745299339294
					0.2481764256954193
					0.21544329822063446
					0.2188900113105774
					0.23213087022304535
					0.21659903228282928
					0.21994444727897644
					0.23456944525241852
					0.21521103382110596
					0.2122214436531067
					0.21553900837898254
					0.21630853414535522
					0.2155095934867859
					0.21994861960411072
					0.20922791957855225
					0.21345728635787964
					0.2174144983291626
					0.22701451182365417
					0.2129366546869278
					0.22359274327754974
					0.2045210897922516
					0.21772341430187225
					0.20777079463005066
					0.20994789898395538
					0.2262900471687317
					0.23235079646110535
					0.22388404607772827
					0.23823712766170502
					0.23211568593978882
					0.21607773005962372
					0.24262574315071106
					0.2221151441335678
					0.25003623962402344
					0.23162035644054413
					0.22712159156799316
					0.2477862685918808
					0.24303102493286133
					0.24475646018981934
					0.23512522876262665
					0.213894322514534
					0.22706745564937592
					0.2187163382768631
					0.23668067157268524
					0.2328418493270874
					0.23570533096790314
					0.21864762902259827
					0.21541376411914825
					0.23115676641464233
					0.21885164082050323
					0.21418559551239014
					0.23187971115112305
					0.2131211906671524
					0.2214696854352951
					0.19943593442440033
					0.22690483927726746
					0.2077712118625641
					0.20077374577522278
					0.2013380527496338
					0.20745298266410828
					0.21324269473552704
					0.20348022878170013
					0.19840450584888458
					0.22363953292369843
					0.21133016049861908
					0.22922614216804504
					0.2225426286458969
					0.2205042541027069
					0.2171001136302948
					0.21844476461410522
					0.21833549439907074
					0.1945803314447403
					0.19692212343215942
					0.22560395300388336
					0.20575235784053802
					0.2219049632549286
					0.2317834049463272
					0.2165319174528122
					0.2025747150182724
					0.21314586699008942
					0.20816072821617126
					0.20840297639369965
					0.21902091801166534
					0.20376215875148773
					0.2569810450077057
					0.25717493891716003
					0.22436998784542084
					0.2139039784669876
					0.22581732273101807
					0.24501948058605194
					0.2180722951889038
					0.22528700530529022
					0.20797380805015564
					0.22409042716026306
					0.21594342589378357
					0.2021796554327011
					0.22079512476921082
					0.21019144356250763
					0.21619805693626404
					0.21072080731391907
					0.2299717664718628
					0.23449191451072693
					0.20903174579143524
					0.2163177728652954
					0.21300965547561646
					0.21602362394332886
					0.2405766397714615
					0.20976398885250092
					0.20547690987586975
					0.2215515524148941
					0.2424963116645813
					0.2246219515800476
					0.21928882598876953
					0.22173349559307098
					0.20724035799503326
					0.21167592704296112
					0.20354975759983063
					0.2114972472190857
					0.2206137478351593
					0.21449865400791168
					0.21347863972187042
					0.2219890058040619
					0.22821882367134094
					0.2156520038843155
					0.21008722484111786
					0.21493971347808838
					0.22200506925582886
					0.20696094632148743
					0.21397726237773895
					0.21640096604824066
					0.21188655495643616
					0.2081475555896759
					0.22615887224674225
					0.20985764265060425
					0.23494648933410645
					0.21216820180416107
					0.22461241483688354
					0.24523116648197174
					0.21608294546604156
					0.2181462049484253
					0.2127513736486435
					0.21110737323760986
					0.2101893573999405
					0.2295275330543518
					0.2051720768213272
					0.19597235321998596
					0.21344198286533356
					0.21754972636699677
					0.22336234152317047
					0.20633211731910706
					0.2061023861169815
					0.216510608792305
					0.22009730339050293
					0.20603486895561218
					0.2264539897441864
					0.24654963612556458
					0.21512120962142944
					0.23145291209220886
					0.21752560138702393
					0.2224416732788086
					0.21753191947937012
					0.22557301819324493
					0.21078158915042877
					0.21453143656253815
					0.2193785011768341
					0.1996433287858963
					0.23959223926067352
					0.21533583104610443
					0.21033412218093872
					0.22763089835643768
					0.21776112914085388
					0.2249687910079956
					0.19726881384849548
					0.22473476827144623
					0.22255563735961914
					0.2234725058078766
					0.20742574334144592
					0.19920063018798828
					0.20778903365135193
					0.21110491454601288
					0.22389313578605652
					0.21181192994117737
					0.21530181169509888
					0.2035290002822876
					0.22253577411174774
					0.2177668809890747
					0.22029027342796326
					0.21918196976184845
					0.21578842401504517
					0.20463047921657562
					0.2246047407388687
					0.22240802645683289
					0.21285153925418854
					0.2016458362340927
					0.21225853264331818
					0.21762703359127045
					0.20162922143936157
					0.21448975801467896
					0.21757028996944427
					0.19933488965034485
					0.21176742017269135
					0.23304234445095062
					0.23036758601665497
					0.21361298859119415
					0.21981917321681976
					0.208723247051239
					0.2233118861913681
					0.21288755536079407
					0.20767948031425476
					0.22553189098834991
					0.22120225429534912
					0.21245624125003815
					0.20761647820472717
					0.2234097123146057
					0.21334382891654968
					0.21219392120838165
					0.20624402165412903
					0.21842630207538605
					0.2001006305217743
					0.2244720757007599
					0.22195138037204742
					0.2020387202501297
					0.205924853682518
					0.20845113694667816
					0.21201476454734802
					0.22873733937740326
					0.20924776792526245
					0.21280811727046967
					0.2147989273071289
					0.22086963057518005
					0.21973682940006256
					0.22312968969345093
					0.21635709702968597
					0.20952044427394867
					0.21740517020225525
					0.2118944674730301
					0.21099616587162018
					0.2304246574640274
					0.21559415757656097
					0.21017581224441528
					0.22485244274139404
					0.2216244339942932
					0.2224428355693817
					0.21563395857810974
					0.20179890096187592
					0.20244337618350983
					0.21919646859169006
					0.2332899421453476
					0.21736450493335724
					0.2282107174396515
					0.21951031684875488
					0.21090614795684814
					0.21809183061122894
					0.23981432616710663
					0.23101367056369781
					0.223235085606575
					0.21331602334976196
					0.2205125093460083
					0.2040400505065918
					0.21103186905384064
					0.21973468363285065
					0.20843328535556793
					0.22810105979442596
					0.2436169683933258
					0.20246151089668274
					0.19598355889320374
					0.1939135044813156
					0.21078670024871826
					0.21121050417423248
					0.2110011875629425
					0.22360272705554962
					0.2002965807914734
					0.22037780284881592
					0.20850585401058197
					0.2067023366689682
					0.21796350181102753
					0.2214728146791458
					0.22388878464698792
					0.20550310611724854
					0.23082466423511505
					0.21530932188034058
					0.2230197936296463
					0.21848510205745697
					0.21529413759708405
					0.23673449456691742
					0.20664234459400177
					0.23114153742790222
					0.2180447280406952
					0.20926110446453094
					0.22507941722869873
					0.20991526544094086
					0.19594581425189972
					0.19659198820590973
					0.20561552047729492
					0.20747001469135284
					0.21597924828529358
					0.20020370185375214
					0.20321840047836304
					0.20760120451450348
					0.20137931406497955
					0.21478597819805145
					0.2153427004814148
					0.2200201451778412
					0.22358913719654083
					0.22112320363521576
					0.2081112414598465
					0.21623578667640686
					0.19767411053180695
					0.21692480146884918
					0.19929872453212738
					0.2109602987766266
					0.21990559995174408
					0.2203468531370163
					0.1924056112766266
					0.20141851902008057
					0.2212255597114563
					0.22118346393108368
					0.23863697052001953
					0.21181489527225494
					0.21996746957302094
					0.22300417721271515
					0.20750875771045685
					0.23010604083538055
					0.2171507179737091
					0.2179490327835083
					0.2172701060771942
					0.22015932202339172
					0.21410025656223297
					0.21701572835445404
					0.22197121381759644
					0.23613375425338745
					0.21689723432064056
					0.2099570631980896
					0.23088495433330536
					0.23618407547473907
					0.227760910987854
					0.19400417804718018
					0.21452361345291138
					0.20922715961933136
					0.23074860870838165
					0.230329230427742
					0.2205331176519394
					0.21563254296779633
					0.23062649369239807
					0.2060934454202652
					0.21676988899707794
					0.20178622007369995
					0.21160544455051422
					0.2147011011838913
					0.20223170518875122
					0.21485477685928345
					0.21782970428466797
					0.23406018316745758
					0.20502541959285736
					0.21397599577903748
					0.21287302672863007
					0.19725234806537628
					0.23713555932044983
					0.21939127147197723
					0.20930691063404083
					0.21208082139492035
					0.2106940597295761
					0.19903777539730072
					0.21276871860027313
					0.19400596618652344
					0.19630178809165955
					0.19373807311058044
					0.2054489105939865
					0.20403291285037994
					0.22692826390266418
					0.2148747593164444
					0.21915313601493835
					0.21867398917675018
					0.2115853726863861
					0.22319020330905914
					0.20949816703796387
					0.20840652287006378
					0.21309486031532288
					0.2151249200105667
					0.19413606822490692
					0.21758495271205902
					0.21993577480316162
					0.22589783370494843
					0.2048974484205246
					0.22217987477779388
					0.2025386244058609
					0.20957770943641663
					0.21554741263389587
					0.20946362614631653
					0.24950046837329865
					0.20694516599178314
					0.20625311136245728
					0.22280488908290863
					0.21455241739749908
					0.2058114856481552
					0.20798170566558838
					0.22237056493759155
					0.21901845932006836
					0.20373208820819855
					0.24372781813144684
					0.21252718567848206
					0.21429425477981567
					0.2317076027393341
					0.22497080266475677
					0.22512724995613098
					0.21371376514434814
					0.20429857075214386
					0.21312633156776428
					0.20290090143680573
					0.2129100263118744
					0.2055848091840744
					0.21222367882728577
					0.22234395146369934
					0.21139949560165405
					0.21225614845752716
					0.20854558050632477
					0.21884962916374207
					0.2074573040008545
					0.22298145294189453
					0.21218010783195496
					0.22174642980098724
					0.20846842229366302
					0.22214053571224213
					0.22059988975524902
					0.22154255211353302
					0.20935042202472687
					0.22656749188899994
					0.2146085947751999
					0.21452176570892334
					0.2236606776714325
					0.22281239926815033
					0.22762633860111237
					0.2113335281610489
					0.2087928056716919
					0.21631400287151337
					0.2218567281961441
					0.2075602114200592
					0.20820656418800354
					0.2158978283405304
					0.20689693093299866
					0.22172687947750092
					0.21535509824752808
					0.21826708316802979
					0.21999141573905945
					0.21850906312465668
					0.21284595131874084
					0.21308214962482452
					0.2101186364889145
					0.20546919107437134
					0.20563408732414246
					0.21140605211257935
					0.21244823932647705
					0.20357432961463928
					0.22198478877544403
					0.2004096955060959
					0.21875448524951935
					0.2160981297492981
					0.21113719046115875
					0.21421842277050018
					0.20587684214115143
					0.2183556705713272
					0.21336717903614044
					0.204003244638443
					0.20521152019500732
					0.21264593303203583
					0.21084602177143097
					0.21552816033363342
					0.23537050187587738
					0.22387082874774933
					0.21163970232009888
					0.21574003994464874
					0.21424522995948792
					0.2253316342830658
					0.2246680110692978
					0.21523289382457733
					0.20617078244686127
					0.22439050674438477
					0.22301048040390015
					0.21468926966190338
					0.21555863320827484
					0.2266172617673874
					0.21421900391578674
					0.21173718571662903
					0.22742010653018951
					0.22294646501541138
					0.2334875613451004
					0.22416985034942627
					0.21846070885658264
					0.2065778374671936
					0.2277149260044098
					0.22783948481082916
					0.22477030754089355
					0.22117207944393158
					0.24031297862529755
					0.22979404032230377
					0.22891086339950562
					0.23156113922595978
					0.21555878221988678
					0.21430076658725739
					0.23932795226573944
					0.23819270730018616
					0.22061370313167572
					0.2032911628484726
					0.2073841094970703
					0.21789222955703735
					0.21951329708099365
					0.21152213215827942
					0.22125524282455444
					0.21348552405834198
					0.21598464250564575
					0.2599859833717346
					0.2048947513103485
					0.23622934520244598
					0.2134293168783188
					0.23140110075473785
					0.2221164107322693
					0.23286162316799164
					0.22892914712429047
					0.24494478106498718
					0.1982675939798355
					0.2042924165725708
					0.1925654113292694
					0.2543688416481018
					0.20178447663784027
					0.21500815451145172
					0.20617437362670898
					0.2023201286792755
					0.18955643475055695
					0.21371641755104065
					0.19973748922348022
					0.21669353544712067
					0.19928206503391266
					0.20402748882770538
					0.19201171398162842
					0.19372861087322235
					0.20186582207679749
					0.19864994287490845
					0.20745006203651428
					0.19958163797855377
					0.19948039948940277
					0.19506219029426575
					0.19463345408439636
					0.19721215963363647
					0.1949036568403244
					0.19602122902870178
					0.19567260146141052
					0.19574272632598877
					0.1987370252609253
					0.19377653300762177
					0.19269077479839325
					0.1965804547071457
					0.19146300852298737
					0.19664786756038666
					0.2183876633644104
					0.19319897890090942
					0.19199338555335999
					0.19469894468784332
					0.1902283877134323
					0.18955643475055695
					0.1938226968050003
					0.2147231101989746
					0.19440162181854248
					0.19706162810325623
					0.18955643475055695
					0.19449585676193237
					0.19491681456565857
					0.18955643475055695
					0.2035764455795288
					0.21720734238624573
					0.22007885575294495
					0.22299551963806152
					0.20756708085536957
					0.1973954737186432
					0.21849676966667175
					0.23978503048419952
					0.21588365733623505
					0.21692952513694763
					0.23113282024860382
					0.2430325597524643
					0.20594552159309387
					0.22423231601715088
					0.20929598808288574
					0.20498433709144592
					0.20620205998420715
					0.21160927414894104
					0.20750437676906586
					0.19807687401771545
					0.21296189725399017
					0.19913798570632935
					0.19966551661491394
					0.19678272306919098
					0.22866223752498627
					0.20095495879650116
					0.19467662274837494
					0.22411510348320007
					0.19690589606761932
					0.19043278694152832
					0.1974760890007019
					0.20383401215076447
					0.20775040984153748
					0.21538886427879333
					0.2033928483724594
					0.1980828195810318
					0.23148244619369507
					0.20525063574314117
					0.19779835641384125
					0.19414718449115753
					0.22468265891075134
					0.1931031197309494
					0.19192379713058472
					0.2169828861951828
					0.1910904198884964
					0.2072719782590866
					0.21710972487926483
					0.20193427801132202
					0.19743573665618896
					0.21427179872989655
					0.19670478999614716
					0.21096310019493103
					0.20835065841674805
					0.2079387903213501
					0.18969616293907166
					0.21570633351802826
					0.23274540901184082
					0.2003006488084793
					0.1942298859357834
					0.19694308936595917
					0.21680885553359985
					0.19124029576778412
					0.18955643475055695
					0.19689351320266724
					0.20325566828250885
					0.2057853788137436
					0.19824717938899994
					0.19199661910533905
					0.20330418646335602
					0.19753536581993103
					0.21324288845062256
					0.20902609825134277
					0.21049736440181732
					0.20087242126464844
					0.1964377909898758
					0.22033104300498962
					0.19815929234027863
					0.21239745616912842
					0.20908591151237488
					0.19136293232440948
					0.22915351390838623
					0.18986007571220398
					0.20584049820899963
					0.23174750804901123
					0.19531920552253723
					0.19866539537906647
					0.19754035770893097
					0.20101328194141388
					0.21298089623451233
					0.21153318881988525
					0.19886018335819244
					0.1940874457359314
					0.21445611119270325
					0.20430350303649902
					0.19233061373233795
					0.19593016803264618
					0.20115743577480316
					0.1950761079788208
					0.19252640008926392
					0.1920011341571808
					0.19041064381599426
					0.19360017776489258
					0.1903291642665863
					0.18967893719673157
					0.19082358479499817
					0.19158606231212616
					0.19360096752643585
					0.1918535977602005
					0.19053831696510315
					0.1905534267425537
					0.19147801399230957
					0.19247686862945557
					0.19620554149150848
					0.19049127399921417
					0.19118976593017578
					0.1910608410835266
					0.19088803231716156
					0.19295567274093628
					0.19442710280418396
					0.19009630382061005
					0.19902531802654266
					0.1938856691122055
					0.1909223198890686
					0.1906515210866928
					0.190659761428833
					0.18997758626937866
					0.19157148897647858
					0.19067540764808655
					0.19801466166973114
					0.19146646559238434
					0.1909230351448059
					0.19060488045215607
					0.19086778163909912
					0.19482646882534027
					0.1921505182981491
					0.19957107305526733
					0.19201244413852692
					0.1904638260602951
					0.18975146114826202
					0.190065398812294
					0.19448062777519226
					0.19225040078163147
					0.19306838512420654
					0.18981622159481049
					0.197376549243927
					0.19231180846691132
					0.1951218992471695
					0.1906067579984665
					0.19449470937252045
					0.19522622227668762
					0.19101057946681976
					0.19363583624362946
					0.1928330361843109
					0.19481170177459717
					0.1912757009267807
					0.1901862621307373
					0.19312718510627747
					0.19409218430519104
					0.19353093206882477
					0.19880326092243195
					0.1902148723602295
					0.19496585428714752
					0.19428159296512604
					0.19109368324279785
					0.19003382325172424
					0.19559428095817566
					0.19058723747730255
					0.19067783653736115
					0.1911010593175888
					0.19053933024406433
					0.19291947782039642
					0.19030658900737762
					0.19504337012767792
					0.19741542637348175
					0.19091938436031342
					0.18990647792816162
					0.1954035460948944
					0.18981628119945526
					0.1948714405298233
					0.19288676977157593
					0.19202034175395966
					0.19219282269477844
					0.19309619069099426
					0.19076059758663177
					0.1977769136428833
					0.19313021004199982
					0.19856761395931244
					0.200674369931221
					0.19449067115783691
					0.19442260265350342
					0.19267036020755768
					0.19628092646598816
					0.20212484896183014
					0.19154714047908783
					0.19577616453170776
					0.1950393170118332
					0.19267727434635162
					0.18977336585521698
					0.19137123227119446
					0.19113261997699738
