# Supplementary material for: Enhanced flux potential analysis links changes in enzyme expression to metabolic flux
Source: Mol Syst Biol. 2025 Feb 17;21(4):413–45. doi: 10.1038/s44320-025-00090-9 (PMC11965317; doi:10.1038/s44320-025-00090-9)
Supplement: Supplementary file 15 — Source data Fig. 6 [file 44320_2025_90_MOESM15_ESM.zip › Figure 6/6B/MAR01380-eFPA.csv]

Heart-muscle	Muscle-fast	Liver-hepa	Muscle-slow	Other
0.38700422644615173	0.22814637422561646	0.3602355420589447	0.1351381093263626	0.33089253306388855
0.27841559052467346	0.2911921739578247	0.2394474297761917	0.26527324318885803	0.2898527681827545
0.3929130434989929	0.1383243203163147	0.26792535185813904	0.19450584053993225	0.3399098813533783
0.4166969060897827	0.49515169858932495	0.31092920899391174	0.28005287051200867	0.26262158155441284
0.3963145911693573	0.37138912081718445	0.2108573466539383	0.29866233468055725	0.29347002506256104
0.482573002576828	0.2861121594905853	0.2843685448169708	0.1351381093263626	0.1638396680355072
0.4201677739620209	0.35667702555656433	0.29973486065864563	0.2765154540538788	0.36591488122940063
0.4673360288143158	0.26527321338653564	0.25009575486183167	0.42169705033302307	0.26768597960472107
0.27441680431365967	0.21535581350326538	0.162667915225029	0.1351381093263626	0.22827281057834625
0.4792271852493286	0.3072090744972229	0.25212278962135315	0.25008466839790344	0.2690611481666565
0.39350005984306335	0.21889391541481018	0.15079224109649658	0.3002671003341675	0.15399721264839172
0.392343670129776	0.14936167001724243	0.15325279533863068	0.1473538726568222	0.2824819087982178
0.3538675010204315	0.14739273488521576	0.2410249412059784	0.271852046251297	0.22763179242610931
0.3794649541378021	0.1351381093263626	0.29284459352493286	0.22814637422561646	0.35148680210113525
0.24167630076408386	0.22930021584033966	0.339171826839447	0.1351381093263626	0.23247076570987701
0.35737043619155884	0.1473538726568222	0.3272058367729187	0.42846864461898804	0.16106335818767548
0.3557441532611847	0.361846387386322	0.23850268125534058	0.22974005341529846	0.24892982840538025
0.47141698002815247	0.28972896933555603	0.2352849543094635	0.41228362917900085	0.30114465951919556
0.4397503435611725	0.39466819167137146	0.28086671233177185	0.4115619361400604	0.21858201920986176
0.3607810437679291	0.2393331378698349	0.3218827545642853	0.15839987993240356	0.24641366302967072
0.25773850083351135	0.3329988420009613	0.24035196006298065	0.2353946417570114	0.2343912124633789
0.13986293971538544	0.33560681343078613	0.24878689646720886	0.2979010045528412	0.2817360758781433
0.45382943749427795	0.13586202263832092	0.24781090021133423	0.1351381093263626	0.24581509828567505
0.44590136408805847	0.2676800787448883	0.15792639553546906	0.22099047899246216	0.27294856309890747
0.34895098209381104	0.2595286965370178	0.22104722261428833	0.26704028248786926	0.25171127915382385
0.39137810468673706	0.2878904640674591	0.25663140416145325	0.2798907160758972	0.24711884558200836
0.36560001969337463	0.27272456884384155	0.24495366215705872	0.1473538726568222	0.28177621960639954
0.42578813433647156	0.23699773848056793	0.29700973629951477	0.2681454122066498	0.27933457493782043
0.37383341789245605	0.23622043430805206	0.23187126219272614	0.24115799367427826	0.21034963428974152
0.23257391154766083	0.3106743395328522	0.28597408533096313	0.30360087752342224	0.26604849100112915
0.3011263310909271	0.3657904863357544	0.22889454662799835	0.30100664496421814	0.1351381093263626
0.4662623703479767	0.3642544448375702	0.2549723982810974	0.37841150164604187	0.270243376493454
0.30762895941734314	0.2658615708351135	0.29714563488960266	0.26401275396347046	0.2127608209848404
0.411870539188385	0.3504329323768616	0.3091868758201599	0.28629255294799805	0.23282818496227264
0.4216287136077881	0.287406861782074	0.2665274143218994	0.23438520729541779	0.2300029993057251
0.43832626938819885	0.24639445543289185	0.2913454473018646	0.2614578604698181	0.24086639285087585
0.44705095887184143	0.2608920633792877	0.29741713404655457	0.282469779253006	0.2457658052444458
0.3724832236766815	0.34501081705093384	0.3456123471260071	0.24036438763141632	0.2223673015832901
0.39683520793914795	0.29374152421951294	0.27443066239356995	0.25055453181266785	0.15948304533958435
0.3849332332611084	0.26159948110580444	0.31725674867630005	0.21783292293548584	0.1476985365152359
0.29589128494262695	0.27867668867111206	0.23155911266803741	0.2675827145576477	0.1982264518737793
0.3848126530647278	0.36569350957870483	0.3444391191005707	0.2710013687610626	0.27969667315483093
0.28926265239715576	0.3593360483646393	0.2513516843318939	0.2598481774330139	0.24657191336154938
0.14873471856117249	0.255315363407135	0.2590353786945343	0.2657671570777893	0.2674972712993622
0.13574811816215515	0.3346288800239563	0.337572306394577	0.2850734293460846	0.20258572697639465
0.3453110456466675	0.2939373850822449	0.2818976044654846	0.2182895392179489	0.2859964370727539
0.3261798918247223	0.26156988739967346	0.32810738682746887	0.2691800594329834	0.13639096915721893
0.43736565113067627	0.34742748737335205	0.2594868838787079	0.26111894845962524	0.3387220501899719
0.42077070474624634	0.26772540807724	0.2772527039051056	0.2412511259317398	0.3145987391471863
0.41296347975730896	0.25112420320510864	0.24694135785102844	0.28855520486831665	0.2736474573612213
0.4289880394935608	0.27775946259498596	0.2621409595012665	0.27413326501846313	0.2890559136867523
0.31755509972572327	0.268078088760376	0.279142826795578	0.2440870851278305	0.2429458051919937
0.39241302013397217	0.2827455699443817	0.27423352003097534	0.2650165855884552	0.2591424584388733
0.34399640560150146	0.3207506835460663	0.24680280685424805	0.2235480695962906	0.27100861072540283
0.3387394845485687	0.3300035297870636	0.2981090843677521	0.29535651206970215	0.14453758299350739
0.3288020193576813	0.3245130479335785	0.291740357875824	0.26525598764419556	0.2635939419269562
0.3989005982875824	0.26070281863212585	0.3120933771133423	0.25947555899620056	0.2392628937959671
0.45946502685546875	0.2618146538734436	0.28120285272598267	0.2937805652618408	0.2566118538379669
0.26513877511024475	0.30597156286239624	0.25150611996650696	0.267751544713974	0.22283944487571716
0.3233009874820709	0.2873844802379608	0.2525880038738251	0.2513428330421448	0.253852903842926
0.46833664178848267	0.24115781486034393	0.32121965289115906	0.26711732149124146	0.2862696945667267
0.35109052062034607	0.45152223110198975	0.21542781591415405	0.2966550290584564	0.21755360066890717
0.33477964997291565	0.33542943000793457	0.29253506660461426	0.2627578377723694	0.25993844866752625
0.24608942866325378	0.2989242672920227	0.2768390476703644	0.31017449498176575	0.21724577248096466
0.4257027208805084	0.32500550150871277	0.2403547763824463	0.2713555693626404	0.26883307099342346
0.3060915172100067	0.2687318027019501	0.261037141084671	0.2859572172164917	0.22256359457969666
0.3691485524177551	0.28154513239860535	0.2641882598400116	0.26661258935928345	0.23247139155864716
0.4239896833896637	0.2495550513267517	0.3021298050880432	0.3215327560901642	0.2675160765647888
0.42200323939323425	0.2572777569293976	0.27730855345726013	0.25394484400749207	0.22646388411521912
0.32138773798942566	0.265430748462677	0.32574495673179626	0.28254932165145874	0.21929346024990082
0.3771136701107025	0.29738467931747437	0.35383695363998413	0.27816709876060486	0.22575686872005463
0.24915005266666412	0.46316343545913696	0.28012698888778687	0.2191419154405594	0.2560773491859436
0.41718176007270813	0.2663862109184265	0.26782676577568054	0.29207101464271545	0.23475106060504913
0.3110814392566681	0.3271558880805969	0.2599615752696991	0.27101239562034607	0.26638832688331604
0.4763311743736267	0.44776296615600586	0.29490622878074646	0.2601747214794159	0.30356505513191223
0.19874690473079681	0.3039088249206543	0.2347734123468399	0.2837097942829132	0.2707589268684387
0.3789358139038086	0.36695680022239685	0.23938606679439545	0.26925888657569885	0.2479473352432251
0.2871318757534027	0.3911885917186737	0.29294267296791077	0.34633585810661316	0.33609482645988464
0.36218732595443726	0.27435019612312317	0.2575324475765228	0.24972710013389587	0.14633212983608246
0.27051299810409546	0.4364875555038452	0.22199079394340515	0.167986661195755	0.2537471055984497
0.3971351087093353	0.25823286175727844	0.2990514934062958	0.2852618396282196	0.3148157596588135
0.39553776383399963	0.29890725016593933	0.27032893896102905	0.1351381093263626	0.19507920742034912
0.3235102593898773	0.33325567841529846	0.16195788979530334	0.3319973051548004	0.2850525379180908
0.39352521300315857	0.25442609190940857	0.28020477294921875	0.1493546962738037	0.21366892755031586
0.44190147519111633	0.2643776535987854	0.2725449800491333	0.25811681151390076	0.2603047490119934
0.2888536751270294	0.3953896462917328	0.33813777565956116	0.14879657328128815	0.27063998579978943
0.27756935358047485	0.3180188536643982	0.2597179412841797	0.3070782721042633	0.2617686688899994
0.311419278383255	0.24699550867080688	0.2592427730560303	0.2616925835609436	0.23345457017421722
0.36419394612312317	0.24638740718364716	0.24324674904346466	0.3505406975746155	0.254569411277771
0.42407041788101196	0.28054147958755493	0.3400922119617462	0.28319239616394043	0.22220703959465027
0.2934948801994324	0.3719322979450226	0.2752310037612915	0.2861429750919342	0.24620448052883148
0.34220048785209656	0.27289456129074097	0.27064260840415955	0.23902927339076996	0.32047727704048157
0.3704223036766052	0.2539157569408417	0.16657043993473053	0.29419443011283875	0.22357144951820374
0.34946781396865845	0.3414779305458069	0.33903345465660095	0.3397518992424011	0.271963894367218
0.3268404006958008	0.3550860285758972	0.28786805272102356	0.34216877818107605	0.3137003481388092
0.46747973561286926	0.2703731060028076	0.15981292724609375	0.2732170522212982	0.26983994245529175
0.41429248452186584	0.26895785331726074	0.14672279357910156	0.3180904984474182	0.3287329077720642
0.28118565678596497	0.3706027567386627	0.2765563130378723	0.33857107162475586	0.14950823783874512
0.14373357594013214	0.3130054175853729	0.14422231912612915	0.2370079606771469	0.31350332498550415
0.22396191954612732	0.3361371159553528	0.3197382688522339	0.23779956996440887	0.15664304792881012
				0.3383498787879944
				0.33487778902053833
				0.19209279119968414
				0.21587498486042023
				0.21364165842533112
				0.2858315706253052
				0.24640624225139618
				0.1398879736661911
				0.20274029672145844
				0.1430310606956482
				0.24601636826992035
				0.2354998141527176
				0.1351381093263626
				0.30744948983192444
				0.18152162432670593
				0.22889000177383423
				0.20540693402290344
				0.2883484959602356
				0.26891112327575684
				0.25056856870651245
				0.14991851150989532
				0.1351381093263626
				0.14236009120941162
				0.1351381093263626
				0.1437171995639801
				0.2763163149356842
				0.23913922905921936
				0.2597637176513672
				0.26081350445747375
				0.2857552170753479
				0.28450891375541687
				0.2797193229198456
				0.2286062240600586
				0.4197792708873749
				0.14121071994304657
				0.13568340241909027
				0.32065942883491516
				0.25383010506629944
				0.35336390137672424
				0.36155787110328674
				0.35330966114997864
				0.32958748936653137
				0.30498960614204407
				0.3410074710845947
				0.13585251569747925
				0.23384124040603638
				0.2513318359851837
				0.25838884711265564
				0.24472281336784363
				0.13639916479587555
				0.26464882493019104
				0.2625994086265564
				0.2234405130147934
				0.14370299875736237
				0.14652496576309204
				0.14980584383010864
				0.26090630888938904
				0.15074235200881958
				0.40771716833114624
				0.15663625299930573
				0.2592913508415222
				0.24773511290550232
				0.24495597183704376
				0.2681388556957245
				0.22084201872348785
				0.14548566937446594
				0.14851054549217224
				0.27687254548072815
				0.2216707319021225
				0.20021626353263855
				0.22820636630058289
				0.24638716876506805
				0.13963767886161804
				0.32218295335769653
				0.1351381093263626
				0.21693383157253265
				0.1481454074382782
				0.31057482957839966
				0.21361979842185974
				0.21645860373973846
				0.1420745998620987
				0.14360196888446808
				0.19702288508415222
				0.13631591200828552
				0.21536774933338165
				0.1940959393978119
				0.13578100502490997
				0.2497808188199997
				0.2472619265317917
				0.2835550606250763
				0.23248377442359924
				0.21828939020633698
				0.1351381093263626
				0.1358346939086914
				0.1359965205192566
				0.32515695691108704
				0.31945955753326416
				0.23142307996749878
				0.28414544463157654
				0.2319212406873703
				0.21261478960514069
				0.18356196582317352
				0.2478751391172409
				0.23512831330299377
				0.2572357952594757
				0.2184838205575943
				0.22213394939899445
				0.21816225349903107
				0.17346717417240143
				0.23295502364635468
				0.24426771700382233
				0.2468574494123459
				0.23070698976516724
				0.21207985281944275
				0.22943446040153503
				0.18499919772148132
				0.2698281407356262
				0.14867782592773438
				0.31804946064949036
				0.24762170016765594
				0.14923186600208282
				0.24802842736244202
				0.16180084645748138
				0.24723707139492035
				0.2605666518211365
				0.21671079099178314
				0.21151992678642273
				0.21968050301074982
				0.2397325336933136
				0.22109593451023102
				0.2776196599006653
				0.239177405834198
				0.14734533429145813
				0.17196139693260193
				0.2534906566143036
				0.2098713368177414
				0.22957541048526764
				0.2189762443304062
				0.22695648670196533
				0.21443906426429749
				0.20604291558265686
				0.25759565830230713
				0.15957944095134735
				0.21062728762626648
				0.1790400892496109
				0.20556192100048065
				0.1767224222421646
				0.2530550956726074
				0.19044898450374603
				0.22324803471565247
				0.20941388607025146
				0.21930627524852753
				0.23795512318611145
				0.2604826092720032
				0.1908588409423828
				0.1680186241865158
				0.21834224462509155
				0.21297705173492432
				0.21394050121307373
				0.26404809951782227
				0.18393605947494507
				0.2615496814250946
				0.2184871882200241
				0.21424317359924316
				0.1351381093263626
				0.27305492758750916
				0.2518243193626404
				0.19922718405723572
				0.1361609399318695
				0.24650168418884277
				0.1435910165309906
				0.20521828532218933
				0.215327650308609
				0.23675695061683655
				0.29256877303123474
				0.1870020478963852
				0.23233023285865784
				0.21782173216342926
				0.13673141598701477
				0.2625412046909332
				0.25726211071014404
				0.2220689207315445
				0.1563866287469864
				0.1451653391122818
				0.24288983643054962
				0.19354641437530518
				0.20104600489139557
				0.2764464020729065
				0.21523988246917725
				0.1780731976032257
				0.2419009953737259
				0.23269811272621155
				0.2965257465839386
				0.2234312891960144
				0.23305848240852356
				0.14876674115657806
				0.17068269848823547
				0.14309169352054596
				0.1351381093263626
				0.1608591377735138
				0.2944341003894806
				0.2740412950515747
				0.22144834697246552
				0.19649186730384827
				0.23245494067668915
				0.210743710398674
				0.2462737113237381
				0.2512565851211548
				0.17944380640983582
				0.2466331273317337
				0.1441154032945633
				0.26489582657814026
				0.24816696345806122
				0.23376892507076263
				0.2687263488769531
				0.23690879344940186
				0.23951858282089233
				0.2948629558086395
				0.24977588653564453
				0.2310056835412979
				0.2176995873451233
				0.18732883036136627
				0.24439802765846252
				0.26169103384017944
				0.22779294848442078
				0.21783986687660217
				0.29077744483947754
				0.28465935587882996
				0.23537755012512207
				0.23398476839065552
				0.20280815660953522
				0.16744744777679443
				0.32169800996780396
				0.2661729156970978
				0.2210375815629959
				0.16312667727470398
				0.20653404295444489
				0.22808079421520233
				0.24014656245708466
				0.20079894363880157
				0.22306527197360992
				0.2949090301990509
				0.23997773230075836
				0.23896659910678864
				0.20495152473449707
				0.2721365690231323
				0.30157408118247986
				0.2319461703300476
				0.23828454315662384
				0.29892995953559875
				0.27787306904792786
				0.291206419467926
				0.1801166981458664
				0.1480248123407364
				0.1351381093263626
				0.3396715521812439
				0.14823225140571594
				0.23204493522644043
				0.18940865993499756
				0.19338227808475494
				0.1351381093263626
				0.299376517534256
				0.24840542674064636
				0.17958834767341614
				0.15636152029037476
				0.14168009161949158
				0.1351381093263626
				0.1886114478111267
				0.1351381093263626
				0.1403641402721405
				0.22574660181999207
				0.2207650989294052
				0.21883709728717804
				0.22177435457706451
				0.1351381093263626
				0.1351381093263626
				0.2024926245212555
				0.13573423027992249
				0.20197641849517822
				0.15188196301460266
				0.14310401678085327
				0.1679198443889618
				0.13520120084285736
				0.22276350855827332
				0.1351381093263626
				0.14434708654880524
				0.20261302590370178
				0.1351381093263626
				0.1590564250946045
				0.1458001583814621
				0.13544397056102753
				0.1351381093263626
				0.1351381093263626
				0.2967971861362457
				0.1351381093263626
				0.1410716027021408
				0.1351381093263626
				0.14394786953926086
				0.1357918679714203
				0.1351381093263626
				0.2703021466732025
				0.1351381093263626
				0.22112302482128143
				0.22385546565055847
				0.20071791112422943
				0.23457705974578857
				0.26051774621009827
				0.24900823831558228
				0.14518265426158905
				0.15026730298995972
				0.1508374959230423
				0.21983996033668518
				0.15000900626182556
				0.23719309270381927
				0.25879719853401184
				0.14318399131298065
				0.13633868098258972
				0.24452243745326996
				0.18562890589237213
				0.14399349689483643
				0.24873480200767517
				0.24719221889972687
				0.20165492594242096
				0.2511517405509949
				0.2192901223897934
				0.15033887326717377
				0.14311452209949493
				0.1519356071949005
				0.2926112413406372
				0.1361401379108429
				0.22840407490730286
				0.26526913046836853
				0.14320895075798035
				0.14271211624145508
				0.2374129444360733
				0.23172511160373688
				0.14820584654808044
				0.19677627086639404
				0.14319340884685516
				0.1724959909915924
				0.2560271918773651
				0.23593255877494812
				0.28491196036338806
				0.21547803282737732
				0.2185148149728775
				0.2244815081357956
				0.23062852025032043
				0.25902897119522095
				0.222582146525383
				0.2151929885149002
				0.2223431020975113
				0.14367380738258362
				0.23889173567295074
				0.14607423543930054
				0.14255236089229584
				0.14412041008472443
				0.16274133324623108
				0.14305007457733154
				0.21698050200939178
				0.16578583419322968
				0.18599849939346313
				0.18807914853096008
				0.2121247500181198
				0.2385840117931366
				0.2007880061864853
				0.2332526594400406
				0.22425757348537445
				0.2638716399669647
				0.15209700167179108
				0.1699155867099762
				0.2116929590702057
				0.15531113743782043
				0.22018282115459442
				0.2768305838108063
				0.13958439230918884
				0.20155538618564606
				0.24059060215950012
				0.1351381093263626
				0.1474543958902359
				0.15529491007328033
				0.3284691870212555
				0.21880649030208588
				0.24046680331230164
				0.1979316771030426
				0.14338798820972443
				0.2676546573638916
				0.22610169649124146
				0.23090259730815887
				0.275846928358078
				0.14899925887584686
				0.14469559490680695
				0.13610760867595673
				0.21278607845306396
				0.21812991797924042
				0.15985007584095
				0.22179698944091797
				0.24415794014930725
				0.23229271173477173
				0.1351381093263626
				0.1353977620601654
				0.23693501949310303
				0.20655222237110138
				0.25207817554473877
				0.144087016582489
				0.22049394249916077
				0.2214740514755249
				0.1739768087863922
				0.2831052541732788
				0.14909133315086365
				0.14344210922718048
				0.25019705295562744
				0.14215295016765594
				0.17037491500377655
				0.21566060185432434
				0.22001826763153076
				0.14572791755199432
				0.22156499326229095
				0.26800331473350525
				0.2343301922082901
				0.24914036691188812
				0.1856643259525299
				0.20254646241664886
				0.2215840220451355
				0.23737654089927673
				0.2353397160768509
				0.1483498215675354
				0.15526147186756134
				0.14239831268787384
				0.21039171516895294
				0.20822826027870178
				0.24559418857097626
				0.26176002621650696
				0.2152574509382248
				0.14203760027885437
				0.1906815469264984
				0.20247921347618103
				0.20718368887901306
				0.15387818217277527
				0.14998389780521393
				0.2129601240158081
				0.15821219980716705
				0.16399617493152618
				0.15303754806518555
				0.2942073941230774
				0.23347310721874237
				0.17090390622615814
				0.24086031317710876
				0.14465346932411194
				0.1426933854818344
				0.13638143241405487
				0.21681487560272217
				0.20464424788951874
				0.15491804480552673
				0.1522189974784851
				0.18932311236858368
				0.17666654288768768
				0.22886072099208832
				0.2220643162727356
				0.2647347152233124
				0.24577954411506653
				0.22557401657104492
				0.14316676557064056
				0.14404815435409546
				0.26660430431365967
				0.2694944739341736
				0.2030254751443863
				0.14988526701927185
				0.21942275762557983
				0.1562965214252472
				0.27721846103668213
				0.1491355150938034
				0.1569015234708786
				0.18407762050628662
				0.13988207280635834
				0.23075857758522034
				0.3264017403125763
				0.21899588406085968
				0.2626509368419647
				0.23019495606422424
				0.2598400115966797
				0.20753805339336395
				0.16372162103652954
				0.29039105772972107
				0.14766700565814972
				0.14590884745121002
				0.28008437156677246
				0.24503853917121887
				0.23897004127502441
				0.2522149682044983
				0.2545098066329956
				0.2942444384098053
				0.2258872091770172
				0.23108015954494476
				0.21247348189353943
				0.19601744413375854
				0.2046714425086975
				0.29636716842651367
				0.2609332799911499
				0.1706397533416748
				0.18817123770713806
				0.24592019617557526
				0.2013150304555893
				0.20736418664455414
				0.14666618406772614
				0.14491447806358337
				0.14334049820899963
				0.19646355509757996
				0.23919567465782166
				0.20479288697242737
				0.13595162332057953
				0.21169011294841766
				0.259285032749176
				0.23793546855449677
				0.1985740065574646
				0.22377407550811768
				0.142942875623703
				0.26105934381484985
				0.1367664784193039
				0.14265301823616028
				0.19906798005104065
				0.1888759881258011
				0.14405031502246857
				0.1442040205001831
				0.22380337119102478
				0.21413370966911316
				0.23313161730766296
				0.23172621428966522
				0.23490029573440552
				0.23328015208244324
				0.21413296461105347
				0.23295752704143524
				0.2154853641986847
				0.20765379071235657
				0.19622348248958588
				0.22732609510421753
				0.22151149809360504
				0.21907316148281097
				0.25016239285469055
				0.26890096068382263
				0.24410021305084229
				0.14055874943733215
				0.1351381093263626
				0.24806949496269226
				0.24838319420814514
				0.16117055714130402
				0.1351381093263626
				0.13894914090633392
				0.23595163226127625
				0.2538124918937683
				0.24195711314678192
				0.2376050353050232
				0.24089621007442474
				0.22898553311824799
				0.17334504425525665
				0.14943817257881165
				0.21822012960910797
				0.24746091663837433
				0.14125674962997437
				0.22831684350967407
				0.20395778119564056
				0.15933255851268768
				0.22707733511924744
				0.19795744121074677
				0.13583491742610931
				0.2547641396522522
				0.15301017463207245
				0.14053308963775635
				0.21881115436553955
				0.24402396380901337
				0.19496643543243408
				0.1406843513250351
				0.24833440780639648
				0.14107416570186615
				0.20406992733478546
				0.22157470881938934
				0.20327290892601013
				0.21034155786037445
				0.2370421439409256
				0.20990586280822754
				0.13668520748615265
				0.14081378281116486
				0.14235065877437592
				0.22790443897247314
				0.14467251300811768
				0.19821368157863617
				0.24240896105766296
				0.18758535385131836
				0.1953643411397934
				0.2463918775320053
				0.204649418592453
				0.21873562037944794
				0.21851010620594025
				0.23905834555625916
				0.13648878037929535
				0.23138868808746338
				0.1446348875761032
				0.212421715259552
				0.14464817941188812
				0.24809026718139648
				0.22933533787727356
				0.27922526001930237
				0.2734054923057556
				0.2089548110961914
				0.18407247960567474
				0.22182607650756836
				0.26428601145744324
				0.2148047685623169
				0.2423931211233139
				0.2108491063117981
				0.22648774087429047
				0.20394106209278107
				0.2284635752439499
				0.23360830545425415
				0.26103654503822327
				0.16149957478046417
				0.23464737832546234
				0.2244822233915329
				0.20198549330234528
				0.2106674760580063
				0.23699527978897095
				0.1493845134973526
				0.22559098899364471
				0.20725704729557037
				0.2363610416650772
				0.22435671091079712
				0.23206570744514465
				0.22292792797088623
				0.2920733392238617
				0.14566265046596527
				0.14540624618530273
				0.20684508979320526
				0.22377677261829376
				0.21327608823776245
				0.2446008026599884
				0.14584465324878693
				0.21930484473705292
				0.21732892096042633
				0.1440536230802536
				0.21580742299556732
				0.19902081787586212
				0.24203962087631226
				0.14423415064811707
				0.22483178973197937
				0.1358584761619568
				0.22478869557380676
				0.20421645045280457
				0.14466050267219543
				0.2219940572977066
				0.14454001188278198
				0.1455737203359604
				0.22375404834747314
				0.1822422295808792
				0.14383937418460846
				0.2436986267566681
				0.21768613159656525
				0.2439924031496048
				0.1351381093263626
				0.23224955797195435
				0.22633513808250427
				0.1351381093263626
				0.2860404849052429
				0.20702731609344482
				0.27322426438331604
				0.24740958213806152
				0.25054803490638733
				0.1351381093263626
				0.28865116834640503
				0.24781198799610138
				0.16161569952964783
				0.2499707043170929
				0.1541549265384674
				0.13575100898742676
				0.193796768784523
				0.1471415013074875
				0.1434229612350464
				0.33671632409095764
				0.18417787551879883
				0.15258972346782684
				0.18936987221240997
				0.22780896723270416
				0.1351381093263626
				0.13516134023666382
				0.1370687633752823
				0.21807238459587097
				0.16019776463508606
				0.2634575664997101
				0.14725100994110107
				0.2356344610452652
				0.2104262411594391
				0.1351381093263626
				0.1351381093263626
				0.1351381093263626
				0.1351381093263626
				0.13963939249515533
				0.1351381093263626
				0.14454573392868042
				0.18436987698078156
				0.15420839190483093
				0.24693924188613892
				0.1531650573015213
				0.22330698370933533
				0.22964510321617126
				0.1569632738828659
				0.1408328413963318
				0.1917874813079834
				0.22121861577033997
				0.1501641869544983
				0.2114839106798172
				0.24612544476985931
				0.2049325555562973
				0.2250051647424698
				0.14319752156734467
				0.25509336590766907
				0.14530646800994873
				0.1633773148059845
				0.19691023230552673
				0.18739160895347595
				0.17663389444351196
				0.1351381093263626
				0.1491536647081375
				0.1849203109741211
				0.21834702789783478
				0.22987408936023712
				0.22468052804470062
				0.19803081452846527
				0.20211642980575562
				0.2334083914756775
				0.19561274349689484
				0.25689250230789185
				0.20094367861747742
				0.1445995718240738
				0.1431524008512497
				0.2291015088558197
				0.21555985510349274
				0.15540313720703125
				0.23040924966335297
				0.14320987462997437
				0.27562227845191956
				0.19592738151550293
				0.27133890986442566
				0.22145527601242065
				0.235708087682724
				0.21126173436641693
				0.19223228096961975
				0.19637896120548248
				0.20400840044021606
				0.19301559031009674
				0.22546428442001343
				0.24512474238872528
				0.21783283352851868
				0.21995294094085693
				0.2553578317165375
				0.21036717295646667
				0.23623043298721313
				0.233456090092659
				0.1560203582048416
				0.228537455201149
				0.1852787733078003
				0.22075927257537842
				0.2712703049182892
				0.15658292174339294
				0.20649826526641846
				0.183975487947464
				0.2655029892921448
				0.18118590116500854
				0.1812358796596527
				0.20106405019760132
				0.2398941069841385
				0.24668771028518677
				0.1861126869916916
				0.25162339210510254
				0.1796349287033081
				0.16106481850147247
				0.17268478870391846
				0.1359652727842331
				0.25016364455223083
				0.1942986249923706
				0.20451094210147858
				0.27375030517578125
				0.1424066722393036
				0.21499629318714142
				0.24573765695095062
				0.25034216046333313
				0.1351381093263626
				0.24512825906276703
				0.19874568283557892
				0.13943827152252197
				0.21669013798236847
				0.19526618719100952
				0.24453426897525787
				0.23087309300899506
				0.23338128626346588
				0.18915370106697083
				0.1812065839767456
				0.22572338581085205
				0.34078529477119446
				0.21296581625938416
				0.15687288343906403
				0.13727357983589172
				0.14679796993732452
				0.21307525038719177
				0.2058505117893219
				0.23220224678516388
				0.21598556637763977
				0.14280039072036743
				0.136306032538414
				0.1360684633255005
				0.2642606198787689
				0.25306493043899536
				0.14067141711711884
				0.14132913947105408
				0.24463467299938202
				0.22035591304302216
				0.15186017751693726
				0.1351381093263626
				0.2047313004732132
				0.23396126925945282
				0.18790867924690247
				0.20409265160560608
				0.1389431655406952
				0.22137010097503662
				0.20514053106307983
				0.22037458419799805
				0.13580986857414246
				0.21200397610664368
				0.22358909249305725
				0.1925521045923233
				0.26838618516921997
				0.1351381093263626
				0.26903653144836426
				0.2374335080385208
				0.13956250250339508
				0.20321379601955414
				0.19981877505779266
				0.2009294480085373
				0.13626323640346527
				0.14161358773708344
				0.13631832599639893
				0.14840225875377655
				0.19238995015621185
				0.13859672844409943
				0.1478257179260254
				0.13581587374210358
				0.2365538626909256
				0.14781120419502258
				0.1362547129392624
				0.1481056958436966
				0.14302106201648712
				0.13636299967765808
				0.14217746257781982
				0.13856245577335358
				0.19821281731128693
				0.18713974952697754
				0.1359177827835083
				0.21602119505405426
				0.14815284311771393
				0.23203402757644653
				0.13621263206005096
				0.24139338731765747
				0.20592838525772095
				0.20388901233673096
				0.23016257584095
				0.14521536231040955
				0.22541646659374237
				0.14780282974243164
				0.20264087617397308
				0.13576312363147736
				0.22448602318763733
				0.19907495379447937
				0.20076298713684082
				0.19584384560585022
				0.14522488415241241
				0.23727576434612274
				0.24055816233158112
				0.25730258226394653
				0.17738905549049377
				0.18504512310028076
				0.1412544548511505
				0.1351381093263626
				0.24469609558582306
				0.22235602140426636
				0.3123434782028198
				0.1351381093263626
				0.14113053679466248
				0.2042836993932724
				0.214886873960495
				0.1942610740661621
				0.19532939791679382
				0.18545444309711456
				0.23167432844638824
				0.25340354442596436
				0.2719283103942871
				0.2213013619184494
				0.2676893174648285
				0.2227431684732437
				0.14832910895347595
				0.23889049887657166
				0.13796541094779968
				0.1362970918416977
				0.23164299130439758
				0.2156326323747635
				0.23807112872600555
				0.23241664469242096
				0.24703341722488403
				0.13650517165660858
				0.14204254746437073
				0.1565985232591629
				0.24057801067829132
				0.150193452835083
				0.1351381093263626
				0.2065398395061493
				0.14097321033477783
				0.19022664427757263
				0.23157523572444916
				0.18629178404808044
				0.2107740044593811
				0.14940796792507172
				0.23928043246269226
				0.25367745757102966
				0.15347693860530853
				0.14758269488811493
				0.21881671249866486
				0.21805021166801453
				0.22514693439006805
				0.13954374194145203
				0.2050732672214508
				0.19044993817806244
				0.19337014853954315
				0.22761845588684082
				0.14487628638744354
				0.1433824896812439
				0.20254011452198029
				0.289144903421402
				0.19523634016513824
				0.2043725699186325
				0.16209936141967773
				0.1351381093263626
				0.1994846761226654
				0.22249658405780792
				0.220892071723938
				0.14120739698410034
				0.26279887557029724
				0.13580581545829773
				0.2237766832113266
				0.26653918623924255
				0.2119627296924591
				0.15332160890102386
				0.1415954828262329
				0.13628984987735748
				0.24151857197284698
				0.18864667415618896
				0.13852258026599884
				0.22398631274700165
				0.1534910500049591
				0.15879160165786743
				0.243068665266037
				0.14852555096149445
				0.13664627075195312
				0.2169739156961441
				0.14077991247177124
				0.19748759269714355
				0.14618146419525146
				0.14243629574775696
				0.15429456532001495
				0.21710550785064697
				0.2105908840894699
				0.19081294536590576
				0.145476296544075
				0.19915765523910522
				0.2436862736940384
				0.2032526284456253
				0.142562597990036
				0.19811879098415375
				0.27995312213897705
				0.14224880933761597
				0.21521493792533875
				0.16664552688598633
				0.1999751478433609
				0.23382356762886047
				0.1956176459789276
				0.213751420378685
				0.21876542270183563
				0.1351381093263626
				0.1351381093263626
				0.13758981227874756
				0.13537941873073578
				0.1351381093263626
				0.2524956464767456
				0.1355007141828537
				0.13932253420352936
				0.28597164154052734
				0.1974261850118637
				0.1351381093263626
				0.13676372170448303
				0.13811464607715607
				0.1437387764453888
				0.1475120186805725
				0.1351381093263626
				0.14748863875865936
				0.1351381093263626
				0.14898574352264404
				0.18889136612415314
				0.16908389329910278
				0.21868853271007538
				0.1930113434791565
				0.1868971437215805
				0.22205236554145813
				0.2518753111362457
				0.22262713313102722
				0.25500452518463135
				0.24791938066482544
				0.13604620099067688
				0.22457432746887207
				0.14246606826782227
				0.15979470312595367
				0.1351381093263626
				0.13968774676322937
				0.13626624643802643
				0.13710571825504303
				0.2164180874824524
				0.1359860599040985
				0.1351381093263626
				0.1351381093263626
				0.1362505704164505
				0.2016681581735611
				0.23005591332912445
				0.17089058458805084
				0.17230378091335297
				0.20960542559623718
				0.24528701603412628
				0.13597534596920013
				0.26212599873542786
				0.18989036977291107
				0.14763151109218597
				0.13723242282867432
				0.2137560397386551
				0.20366030931472778
				0.21590034663677216
				0.20499028265476227
				0.16549000144004822
				0.21993058919906616
				0.16902290284633636
				0.14176563918590546
				0.20035946369171143
				0.18920426070690155
				0.16342610120773315
				0.21192842721939087
				0.13583359122276306
				0.2184644639492035
				0.26010024547576904
				0.19507285952568054
				0.13693520426750183
				0.17867915332317352
				0.20410552620887756
				0.19308805465698242
				0.19564753770828247
				0.18277284502983093
				0.1844426691532135
				0.24828442931175232
				0.231827050447464
				0.1758125275373459
				0.22076117992401123
				0.17954565584659576
				0.14438004791736603
				0.16879720985889435
				0.20807676017284393
				0.1675366759300232
				0.1963300257921219
				0.19311270117759705
				0.19048269093036652
				0.18131428956985474
				0.2031199336051941
				0.19928580522537231
				0.1685587763786316
				0.22644370794296265
				0.16281889379024506
				0.19527581334114075
				0.17361856997013092
				0.23648081719875336
				0.18759892880916595
				0.20478396117687225
				0.18607400357723236
				0.14764569699764252
				0.1543554663658142
				0.18678268790245056
				0.21456657350063324
				0.14725922048091888
				0.22851258516311646
				0.20270347595214844
				0.24512691795825958
				0.1966238170862198
				0.17723554372787476
				0.1360163390636444
				0.1732657104730606
				0.22414937615394592
				0.20418572425842285
				0.19143478572368622
				0.16828729212284088
				0.21833862364292145
				0.15303783118724823
				0.15204443037509918
				0.13608640432357788
				0.23418760299682617
				0.2075122594833374
				0.14170819520950317
				0.22713005542755127
				0.13583669066429138
				0.1351381093263626
				0.19604609906673431
				0.2037838101387024
				0.14409847557544708
				0.14010219275951385
				0.21930432319641113
				0.14108961820602417
				0.21752487123012543
				0.14762623608112335
				0.14026619493961334
				0.2064223438501358
				0.14974184334278107
				0.19315126538276672
				0.22700026631355286
				0.27404627203941345
				0.20970158278942108
				0.20763187110424042
				0.14049381017684937
				0.1549893021583557
				0.135771244764328
				0.1356976181268692
				0.21018332242965698
				0.14683741331100464
				0.13651181757450104
				0.21512983739376068
				0.14140105247497559
				0.19081521034240723
				0.14484423398971558
				0.21303778886795044
				0.20823386311531067
				0.17129139602184296
				0.14823365211486816
				0.21135111153125763
				0.14218436181545258
				0.22897261381149292
				0.138103649020195
				0.22608201205730438
				0.22414708137512207
				0.1717841923236847
				0.21146339178085327
				0.1625172197818756
				0.14449992775917053
				0.16965195536613464
				0.17449826002120972
				0.13573919236660004
				0.20374810695648193
				0.14570529758930206
				0.13635317981243134
				0.13862718641757965
				0.14706648886203766
				0.13574232161045074
				0.14145560562610626
				0.14748723804950714
				0.19620493054389954
				0.22564661502838135
				0.13602319359779358
				0.20200373232364655
				0.13678836822509766
				0.19133920967578888
				0.2123357504606247
				0.21145203709602356
				0.19792217016220093
				0.13591055572032928
				0.1476076990365982
				0.1365446150302887
				0.18390358984470367
				0.1594746857881546
				0.21361950039863586
				0.14917771518230438
				0.23598067462444305
				0.1351381093263626
				0.20219801366329193
				0.13768909871578217
				0.1525387167930603
				0.1536204069852829
				0.1351381093263626
				0.18174856901168823
				0.22256354987621307
				0.21977423131465912
				0.1425008773803711
				0.19583189487457275
				0.1415454000234604
				0.20589157938957214
				0.23692618310451508
				0.21027600765228271
				0.1612858772277832
				0.19903482496738434
				0.2539774775505066
				0.1357593834400177
				0.23793084919452667
				0.1351381093263626
				0.13606375455856323
				0.1364639848470688
				0.14371992647647858
				0.20905114710330963
				0.20511221885681152
				0.2602943778038025
				0.23383289575576782
				0.16629579663276672
				0.14683625102043152
				0.2842315137386322
				0.23438215255737305
				0.14514006674289703
				0.2456732541322708
				0.1559605598449707
				0.145993173122406
				0.1639682650566101
				0.22657059133052826
				0.25534528493881226
				0.14590157568454742
				0.23408348858356476
				0.14503435790538788
				0.2624354660511017
				0.26104143261909485
				0.1451900750398636
				0.3395591080188751
				0.14464809000492096
				0.1455272138118744
				0.24922822415828705
				0.1514645665884018
				0.1475207805633545
				0.15034325420856476
				0.24103626608848572
				0.28324976563453674
				0.1534890979528427
				0.27037230134010315
				0.14465638995170593
				0.22482913732528687
				0.14563235640525818
				0.24398528039455414
				0.14497525990009308
				0.14564450085163116
				0.14742814004421234
				0.21139372885227203
				0.15375030040740967
				0.14516930282115936
				0.1542416512966156
				0.14571964740753174
				0.23233583569526672
				0.14639724791049957
				0.2523077428340912
				0.14660173654556274
				0.28407254815101624
				0.2632598578929901
				0.2443167269229889
				0.14578773081302643
				0.21400293707847595
				0.2185647338628769
				0.1540326029062271
				0.14785796403884888
				0.28833866119384766
				0.14664168655872345
				0.227135568857193
				0.1524132788181305
				0.2767578661441803
				0.1529434770345688
				0.25810423493385315
				0.21187032759189606
				0.21965673565864563
				0.16338899731636047
				0.2432333528995514
				0.15296588838100433
				0.21155822277069092
				0.14589650928974152
				0.14481303095817566
				0.14769378304481506
				0.20741847157478333
				0.14459878206253052
				0.2788192927837372
				0.15332257747650146
				0.2500280439853668
				0.21797364950180054
				0.14682336151599884
				0.14809229969978333
				0.14756302535533905
				0.2695755958557129
				0.17005692422389984
				0.2437947392463684
				0.14797107875347137
				0.14460958540439606
				0.15076923370361328
				0.2684773802757263
				0.2114049792289734
				0.1502474993467331
				0.1455472707748413
				0.1450720876455307
				0.1435430943965912
				0.14586637914180756
				0.2740384638309479
				0.2502618432044983
				0.20203357934951782
				0.1351381093263626
				0.14676253497600555
				0.1351381093263626
				0.15309296548366547
				0.2546241581439972
				0.13610798120498657
				0.22871261835098267
				0.22750113904476166
				0.15162977576255798
				0.1351381093263626
				0.14745336771011353
				0.1358235776424408
				0.15463952720165253
				0.14957843720912933
				0.16840064525604248
				0.14178164303302765
				0.14742258191108704
				0.1551801562309265
				0.147048681974411
				0.1480107307434082
				0.1351381093263626
				0.14902254939079285
				0.20171421766281128
				0.1351381093263626
				0.23461481928825378
				0.21020303666591644
				0.2046339362859726
				0.1535767912864685
				0.20918385684490204
				0.21859559416770935
				0.23399676382541656
				0.21043168008327484
				0.26330581307411194
				0.21909937262535095
				0.14913702011108398
				0.23385797441005707
				0.14444154500961304
				0.23731234669685364
				0.16796112060546875
				0.18763428926467896
				0.23275338113307953
				0.20518051087856293
				0.21352636814117432
				0.21880966424942017
				0.2827131152153015
				0.2973102927207947
				0.2011142522096634
				0.13693758845329285
				0.14831028878688812
				0.15374627709388733
				0.2661323547363281
				0.15120796859264374
				0.15230748057365417
				0.14412176609039307
				0.15163397789001465
				0.13579121232032776
				0.148301899433136
				0.13725771009922028
				0.14600083231925964
				0.14313165843486786
				0.14154170453548431
				0.1360294371843338
				0.13990595936775208
				0.24827931821346283
				0.13621611893177032
				0.22389531135559082
				0.14808298647403717
				0.13976474106311798
				0.222847580909729
				0.1357894390821457
				0.14262504875659943
				0.14724871516227722
				0.1478062868118286
				0.14416153728961945
				0.21990570425987244
				0.2000722438097
				0.21697315573692322
				0.135859876871109
				0.22461704909801483
				0.13573133945465088
				0.20217354595661163
				0.2214430868625641
				0.1357783079147339
				0.13635551929473877
				0.20597144961357117
				0.19735035300254822
				0.15415947139263153
				0.13596299290657043
				0.2329988181591034
				0.22346258163452148
				0.136753648519516
				0.14353297650814056
				0.14373983442783356
				0.14411750435829163
				0.13653729856014252
				0.20129136741161346
				0.19653502106666565
				0.1393672078847885
				0.1401730626821518
				0.1542992740869522
				0.14970915019512177
				0.1500891149044037
				0.1563091278076172
				0.1366088092327118
				0.13591504096984863
				0.21090447902679443
				0.15615715086460114
				0.15653346478939056
				0.1351381093263626
				0.13607704639434814
				0.24952776730060577
				0.16913799941539764
				0.13586880266666412
				0.13654108345508575
				0.2541184723377228
				0.19086609780788422
				0.14318372309207916
				0.1351381093263626
				0.19935178756713867
				0.14377790689468384
				0.14364773035049438
				0.1351381093263626
				0.1351381093263626
				0.13626167178153992
				0.18836086988449097
				0.14727048575878143
				0.20698614418506622
				0.1476825773715973
				0.13696932792663574
				0.13676269352436066
				0.20473778247833252
				0.24243474006652832
				0.15121465921401978
				0.15602409839630127
				0.21093542873859406
				0.25055211782455444
				0.2225482314825058
				0.13624270260334015
				0.1359895020723343
				0.1397792547941208
				0.1473965048789978
				0.13663946092128754
				0.22211526334285736
				0.15419095754623413
				0.2115839719772339
				0.13628007471561432
				0.23552443087100983
				0.22455616295337677
				0.23107390105724335
				0.14635439217090607
				0.16456930339336395
				0.1903236359357834
				0.17317581176757812
				0.2355860024690628
				0.1367557942867279
				0.20029217004776
				0.13688769936561584
				0.17043660581111908
				0.2042846530675888
				0.1575550138950348
				0.15245594084262848
				0.13631592690944672
				0.13588792085647583
				0.15630638599395752
				0.13615889847278595
				0.13659414649009705
				0.13593129813671112
				0.1452191025018692
				0.1351381093263626
				0.14637359976768494
				0.21963101625442505
				0.13595260679721832
				0.24117417633533478
				0.14593936502933502
				0.1359865665435791
				0.25158077478408813
				0.2345139980316162
				0.1351381093263626
				0.27526232600212097
				0.13582177460193634
				0.22575442492961884
				0.23658762872219086
				0.13578248023986816
				0.21119336783885956
				0.13573619723320007
				0.24506033957004547
				0.2519204914569855
				0.1358235776424408
				0.1621040552854538
				0.14667077362537384
				0.1980862021446228
				0.2635897696018219
				0.14490360021591187
				0.1351381093263626
				0.26578816771507263
				0.22943061590194702
				0.28173506259918213
				0.2157955914735794
				0.2293727546930313
				0.22313065826892853
				0.2498447746038437
				0.21457965672016144
				0.1947939544916153
				0.2354465126991272
				0.21573735773563385
				0.22338218986988068
				0.14641720056533813
				0.14493614435195923
				0.13717582821846008
				0.14168773591518402
				0.19438403844833374
				0.14764642715454102
				0.22848942875862122
				0.1920798420906067
				0.14739112555980682
				0.14898596704006195
				0.1449183225631714
				0.1372951716184616
				0.1351381093263626
				0.1351381093263626
				0.1351381093263626
				0.1473538726568222
				0.1351381093263626
				0.1473538726568222
				0.1351381093263626
				0.1351381093263626
				0.1473538726568222
				0.1351381093263626
				0.1362607181072235
				0.1473538726568222
				0.1351381093263626
				0.1351381093263626
				0.1351381093263626
				0.1361885666847229
				0.1351381093263626
				0.1351381093263626
				0.1351381093263626
				0.1426253318786621
				0.14740195870399475
				0.14473120868206024
				0.14467394351959229
				0.20391690731048584
				0.1479734480381012
				0.20493660867214203
				0.21183188259601593
				0.24337294697761536
				0.19712838530540466
				0.24524779617786407
				0.24411308765411377
				0.1355661153793335
				0.1351381093263626
				0.1416955441236496
				0.20805121958255768
				0.14757125079631805
				0.13654157519340515
				0.1419941931962967
				0.14612896740436554
				0.1439170390367508
				0.14587166905403137
				0.24872471392154694
				0.13580229878425598
				0.2397063821554184
				0.21752141416072845
				0.1359833925962448
				0.1351381093263626
				0.19131875038146973
				0.1420794129371643
				0.1399838924407959
				0.15053188800811768
				0.20310860872268677
				0.16036632657051086
				0.155399888753891
				0.1436607539653778
				0.1563997119665146
				0.1423521488904953
				0.14557546377182007
				0.22914628684520721
				0.18412567675113678
				0.18686050176620483
				0.14296093583106995
				0.15121422708034515
				0.14354142546653748
				0.14018885791301727
				0.1401316225528717
				0.15161991119384766
				0.13528282940387726
				0.13652090728282928
				0.19507427513599396
				0.13738662004470825
				0.13559940457344055
				0.14304745197296143
				0.1359388381242752
				0.1356966197490692
				0.14035028219223022
				0.1360158771276474
				0.1351381093263626
				0.1353204995393753
				0.1351381093263626
				0.1356883943080902
				0.1590288132429123
				0.1392657458782196
				0.14527882635593414
				0.2159915268421173
				0.1481512039899826
				0.1359855979681015
				0.13623814284801483
				0.13696910440921783
				0.14411483705043793
				0.1351381093263626
				0.14563800394535065
				0.13821564614772797
				0.1395440697669983
				0.16046924889087677
				0.1351381093263626
				0.1351381093263626
				0.1366160809993744
				0.21663865447044373
				0.1447286307811737
				0.13587576150894165
				0.16348914802074432
				0.13553716242313385
				0.23897133767604828
				0.2112790197134018
				0.1351381093263626
				0.13566142320632935
				0.1354479193687439
				0.14489887654781342
				0.1351381093263626
				0.1351381093263626
				0.1365501433610916
				0.1351381093263626
				0.14324581623077393
				0.1351381093263626
				0.13781464099884033
				0.1596246361732483
				0.14653410017490387
				0.13895708322525024
				0.1476147323846817
				0.23328973352909088
				0.1356755495071411
				0.1351381093263626
				0.13562241196632385
				0.15135371685028076
				0.1363593339920044
				0.1477060467004776
				0.13970491290092468
				0.210574209690094
				0.1351381093263626
				0.1351381242275238
				0.22020724415779114
				0.14528004825115204
				0.1351381093263626
				0.13605299592018127
				0.135542094707489
				0.13604946434497833
				0.14960074424743652
				0.14086100459098816
				0.1351381093263626
				0.1495903581380844
				0.13616763055324554
				0.1351381093263626
				0.13574150204658508
				0.14365270733833313
				0.1351381093263626
				0.1351381093263626
				0.1434379518032074
				0.1351381093263626
				0.19459305703639984
				0.1351381093263626
				0.1354321986436844
				0.13522540032863617
				0.14295925199985504
				0.13547807931900024
				0.1351381093263626
				0.1351381093263626
				0.1351381093263626
				0.1351381093263626
				0.1351381093263626
				0.14251764118671417
				0.1351381093263626
				0.1351381093263626
				0.1351381093263626
				0.1351381093263626
				0.1356641948223114
				0.1351381093263626
				0.1351381093263626
				0.1351381093263626
				0.13568486273288727
				0.1351381093263626
				0.1354961395263672
				0.1351381093263626
				0.13694261014461517
				0.1352088302373886
				0.14347411692142487
				0.135367289185524
				0.13545991480350494
				0.14013385772705078
				0.1351381093263626
				0.1351381093263626
				0.13555145263671875
				0.1351381093263626
				0.13555298745632172
				0.1351381093263626
				0.1355009824037552
				0.1354631781578064
				0.1351381093263626
				0.1351381093263626
				0.1351381093263626
				0.18101370334625244
				0.1351381093263626
				0.1351381093263626
				0.13925206661224365
				0.1351381093263626
				0.1351381093263626
				0.1351381093263626
				0.1351381093263626
				0.1351381093263626
				0.1351381093263626
				0.1351381093263626
				0.17474786937236786
				0.13548600673675537
				0.1351381093263626
				0.13554979860782623
				0.1397199034690857
				0.1351381093263626
				0.1351381093263626
				0.1351381093263626
				0.14371006190776825
				0.1351381093263626
				0.1351381093263626
				0.1351381093263626
				0.1367902010679245
				0.13562844693660736
				0.1351381093263626
				0.1351381093263626
				0.1352582722902298
				0.1351381093263626
				0.1351381093263626
				0.1351381093263626
				0.1351381093263626
				0.13544675707817078
				0.1351381093263626
				0.13686206936836243
				0.1351381093263626
				0.1351381093263626
				0.14194822311401367
				0.14346008002758026
				0.1354345977306366
				0.1351381093263626
				0.1351381093263626
				0.1351381093263626
				0.13557499647140503
				0.13659712672233582
				0.1453210562467575
				0.137197345495224
				0.1351381093263626
				0.1351381093263626
				0.136867493391037
				0.1438806802034378
				0.1351381093263626
				0.1367974728345871
				0.14237593114376068
				0.15005825459957123
				0.1351381093263626
				0.1351381093263626
				0.1351381093263626
