# Supplementary material for: Enhanced flux potential analysis links changes in enzyme expression to metabolic flux
Source: Mol Syst Biol. 2025 Feb 17;21(4):413–45. doi: 10.1038/s44320-025-00090-9 (PMC11965317; doi:10.1038/s44320-025-00090-9)
Supplement: Supplementary file 15 — Source data Fig. 6 [file 44320_2025_90_MOESM15_ESM.zip › Figure 6/6B/MAR01380-Reaction_Exp.csv]

Heart-muscle	Liver-hepa	Muscle-fast	Muscle-slow	Other
0.39219358563423157	0.2599338889122009	0.0989951342344284	0.0989951342344284	0.48662620782852173
0.0989951342344284	0.0989951342344284	0.0989951342344284	0.0989951342344284	0.45831382274627686
0.4116895794868469	0.0989951342344284	0.0989951342344284	0.0989951342344284	0.36583757400512695
0.19701045751571655	0.0989951342344284	0.5243277549743652	0.0989951342344284	0.0989951342344284
0.4286539852619171	0.0989951342344284	0.443997323513031	0.11070535331964493	0.0989951342344284
0.6041057109832764	0.41841599345207214	0.0989951342344284	0.0989951342344284	0.5977665185928345
0.4627816677093506	0.34435129165649414	0.0989951342344284	0.0989951342344284	0.45713838934898376
0.48626160621643066	0.0989951342344284	0.0989951342344284	0.2610306739807129	0.0989951342344284
0.3293400704860687	0.7439582347869873	0.0989951342344284	0.0989951342344284	0.0989951342344284
0.6186623573303223	0.2126522660255432	0.0989951342344284	0.0989951342344284	0.0989951342344284
0.42153069376945496	0.5144762992858887	0.0989951342344284	0.0989951342344284	0.0989951342344284
0.2870929539203644	0.4704552888870239	0.0989951342344284	0.0989951342344284	0.5378559231758118
0.2604309320449829	0.3215857148170471	0.0989951342344284	0.0989951342344284	0.0989951342344284
0.15876349806785583	0.2731834053993225	0.0989951342344284	0.0989951342344284	0.6866735816001892
0.4936893880367279	0.5816735625267029	0.0989951342344284	0.0989951342344284	0.424528032541275
0.34269702434539795	0.2378377914428711	0.0989951342344284	0.8043034672737122	0.32866501808166504
0.5124365091323853	0.0989951342344284	0.8897641897201538	0.0989951342344284	0.16184742748737335
0.362794429063797	0.0989951342344284	0.840124249458313	0.38332822918891907	0.4006439447402954
0.2737807035446167	0.24230460822582245	0.7404993772506714	0.3037587106227875	0.29830682277679443
0.25634637475013733	0.0989951342344284	0.0989951342344284	0.0989951342344284	0.20258669555187225
0.0989951342344284	0.0989951342344284	0.9493155479431152	0.0989951342344284	0.6593471169471741
0.0989951342344284	0.0989951342344284	0.0989951342344284	0.0989951342344284	0.0989951342344284
0.5001504421234131	0.0989951342344284	0.0989951342344284	0.0989951342344284	0.0989951342344284
0.3670249879360199	0.44683700799942017	0.8844924569129944	0.0989951342344284	0.0989951342344284
0.0989951342344284	0.0989951342344284	0.0989951342344284	0.0989951342344284	0.0989951342344284
0.45470988750457764	0.520988404750824	0.42638131976127625	0.13105542957782745	0.0989951342344284
0.25714683532714844	0.20625419914722443	0.5603713393211365	0.0989951342344284	0.7429667115211487
0.3219701945781708	0.37863636016845703	0.0989951342344284	0.0989951342344284	0.2871021628379822
0.3915683329105377	0.0989951342344284	0.0989951342344284	0.0989951342344284	0.4904370605945587
0.0989951342344284	0.20415030419826508	0.0989951342344284	0.0989951342344284	0.4195830523967743
0.0989951342344284	0.0989951342344284	0.4419093132019043	0.0989951342344284	0.4288818836212158
0.4300466775894165	0.0989951342344284	0.4158560633659363	0.44867390394210815	0.595000147819519
0.0989951342344284	0.3013123869895935	0.0989951342344284	0.0989951342344284	0.0989951342344284
0.587797999382019	0.3985373079776764	0.3132862150669098	0.0989951342344284	0.4741363525390625
0.44459715485572815	0.34091752767562866	0.0989951342344284	0.0989951342344284	0.0989951342344284
0.324807733297348	0.6498287320137024	0.0989951342344284	0.0989951342344284	0.0989951342344284
0.3322892189025879	0.5658289790153503	0.0989951342344284	0.0989951342344284	0.5216860175132751
0.3886794447898865	0.26555967330932617	0.0989951342344284	0.0989951342344284	0.0989951342344284
0.35491636395454407	0.5174209475517273	0.0989951342344284	0.0989951342344284	0.41201844811439514
0.3741018772125244	0.5130616426467896	0.0989951342344284	0.0989951342344284	0.486495703458786
0.19000618159770966	0.2588602900505066	0.0989951342344284	0.0989951342344284	0.4456245005130768
0.3742561936378479	0.2840240001678467	0.7413341999053955	0.0989951342344284	0.0989951342344284
0.3425372838973999	0.0989951342344284	0.4292757511138916	0.0989951342344284	0.5063322186470032
0.0989951342344284	0.2585400938987732	0.0989951342344284	0.0989951342344284	0.4788586497306824
0.0989951342344284	0.6390482187271118	0.0989951342344284	0.0989951342344284	0.0989951342344284
0.42129310965538025	0.25652655959129333	0.0989951342344284	0.0989951342344284	0.0989951342344284
0.0989951342344284	0.0989951342344284	0.0989951342344284	0.0989951342344284	0.30062800645828247
0.39819058775901794	0.5017762184143066	0.0989951342344284	0.0989951342344284	0.48798805475234985
0.4257458448410034	0.0989951342344284	0.0989951342344284	0.0989951342344284	0.0989951342344284
0.48312315344810486	0.0989951342344284	0.4375782310962677	0.0989951342344284	0.0989951342344284
0.39056554436683655	0.2070736587047577	0.0989951342344284	0.0989951342344284	0.29139086604118347
0.0989951342344284	0.4512830376625061	0.0989951342344284	0.0989951342344284	0.0989951342344284
0.3920038044452667	0.2619360685348511	0.0989951342344284	0.0989951342344284	0.0989951342344284
0.20447894930839539	0.0989951342344284	0.46012213826179504	0.0989951342344284	0.0989951342344284
0.1979241818189621	0.18182805180549622	0.0989951342344284	0.0989951342344284	0.0989951342344284
0.43163779377937317	0.4328165352344513	0.5111930966377258	0.0989951342344284	0.6666086316108704
0.4290381371974945	0.31166455149650574	0.0989951342344284	0.0989951342344284	0.36101818084716797
0.564199686050415	0.7249617576599121	0.0989951342344284	0.41255444288253784	0.6438218355178833
0.0989951342344284	0.0989951342344284	0.35254213213920593	0.0989951342344284	0.5325236320495605
0.23227927088737488	0.20869173109531403	0.0989951342344284	0.0989951342344284	0.0989951342344284
0.6399329900741577	0.41632193326950073	0.0989951342344284	0.2980886995792389	0.3216054141521454
0.2692468464374542	0.0989951342344284	0.9374771118164062	0.0989951342344284	0.0989951342344284
0.42396771907806396	0.38475048542022705	0.5022900700569153	0.0989951342344284	0.0989951342344284
0.0989951342344284	0.0989951342344284	0.0989951342344284	0.38695675134658813	0.0989951342344284
0.3027556836605072	0.39891111850738525	0.5876922607421875	0.0989951342344284	0.0989951342344284
0.4478139281272888	0.0989951342344284	0.0989951342344284	0.0989951342344284	0.0989951342344284
0.3910236358642578	0.2884907126426697	0.34509608149528503	0.0989951342344284	0.0989951342344284
0.2670441269874573	0.0989951342344284	0.0989951342344284	0.2815539240837097	0.0989951342344284
0.3069976568222046	0.0989951342344284	0.0989951342344284	0.0989951342344284	0.0989951342344284
0.48863086104393005	0.18255534768104553	0.0989951342344284	0.0989951342344284	0.0989951342344284
0.4269624948501587	0.6622215509414673	0.5058560967445374	0.0989951342344284	0.0989951342344284
0.0989951342344284	0.15881869196891785	0.41781455278396606	0.0989951342344284	0.38757428526878357
0.3814520835876465	0.2490164339542389	0.37403303384780884	0.0989951342344284	0.0989951342344284
0.33646535873413086	0.0989951342344284	0.39598581194877625	0.0989951342344284	0.3572308421134949
0.5371176600456238	0.30180591344833374	0.4574732780456543	0.0989951342344284	0.0989951342344284
0.0989951342344284	0.0989951342344284	0.0989951342344284	0.0989951342344284	0.0989951342344284
0.5148209929466248	0.0989951342344284	0.4359837472438812	0.0989951342344284	0.5137675404548645
0.36748701333999634	0.4145093858242035	0.6716821193695068	0.5236707925796509	0.2785280644893646
0.29620859026908875	0.1816934198141098	0.0989951342344284	0.0989951342344284	0.0989951342344284
0.3418768346309662	0.0989951342344284	0.46069154143333435	0.2925478518009186	0.0989951342344284
0.3081861436367035	0.2871667146682739	0.0989951342344284	0.0989951342344284	0.0989951342344284
0.42974045872688293	0.2043902575969696	0.3018989861011505	0.0989951342344284	0.0989951342344284
0.24711818993091583	0.5060063004493713	0.0989951342344284	0.3988736569881439	0.0989951342344284
0.360953152179718	0.31817811727523804	0.0989951342344284	0.0989951342344284	0.0989951342344284
0.4833053648471832	0.0989951342344284	0.0989951342344284	0.0989951342344284	0.20917890965938568
0.0989951342344284	0.27289512753486633	0.4098946750164032	0.0989951342344284	0.0989951342344284
0.0989951342344284	0.25893434882164	0.3703107535839081	0.0989951342344284	0.0989951342344284
0.35775429010391235	0.2063942849636078	0.0989951342344284	0.4535551369190216	0.4016713798046112
0.0989951342344284	0.20641182363033295	0.0989951342344284	0.5940461754798889	0.3060342073440552
0.33844321966171265	0.27545297145843506	0.0989951342344284	0.0989951342344284	0.46715351939201355
0.17593708634376526	0.29131844639778137	0.5057060122489929	0.0989951342344284	0.0989951342344284
0.5142791271209717	0.17178387939929962	0.0989951342344284	0.0989951342344284	0.0989951342344284
0.3219701945781708	0.0989951342344284	0.0989951342344284	0.0989951342344284	0.0989951342344284
0.37694600224494934	0.29519930481910706	0.0989951342344284	0.4058991074562073	0.0989951342344284
0.42115411162376404	0.19127820432186127	0.4920899271965027	0.3002770245075226	0.0989951342344284
0.332681268453598	0.5100354552268982	0.0989951342344284	0.4272482097148895	0.33803418278694153
0.1961565613746643	0.0989951342344284	0.0989951342344284	0.0989951342344284	0.4170769453048706
0.0989951342344284	0.0989951342344284	0.6210002303123474	0.4563595652580261	0.21066245436668396
0.0989951342344284	0.0989951342344284	0.0989951342344284	0.0989951342344284	0.49137628078460693
0.0989951342344284	0.2847819924354553	0.4181578755378723	0.0989951342344284	0.0989951342344284
				0.1935759037733078
				0.2421785295009613
				0.3916250467300415
				0.3603925108909607
				0.21245592832565308
				0.2370440810918808
				0.3625048100948334
				0.0989951342344284
				0.0989951342344284
				0.0989951342344284
				0.0989951342344284
				0.0989951342344284
				0.0989951342344284
				0.3333926498889923
				0.0989951342344284
				0.4727153182029724
				0.0989951342344284
				0.26006409525871277
				0.0989951342344284
				0.0989951342344284
				0.0989951342344284
				0.23993201553821564
				0.0989951342344284
				0.0989951342344284
				0.0989951342344284
				0.0989951342344284
				0.0989951342344284
				0.22859184443950653
				0.0989951342344284
				0.23097988963127136
				0.0989951342344284
				0.1807001233100891
				0.22038525342941284
				0.21186134219169617
				0.0989951342344284
				0.0989951342344284
				0.0989951342344284
				0.19382396340370178
				0.25794270634651184
				0.3063049018383026
				0.0989951342344284
				0.2848089337348938
				0.0989951342344284
				0.0989951342344284
				0.0989951342344284
				0.0989951342344284
				0.0989951342344284
				0.19448964297771454
				0.2937835156917572
				0.0989951342344284
				0.0989951342344284
				0.0989951342344284
				0.2603101134300232
				0.3087835907936096
				0.0989951342344284
				0.0989951342344284
				0.0989951342344284
				0.24831806123256683
				0.34203091263771057
				0.0989951342344284
				0.291746586561203
				0.0989951342344284
				0.0989951342344284
				0.0989951342344284
				0.30282649397850037
				0.3457803428173065
				0.0989951342344284
				0.40374961495399475
				0.0989951342344284
				0.0989951342344284
				0.0989951342344284
				0.0989951342344284
				0.3625048100948334
				0.2630215883255005
				0.0989951342344284
				0.0989951342344284
				0.24895581603050232
				0.3098166584968567
				0.0989951342344284
				0.3747161328792572
				0.20921124517917633
				0.0989951342344284
				0.33404237031936646
				0.0989951342344284
				0.0989951342344284
				0.0989951342344284
				0.2071358561515808
				0.0989951342344284
				0.187947079539299
				0.0989951342344284
				0.5529701113700867
				0.32908645272254944
				0.0989951342344284
				0.0989951342344284
				0.31503570079803467
				0.0989951342344284
				0.2852615714073181
				0.0989951342344284
				0.0989951342344284
				0.0989951342344284
				0.5045101046562195
				0.0989951342344284
				0.0989951342344284
				0.0989951342344284
				0.0989951342344284
				0.0989951342344284
				0.3862058222293854
				0.0989951342344284
				0.0989951342344284
				0.0989951342344284
				0.0989951342344284
				0.0989951342344284
				0.0989951342344284
				0.0989951342344284
				0.0989951342344284
				0.28463390469551086
				0.0989951342344284
				0.0989951342344284
				0.0989951342344284
				0.0989951342344284
				0.2753138542175293
				0.0989951342344284
				0.0989951342344284
				0.45514363050460815
				0.0989951342344284
				0.0989951342344284
				0.0989951342344284
				0.0989951342344284
				0.0989951342344284
				0.0989951342344284
				0.0989951342344284
				0.0989951342344284
				0.0989951342344284
				0.0989951342344284
				0.6102926135063171
				0.568946897983551
				0.34825775027275085
				0.0989951342344284
				0.0989951342344284
				0.0989951342344284
				0.0989951342344284
				0.0989951342344284
				0.0989951342344284
				0.0989951342344284
				0.49278348684310913
				0.15194739401340485
				0.0989951342344284
				0.0989951342344284
				0.318655401468277
				0.0989951342344284
				0.0989951342344284
				0.0989951342344284
				0.0989951342344284
				0.0989951342344284
				0.0989951342344284
				0.0989951342344284
				0.0989951342344284
				0.0989951342344284
				0.0989951342344284
				0.40820252895355225
				0.2825731337070465
				0.30880969762802124
				0.0989951342344284
				0.0989951342344284
				0.0989951342344284
				0.38795313239097595
				0.0989951342344284
				0.0989951342344284
				0.0989951342344284
				0.0989951342344284
				0.0989951342344284
				0.0989951342344284
				0.0989951342344284
				0.0989951342344284
				0.0989951342344284
				0.0989951342344284
				0.30125337839126587
				0.3586850166320801
				0.0989951342344284
				0.0989951342344284
				0.0989951342344284
				0.0989951342344284
				0.0989951342344284
				0.27297741174697876
				0.5653578639030457
				0.2269563227891922
				0.22697509825229645
				0.0989951342344284
				0.0989951342344284
				0.0989951342344284
				0.0989951342344284
				0.0989951342344284
				0.0989951342344284
				0.4780302345752716
				0.4154338538646698
				0.0989951342344284
				0.0989951342344284
				0.390718013048172
				0.0989951342344284
				0.0989951342344284
				0.32205912470817566
				0.0989951342344284
				0.27874162793159485
				0.0989951342344284
				0.0989951342344284
				0.0989951342344284
				0.0989951342344284
				0.0989951342344284
				0.0989951342344284
				0.0989951342344284
				0.0989951342344284
				0.0989951342344284
				0.0989951342344284
				0.0989951342344284
				0.0989951342344284
				0.34228023886680603
				0.0989951342344284
				0.0989951342344284
				0.0989951342344284
				0.0989951342344284
				0.5181447863578796
				0.43752914667129517
				0.0989951342344284
				0.0989951342344284
				0.0989951342344284
				0.4310026168823242
				0.0989951342344284
				0.0989951342344284
				0.0989951342344284
				0.3251887857913971
				0.0989951342344284
				0.0989951342344284
				0.0989951342344284
				0.0989951342344284
				0.0989951342344284
				0.0989951342344284
				0.0989951342344284
				0.0989951342344284
				0.3896191120147705
				0.0989951342344284
				0.0989951342344284
				0.4044494032859802
				0.0989951342344284
				0.0989951342344284
				0.4360889494419098
				0.0989951342344284
				0.0989951342344284
				0.6933950781822205
				0.0989951342344284
				0.34011396765708923
				0.0989951342344284
				0.0989951342344284
				0.0989951342344284
				0.0989951342344284
				0.0989951342344284
				0.0989951342344284
				0.38940972089767456
				0.0989951342344284
				0.0989951342344284
				0.3594394028186798
				0.0989951342344284
				0.0989951342344284
				0.0989951342344284
				0.0989951342344284
				0.0989951342344284
				0.0989951342344284
				0.0989951342344284
				0.0989951342344284
				0.0989951342344284
				0.0989951342344284
				0.3480575978755951
				0.0989951342344284
				0.27898094058036804
				0.0989951342344284
				0.30272847414016724
				0.5342510342597961
				0.2677485942840576
				0.0989951342344284
				0.0989951342344284
				0.0989951342344284
				0.2864684462547302
				0.3072068393230438
				0.0989951342344284
				0.0989951342344284
				0.0989951342344284
				0.0989951342344284
				0.0989951342344284
				0.0989951342344284
				0.0989951342344284
				0.0989951342344284
				0.0989951342344284
				0.0989951342344284
				0.41411203145980835
				0.0989951342344284
				0.26481106877326965
				0.0989951342344284
				0.0989951342344284
				0.0989951342344284
				0.0989951342344284
				0.0989951342344284
				0.0989951342344284
				0.0989951342344284
				0.0989951342344284
				0.0989951342344284
				0.0989951342344284
				0.0989951342344284
				0.44384077191352844
				0.33175790309906006
				0.0989951342344284
				0.0989951342344284
				0.0989951342344284
				0.0989951342344284
				0.38795313239097595
				0.0989951342344284
				0.0989951342344284
				0.0989951342344284
				0.0989951342344284
				0.2954638600349426
				0.2101431041955948
				0.0989951342344284
				0.0989951342344284
				0.0989951342344284
				0.0989951342344284
				0.37109482288360596
				0.2502041757106781
				0.0989951342344284
				0.0989951342344284
				0.0989951342344284
				0.0989951342344284
				0.0989951342344284
				0.0989951342344284
				0.0989951342344284
				0.3194044232368469
				0.0989951342344284
				0.0989951342344284
				0.0989951342344284
				0.24363428354263306
				0.0989951342344284
				0.0989951342344284
				0.0989951342344284
				0.0989951342344284
				0.0989951342344284
				0.0989951342344284
				0.0989951342344284
				0.0989951342344284
				0.0989951342344284
				0.0989951342344284
				0.0989951342344284
				0.0989951342344284
				0.0989951342344284
				0.0989951342344284
				0.0989951342344284
				0.0989951342344284
				0.0989951342344284
				0.0989951342344284
				0.3996618092060089
				0.0989951342344284
				0.0989951342344284
				0.0989951342344284
				0.0989951342344284
				0.0989951342344284
				0.0989951342344284
				0.0989951342344284
				0.3120047152042389
				0.0989951342344284
				0.0989951342344284
				0.5902763605117798
				0.0989951342344284
				0.10982942581176758
				0.0989951342344284
				0.0989951342344284
				0.0989951342344284
				0.2576116919517517
				0.0989951342344284
				0.22297526895999908
				0.3692033290863037
				0.0989951342344284
				0.0989951342344284
				0.31888529658317566
				0.0989951342344284
				0.0989951342344284
				0.5846593379974365
				0.0989951342344284
				0.4502660632133484
				0.0989951342344284
				0.32403454184532166
				0.0989951342344284
				0.0989951342344284
				0.0989951342344284
				0.18877823650836945
				0.29372403025627136
				0.21501199901103973
				0.0989951342344284
				0.0989951342344284
				0.0989951342344284
				0.24180947244167328
				0.2687704563140869
				0.0989951342344284
				0.0989951342344284
				0.0989951342344284
				0.16161173582077026
				0.19925600290298462
				0.0989951342344284
				0.0989951342344284
				0.0989951342344284
				0.18676838278770447
				0.2124461531639099
				0.0989951342344284
				0.15372450649738312
				0.20574083924293518
				0.0989951342344284
				0.0989951342344284
				0.3102068305015564
				0.242225781083107
				0.0989951342344284
				0.0989951342344284
				0.0989951342344284
				0.48828092217445374
				0.0989951342344284
				0.0989951342344284
				0.0989951342344284
				0.23192745447158813
				0.0989951342344284
				0.22987623512744904
				0.0989951342344284
				0.21754837036132812
				0.0989951342344284
				0.15309952199459076
				0.0989951342344284
				0.0989951342344284
				0.0989951342344284
				0.0989951342344284
				0.16138219833374023
				0.2242559790611267
				0.0989951342344284
				0.1640693098306656
				0.0989951342344284
				0.17758558690547943
				0.0989951342344284
				0.16476601362228394
				0.0989951342344284
				0.15612101554870605
				0.0989951342344284
				0.0989951342344284
				0.19735774397850037
				0.26083487272262573
				0.0989951342344284
				0.20015645027160645
				0.21319080889225006
				0.19506330788135529
				0.2958025336265564
				0.27877098321914673
				0.16054771840572357
				0.20817260444164276
				0.0989951342344284
				0.0989951342344284
				0.0989951342344284
				0.1857629120349884
				0.1448729783296585
				0.0989951342344284
				0.0989951342344284
				0.16860221326351166
				0.13479575514793396
				0.1976466029882431
				0.0989951342344284
				0.0989951342344284
				0.0989951342344284
				0.15709161758422852
				0.1490873247385025
				0.0989951342344284
				0.22318392992019653
				0.0989951342344284
				0.21086007356643677
				0.0989951342344284
				0.0989951342344284
				0.2519683539867401
				0.0989951342344284
				0.0989951342344284
				0.21786528825759888
				0.0989951342344284
				0.0989951342344284
				0.19785000383853912
				0.0989951342344284
				0.0989951342344284
				0.2806021273136139
				0.0989951342344284
				0.0989951342344284
				0.0989951342344284
				0.0989951342344284
				0.193582683801651
				0.0989951342344284
				0.0989951342344284
				0.0989951342344284
				0.0989951342344284
				0.2545832693576813
				0.30053216218948364
				0.0989951342344284
				0.12406818568706512
				0.0989951342344284
				0.0989951342344284
				0.0989951342344284
				0.20064420998096466
				0.13622675836086273
				0.0989951342344284
				0.2595461308956146
				0.25716227293014526
				0.0989951342344284
				0.1952069252729416
				0.18625551462173462
				0.0989951342344284
				0.0989951342344284
				0.0989951342344284
				0.27064695954322815
				0.0989951342344284
				0.15412771701812744
				0.0989951342344284
				0.0989951342344284
				0.0989951342344284
				0.0989951342344284
				0.1055712103843689
				0.0989951342344284
				0.0989951342344284
				0.0989951342344284
				0.0989951342344284
				0.0989951342344284
				0.0989951342344284
				0.0989951342344284
				0.14668388664722443
				0.17104005813598633
				0.21868973970413208
				0.0989951342344284
				0.0989951342344284
				0.0989951342344284
				0.0989951342344284
				0.0989951342344284
				0.14355532824993134
				0.0989951342344284
				0.150127574801445
				0.20230837166309357
				0.0989951342344284
				0.18948553502559662
				0.16846546530723572
				0.0989951342344284
				0.12058943510055542
				0.1973118931055069
				0.21447116136550903
				0.267020583152771
				0.0989951342344284
				0.23941820859909058
				0.24276159703731537
				0.18495333194732666
				0.0989951342344284
				0.15587279200553894
				0.26220864057540894
				0.1559239625930786
				0.12955813109874725
				0.24630750715732574
				0.17141729593276978
				0.0989951342344284
				0.0989951342344284
				0.0989951342344284
				0.24516035616397858
				0.16628381609916687
				0.0989951342344284
				0.0989951342344284
				0.16221261024475098
				0.0989951342344284
				0.0989951342344284
				0.16795609891414642
				0.0989951342344284
				0.0989951342344284
				0.3573119044303894
				0.2799534499645233
				0.0989951342344284
				0.2526658773422241
				0.18662287294864655
				0.2925684452056885
				0.0989951342344284
				0.2079479992389679
				0.0989951342344284
				0.0989951342344284
				0.0989951342344284
				0.0989951342344284
				0.0989951342344284
				0.0989951342344284
				0.0989951342344284
				0.0989951342344284
				0.29260146617889404
				0.2565217614173889
				0.0989951342344284
				0.23325210809707642
				0.0989951342344284
				0.0989951342344284
				0.0989951342344284
				0.0989951342344284
				0.0989951342344284
				0.17945818603038788
				0.0989951342344284
				0.0989951342344284
				0.127547487616539
				0.20347437262535095
				0.0989951342344284
				0.3642958402633667
				0.0989951342344284
				0.0989951342344284
				0.0989951342344284
				0.0989951342344284
				0.0989951342344284
				0.0989951342344284
				0.0989951342344284
				0.0989951342344284
				0.2363535463809967
				0.0989951342344284
				0.0989951342344284
				0.0989951342344284
				0.0989951342344284
				0.0989951342344284
				0.15933556854724884
				0.0989951342344284
				0.4351588785648346
				0.4832795560359955
				0.0989951342344284
				0.0989951342344284
				0.43340352177619934
				0.0989951342344284
				0.0989951342344284
				0.0989951342344284
				0.16268278658390045
				0.0989951342344284
				0.24207624793052673
				0.41488686203956604
				0.16594591736793518
				0.3175514042377472
				0.0989951342344284
				0.16746655106544495
				0.2527569830417633
				0.0989951342344284
				0.0989951342344284
				0.0989951342344284
				0.0989951342344284
				0.21200212836265564
				0.2766292989253998
				0.0989951342344284
				0.0989951342344284
				0.0989951342344284
				0.0989951342344284
				0.0989951342344284
				0.21138828992843628
				0.0989951342344284
				0.23138108849525452
				0.0989951342344284
				0.0989951342344284
				0.0989951342344284
				0.20291778445243835
				0.19005325436592102
				0.0989951342344284
				0.25478893518447876
				0.0989951342344284
				0.0989951342344284
				0.21039743721485138
				0.0989951342344284
				0.0989951342344284
				0.0989951342344284
				0.0989951342344284
				0.0989951342344284
				0.0989951342344284
				0.0989951342344284
				0.2588356137275696
				0.0989951342344284
				0.0989951342344284
				0.0989951342344284
				0.0989951342344284
				0.21845532953739166
				0.0989951342344284
				0.23857109248638153
				0.3064320385456085
				0.0989951342344284
				0.0989951342344284
				0.0989951342344284
				0.29584306478500366
				0.0989951342344284
				0.0989951342344284
				0.0989951342344284
				0.0989951342344284
				0.0989951342344284
				0.0989951342344284
				0.0989951342344284
				0.0989951342344284
				0.2469327598810196
				0.0989951342344284
				0.0989951342344284
				0.0989951342344284
				0.0989951342344284
				0.14631783962249756
				0.0989951342344284
				0.0989951342344284
				0.0989951342344284
				0.0989951342344284
				0.0989951342344284
				0.11886868625879288
				0.0989951342344284
				0.0989951342344284
				0.0989951342344284
				0.6196817755699158
				0.0989951342344284
				0.5005346536636353
				0.0989951342344284
				0.0989951342344284
				0.0989951342344284
				0.0989951342344284
				0.0989951342344284
				0.0989951342344284
				0.0989951342344284
				0.4541010558605194
				0.0989951342344284
				0.0989951342344284
				0.0989951342344284
				0.0989951342344284
				0.0989951342344284
				0.0989951342344284
				0.0989951342344284
				0.0989951342344284
				0.6022758483886719
				0.0989951342344284
				0.0989951342344284
				0.0989951342344284
				0.0989951342344284
				0.0989951342344284
				0.0989951342344284
				0.0989951342344284
				0.0989951342344284
				0.0989951342344284
				0.0989951342344284
				0.0989951342344284
				0.0989951342344284
				0.0989951342344284
				0.0989951342344284
				0.0989951342344284
				0.0989951342344284
				0.0989951342344284
				0.0989951342344284
				0.0989951342344284
				0.0989951342344284
				0.0989951342344284
				0.0989951342344284
				0.0989951342344284
				0.0989951342344284
				0.0989951342344284
				0.0989951342344284
				0.5078191757202148
				0.0989951342344284
				0.0989951342344284
				0.0989951342344284
				0.0989951342344284
				0.0989951342344284
				0.0989951342344284
				0.0989951342344284
				0.0989951342344284
				0.0989951342344284
				0.0989951342344284
				0.0989951342344284
				0.5621957182884216
				0.0989951342344284
				0.5085420608520508
				0.0989951342344284
				0.0989951342344284
				0.4292757511138916
				0.0989951342344284
				0.0989951342344284
				0.0989951342344284
				0.0989951342344284
				0.0989951342344284
				0.0989951342344284
				0.0989951342344284
				0.0989951342344284
				0.0989951342344284
				0.0989951342344284
				0.0989951342344284
				0.0989951342344284
				0.0989951342344284
				0.0989951342344284
				0.0989951342344284
				0.0989951342344284
				0.4489910304546356
				0.0989951342344284
				0.0989951342344284
				0.0989951342344284
				0.0989951342344284
				0.0989951342344284
				0.0989951342344284
				0.0989951342344284
				0.0989951342344284
				0.0989951342344284
				0.0989951342344284
				0.0989951342344284
				0.0989951342344284
				0.0989951342344284
				0.0989951342344284
				0.0989951342344284
				0.0989951342344284
				0.0989951342344284
				0.0989951342344284
				0.0989951342344284
				0.0989951342344284
				0.0989951342344284
				0.0989951342344284
				0.0989951342344284
				0.0989951342344284
				0.0989951342344284
				0.0989951342344284
				0.0989951342344284
				0.0989951342344284
				0.0989951342344284
				0.0989951342344284
				0.0989951342344284
				0.0989951342344284
				0.0989951342344284
				0.0989951342344284
				0.0989951342344284
				0.0989951342344284
				0.0989951342344284
				0.0989951342344284
				0.3274313807487488
				0.0989951342344284
				0.0989951342344284
				0.0989951342344284
				0.0989951342344284
				0.3737237751483917
				0.0989951342344284
				0.0989951342344284
				0.0989951342344284
				0.0989951342344284
				0.0989951342344284
				0.0989951342344284
				0.0989951342344284
				0.0989951342344284
				0.0989951342344284
				0.0989951342344284
				0.0989951342344284
				0.29069793224334717
				0.0989951342344284
				0.0989951342344284
				0.0989951342344284
				0.0989951342344284
				0.0989951342344284
				0.0989951342344284
				0.4072049856185913
				0.0989951342344284
				0.0989951342344284
				0.0989951342344284
				0.0989951342344284
				0.0989951342344284
				0.0989951342344284
				0.0989951342344284
				0.0989951342344284
				0.0989951342344284
				0.0989951342344284
				0.0989951342344284
				0.0989951342344284
				0.0989951342344284
				0.0989951342344284
				0.0989951342344284
				0.23726361989974976
				0.0989951342344284
				0.4666788876056671
				0.0989951342344284
				0.0989951342344284
				0.0989951342344284
				0.0989951342344284
				0.0989951342344284
				0.0989951342344284
				0.0989951342344284
				0.37992703914642334
				0.0989951342344284
				0.0989951342344284
				0.0989951342344284
				0.0989951342344284
				0.0989951342344284
				0.0989951342344284
				0.0989951342344284
				0.3349629044532776
				0.40098556876182556
				0.0989951342344284
				0.0989951342344284
				0.0989951342344284
				0.0989951342344284
				0.0989951342344284
				0.0989951342344284
				0.0989951342344284
				0.0989951342344284
				0.0989951342344284
				0.49789920449256897
				0.2533332407474518
				0.3952552080154419
				0.0989951342344284
				0.38434723019599915
				0.0989951342344284
				0.0989951342344284
				0.0989951342344284
				0.34512045979499817
				0.4662351608276367
				0.0989951342344284
				0.4122655689716339
				0.0989951342344284
				0.0989951342344284
				0.0989951342344284
				0.0989951342344284
				0.0989951342344284
				0.0989951342344284
				0.0989951342344284
				0.0989951342344284
				0.0989951342344284
				0.0989951342344284
				0.0989951342344284
				0.33842408657073975
				0.0989951342344284
				0.0989951342344284
				0.3254537880420685
				0.0989951342344284
				0.0989951342344284
				0.0989951342344284
				0.0989951342344284
				0.0989951342344284
				0.0989951342344284
				0.0989951342344284
				0.0989951342344284
				0.0989951342344284
				0.0989951342344284
				0.0989951342344284
				0.0989951342344284
				0.3589176833629608
				0.0989951342344284
				0.0989951342344284
				0.0989951342344284
				0.0989951342344284
				0.0989951342344284
				0.0989951342344284
				0.0989951342344284
				0.0989951342344284
				0.0989951342344284
				0.0989951342344284
				0.0989951342344284
				0.2610071897506714
				0.0989951342344284
				0.32970041036605835
				0.45783698558807373
				0.0989951342344284
				0.0989951342344284
				0.0989951342344284
				0.0989951342344284
				0.0989951342344284
				0.0989951342344284
				0.0989951342344284
				0.0989951342344284
				0.0989951342344284
				0.0989951342344284
				0.299705445766449
				0.0989951342344284
				0.0989951342344284
				0.0989951342344284
				0.0989951342344284
				0.0989951342344284
				0.0989951342344284
				0.0989951342344284
				0.0989951342344284
				0.3165152370929718
				0.0989951342344284
				0.24050608277320862
				0.0989951342344284
				0.0989951342344284
				0.0989951342344284
				0.0989951342344284
				0.0989951342344284
				0.0989951342344284
				0.0989951342344284
				0.0989951342344284
				0.0989951342344284
				0.0989951342344284
				0.0989951342344284
				0.0989951342344284
				0.0989951342344284
				0.0989951342344284
				0.0989951342344284
				0.0989951342344284
				0.0989951342344284
				0.531058132648468
				0.0989951342344284
				0.0989951342344284
				0.3078242540359497
				0.0989951342344284
				0.0989951342344284
				0.0989951342344284
				0.0989951342344284
				0.0989951342344284
				0.0989951342344284
				0.0989951342344284
				0.0989951342344284
				0.0989951342344284
				0.0989951342344284
				0.0989951342344284
				0.3596321940422058
				0.2229459434747696
				0.0989951342344284
				0.0989951342344284
				0.0989951342344284
				0.32259422540664673
				0.0989951342344284
				0.0989951342344284
				0.0989951342344284
				0.0989951342344284
				0.0989951342344284
				0.0989951342344284
				0.0989951342344284
				0.0989951342344284
				0.0989951342344284
				0.0989951342344284
				0.0989951342344284
				0.0989951342344284
				0.1557416021823883
				0.20338326692581177
				0.50713711977005
				0.0989951342344284
				0.0989951342344284
				0.0989951342344284
				0.0989951342344284
				0.0989951342344284
				0.0989951342344284
				0.0989951342344284
				0.0989951342344284
				0.0989951342344284
				0.0989951342344284
				0.0989951342344284
				0.0989951342344284
				0.0989951342344284
				0.0989951342344284
				0.2993420660495758
				0.0989951342344284
				0.0989951342344284
				0.0989951342344284
				0.0989951342344284
				0.0989951342344284
				0.0989951342344284
				0.0989951342344284
				0.0989951342344284
				0.0989951342344284
				0.14209185540676117
				0.0989951342344284
				0.0989951342344284
				0.0989951342344284
				0.0989951342344284
				0.4261767268180847
				0.0989951342344284
				0.0989951342344284
				0.0989951342344284
				0.0989951342344284
				0.12951479852199554
				0.0989951342344284
				0.0989951342344284
				0.4138449430465698
				0.0989951342344284
				0.3289492726325989
				0.0989951342344284
				0.0989951342344284
				0.0989951342344284
				0.26432809233665466
				0.0989951342344284
				0.0989951342344284
				0.0989951342344284
				0.5934633016586304
				0.0989951342344284
				0.0989951342344284
				0.0989951342344284
				0.1257646232843399
				0.0989951342344284
				0.0989951342344284
				0.11920544505119324
				0.0989951342344284
				0.0989951342344284
				0.0989951342344284
				0.10014049708843231
				0.0989951342344284
				0.0989951342344284
				0.0989951342344284
				0.0989951342344284
				0.0989951342344284
				0.0989951342344284
				0.0989951342344284
				0.0989951342344284
				0.0989951342344284
				0.0989951342344284
				0.0989951342344284
				0.0989951342344284
				0.0989951342344284
				0.0989951342344284
				0.0989951342344284
				0.0989951342344284
				0.0989951342344284
				0.0989951342344284
				0.0989951342344284
				0.0989951342344284
				0.0989951342344284
				0.0989951342344284
				0.0989951342344284
				0.0989951342344284
				0.0989951342344284
				0.0989951342344284
				0.0989951342344284
				0.0989951342344284
				0.0989951342344284
				0.0989951342344284
				0.0989951342344284
				0.0989951342344284
				0.3526807427406311
				0.0989951342344284
				0.35254213213920593
				0.0989951342344284
				0.0989951342344284
				0.0989951342344284
				0.0989951342344284
				0.0989951342344284
				0.0989951342344284
				0.0989951342344284
				0.5132966041564941
				0.0989951342344284
				0.0989951342344284
				0.4240795969963074
				0.0989951342344284
				0.0989951342344284
				0.42361021041870117
				0.0989951342344284
				0.5031007528305054
				0.0989951342344284
				0.0989951342344284
				0.0989951342344284
				0.0989951342344284
				0.0989951342344284
				0.18978409469127655
				0.35238638520240784
				0.0989951342344284
				0.0989951342344284
				0.0989951342344284
				0.0989951342344284
				0.0989951342344284
				0.0989951342344284
				0.0989951342344284
				0.0989951342344284
				0.0989951342344284
				0.0989951342344284
				0.0989951342344284
				0.0989951342344284
				0.0989951342344284
				0.0989951342344284
				0.0989951342344284
				0.0989951342344284
				0.0989951342344284
				0.0989951342344284
				0.0989951342344284
				0.0989951342344284
				0.0989951342344284
				0.0989951342344284
				0.0989951342344284
				0.0989951342344284
				0.0989951342344284
				0.0989951342344284
				0.0989951342344284
				0.0989951342344284
				0.0989951342344284
				0.0989951342344284
				0.0989951342344284
				0.0989951342344284
				0.0989951342344284
				0.0989951342344284
				0.0989951342344284
				0.0989951342344284
				0.0989951342344284
				0.0989951342344284
				0.0989951342344284
				0.0989951342344284
				0.0989951342344284
				0.0989951342344284
				0.0989951342344284
				0.0989951342344284
				0.0989951342344284
				0.0989951342344284
				0.0989951342344284
				0.0989951342344284
				0.0989951342344284
				0.0989951342344284
				0.0989951342344284
				0.0989951342344284
				0.0989951342344284
				0.0989951342344284
				0.0989951342344284
				0.0989951342344284
				0.0989951342344284
				0.0989951342344284
				0.0989951342344284
				0.0989951342344284
				0.0989951342344284
				0.0989951342344284
				0.0989951342344284
				0.0989951342344284
				0.211612731218338
				0.3410037159919739
				0.0989951342344284
				0.0989951342344284
				0.3546648919582367
				0.0989951342344284
				0.0989951342344284
				0.0989951342344284
				0.0989951342344284
				0.0989951342344284
				0.0989951342344284
				0.0989951342344284
				0.0989951342344284
				0.0989951342344284
				0.0989951342344284
				0.26887109875679016
				0.2737688422203064
				0.3029083013534546
				0.0989951342344284
				0.0989951342344284
				0.0989951342344284
				0.0989951342344284
				0.0989951342344284
				0.0989951342344284
				0.0989951342344284
				0.0989951342344284
				0.0989951342344284
				0.0989951342344284
				0.0989951342344284
				0.0989951342344284
				0.2697599232196808
				0.0989951342344284
				0.0989951342344284
				0.2090590000152588
				0.0989951342344284
				0.0989951342344284
				0.0989951342344284
				0.0989951342344284
				0.0989951342344284
				0.0989951342344284
				0.0989951342344284
				0.0989951342344284
				0.0989951342344284
				0.0989951342344284
				0.0989951342344284
				0.0989951342344284
				0.0989951342344284
				0.0989951342344284
				0.0989951342344284
				0.0989951342344284
				0.0989951342344284
				0.0989951342344284
				0.0989951342344284
				0.0989951342344284
				0.0989951342344284
				0.0989951342344284
				0.0989951342344284
				0.0989951342344284
				0.0989951342344284
				0.0989951342344284
				0.0989951342344284
				0.0989951342344284
				0.0989951342344284
				0.0989951342344284
				0.3044587969779968
				0.0989951342344284
				0.0989951342344284
				0.0989951342344284
				0.0989951342344284
				0.0989951342344284
				0.0989951342344284
				0.3301791548728943
				0.0989951342344284
				0.27070415019989014
				0.0989951342344284
				0.0989951342344284
				0.0989951342344284
				0.0989951342344284
				0.0989951342344284
				0.0989951342344284
				0.0989951342344284
				0.0989951342344284
				0.0989951342344284
				0.0989951342344284
				0.0989951342344284
				0.0989951342344284
				0.0989951342344284
				0.0989951342344284
				0.0989951342344284
				0.0989951342344284
				0.0989951342344284
				0.0989951342344284
				0.0989951342344284
				0.0989951342344284
				0.0989951342344284
				0.0989951342344284
				0.0989951342344284
				0.0989951342344284
				0.0989951342344284
				0.0989951342344284
				0.0989951342344284
				0.0989951342344284
				0.0989951342344284
				0.0989951342344284
				0.0989951342344284
				0.0989951342344284
				0.0989951342344284
				0.0989951342344284
				0.3474840521812439
				0.0989951342344284
				0.4055843651294708
				0.0989951342344284
				0.0989951342344284
				0.0989951342344284
				0.0989951342344284
				0.0989951342344284
				0.0989951342344284
				0.0989951342344284
				0.0989951342344284
				0.0989951342344284
				0.0989951342344284
				0.0989951342344284
				0.0989951342344284
				0.0989951342344284
				0.0989951342344284
				0.0989951342344284
				0.0989951342344284
				0.0989951342344284
				0.26863643527030945
				0.39547398686408997
				0.0989951342344284
				0.0989951342344284
				0.0989951342344284
				0.0989951342344284
				0.0989951342344284
				0.0989951342344284
				0.0989951342344284
				0.0989951342344284
				0.0989951342344284
				0.0989951342344284
				0.0989951342344284
				0.0989951342344284
				0.0989951342344284
				0.0989951342344284
				0.0989951342344284
				0.0989951342344284
				0.0989951342344284
				0.0989951342344284
				0.15722830593585968
				0.0989951342344284
				0.0989951342344284
				0.0989951342344284
				0.0989951342344284
				0.0989951342344284
				0.0989951342344284
				0.0989951342344284
				0.0989951342344284
				0.0989951342344284
				0.0989951342344284
				0.0989951342344284
				0.0989951342344284
				0.0989951342344284
				0.25371071696281433
				0.0989951342344284
				0.0989951342344284
				0.0989951342344284
				0.0989951342344284
				0.0989951342344284
				0.0989951342344284
				0.0989951342344284
				0.0989951342344284
				0.0989951342344284
				0.0989951342344284
				0.2799513041973114
				0.0989951342344284
				0.0989951342344284
				0.0989951342344284
				0.0989951342344284
				0.1711125671863556
				0.18763083219528198
				0.22083094716072083
				0.0989951342344284
				0.0989951342344284
				0.0989951342344284
				0.0989951342344284
				0.0989951342344284
				0.0989951342344284
				0.2308533638715744
				0.0989951342344284
				0.0989951342344284
				0.0989951342344284
				0.0989951342344284
				0.0989951342344284
				0.0989951342344284
				0.21560978889465332
				0.0989951342344284
				0.0989951342344284
				0.0989951342344284
				0.0989951342344284
				0.0989951342344284
				0.0989951342344284
				0.0989951342344284
				0.2286689728498459
				0.250230610370636
				0.20404541492462158
				0.0989951342344284
				0.0989951342344284
				0.0989951342344284
				0.26014935970306396
				0.0989951342344284
				0.0989951342344284
				0.0989951342344284
				0.0989951342344284
				0.17260050773620605
				0.0989951342344284
				0.0989951342344284
				0.0989951342344284
				0.13951176404953003
				0.0989951342344284
				0.0989951342344284
				0.15400157868862152
				0.0989951342344284
				0.0989951342344284
				0.0989951342344284
				0.0989951342344284
				0.11426480859518051
				0.0989951342344284
				0.0989951342344284
				0.0989951342344284
				0.0989951342344284
				0.0989951342344284
				0.0989951342344284
				0.0989951342344284
				0.0989951342344284
				0.0989951342344284
				0.0989951342344284
				0.0989951342344284
				0.0989951342344284
				0.0989951342344284
				0.0989951342344284
				0.0989951342344284
				0.0989951342344284
				0.0989951342344284
				0.0989951342344284
				0.0989951342344284
				0.0989951342344284
				0.0989951342344284
				0.0989951342344284
				0.0989951342344284
				0.0989951342344284
				0.0989951342344284
				0.0989951342344284
				0.0989951342344284
				0.0989951342344284
				0.0989951342344284
				0.0989951342344284
				0.0989951342344284
				0.0989951342344284
				0.0989951342344284
				0.0989951342344284
				0.0989951342344284
				0.0989951342344284
				0.0989951342344284
				0.0989951342344284
				0.0989951342344284
				0.0989951342344284
				0.0989951342344284
				0.0989951342344284
				0.0989951342344284
				0.0989951342344284
				0.0989951342344284
				0.0989951342344284
				0.0989951342344284
				0.28242865204811096
				0.0989951342344284
				0.0989951342344284
				0.0989951342344284
				0.0989951342344284
				0.0989951342344284
				0.0989951342344284
				0.0989951342344284
				0.0989951342344284
				0.0989951342344284
				0.0989951342344284
				0.0989951342344284
				0.0989951342344284
				0.0989951342344284
				0.0989951342344284
				0.0989951342344284
				0.0989951342344284
				0.0989951342344284
				0.0989951342344284
				0.0989951342344284
				0.0989951342344284
				0.0989951342344284
				0.0989951342344284
				0.0989951342344284
				0.0989951342344284
				0.0989951342344284
				0.2048543095588684
				0.0989951342344284
				0.0989951342344284
				0.0989951342344284
				0.0989951342344284
				0.0989951342344284
				0.0989951342344284
				0.0989951342344284
				0.0989951342344284
				0.0989951342344284
				0.0989951342344284
				0.0989951342344284
				0.0989951342344284
				0.33544284105300903
				0.0989951342344284
				0.0989951342344284
				0.0989951342344284
				0.0989951342344284
				0.0989951342344284
				0.24085281789302826
				0.0989951342344284
				0.0989951342344284
				0.0989951342344284
				0.44185882806777954
				0.0989951342344284
				0.0989951342344284
				0.0989951342344284
				0.0989951342344284
				0.0989951342344284
				0.0989951342344284
				0.0989951342344284
				0.0989951342344284
				0.0989951342344284
				0.0989951342344284
				0.0989951342344284
				0.0989951342344284
				0.0989951342344284
				0.0989951342344284
				0.0989951342344284
				0.0989951342344284
				0.0989951342344284
				0.0989951342344284
				0.0989951342344284
				0.0989951342344284
				0.0989951342344284
				0.0989951342344284
				0.0989951342344284
				0.0989951342344284
				0.0989951342344284
				0.0989951342344284
				0.0989951342344284
				0.0989951342344284
				0.0989951342344284
				0.0989951342344284
				0.0989951342344284
				0.0989951342344284
				0.0989951342344284
				0.0989951342344284
				0.0989951342344284
				0.0989951342344284
				0.0989951342344284
				0.22485807538032532
				0.0989951342344284
				0.0989951342344284
				0.0989951342344284
				0.21459823846817017
				0.0989951342344284
				0.0989951342344284
				0.18393726646900177
				0.0989951342344284
				0.0989951342344284
				0.0989951342344284
				0.0989951342344284
				0.2388281226158142
				0.0989951342344284
				0.0989951342344284
				0.0989951342344284
				0.0989951342344284
				0.0989951342344284
				0.0989951342344284
				0.0989951342344284
				0.2325245589017868
				0.0989951342344284
				0.0989951342344284
				0.0989951342344284
				0.0989951342344284
				0.0989951342344284
				0.0989951342344284
				0.0989951342344284
				0.0989951342344284
				0.0989951342344284
				0.0989951342344284
				0.0989951342344284
				0.0989951342344284
				0.0989951342344284
				0.0989951342344284
				0.0989951342344284
				0.0989951342344284
				0.0989951342344284
				0.0989951342344284
				0.0989951342344284
				0.0989951342344284
				0.0989951342344284
				0.0989951342344284
				0.18405529856681824
				0.0989951342344284
				0.0989951342344284
				0.0989951342344284
				0.0989951342344284
				0.10582631081342697
				0.0989951342344284
				0.0989951342344284
				0.0989951342344284
				0.0989951342344284
				0.0989951342344284
				0.0989951342344284
				0.0989951342344284
				0.0989951342344284
				0.0989951342344284
				0.0989951342344284
				0.0989951342344284
				0.0989951342344284
				0.0989951342344284
				0.0989951342344284
				0.0989951342344284
				0.0989951342344284
				0.0989951342344284
				0.0989951342344284
				0.0989951342344284
				0.0989951342344284
				0.0989951342344284
				0.0989951342344284
				0.0989951342344284
				0.0989951342344284
				0.0989951342344284
				0.0989951342344284
				0.0989951342344284
				0.0989951342344284
				0.0989951342344284
				0.0989951342344284
				0.0989951342344284
				0.0989951342344284
				0.14116625487804413
				0.0989951342344284
				0.0989951342344284
				0.0989951342344284
				0.0989951342344284
				0.0989951342344284
				0.0989951342344284
				0.0989951342344284
				0.0989951342344284
				0.0989951342344284
				0.0989951342344284
				0.14372311532497406
				0.0989951342344284
				0.0989951342344284
				0.0989951342344284
				0.0989951342344284
				0.0989951342344284
				0.0989951342344284
				0.0989951342344284
				0.0989951342344284
				0.0989951342344284
				0.0989951342344284
				0.0989951342344284
				0.0989951342344284
				0.0989951342344284
				0.0989951342344284
				0.0989951342344284
				0.0989951342344284
				0.0989951342344284
				0.0989951342344284
				0.0989951342344284
				0.0989951342344284
				0.0989951342344284
				0.0989951342344284
				0.0989951342344284
				0.0989951342344284
				0.0989951342344284
				0.0989951342344284
				0.0989951342344284
				0.0989951342344284
				0.0989951342344284
				0.0989951342344284
				0.0989951342344284
				0.0989951342344284
				0.0989951342344284
				0.0989951342344284
				0.0989951342344284
				0.0989951342344284
				0.0989951342344284
				0.0989951342344284
				0.0989951342344284
				0.0989951342344284
				0.0989951342344284
				0.0989951342344284
				0.0989951342344284
				0.0989951342344284
				0.0989951342344284
				0.0989951342344284
				0.0989951342344284
				0.0989951342344284
				0.0989951342344284
				0.0989951342344284
				0.0989951342344284
				0.0989951342344284
				0.0989951342344284
				0.0989951342344284
				0.0989951342344284
				0.0989951342344284
				0.0989951342344284
				0.0989951342344284
				0.0989951342344284
				0.0989951342344284
				0.0989951342344284
				0.0989951342344284
				0.0989951342344284
				0.0989951342344284
				0.0989951342344284
				0.0989951342344284
				0.0989951342344284
				0.0989951342344284
				0.0989951342344284
				0.0989951342344284
				0.0989951342344284
				0.0989951342344284
				0.0989951342344284
				0.0989951342344284
				0.0989951342344284
				0.0989951342344284
				0.0989951342344284
				0.0989951342344284
				0.0989951342344284
				0.0989951342344284
				0.0989951342344284
				0.0989951342344284
				0.0989951342344284
				0.0989951342344284
				0.0989951342344284
				0.0989951342344284
				0.0989951342344284
				0.0989951342344284
				0.0989951342344284
				0.0989951342344284
				0.0989951342344284
				0.0989951342344284
				0.0989951342344284
				0.0989951342344284
				0.0989951342344284
				0.0989951342344284
				0.0989951342344284
				0.0989951342344284
				0.0989951342344284
				0.0989951342344284
				0.0989951342344284
				0.0989951342344284
				0.0989951342344284
				0.0989951342344284
				0.0989951342344284
				0.0989951342344284
				0.0989951342344284
				0.0989951342344284
				0.0989951342344284
