# Supplementary material for: Enhanced flux potential analysis links changes in enzyme expression to metabolic flux
Source: Mol Syst Biol. 2025 Feb 17;21(4):413–45. doi: 10.1038/s44320-025-00090-9 (PMC11965317; doi:10.1038/s44320-025-00090-9)
Supplement: Supplementary file 15 — Source data Fig. 6 [file 44320_2025_90_MOESM15_ESM.zip › Figure 6/6B/MAR05398-Compass-.csv]

Heart-muscle	Eye-muller	BonMar-eryth	Muscle-fast	Muscle-slow	Other
0.2574784755706787	0.2793545424938202	0.1919102966785431	0.18629907071590424	0.17239946126937866	0.24394656717777252
0.23683224618434906	0.23181742429733276	0.25283944606781006	0.23235410451889038	0.1854904443025589	0.19010378420352936
0.2610684335231781	0.22122400999069214	0.23103465139865875	0.17163057625293732	0.1797979772090912	0.19204086065292358
0.2594529390335083	0.2098350077867508	0.23193073272705078	0.19987985491752625	0.20517610013484955	0.22123287618160248
0.3117683529853821	0.25068265199661255	0.26013749837875366	0.18960654735565186	0.24844785034656525	0.183027982711792
0.24009203910827637	0.18922574818134308	0.2336905151605606	0.21841014921665192	0.19343595206737518	0.2117583155632019
0.32927319407463074	0.2370394617319107	0.2176905870437622	0.1981211006641388	0.20214177668094635	0.23893357813358307
0.26421764492988586	0.18636023998260498	0.23776784539222717	0.19093969464302063	0.22991669178009033	0.2117762267589569
0.2285504788160324	0.22668981552124023	0.26380157470703125	0.17600944638252258	0.17732073366641998	0.19209371507167816
0.27044013142585754	0.21627263724803925	0.2449323534965515	0.22700351476669312	0.24430318176746368	0.26178625226020813
0.3064347207546234	0.22595229744911194	0.28139519691467285	0.17431405186653137	0.18887203931808472	0.22100776433944702
0.2710150480270386	0.2690958082675934	0.22446002066135406	0.16785985231399536	0.17651884257793427	0.1919444054365158
0.25760379433631897	0.19345827400684357	0.20122100412845612	0.19700390100479126	0.18774066865444183	0.2136729210615158
0.2886086702346802	0.22254295647144318	0.20203211903572083	0.17474661767482758	0.1874142289161682	0.22451388835906982
0.23392809927463531	0.22640112042427063	0.22274674475193024	0.20256797969341278	0.18002751469612122	0.2184647023677826
0.24779877066612244	0.2719765603542328	0.1907367706298828	0.18362261354923248	0.18651431798934937	0.22707325220108032
0.2509307861328125	0.24297504127025604	0.18397283554077148	0.21048468351364136	0.20552432537078857	0.20892781019210815
0.2655915319919586	0.21673306822776794	0.1740863174200058	0.209980770945549	0.2535955011844635	0.18816322088241577
0.3123815953731537	0.22626705467700958	0.18567779660224915	0.2290351241827011	0.27581796050071716	0.25910013914108276
0.2502276301383972	0.2350587099790573	0.27942201495170593	0.21250341832637787	0.18421147763729095	0.22690552473068237
0.238289937376976	0.20787440240383148	0.17505696415901184	0.24605059623718262	0.19979913532733917	0.24080048501491547
0.21537035703659058	0.17029650509357452	0.16911093890666962	0.2007189691066742	0.21848735213279724	0.27146634459495544
0.26442161202430725	0.19307991862297058	0.16746282577514648	0.20446071028709412	0.18168967962265015	0.23170146346092224
0.3225027918815613	0.2021254450082779	0.19193275272846222	0.21145914494991302	0.18419772386550903	0.18715786933898926
0.2653336226940155	0.20807167887687683	0.22983892261981964	0.21321652829647064	0.19096560776233673	0.18340325355529785
0.25234663486480713	0.2041129469871521	0.2699577212333679	0.22312426567077637	0.2213728278875351	0.22299551963806152
0.2501369118690491	0.2683131694793701	0.2686801552772522	0.19712038338184357	0.1790909767150879	0.2583921253681183
0.26351943612098694	0.2311425656080246	0.24448491632938385	0.20940209925174713	0.19845172762870789	0.2291925996541977
0.2506595253944397	0.21617846190929413	0.2574523985385895	0.2300555258989334	0.18410132825374603	0.23410509526729584
0.21852010488510132	0.238860622048378	0.2257387787103653	0.22677715122699738	0.24488788843154907	0.272390753030777
0.22573938965797424	0.2216646373271942	0.18177670240402222	0.2387520670890808	0.22537843883037567	0.19294403493404388
0.25142520666122437	0.23806080222129822	0.2203032672405243	0.22835637629032135	0.25135189294815063	0.19461208581924438
0.24167093634605408	0.2234295755624771	0.22266322374343872	0.19569221138954163	0.24562804400920868	0.21100175380706787
0.2951533794403076	0.22565637528896332	0.2133346050977707	0.262249231338501	0.2106713503599167	0.21459248661994934
0.3111465573310852	0.2194872796535492	0.16926875710487366	0.22327573597431183	0.22049301862716675	0.2245454490184784
0.2584841549396515	0.19562382996082306	0.2788795828819275	0.20297205448150635	0.23280933499336243	0.18723003566265106
0.25428757071495056	0.21662703156471252	0.22108636796474457	0.21562577784061432	0.20749235153198242	0.18962499499320984
0.24750956892967224	0.23228396475315094	0.2567117214202881	0.21486546099185944	0.19951625168323517	0.27930742502212524
0.2593446969985962	0.24998384714126587	0.23094946146011353	0.22181540727615356	0.24267075955867767	0.1952729970216751
0.2695975601673126	0.22542114555835724	0.20777662098407745	0.1943434476852417	0.20665009319782257	0.18719112873077393
0.23893854022026062	0.22572992742061615	0.27041634917259216	0.2041739672422409	0.22364187240600586	0.21943995356559753
0.25818631052970886	0.2771744728088379	0.19324052333831787	0.23440034687519073	0.23735128343105316	0.23874861001968384
0.23930680751800537	0.26370835304260254	0.19004887342453003	0.20192180573940277	0.2293243110179901	0.2205652892589569
0.19080910086631775	0.23589442670345306	0.24505673348903656	0.19751717150211334	0.20906035602092743	0.22874876856803894
0.20014162361621857	0.2097311019897461	0.23394997417926788	0.20380373299121857	0.23331762850284576	0.18964356184005737
0.24926316738128662	0.18655553460121155	0.20013722777366638	0.24961303174495697	0.1805775761604309	0.22520144283771515
0.28544357419013977	0.23696333169937134	0.23347707092761993	0.2110862135887146	0.20020394027233124	0.21986335515975952
0.2992047965526581	0.2232428789138794	0.19079244136810303	0.21137890219688416	0.19586949050426483	0.17657096683979034
0.22999761998653412	0.2192327082157135	0.24600791931152344	0.21243338286876678	0.20126475393772125	0.22090131044387817
0.2552397847175598	0.21524669229984283	0.232911616563797	0.20191219449043274	0.2292448878288269	0.23180726170539856
0.2704935669898987	0.22050373256206512	0.2166339010000229	0.21669574081897736	0.2070426642894745	0.24402326345443726
0.2293703705072403	0.24634480476379395	0.18386635184288025	0.2741159200668335	0.2153443545103073	0.21262212097644806
0.24309146404266357	0.22966033220291138	0.24076244235038757	0.19519509375095367	0.20125289261341095	0.20322787761688232
0.253994345664978	0.2067919373512268	0.20624549686908722	0.22253134846687317	0.1904737651348114	0.20829123258590698
0.25030457973480225	0.2218271940946579	0.22783979773521423	0.21772724390029907	0.2369394600391388	0.26784923672676086
0.2549031376838684	0.19155707955360413	0.24274536967277527	0.2147003710269928	0.21036949753761292	0.25255081057548523
0.25721195340156555	0.2221616804599762	0.21548345685005188	0.21097871661186218	0.211014062166214	0.2586183547973633
0.2640729248523712	0.18054285645484924	0.23994897305965424	0.22998550534248352	0.20267584919929504	0.1986834555864334
0.23718495666980743	0.2553718686103821	0.19044700264930725	0.20718224346637726	0.207050621509552	0.22862979769706726
0.24576780200004578	0.20835749804973602	0.17519702017307281	0.19725492596626282	0.2024039328098297	0.24947115778923035
0.2995303273200989	0.2848295271396637	0.19346001744270325	0.2189635932445526	0.2192448228597641	0.20771200954914093
0.2910318970680237	0.20435236394405365	0.24054262042045593	0.2042473703622818	0.2014256864786148	0.18108129501342773
0.23832517862319946	0.22643695771694183	0.23072926700115204	0.19019700586795807	0.2006138265132904	0.2553007900714874
0.21811456978321075	0.24006135761737823	0.19167961180210114	0.23107531666755676	0.29734882712364197	0.2480175793170929
0.24371735751628876	0.2246684432029724	0.2254972606897354	0.20519155263900757	0.21676358580589294	0.2224588543176651
0.23332437872886658	0.2097555547952652	0.23822712898254395	0.2281184047460556	0.19690510630607605	0.19161953032016754
0.2213471382856369	0.21558712422847748	0.21833938360214233	0.24404865503311157	0.20055708289146423	0.22553274035453796
0.2804357409477234	0.21592874825000763	0.19138921797275543	0.1960286647081375	0.23644833266735077	0.19754773378372192
0.2872774600982666	0.23574689030647278	0.2085680514574051	0.1926538050174713	0.20632490515708923	0.2249283641576767
0.256550669670105	0.21956269443035126	0.2170470654964447	0.2593030035495758	0.2056276500225067	0.2376686930656433
0.24270206689834595	0.2196783870458603	0.22834545373916626	0.21483425796031952	0.19602005183696747	0.20188723504543304
0.21686790883541107	0.23831287026405334	0.20944714546203613	0.24401915073394775	0.18250790238380432	0.25072088837623596
0.27808859944343567	0.21660570800304413	0.25607189536094666	0.2326960265636444	0.2147572785615921	0.2186984270811081
0.24753952026367188	0.2383422553539276	0.20973965525627136	0.21733152866363525	0.2059495896100998	0.25956523418426514
0.2744424641132355	0.2162146270275116	0.21602654457092285	0.2226298600435257	0.203397735953331	0.25125083327293396
0.2000657021999359	0.21453098952770233	0.2221267819404602	0.2209906280040741	0.2122267633676529	0.2488151341676712
0.24685950577259064	0.20175254344940186	0.22857609391212463	0.2266823649406433	0.19759885966777802	0.26448580622673035
0.22127336263656616	0.226984903216362	0.22527490556240082	0.20263473689556122	0.2187131643295288	0.21066723763942719
0.26904281973838806	0.22542355954647064	0.23446913063526154	0.2298566997051239	0.1788240224123001	0.2410571128129959
0.2907625436782837	0.2276313304901123	0.21839550137519836	0.20414836704730988	0.18465255200862885	0.1746080070734024
0.2490452080965042	0.20119884610176086	0.23508061468601227	0.24979636073112488	0.2298363447189331	0.26588401198387146
0.2312067449092865	0.19059093296527863	0.20550070703029633	0.2482338845729828	0.17568184435367584	0.20904886722564697
0.2373872846364975	0.22223183512687683	0.21787968277931213	0.22030586004257202	0.20232005417346954	0.19855822622776031
0.24358655512332916	0.20397238433361053	0.20482149720191956	0.2020953893661499	0.1935369074344635	0.2172543704509735
0.2903718948364258	0.2398635447025299	0.237036794424057	0.2408805638551712	0.19267992675304413	0.18723246455192566
0.2235063761472702	0.1943199336528778	0.19335705041885376	0.22021779417991638	0.19382797181606293	0.26990753412246704
0.23305407166481018	0.19437673687934875	0.22838416695594788	0.23287664353847504	0.20254725217819214	0.23063160479068756
0.24838347733020782	0.20704537630081177	0.21129973232746124	0.2078365683555603	0.21499449014663696	0.2739090621471405
0.2511443495750427	0.22475403547286987	0.22863741219043732	0.19635649025440216	0.22970904409885406	0.2284649759531021
0.25970908999443054	0.20619124174118042	0.20566122233867645	0.21619683504104614	0.21326687932014465	0.27582666277885437
0.2814176082611084	0.2320147454738617	0.25616487860679626	0.19647438824176788	0.19960790872573853	0.21596473455429077
0.24141915142536163	0.22124584019184113	0.21979793906211853	0.22107981145381927	0.22040094435214996	0.22000356018543243
0.2524630129337311	0.19861258566379547	0.20248839259147644	0.2092633843421936	0.22865143418312073	0.21544180810451508
0.2185950130224228	0.21789562702178955	0.22853431105613708	0.209218829870224	0.20195843279361725	0.22533026337623596
0.25762343406677246	0.20158600807189941	0.1895800083875656	0.22280803322792053	0.21449095010757446	0.25761082768440247
0.24853137135505676	0.21883021295070648	0.2676434814929962	0.21189168095588684	0.1959226131439209	0.17364951968193054
0.2491898238658905	0.2229793220758438	0.2619323432445526	0.21869319677352905	0.20137858390808105	0.19377493858337402
0.21486112475395203	0.2530405521392822	0.21306456625461578	0.23361536860466003	0.20125214755535126	0.23474040627479553
0.17121875286102295	0.24178092181682587	0.19934113323688507	0.2403954565525055	0.2893080711364746	0.20292067527770996
0.21482093632221222	0.2020087093114853	0.2041303813457489	0.2173248529434204	0.19198133051395416	0.22504179179668427
					0.2234226018190384
					0.2638910114765167
					0.24190840125083923
					0.19814161956310272
					0.24358409643173218
					0.19803205132484436
					0.23435205221176147
					0.20617049932479858
					0.20076672732830048
					0.22942566871643066
					0.21444553136825562
					0.21094097197055817
					0.19718657433986664
					0.21402323246002197
					0.223659485578537
					0.1773051768541336
					0.2290063202381134
					0.22633565962314606
					0.21957920491695404
					0.23900958895683289
					0.22085189819335938
					0.22673103213310242
					0.22565773129463196
					0.22864295542240143
					0.22124256193637848
					0.20939645171165466
					0.2213984876871109
					0.2490643560886383
					0.22791649401187897
					0.2279437631368637
					0.16746282577514648
					0.2479860633611679
					0.21001476049423218
					0.2210056036710739
					0.231284499168396
					0.2689104378223419
					0.23075976967811584
					0.23084448277950287
					0.17493458092212677
					0.17163433134555817
					0.23289425671100616
					0.22776827216148376
					0.22502510249614716
					0.2264326512813568
					0.2208564430475235
					0.23835645616054535
					0.20335794985294342
					0.21723966300487518
					0.2269725352525711
					0.20196570456027985
					0.24031834304332733
					0.17694459855556488
					0.18788781762123108
					0.2105802297592163
					0.19037675857543945
					0.26078560948371887
					0.19277732074260712
					0.18755342066287994
					0.21091488003730774
					0.21656443178653717
					0.24855142831802368
					0.2087322324514389
					0.20350249111652374
					0.22956815361976624
					0.21920454502105713
					0.2307228446006775
					0.18136107921600342
					0.226276233792305
					0.24875430762767792
					0.2228754609823227
					0.20285265147686005
					0.20409753918647766
					0.17939117550849915
					0.2244822382926941
					0.22141626477241516
					0.21756388247013092
					0.2252696305513382
					0.2554342746734619
					0.20388607680797577
					0.1722709834575653
					0.21655787527561188
					0.17503221333026886
					0.22805558145046234
					0.2132452428340912
					0.2002902328968048
					0.2236786186695099
					0.2307976633310318
					0.19597850739955902
					0.22162552177906036
					0.20930258929729462
					0.19259189069271088
					0.23534062504768372
					0.20124873518943787
					0.19889995455741882
					0.20794913172721863
					0.22853779792785645
					0.22989264130592346
					0.20242996513843536
					0.22245652973651886
					0.1716349720954895
					0.22894273698329926
					0.23294104635715485
					0.19127942621707916
					0.2379423975944519
					0.2603204548358917
					0.222884401679039
					0.20222078263759613
					0.23315712809562683
					0.21983055770397186
					0.21028997004032135
					0.2612791955471039
					0.23001529276371002
					0.2043793797492981
					0.20022696256637573
					0.18135465681552887
					0.24534964561462402
					0.2452595978975296
					0.21249783039093018
					0.22909899055957794
					0.21763373911380768
					0.1893676370382309
					0.22222359478473663
					0.22268477082252502
					0.2035307139158249
					0.23156259953975677
					0.20691438019275665
					0.21014589071273804
					0.25798723101615906
					0.21982406079769135
					0.22437171638011932
					0.21180066466331482
					0.22749730944633484
					0.1811555176973343
					0.22675922513008118
					0.22936740517616272
					0.23582547903060913
					0.2774893045425415
					0.22601677477359772
					0.22748532891273499
					0.21690893173217773
					0.26494747400283813
					0.2620930075645447
					0.21955950558185577
					0.21012121438980103
					0.2167646437883377
					0.1937883347272873
					0.21065525710582733
					0.20746731758117676
					0.19055095314979553
					0.21939823031425476
					0.24677304923534393
					0.2189243584871292
					0.1849794238805771
					0.2446168065071106
					0.22886459529399872
					0.2266058623790741
					0.20209378004074097
					0.23958469927310944
					0.2336958646774292
					0.19660145044326782
					0.17745478451251984
					0.19920428097248077
					0.22758421301841736
					0.1821042150259018
					0.18399643898010254
					0.21835900843143463
					0.19348426163196564
					0.2150091528892517
					0.19624465703964233
					0.25276362895965576
					0.20589889585971832
					0.2557988166809082
					0.22255541384220123
					0.18038460612297058
					0.2295481264591217
					0.2053186595439911
					0.1956518292427063
					0.17565269768238068
					0.17167924344539642
					0.2302928864955902
					0.22649280726909637
					0.1891467571258545
					0.20187367498874664
					0.20635852217674255
					0.24737371504306793
					0.21690338850021362
					0.20061151683330536
					0.21087196469306946
					0.20436179637908936
					0.2046174705028534
					0.2101956009864807
					0.19669541716575623
					0.22581596672534943
					0.2099824994802475
					0.23561732470989227
					0.19192330539226532
					0.20716983079910278
					0.16937531530857086
					0.1717919558286667
					0.1925489753484726
					0.22945627570152283
					0.25162002444267273
					0.2092767357826233
					0.17623960971832275
					0.19205738604068756
					0.20620596408843994
					0.17308786511421204
					0.22679133713245392
					0.2175755798816681
					0.21065165102481842
					0.21111856400966644
					0.2180965691804886
					0.2142416387796402
					0.18694032728672028
					0.1947697103023529
					0.20579922199249268
					0.21862396597862244
					0.19564801454544067
					0.1674804985523224
					0.22160373628139496
					0.1857982724905014
					0.22067123651504517
					0.1956413984298706
					0.19765283167362213
					0.1817949414253235
					0.21672338247299194
					0.21205058693885803
					0.21414214372634888
					0.20200522243976593
					0.1885642558336258
					0.2038358896970749
					0.16986732184886932
					0.20410653948783875
					0.21349561214447021
					0.21530143916606903
					0.21765291690826416
					0.1779634654521942
					0.2155291587114334
					0.19810442626476288
					0.24046537280082703
					0.20641809701919556
					0.22910381853580475
					0.21321244537830353
					0.22450704872608185
					0.20787674188613892
					0.23510682582855225
					0.2233237326145172
					0.19678598642349243
					0.2262118011713028
					0.23760908842086792
					0.21402515470981598
					0.22203297913074493
					0.23788423836231232
					0.20765845477581024
					0.22359350323677063
					0.19625739753246307
					0.23512212932109833
					0.20878241956233978
					0.2425307333469391
					0.21934054791927338
					0.207288920879364
					0.21406278014183044
					0.2140035182237625
					0.22399812936782837
					0.19989392161369324
					0.2477661520242691
					0.22686323523521423
					0.22029462456703186
					0.22379566729068756
					0.1959962099790573
					0.2302716076374054
					0.24448679387569427
					0.17019295692443848
					0.2066706418991089
					0.17330965399742126
					0.2446971833705902
					0.2120448797941208
					0.22005823254585266
					0.24151292443275452
					0.17628303170204163
					0.21499547362327576
					0.21408596634864807
					0.2686774730682373
					0.1799316555261612
					0.23094920814037323
					0.21745163202285767
					0.193147212266922
					0.21183013916015625
					0.20924913883209229
					0.21574492752552032
					0.19163347780704498
					0.25182437896728516
					0.21764488518238068
					0.17688502371311188
					0.21384619176387787
					0.2266637682914734
					0.2167072296142578
					0.2015562355518341
					0.1678648591041565
					0.208997443318367
					0.18067026138305664
					0.20581479370594025
					0.2124059796333313
					0.19510114192962646
					0.19616277515888214
					0.2049633115530014
					0.21824078261852264
					0.19890719652175903
					0.22908402979373932
					0.23388159275054932
					0.2000635713338852
					0.2067350298166275
					0.2303636521100998
					0.2143266350030899
					0.18649427592754364
					0.22504740953445435
					0.19019815325737
					0.19004352390766144
					0.2442433089017868
					0.27800166606903076
					0.244627445936203
					0.2018704116344452
					0.2260686606168747
					0.2269367128610611
					0.21972396969795227
					0.20436912775039673
					0.20269742608070374
					0.2124105840921402
					0.20019689202308655
					0.24945014715194702
					0.21352031826972961
					0.20161059498786926
					0.210484117269516
					0.20660066604614258
					0.21830396354198456
					0.20277076959609985
					0.19095678627490997
					0.22766351699829102
					0.19157300889492035
					0.2432418018579483
					0.19671541452407837
					0.20208489894866943
					0.21770787239074707
					0.19254806637763977
					0.21084563434123993
					0.2567344605922699
					0.1977004110813141
					0.1980026662349701
					0.22811861336231232
					0.2563275992870331
					0.20989041030406952
					0.20599032938480377
					0.25543996691703796
					0.17763525247573853
					0.20289918780326843
					0.18836908042430878
					0.18558631837368011
					0.22010575234889984
					0.22009459137916565
					0.21323256194591522
					0.20980022847652435
					0.21187661588191986
					0.20943810045719147
					0.20911858975887299
					0.22643928229808807
					0.2281499058008194
					0.21535171568393707
					0.20699843764305115
					0.23026561737060547
					0.2699926495552063
					0.23858894407749176
					0.2180115133523941
					0.22783809900283813
					0.21669995784759521
					0.19914840161800385
					0.2191353291273117
					0.22805556654930115
					0.21324120461940765
					0.2170529067516327
					0.2011387050151825
					0.2210947424173355
					0.22946284711360931
					0.23232437670230865
					0.22181865572929382
					0.20807388424873352
					0.2571006715297699
					0.20816120505332947
					0.22331836819648743
					0.2128671556711197
					0.24205678701400757
					0.2214304804801941
					0.20182861387729645
					0.24677278101444244
					0.2175992727279663
					0.2217591255903244
					0.22252759337425232
					0.22072196006774902
					0.21014419198036194
					0.21832719445228577
					0.20324091613292694
					0.23328818380832672
					0.20984326303005219
					0.2145952582359314
					0.21081379055976868
					0.20221441984176636
					0.1791488230228424
					0.2131669819355011
					0.21091848611831665
					0.20641684532165527
					0.19732336699962616
					0.19064931571483612
					0.21151866018772125
					0.1859837919473648
					0.22389742732048035
					0.1994524449110031
					0.18552091717720032
					0.21347765624523163
					0.2022218406200409
					0.18461892008781433
					0.21409036219120026
					0.2019253522157669
					0.2028389424085617
					0.199621319770813
					0.22195708751678467
					0.2199493646621704
					0.21120263636112213
					0.20689715445041656
					0.21351873874664307
					0.21668225526809692
					0.23309043049812317
					0.21065159142017365
					0.2362625002861023
					0.2150108516216278
					0.2071700543165207
					0.19494746625423431
					0.22112862765789032
					0.22724200785160065
					0.23606380820274353
					0.22922296822071075
					0.21497410535812378
					0.2011842578649521
					0.1804322451353073
					0.22540290653705597
					0.22748255729675293
					0.21656470000743866
					0.20657332241535187
					0.18527112901210785
					0.2151619791984558
					0.2389739602804184
					0.22932390868663788
					0.26431524753570557
					0.21610580384731293
					0.2305985391139984
					0.20432749390602112
					0.21075227856636047
					0.19286033511161804
					0.195620596408844
					0.18176677823066711
					0.22287295758724213
					0.21638934314250946
					0.18697991967201233
					0.18605858087539673
					0.21695749461650848
					0.19274719059467316
					0.19863370060920715
					0.1965142786502838
					0.21082188189029694
					0.21414004266262054
					0.2212407886981964
					0.19551171362400055
					0.1886553019285202
					0.19712777435779572
					0.191306933760643
					0.2231399416923523
					0.21742457151412964
					0.20623761415481567
					0.21138562262058258
					0.21783447265625
					0.21468837559223175
					0.21657907962799072
					0.18091639876365662
					0.20028568804264069
					0.22509756684303284
					0.20093151926994324
					0.22314132750034332
					0.2121339738368988
					0.2206653505563736
					0.20969678461551666
					0.21097306907176971
					0.21430207788944244
					0.20338954031467438
					0.21305254101753235
					0.20921099185943604
					0.18828903138637543
					0.20926937460899353
					0.19207227230072021
					0.1934090554714203
					0.2089693397283554
					0.23288196325302124
					0.18637065589427948
					0.22513853013515472
					0.22151243686676025
					0.2090604305267334
					0.22419877350330353
					0.2235824316740036
					0.21064633131027222
					0.22004303336143494
					0.2106371968984604
					0.19916580617427826
					0.21165397763252258
					0.21256017684936523
					0.23112797737121582
					0.2405485212802887
					0.20456776022911072
					0.2026185840368271
					0.22934535145759583
					0.23483116924762726
					0.20184321701526642
					0.20088550448417664
					0.21288137137889862
					0.18392735719680786
					0.21357518434524536
					0.21541984379291534
					0.2273937612771988
					0.21592554450035095
					0.19843724370002747
					0.2273799180984497
					0.2242593914270401
					0.17373788356781006
					0.1697981208562851
					0.2161770910024643
					0.21478912234306335
					0.19297459721565247
					0.2800838351249695
					0.20367814600467682
					0.2413197010755539
					0.2059876173734665
					0.21154649555683136
					0.21036505699157715
					0.1958949714899063
					0.21873341500759125
					0.1698499172925949
					0.18501298129558563
					0.17054903507232666
					0.2231273651123047
					0.22038090229034424
					0.20397774875164032
					0.21133966743946075
					0.18324263393878937
					0.20865052938461304
					0.21724440157413483
					0.21850204467773438
					0.20766952633857727
					0.20123852789402008
					0.25044599175453186
					0.21094758808612823
					0.16746282577514648
					0.19552285969257355
					0.2266867309808731
					0.16746282577514648
					0.23320958018302917
					0.20207157731056213
					0.24741531908512115
					0.24333685636520386
					0.21887357532978058
					0.16746282577514648
					0.22995445132255554
					0.23039457201957703
					0.20731166005134583
					0.2119215726852417
					0.21443389356136322
					0.167693629860878
					0.20401835441589355
					0.18610592186450958
					0.18479615449905396
					0.24354355037212372
					0.19608885049819946
					0.20030955970287323
					0.20239323377609253
					0.21513690054416656
					0.17439649999141693
					0.18535754084587097
					0.2003011256456375
					0.23762297630310059
					0.22147001326084137
					0.24370019137859344
					0.21763254702091217
					0.2331874817609787
					0.20479217171669006
					0.16746282577514648
					0.16793353855609894
					0.16746282577514648
					0.16971908509731293
					0.167721226811409
					0.1699349731206894
					0.18473213911056519
					0.23958107829093933
					0.21809132397174835
					0.22290998697280884
					0.20194892585277557
					0.24423180520534515
					0.19866855442523956
					0.19330991804599762
					0.1853136271238327
					0.2149331122636795
					0.2290142923593521
					0.20526966452598572
					0.19349871575832367
					0.19965648651123047
					0.19028234481811523
					0.2418939769268036
					0.18803074955940247
					0.1957397162914276
					0.19137446582317352
					0.24474060535430908
					0.1866460144519806
					0.21775536239147186
					0.2443387806415558
					0.21338342130184174
					0.23389466106891632
					0.22007399797439575
					0.20583835244178772
					0.178286612033844
					0.198407843708992
					0.20638832449913025
					0.18645600974559784
					0.19149860739707947
					0.19072432816028595
					0.2079782783985138
					0.18810920417308807
					0.22248949110507965
					0.21348147094249725
					0.22906659543514252
					0.20205087959766388
					0.203582763671875
					0.1878579556941986
					0.22902147471904755
					0.2023918777704239
					0.18278564512729645
					0.24054297804832458
					0.19977080821990967
					0.20043641328811646
					0.19422489404678345
					0.20653937757015228
					0.19771099090576172
					0.20927660167217255
					0.2178415209054947
					0.18314364552497864
					0.19638274610042572
					0.19869019091129303
					0.2223096489906311
					0.21475185453891754
					0.19543328881263733
					0.20042358338832855
					0.2002241313457489
					0.21027685701847076
					0.23229925334453583
					0.20667196810245514
					0.22724808752536774
					0.2255115658044815
					0.20911511778831482
					0.20085324347019196
					0.18327289819717407
					0.2045123130083084
					0.18957658112049103
					0.20704077184200287
					0.19899576902389526
					0.18497027456760406
					0.2140299379825592
					0.21265609562397003
					0.21319007873535156
					0.19705964624881744
					0.22654776275157928
					0.18054832518100739
					0.21067370474338531
					0.23142102360725403
					0.2159670889377594
					0.21701973676681519
					0.24220775067806244
					0.23899830877780914
					0.2165203094482422
					0.19227957725524902
					0.24395012855529785
					0.19036461412906647
					0.1781213879585266
					0.22933420538902283
					0.237286776304245
					0.2191101610660553
					0.22800932824611664
					0.25066831707954407
					0.22301329672336578
					0.22363224625587463
					0.21801255643367767
					0.218031644821167
					0.21500474214553833
					0.23465488851070404
					0.23467949032783508
					0.23455257713794708
					0.20789262652397156
					0.22546464204788208
					0.20180204510688782
					0.22521701455116272
					0.21750672161579132
					0.18736234307289124
					0.20689956843852997
					0.20000189542770386
					0.19953106343746185
					0.1889818161725998
					0.18935878574848175
					0.18602167069911957
					0.22566144168376923
					0.20296050608158112
					0.23748478293418884
					0.19691385328769684
					0.22714027762413025
					0.19907520711421967
					0.18902157247066498
					0.22077803313732147
					0.19395588338375092
					0.21328221261501312
					0.20918965339660645
					0.19829988479614258
					0.19126859307289124
					0.17418402433395386
					0.24202163517475128
					0.20932860672473907
					0.19778889417648315
					0.1742030382156372
					0.2026989758014679
					0.21093127131462097
					0.2358160763978958
					0.2373395711183548
					0.23435086011886597
					0.22574740648269653
					0.1856311708688736
					0.1963062733411789
					0.20606358349323273
					0.20796625316143036
					0.21548111736774445
					0.20676256716251373
					0.20578919351100922
					0.2185848206281662
					0.18600928783416748
					0.2082061469554901
					0.20592886209487915
					0.21541374921798706
					0.19764359295368195
					0.19152894616127014
					0.22715389728546143
					0.2160068303346634
					0.21680112183094025
					0.18271490931510925
					0.1683676689863205
					0.16746282577514648
					0.16795365512371063
					0.17251601815223694
					0.16790586709976196
					0.17191030085086823
					0.17369845509529114
					0.1677050143480301
					0.20160993933677673
					0.1676480621099472
					0.18195177614688873
					0.1710309386253357
					0.16773778200149536
					0.1679830402135849
					0.16839054226875305
					0.18903274834156036
					0.16746282577514648
					0.1813749372959137
					0.16756661236286163
					0.18276196718215942
					0.18936817348003387
					0.21360115706920624
					0.19761399924755096
					0.2440052032470703
					0.2333388775587082
					0.21975885331630707
					0.2061266005039215
					0.20321975648403168
					0.21519123017787933
					0.22227361798286438
					0.2499188482761383
					0.18264713883399963
					0.19340980052947998
					0.19965790212154388
					0.22435787320137024
					0.18725283443927765
					0.19261400401592255
					0.17744582891464233
					0.18098242580890656
					0.20889869332313538
					0.1923987716436386
					0.2607300579547882
					0.17520973086357117
					0.20268750190734863
					0.2204572856426239
					0.19403749704360962
					0.2179766595363617
					0.22890406847000122
					0.19469423592090607
					0.20320698618888855
					0.2296978086233139
					0.19610226154327393
					0.17228467762470245
					0.1983245462179184
					0.20084190368652344
					0.1792357712984085
					0.22169874608516693
					0.19650878012180328
					0.18997035920619965
					0.2108018696308136
					0.2173437923192978
					0.23349587619304657
					0.20263856649398804
					0.21042416989803314
					0.1910049021244049
					0.19965581595897675
					0.1905437409877777
					0.19448131322860718
					0.18602603673934937
					0.18988092243671417
					0.2128978967666626
					0.19378088414669037
					0.19659632444381714
					0.2196076512336731
					0.18730643391609192
					0.23338645696640015
					0.19604919850826263
					0.19302579760551453
					0.17777039110660553
					0.22012685239315033
					0.20424573123455048
					0.20406995713710785
					0.19741374254226685
					0.1907416582107544
					0.17663398385047913
					0.22450585663318634
					0.21481163799762726
					0.19676439464092255
					0.19971728324890137
					0.21141678094863892
					0.195543110370636
					0.18718096613883972
					0.1852639764547348
					0.20619997382164001
					0.20122036337852478
					0.17648008465766907
					0.19776198267936707
					0.20120158791542053
					0.21627575159072876
					0.18976086378097534
					0.2060624361038208
					0.18911291658878326
					0.20671842992305756
					0.20559436082839966
					0.2022959142923355
					0.20090226829051971
					0.2401682585477829
					0.19476154446601868
					0.19044221937656403
					0.1836247593164444
					0.18860620260238647
					0.18882273137569427
					0.19521500170230865
					0.20005416870117188
					0.20375309884548187
					0.19482660293579102
					0.20026454329490662
					0.18306736648082733
					0.20878289639949799
					0.17624740302562714
					0.23573626577854156
					0.21816875040531158
					0.17400100827217102
					0.2312902808189392
					0.18933585286140442
					0.1810111105442047
					0.20428960025310516
					0.21266648173332214
					0.21146884560585022
					0.2042325735092163
					0.16746282577514648
					0.16746282577514648
					0.1685865819454193
					0.17286327481269836
					0.168474480509758
					0.17716412246227264
					0.16746282577514648
					0.17657506465911865
					0.23061777651309967
					0.18081606924533844
					0.16746282577514648
					0.18487370014190674
					0.17724508047103882
					0.17249424755573273
					0.19486862421035767
					0.17102962732315063
					0.16753584146499634
					0.16746282577514648
					0.19608217477798462
					0.18768437206745148
					0.19295983016490936
					0.20024040341377258
					0.16782702505588531
					0.1679377555847168
					0.20702537894248962
					0.19260653853416443
					0.20447011291980743
					0.2035837024450302
					0.18850696086883545
					0.17463333904743195
					0.1801959127187729
					0.18194301426410675
					0.19163425266742706
					0.20314790308475494
					0.17849311232566833
					0.2405780851840973
					0.2506754994392395
					0.20675796270370483
					0.19864584505558014
					0.1926388442516327
					0.25164955854415894
					0.20423026382923126
					0.19785954058170319
					0.19055207073688507
					0.212746724486351
					0.20241519808769226
					0.16921009123325348
					0.20604974031448364
					0.18646781146526337
					0.19764555990695953
					0.19081401824951172
					0.18985684216022491
					0.2313709408044815
					0.1911035180091858
					0.19541774690151215
					0.19588810205459595
					0.19230124354362488
					0.23959562182426453
					0.19444291293621063
					0.1750950664281845
					0.20952919125556946
					0.2508796751499176
					0.2123095691204071
					0.20430806279182434
					0.19972679018974304
					0.18642272055149078
					0.18437258899211884
					0.17607370018959045
					0.17393553256988525
					0.2026820182800293
					0.176044300198555
					0.19103915989398956
					0.21891507506370544
					0.2115093320608139
					0.19258418679237366
					0.1769850105047226
					0.19630643725395203
					0.2015480101108551
					0.17558671534061432
					0.1974470615386963
					0.19002896547317505
					0.1838870495557785
					0.1766953021287918
					0.21199113130569458
					0.18147900700569153
					0.21931755542755127
					0.18428127467632294
					0.21484272181987762
					0.21938292682170868
					0.18727171421051025
					0.20309926569461823
					0.18985864520072937
					0.20191475749015808
					0.18390052020549774
					0.22528532147407532
					0.18786101043224335
					0.16882485151290894
					0.19960756599903107
					0.20802819728851318
					0.2094271183013916
					0.18364906311035156
					0.18252545595169067
					0.19642899930477142
					0.20359867811203003
					0.19597245752811432
					0.19138257205486298
					0.24598708748817444
					0.1846235990524292
					0.21040058135986328
					0.19236399233341217
					0.2142138034105301
					0.19083066284656525
					0.21963071823120117
					0.1765330731868744
					0.19451840221881866
					0.20843534171581268
					0.1833631843328476
					0.20902188122272491
					0.17788825929164886
					0.2096845507621765
					0.22707362473011017
					0.18267062306404114
					0.20069468021392822
					0.21674716472625732
					0.18379878997802734
					0.19194941222667694
					0.17760050296783447
					0.1862947791814804
					0.17824877798557281
					0.19266074895858765
					0.18696285784244537
					0.19197209179401398
					0.19756777584552765
					0.19971485435962677
					0.18900524079799652
					0.2056058794260025
					0.18568412959575653
					0.20004841685295105
					0.1710808128118515
					0.18107803165912628
					0.2029217928647995
					0.21913547813892365
					0.18769018352031708
					0.21472980082035065
					0.2206193506717682
					0.19281643629074097
					0.21933555603027344
					0.19488149881362915
					0.22070029377937317
					0.2062615603208542
					0.19944919645786285
					0.2240487039089203
					0.21034590899944305
					0.22682243585586548
					0.21907038986682892
					0.18505431711673737
					0.208950012922287
					0.19258573651313782
					0.20245730876922607
					0.20609430968761444
					0.20930586755275726
					0.1957792192697525
					0.19009214639663696
					0.19597871601581573
					0.18957659602165222
					0.18638238310813904
					0.21399235725402832
					0.17913827300071716
					0.19223852455615997
					0.17250998318195343
					0.20209358632564545
					0.1874455362558365
					0.16833437979221344
					0.1698734164237976
					0.17866800725460052
					0.17950691282749176
					0.16978737711906433
					0.16827984154224396
					0.19555635750293732
					0.19722571969032288
					0.20384438335895538
					0.19884534180164337
					0.189084991812706
					0.19276201725006104
					0.18710269033908844
					0.21312850713729858
					0.173287034034729
					0.21745792031288147
					0.2004476934671402
					0.1829756200313568
					0.2019989788532257
					0.2022341787815094
					0.20008403062820435
					0.17926757037639618
					0.21620437502861023
					0.2051573246717453
					0.20226417481899261
					0.19430911540985107
					0.18897797167301178
					0.22449512779712677
					0.185735821723938
					0.2134060114622116
					0.19709782302379608
					0.1897873729467392
					0.21501319110393524
					0.20150671899318695
					0.1686130166053772
					0.1697840541601181
					0.1813647747039795
					0.18237772583961487
					0.18725980818271637
					0.17434586584568024
					0.18216481804847717
					0.18497398495674133
					0.17942002415657043
					0.19350336492061615
					0.20353709161281586
					0.2112320512533188
					0.20775409042835236
					0.18735100328922272
					0.185076504945755
					0.20183955132961273
					0.1735796183347702
					0.20228323340415955
					0.16895060241222382
					0.18399354815483093
					0.19616906344890594
					0.19280292093753815
					0.16853603720664978
					0.1739657074213028
					0.19662754237651825
					0.1989056020975113
					0.24157141149044037
					0.19288210570812225
					0.20423519611358643
					0.2062874138355255
					0.18487843871116638
					0.2127665877342224
					0.20635536313056946
					0.18904900550842285
					0.1862208992242813
					0.2047029584646225
					0.19355285167694092
					0.18697865307331085
					0.21233482658863068
					0.22027172148227692
					0.18096865713596344
					0.18487505614757538
					0.20195886492729187
					0.23416420817375183
					0.20715764164924622
					0.16836662590503693
					0.18318822979927063
					0.1875085085630417
					0.19475369155406952
					0.2082522213459015
					0.19922785460948944
					0.20361670851707458
					0.22216002643108368
					0.1911672055721283
					0.19635529816150665
					0.17837777733802795
					0.18457743525505066
					0.20165209472179413
					0.1723313331604004
					0.20422054827213287
					0.20295318961143494
					0.24055598676204681
					0.1733076125383377
					0.20733383297920227
					0.18603315949440002
					0.16789458692073822
					0.22748155891895294
					0.19565783441066742
					0.18678759038448334
					0.19188512861728668
					0.18412987887859344
					0.17988963425159454
					0.1944340169429779
					0.16746282577514648
					0.16806001961231232
					0.17163021862506866
					0.18624694645404816
					0.18889617919921875
					0.2070583701133728
					0.19884096086025238
					0.1957871913909912
					0.17777621746063232
					0.1979299634695053
					0.19837349653244019
					0.18501707911491394
					0.17091120779514313
					0.17005789279937744
					0.18082624673843384
					0.18221411108970642
					0.1999208629131317
					0.20633457601070404
					0.17845706641674042
					0.1719333529472351
					0.19260510802268982
					0.19404183328151703
					0.2071727067232132
					0.2064816653728485
					0.2069782167673111
					0.1855805367231369
					0.1980239897966385
					0.18972148001194
					0.17602282762527466
					0.168520987033844
					0.1829245537519455
					0.18935823440551758
					0.18357858061790466
					0.19335536658763885
					0.18862657248973846
					0.17275869846343994
					0.1822199821472168
					0.22058802843093872
					0.22832387685775757
					0.1875012218952179
					0.19301649928092957
					0.17843975126743317
					0.20003284513950348
					0.18880069255828857
					0.17981721460819244
					0.20864050090312958
					0.21584343910217285
					0.18812195956707
					0.17640604078769684
					0.19990132749080658
					0.20365338027477264
					0.1810941845178604
					0.18032397329807281
					0.19549377262592316
					0.1812054067850113
					0.20735687017440796
					0.19043296575546265
					0.17371919751167297
					0.1742515116930008
					0.18106989562511444
					0.18325252830982208
					0.21778564155101776
					0.18623262643814087
					0.18018187582492828
					0.18263328075408936
					0.19818557798862457
					0.1909269094467163
					0.20566226541996002
					0.19103212654590607
					0.1763867884874344
					0.20043224096298218
					0.19567710161209106
					0.17632190883159637
					0.2077740728855133
					0.18391576409339905
					0.1819038689136505
					0.19812390208244324
					0.19202664494514465
					0.196512833237648
					0.18553629517555237
					0.17220066487789154
					0.18136131763458252
					0.18579652905464172
					0.213919535279274
					0.2011980265378952
					0.2063736468553543
					0.2102452963590622
					0.19542211294174194
					0.19129882752895355
					0.23196236789226532
					0.22006849944591522
					0.20586739480495453
					0.18528011441230774
					0.19293195009231567
					0.1778150051832199
					0.191840261220932
					0.20919786393642426
					0.1818581074476242
					0.2026224285364151
					0.24316507577896118
					0.18009087443351746
					0.1674630045890808
					0.16902244091033936
					0.17994359135627747
					0.17621611058712006
					0.20556798577308655
					0.19066458940505981
					0.1899886578321457
					0.19724087417125702
					0.18278422951698303
					0.1991073042154312
					0.17803870141506195
					0.1841002106666565
					0.18687297403812408
					0.19990168511867523
					0.17389361560344696
					0.18898877501487732
					0.194624125957489
					0.20087745785713196
					0.17982611060142517
					0.191641166806221
					0.17271316051483154
					0.18435238301753998
					0.20468944311141968
					0.178924560546875
					0.2543904483318329
					0.18365128338336945
					0.17860114574432373
					0.19269002974033356
					0.19465051591396332
					0.17968067526817322
					0.18049310147762299
					0.19532957673072815
					0.1845065802335739
					0.18004663288593292
					0.23892751336097717
					0.17970697581768036
					0.1885269582271576
					0.2132551074028015
					0.2162015438079834
					0.20496565103530884
					0.18798336386680603
					0.17821671068668365
					0.1884065568447113
					0.18601366877555847
					0.1901276856660843
					0.181035578250885
					0.1812814325094223
					0.20194587111473083
					0.18067923188209534
					0.18546339869499207
					0.1842239648103714
					0.20187535881996155
					0.1868899166584015
					0.19376429915428162
					0.1858445703983307
					0.1855718195438385
					0.17842689156532288
					0.19933781027793884
					0.190728560090065
					0.20310932397842407
					0.1828344464302063
					0.19806934893131256
					0.1923050880432129
					0.19185759127140045
					0.20178917050361633
					0.1968647986650467
					0.18698599934577942
					0.18991142511367798
					0.18952713906764984
					0.19057972729206085
					0.19831256568431854
					0.17931851744651794
					0.17990699410438538
					0.19200517237186432
					0.18497665226459503
					0.19135025143623352
					0.18511320650577545
					0.19170962274074554
					0.18883098661899567
					0.20328368246555328
					0.1878218650817871
					0.1921253800392151
					0.1871088594198227
					0.17726801335811615
					0.18546685576438904
					0.18869325518608093
					0.1848045438528061
					0.1768002212047577
					0.19605903327465057
					0.17930109798908234
					0.18768242001533508
					0.18418695032596588
					0.18167735636234283
					0.1854250729084015
					0.18920019268989563
					0.1988106667995453
					0.19502028822898865
					0.18561916053295135
					0.1871160864830017
					0.1810501366853714
					0.18272709846496582
					0.19959470629692078
					0.19466492533683777
					0.2045525461435318
					0.1863732635974884
					0.19357934594154358
					0.18531499803066254
					0.18244668841362
					0.20259660482406616
					0.1989380568265915
					0.18133503198623657
					0.20705442130565643
					0.18533959984779358
					0.19707830250263214
					0.1872834861278534
					0.20576167106628418
					0.18882115185260773
					0.18151415884494781
					0.19684500992298126
					0.19894568622112274
					0.21333293616771698
					0.1874067336320877
					0.18260817229747772
					0.1850905567407608
					0.19943514466285706
					0.19437207281589508
					0.2090499848127365
					0.19772641360759735
					0.22188295423984528
					0.20235183835029602
					0.20777790248394012
					0.20061767101287842
					0.18844573199748993
					0.19082993268966675
					0.20390266180038452
					0.20420922338962555
					0.2034635990858078
					0.17381969094276428
					0.18381759524345398
					0.1870439350605011
					0.19573858380317688
					0.19037114083766937
					0.19290393590927124
					0.18420077860355377
					0.18906697630882263
					0.22951221466064453
					0.17424429953098297
					0.20011822879314423
					0.1943013072013855
					0.20861078798770905
					0.18869535624980927
					0.18928366899490356
					0.20326994359493256
					0.21474725008010864
					0.18143635988235474
					0.1794392466545105
					0.17060652375221252
					0.22235660254955292
					0.17273326218128204
					0.1853206604719162
					0.18283119797706604
					0.18920637667179108
					0.16746282577514648
					0.18266621232032776
					0.18633413314819336
					0.20593759417533875
					0.17549636960029602
					0.17453137040138245
					0.1725267618894577
					0.1736152470111847
					0.16820698976516724
					0.16971653699874878
					0.19154979288578033
					0.17961323261260986
					0.1798672080039978
					0.17577749490737915
					0.17148026823997498
					0.17091234028339386
					0.175855353474617
					0.17579634487628937
					0.17457181215286255
					0.1697399914264679
					0.16817297041416168
					0.17246316373348236
					0.1678517758846283
					0.1766377091407776
					0.1675785481929779
					0.170152947306633
					0.2000102996826172
					0.16750682890415192
					0.17157529294490814
					0.16857105493545532
					0.16870608925819397
					0.1679217517375946
					0.16746282577514648
					0.17981359362602234
					0.1680043488740921
					0.17093627154827118
					0.16746282577514648
					0.1686101108789444
					0.17319513857364655
					0.16746282577514648
					0.1766243427991867
					0.1833086907863617
					0.18547998368740082
					0.20028254389762878
					0.18718262016773224
					0.1718808114528656
					0.19282352924346924
					0.21311978995800018
					0.1877940595149994
					0.19137908518314362
					0.20520208775997162
					0.22061264514923096
					0.1776570826768875
					0.1877385824918747
					0.1742425262928009
					0.17458955943584442
					0.17023532092571259
					0.17790645360946655
					0.17584505677223206
					0.16837187111377716
					0.17809659242630005
					0.1772579401731491
					0.18195253610610962
					0.1759519726037979
					0.20927293598651886
					0.16967560350894928
					0.16876310110092163
					0.18253789842128754
					0.16997262835502625
					0.16843363642692566
					0.16988730430603027
					0.17828860878944397
					0.17589037120342255
					0.17536817491054535
					0.17391185462474823
					0.17106184363365173
					0.20609518885612488
					0.1787826418876648
					0.16792581975460052
					0.17339837551116943
					0.19646909832954407
					0.17039287090301514
					0.1686122864484787
					0.18152642250061035
					0.16807030141353607
					0.17116017639636993
					0.18106138706207275
					0.16819971799850464
					0.17063353955745697
					0.1726233810186386
					0.18128497898578644
					0.1772046536207199
					0.17123252153396606
					0.1706676483154297
					0.16887465119361877
					0.1875825822353363
					0.19882096350193024
					0.17272868752479553
					0.17427870631217957
					0.1676349639892578
					0.18137547373771667
					0.16753584146499634
					0.16746282577514648
					0.17614206671714783
					0.17818860709667206
					0.1811400055885315
					0.1814720183610916
					0.17007729411125183
					0.1815871298313141
					0.168742835521698
					0.1761242002248764
					0.17175467312335968
					0.18458862602710724
					0.16995051503181458
					0.17338691651821136
					0.1853940486907959
					0.1697009801864624
					0.17374460399150848
					0.17309562861919403
					0.16979937255382538
					0.1955913007259369
					0.16746282577514648
					0.17510046064853668
					0.2180158495903015
					0.16837790608406067
					0.16930972039699554
					0.16883330047130585
					0.17128542065620422
					0.18042181432247162
					0.17470650374889374
					0.17316080629825592
					0.16753584146499634
					0.17353852093219757
					0.1814671754837036
					0.1684756726026535
					0.1691114902496338
					0.1773964762687683
					0.16874559223651886
					0.16813337802886963
					0.16923531889915466
					0.16746282577514648
					0.1681652069091797
					0.16746282577514648
					0.16746282577514648
					0.16756151616573334
					0.1696087270975113
					0.16746282577514648
					0.1681646704673767
					0.16746282577514648
					0.16746282577514648
					0.16746282577514648
					0.16746282577514648
					0.1680704951286316
					0.1675320267677307
					0.16797132790088654
					0.16994324326515198
					0.1681051403284073
					0.16796083748340607
					0.16746282577514648
					0.16826258599758148
					0.17874427139759064
					0.1710669994354248
					0.16746282577514648
					0.16746282577514648
					0.16746282577514648
					0.16746282577514648
					0.16755835711956024
					0.16746282577514648
					0.16758859157562256
					0.17112548649311066
					0.16896598041057587
					0.16802078485488892
					0.16746282577514648
					0.16746282577514648
					0.16746282577514648
					0.1766647845506668
					0.16804106533527374
					0.16746282577514648
					0.16746282577514648
					0.16827531158924103
					0.16958314180374146
					0.16746282577514648
					0.16753584146499634
					0.16746282577514648
					0.17833954095840454
					0.16968461871147156
					0.1681533008813858
					0.16746282577514648
					0.1679740846157074
					0.1711021512746811
					0.16746282577514648
					0.16764959692955017
					0.16753584146499634
					0.16750450432300568
					0.16800929605960846
					0.16746282577514648
					0.16746282577514648
					0.16884452104568481
					0.16810870170593262
					0.17908774316310883
					0.16777829825878143
					0.16963604092597961
					0.16746282577514648
					0.16801226139068604
					0.16746282577514648
					0.16828274726867676
					0.16746282577514648
					0.16746282577514648
					0.16746282577514648
					0.16756778955459595
					0.16746282577514648
					0.16782936453819275
					0.16887898743152618
					0.17421196401119232
					0.16746282577514648
					0.16746282577514648
					0.16790658235549927
					0.16746282577514648
					0.16873671114444733
					0.1684090495109558
					0.16959403455257416
					0.16746282577514648
					0.16985857486724854
					0.16746282577514648
					0.17488166689872742
					0.1746920347213745
					0.17913778126239777
					0.1756298840045929
					0.16746282577514648
					0.16779117286205292
					0.17094534635543823
					0.16830433905124664
					0.179799884557724
					0.16867980360984802
					0.16866560280323029
					0.16931070387363434
					0.16842404007911682
					0.16746282577514648
					0.16746282577514648
					0.16746282577514648
