# Supplementary material for: Enhanced flux potential analysis links changes in enzyme expression to metabolic flux
Source: Mol Syst Biol. 2025 Feb 17;21(4):413–45. doi: 10.1038/s44320-025-00090-9 (PMC11965317; doi:10.1038/s44320-025-00090-9)
Supplement: Supplementary file 15 — Source data Fig. 6 [file 44320_2025_90_MOESM15_ESM.zip › Figure 6/6B/MAR05398-eFPA.csv]

Heart-muscle	Muscle-slow	Muscle-fast	Other
0.32514843344688416	0.11139331758022308	0.11246125400066376	0.2638140022754669
0.22579240798950195	0.1254105567932129	0.2714451551437378	0.23208655416965485
0.2962936460971832	0.15637511014938354	0.11474046856164932	0.19994989037513733
0.3985496461391449	0.30303215980529785	0.1510985940694809	0.24182488024234772
0.3192046880722046	0.36441370844841003	0.1332446187734604	0.11236384510993958
0.27473074197769165	0.12322388589382172	0.26596108078956604	0.23675015568733215
0.29505404829978943	0.24893717467784882	0.2628811001777649	0.20927384495735168
0.3535112142562866	0.5106188654899597	0.23576396703720093	0.17587128281593323
0.2016715109348297	0.12334492802619934	0.18357764184474945	0.11892672628164291
0.338192343711853	0.25013235211372375	0.3004145324230194	0.19621379673480988
0.3059616684913635	0.22073054313659668	0.12264357507228851	0.11919654905796051
0.3117820918560028	0.12410023808479309	0.11140410602092743	0.11870765686035156
0.29107868671417236	0.11246125400066376	0.1241796538233757	0.19562378525733948
0.33021703362464905	0.12657183408737183	0.11140219122171402	0.21076984703540802
0.11888900399208069	0.11143848299980164	0.1966276913881302	0.24778492748737335
0.2989254891872406	0.1519470065832138	0.1404687464237213	0.26830554008483887
0.25179609656333923	0.13722123205661774	0.30863070487976074	0.2007077932357788
0.45452725887298584	0.4985671639442444	0.23236186802387238	0.18643292784690857
0.4211158752441406	0.4968273937702179	0.43961936235427856	0.2560860514640808
0.29421404004096985	0.11447073519229889	0.12436512857675552	0.23895157873630524
0.21744902431964874	0.20202001929283142	0.40277501940727234	0.18415549397468567
0.11162658780813217	0.18650522828102112	0.12588919699192047	0.21251967549324036
0.35011976957321167	0.11148927360773087	0.11157822608947754	0.1845763772726059
0.3650778830051422	0.1250498741865158	0.14965149760246277	0.11765621602535248
0.27264639735221863	0.13552583754062653	0.23862972855567932	0.18639115989208221
0.3870641589164734	0.19475774466991425	0.14378759264945984	0.19407780468463898
0.2663576006889343	0.12409962713718414	0.15010938048362732	0.19254525005817413
0.3268558979034424	0.14462493360042572	0.28034114837646484	0.21516913175582886
0.33126452565193176	0.20467056334018707	0.2329840362071991	0.1881592720746994
0.12101510167121887	0.37012770771980286	0.2561010420322418	0.2311307191848755
0.24702373147010803	0.2580263614654541	0.3670766353607178	0.12187249958515167
0.35305720567703247	0.45902401208877563	0.33105626702308655	0.19692640006542206
0.2625513970851898	0.2647300958633423	0.21961474418640137	0.19650839269161224
0.35366618633270264	0.34680116176605225	0.423076868057251	0.22273382544517517
0.40435492992401123	0.18664054572582245	0.26487216353416443	0.1949504166841507
0.38676589727401733	0.2697182595729828	0.12534169852733612	0.21749116480350494
0.4003599286079407	0.2740177512168884	0.2577689290046692	0.23525798320770264
0.2513708472251892	0.2417580932378769	0.29043471813201904	0.25418245792388916
0.3502366244792938	0.22766385972499847	0.22774732112884521	0.20859557390213013
0.33125245571136475	0.2090795934200287	0.12536069750785828	0.22057054936885834
0.21941015124320984	0.32357117533683777	0.3035002648830414	0.16469092667102814
0.35359427332878113	0.2684604823589325	0.37512877583503723	0.21870483458042145
0.2342141717672348	0.2451493740081787	0.27279728651046753	0.21061719954013824
0.11172586679458618	0.29400020837783813	0.12535683810710907	0.19929298758506775
0.11161544919013977	0.292100727558136	0.2285068929195404	0.20448391139507294
0.26786717772483826	0.13530507683753967	0.30753543972969055	0.24264733493328094
0.29541271924972534	0.2917206585407257	0.13451337814331055	0.21859420835971832
0.40575695037841797	0.13985587656497955	0.2932995855808258	0.13591311872005463
0.2865619659423828	0.25132155418395996	0.126033216714859	0.1991470605134964
0.2946106791496277	0.3009650707244873	0.223876491189003	0.1922125369310379
0.3419078588485718	0.2742163836956024	0.31172043085098267	0.21437156200408936
0.3008919656276703	0.23132790625095367	0.30368277430534363	0.22038887441158295
0.2633758783340454	0.1356215476989746	0.12547974288463593	0.2070724070072174
0.24986693263053894	0.12538592517375946	0.295650839805603	0.19874471426010132
0.29693734645843506	0.3619705140590668	0.2631177604198456	0.2044256627559662
0.22088076174259186	0.1383889615535736	0.13371378183364868	0.18372687697410583
0.2961817681789398	0.23236416280269623	0.2499721497297287	0.22630847990512848
0.38335734605789185	0.14657428860664368	0.22041375935077667	0.22656089067459106
0.19273708760738373	0.12569110095500946	0.24946704506874084	0.1984025537967682
0.2547009587287903	0.13774828612804413	0.12550465762615204	0.18456895649433136
0.38752591609954834	0.27505001425743103	0.12529560923576355	0.26928919553756714
0.2995215356349945	0.24406243860721588	0.2586743235588074	0.1828574687242508
0.28011491894721985	0.137023463845253	0.13349862396717072	0.23314087092876434
0.18087387084960938	0.2713657021522522	0.13676807284355164	0.201774463057518
0.30770236253738403	0.3297855854034424	0.14834727346897125	0.21104088425636292
0.19980162382125854	0.24169591069221497	0.21757973730564117	0.1990593671798706
0.25809699296951294	0.3096705377101898	0.2589118480682373	0.2156413048505783
0.35821235179901123	0.3029201924800873	0.12562565505504608	0.23882265388965607
0.3361429274082184	0.2504015862941742	0.13517524302005768	0.20880168676376343
0.2736330032348633	0.29807233810424805	0.2666083872318268	0.28813105821609497
0.3191303312778473	0.2371518909931183	0.2534579634666443	0.292641282081604
0.2009122669696808	0.1251671016216278	0.3401127755641937	0.2198498398065567
0.3407050669193268	0.28714585304260254	0.1479416787624359	0.19707486033439636
0.26556554436683655	0.248953178524971	0.14429998397827148	0.17965683341026306
0.43309709429740906	0.22287747263908386	0.3501509428024292	0.19325701892375946
0.11809231340885162	0.24438771605491638	0.24470576643943787	0.198040172457695
0.2937261164188385	0.24457459151744843	0.31480473279953003	0.22462759912014008
0.22925855219364166	0.2707328796386719	0.2667238116264343	0.2736203372478485
0.30217355489730835	0.2160273641347885	0.25818970799446106	0.1805693656206131
0.20710884034633636	0.14994505047798157	0.14565709233283997	0.12666282057762146
0.31136462092399597	0.33434587717056274	0.20296403765678406	0.21782299876213074
0.3331979811191559	0.11140290647745132	0.3219268023967743	0.19474123418331146
0.25309640169143677	0.37961480021476746	0.13788829743862152	0.11827309429645538
0.28253766894340515	0.13413184881210327	0.1253610998392105	0.20416457951068878
0.2895525395870209	0.21524034440517426	0.2779140770435333	0.21388356387615204
0.23940180242061615	0.1340945065021515	0.25971367955207825	0.21122311055660248
0.22912341356277466	0.24236193299293518	0.34020084142684937	0.22445900738239288
0.25941747426986694	0.22397929430007935	0.1254647821187973	0.20917391777038574
0.28009364008903503	0.42089393734931946	0.12532280385494232	0.20642022788524628
0.35164874792099	0.2948647439479828	0.13863053917884827	0.24146652221679688
0.22400175034999847	0.29269301891326904	0.14646027982234955	0.21132242679595947
0.24474084377288818	0.22527840733528137	0.13851746916770935	0.19973592460155487
0.2995900809764862	0.32256707549095154	0.24630320072174072	0.11983101069927216
0.244700089097023	0.4044211804866791	0.24429109692573547	0.23488344252109528
0.2772040367126465	0.2960888743400574	0.25252383947372437	0.2112787812948227
0.3561078608036041	0.23800620436668396	0.29974979162216187	0.11858320236206055
0.3530837595462799	0.34682923555374146	0.12942008674144745	0.11140262335538864
0.2041541039943695	0.3039376139640808	0.2845865786075592	0.19457264244556427
0.11208875477313995	0.2349419891834259	0.24015802145004272	0.11154835671186447
0.21837589144706726	0.23578913509845734	0.3099198639392853	0.21489264070987701
			0.2577655017375946
			0.23493336141109467
			0.2592300474643707
			0.22364689409732819
			0.2739977240562439
			0.12861859798431396
			0.3022289574146271
			0.28377199172973633
			0.13332441449165344
			0.2415519654750824
			0.13271889090538025
			0.23958690464496613
			0.19727610051631927
			0.281306654214859
			0.19397902488708496
			0.13030977547168732
			0.21119028329849243
			0.183908611536026
			0.20528613030910492
			0.24429486691951752
			0.21606628596782684
			0.24592435359954834
			0.19703450798988342
			0.23439478874206543
			0.22990013659000397
			0.20639312267303467
			0.23179693520069122
			0.20572839677333832
			0.17086705565452576
			0.2327847182750702
			0.11145839095115662
			0.25417184829711914
			0.18295739591121674
			0.19638386368751526
			0.19105036556720734
			0.2223769724369049
			0.24365749955177307
			0.1381915956735611
			0.13048624992370605
			0.11665511876344681
			0.15920785069465637
			0.21500927209854126
			0.2265511155128479
			0.24867981672286987
			0.13001571595668793
			0.24830558896064758
			0.11255380511283875
			0.2500072717666626
			0.2581893503665924
			0.12341190129518509
			0.22388944029808044
			0.13434307277202606
			0.1368989646434784
			0.21515211462974548
			0.12778562307357788
			0.1633276641368866
			0.231845423579216
			0.1809309870004654
			0.19608284533023834
			0.19896365702152252
			0.2048276662826538
			0.18874317407608032
			0.2154507339000702
			0.18152935802936554
			0.24242834746837616
			0.17887549102306366
			0.1742420643568039
			0.19723349809646606
			0.22895842790603638
			0.1819988191127777
			0.21951301395893097
			0.1897868514060974
			0.18274720013141632
			0.21453580260276794
			0.24250449240207672
			0.2159614861011505
			0.19289307296276093
			0.25257939100265503
			0.12060444802045822
			0.12690769135951996
			0.23949630558490753
			0.12218277156352997
			0.25637510418891907
			0.12743617594242096
			0.19741082191467285
			0.23742251098155975
			0.22626228630542755
			0.1284853219985962
			0.1989169716835022
			0.14282728731632233
			0.13711975514888763
			0.2570251226425171
			0.17379532754421234
			0.2003721296787262
			0.2586860954761505
			0.23221276700496674
			0.2542293965816498
			0.11866379529237747
			0.2372702658176422
			0.11143335700035095
			0.2211720198392868
			0.16058316826820374
			0.1746094673871994
			0.11620201170444489
			0.1175992488861084
			0.1190238669514656
			0.16422522068023682
			0.18482640385627747
			0.1638195812702179
			0.11820249259471893
			0.17913754284381866
			0.18591302633285522
			0.20478728413581848
			0.1567457616329193
			0.17487776279449463
			0.11188708245754242
			0.20596489310264587
			0.11160371452569962
			0.11228372901678085
			0.15398594737052917
			0.11206120252609253
			0.11705417186021805
			0.11234798282384872
			0.1967669278383255
			0.16581037640571594
			0.18773815035820007
			0.185344859957695
			0.17738530039787292
			0.18422968685626984
			0.20484298467636108
			0.18098069727420807
			0.20159238576889038
			0.17106914520263672
			0.11767309159040451
			0.1771698296070099
			0.18075478076934814
			0.20246048271656036
			0.2322484403848648
			0.20788000524044037
			0.19881771504878998
			0.1116165965795517
			0.1113990917801857
			0.20166897773742676
			0.19971288740634918
			0.11866495758295059
			0.11140496283769608
			0.11143256723880768
			0.20413419604301453
			0.2272304743528366
			0.17732809484004974
			0.19952167570590973
			0.21012476086616516
			0.19551773369312286
			0.11211758852005005
			0.12338954210281372
			0.17235112190246582
			0.16630513966083527
			0.11162837594747543
			0.19809381663799286
			0.1589745581150055
			0.12726183235645294
			0.18476121127605438
			0.15671472251415253
			0.1116289347410202
			0.23875658214092255
			0.12018781155347824
			0.11813762784004211
			0.1745644211769104
			0.18559366464614868
			0.16315853595733643
			0.11172999441623688
			0.19223719835281372
			0.11180824786424637
			0.16450542211532593
			0.19200776517391205
			0.1544477343559265
			0.1657176911830902
			0.1957765370607376
			0.17647475004196167
			0.11592560261487961
			0.11140040308237076
			0.11152235418558121
			0.19047510623931885
			0.12473737448453903
			0.17160937190055847
			0.1987195909023285
			0.15572017431259155
			0.1651204526424408
			0.19206978380680084
			0.15100440382957458
			0.1681322604417801
			0.17555451393127441
			0.18696798384189606
			0.11864321678876877
			0.1790854036808014
			0.11165360361337662
			0.19665281474590302
			0.11206173896789551
			0.2195073515176773
			0.18515563011169434
			0.18286357820034027
			0.14748026430606842
			0.1185641661286354
			0.1854533702135086
			0.18127481639385223
			0.19349120557308197
			0.17748332023620605
			0.1769632250070572
			0.125605046749115
			0.2004021406173706
			0.18614979088306427
			0.2009107619524002
			0.18786896765232086
			0.15676936507225037
			0.19339726865291595
			0.13736432790756226
			0.21942481398582458
			0.11469744145870209
			0.2634567618370056
			0.20491327345371246
			0.11800584197044373
			0.1773097664117813
			0.11264801025390625
			0.13852956891059875
			0.20702162384986877
			0.18021248281002045
			0.16083668172359467
			0.17605207860469818
			0.17857331037521362
			0.1586625725030899
			0.1399848461151123
			0.19576971232891083
			0.11791914701461792
			0.15107393264770508
			0.18013988435268402
			0.13582956790924072
			0.18576519191265106
			0.1826457530260086
			0.1959071159362793
			0.17963266372680664
			0.16949784755706787
			0.20005889236927032
			0.13097478449344635
			0.1774914413690567
			0.12940113246440887
			0.1618621051311493
			0.12941032648086548
			0.17945052683353424
			0.1588381826877594
			0.1573386788368225
			0.17719940841197968
			0.1788552850484848
			0.18267446756362915
			0.1886536329984665
			0.11831158399581909
			0.1247587576508522
			0.11731962859630585
			0.1562490314245224
			0.16193467378616333
			0.19870556890964508
			0.11239713430404663
			0.18877026438713074
			0.16592614352703094
			0.17188382148742676
			0.11865060031414032
			0.1983671337366104
			0.17819631099700928
			0.1427801102399826
			0.11213743686676025
			0.19297458231449127
			0.11938321590423584
			0.16168805956840515
			0.12259257584810257
			0.17648740112781525
			0.20834146440029144
			0.11788070946931839
			0.16557298600673676
			0.11225782334804535
			0.11178556829690933
			0.1723691076040268
			0.1504957228899002
			0.17593353986740112
			0.1200905442237854
			0.12999318540096283
			0.17243559658527374
			0.17767098546028137
			0.12912617623806
			0.192765474319458
			0.16058331727981567
			0.14226733148097992
			0.17971767485141754
			0.19975706934928894
			0.21356435120105743
			0.2021099328994751
			0.18892227113246918
			0.11184568703174591
			0.12760627269744873
			0.11187446862459183
			0.1115923821926117
			0.11274226754903793
			0.22435785830020905
			0.20310759544372559
			0.18476726114749908
			0.15360011160373688
			0.20950710773468018
			0.1770777404308319
			0.20433461666107178
			0.21205003559589386
			0.1478431522846222
			0.20110008120536804
			0.11676913499832153
			0.19986146688461304
			0.18829353153705597
			0.19781573116779327
			0.20437191426753998
			0.2058641016483307
			0.20561400055885315
			0.2233322262763977
			0.20543856918811798
			0.18680588901042938
			0.17002731561660767
			0.14932936429977417
			0.1980200558900833
			0.20659786462783813
			0.16562077403068542
			0.17388395965099335
			0.21267202496528625
			0.20737679302692413
			0.17082801461219788
			0.1850365251302719
			0.15886200964450836
			0.11897782981395721
			0.22082065045833588
			0.19696862995624542
			0.16666366159915924
			0.13312660157680511
			0.16951598227024078
			0.19401352107524872
			0.19013625383377075
			0.14879068732261658
			0.16760188341140747
			0.22153955698013306
			0.19536590576171875
			0.1824527531862259
			0.14906378090381622
			0.22005809843540192
			0.19783683121204376
			0.19242721796035767
			0.20969034731388092
			0.2172074317932129
			0.22456271946430206
			0.21081721782684326
			0.15127670764923096
			0.12260232120752335
			0.11139266937971115
			0.24859780073165894
			0.12155921012163162
			0.20836381614208221
			0.15580405294895172
			0.12737411260604858
			0.11140534281730652
			0.2354089766740799
			0.21633896231651306
			0.14453774690628052
			0.1299866884946823
			0.11979501694440842
			0.11140212416648865
			0.15897582471370697
			0.11140534281730652
			0.1167658120393753
			0.1838884800672531
			0.19117355346679688
			0.18528346717357635
			0.18908731639385223
			0.11140256375074387
			0.11148473620414734
			0.17301136255264282
			0.1116594672203064
			0.17104479670524597
			0.12607479095458984
			0.11140335351228714
			0.14027048647403717
			0.11141810566186905
			0.1914358139038086
			0.1114395335316658
			0.11141938716173172
			0.16972321271896362
			0.11144963651895523
			0.12394534051418304
			0.11471668630838394
			0.11147072166204453
			0.11140433698892593
			0.11140123754739761
			0.1942700743675232
			0.11139948666095734
			0.1164480447769165
			0.11140534281730652
			0.11140301823616028
			0.11206094175577164
			0.11140096932649612
			0.2008485049009323
			0.1114010363817215
			0.17670860886573792
			0.15729431807994843
			0.16104425489902496
			0.2031308114528656
			0.2230636030435562
			0.20042365789413452
			0.11156795918941498
			0.11906992644071579
			0.11866658180952072
			0.18794575333595276
			0.11953408271074295
			0.16960923373699188
			0.17892593145370483
			0.11204288899898529
			0.11168017238378525
			0.17838016152381897
			0.12497527152299881
			0.12411856651306152
			0.20181013643741608
			0.18942837417125702
			0.16996176540851593
			0.18977737426757812
			0.18724395334720612
			0.12333551794290543
			0.11140534281730652
			0.1189436987042427
			0.19848722219467163
			0.11163963377475739
			0.20298530161380768
			0.19504423439502716
			0.11189890652894974
			0.11162057518959045
			0.20575153827667236
			0.1819400042295456
			0.13575506210327148
			0.1812048703432083
			0.11155923455953598
			0.13280124962329865
			0.17592798173427582
			0.18569304049015045
			0.20363129675388336
			0.1837967187166214
			0.17777462303638458
			0.11776845157146454
			0.20486880838871002
			0.17651024460792542
			0.1871969848871231
			0.18228355050086975
			0.21153602004051208
			0.11208555102348328
			0.1869869977235794
			0.12256345897912979
			0.1123838946223259
			0.11761889606714249
			0.1250194013118744
			0.11156300455331802
			0.18509016931056976
			0.12770166993141174
			0.11971768736839294
			0.11821287125349045
			0.1691819429397583
			0.19304883480072021
			0.16048899292945862
			0.17452478408813477
			0.17929109930992126
			0.19537785649299622
			0.11791452765464783
			0.11238037049770355
			0.18273307383060455
			0.11140210181474686
			0.16393409669399261
			0.22268953919410706
			0.11153386533260345
			0.16164974868297577
			0.18513962626457214
			0.11202951520681381
			0.11176424473524094
			0.11163027584552765
			0.23108500242233276
			0.20802465081214905
			0.19688154757022858
			0.1679760068655014
			0.11154898256063461
			0.21281516551971436
			0.17700821161270142
			0.17999842762947083
			0.22235971689224243
			0.11975186318159103
			0.1121295616030693
			0.11162786930799484
			0.2021515965461731
			0.17639902234077454
			0.12474283576011658
			0.1922435313463211
			0.21711644530296326
			0.2314383089542389
			0.11140144616365433
			0.1162603572010994
			0.16322048008441925
			0.16885721683502197
			0.11644474416971207
			0.11140303313732147
			0.14635032415390015
			0.16033174097537994
			0.12206193804740906
			0.1646188199520111
			0.18533064424991608
			0.16321544349193573
			0.18662713468074799
			0.11608833074569702
			0.18734799325466156
			0.11616182327270508
			0.11616351455450058
			0.14698325097560883
			0.1446453183889389
			0.12941639125347137
			0.1114010289311409
			0.12266381829977036
			0.11220604926347733
			0.16771866381168365
			0.19734762609004974
			0.17804084718227386
			0.17929452657699585
			0.16794659197330475
			0.18784640729427338
			0.15153969824314117
			0.1848837286233902
			0.11247888207435608
			0.1115531176328659
			0.11169082671403885
			0.1654580980539322
			0.16555920243263245
			0.12273069471120834
			0.1211351528763771
			0.11688774824142456
			0.18595990538597107
			0.15780454874038696
			0.20378293097019196
			0.1769341081380844
			0.21704444289207458
			0.18039476871490479
			0.17326447367668152
			0.14414668083190918
			0.18077662587165833
			0.15558448433876038
			0.13348029553890228
			0.17527537047863007
			0.15267889201641083
			0.1302012801170349
			0.21250349283218384
			0.16138580441474915
			0.19071520864963531
			0.187698632478714
			0.12149550765752792
			0.1651124209165573
			0.15298201143741608
			0.1805063635110855
			0.20867562294006348
			0.12459474056959152
			0.16489139199256897
			0.13426046073436737
			0.18508416414260864
			0.16032731533050537
			0.15265391767024994
			0.17566068470478058
			0.17693744599819183
			0.18430587649345398
			0.1466214954853058
			0.18146781623363495
			0.12185286730527878
			0.11722900718450546
			0.12271934002637863
			0.1120239794254303
			0.20531658828258514
			0.17223156988620758
			0.18999718129634857
			0.22363810241222382
			0.11140326410531998
			0.15915000438690186
			0.1820303052663803
			0.1978362649679184
			0.11148012429475784
			0.19527073204517365
			0.16810080409049988
			0.1164248064160347
			0.15909859538078308
			0.12101619690656662
			0.18847814202308655
			0.20034271478652954
			0.18060234189033508
			0.13739921152591705
			0.11590460687875748
			0.19514061510562897
			0.2174559235572815
			0.17602552473545074
			0.12594586610794067
			0.11139944940805435
			0.11851982772350311
			0.20064757764339447
			0.23211409151554108
			0.16429749131202698
			0.16425390541553497
			0.12963806092739105
			0.198606476187706
			0.17130401730537415
			0.18766552209854126
			0.18551644682884216
			0.17736013233661652
			0.11209329217672348
			0.2064514309167862
			0.21733036637306213
			0.21167388558387756
			0.13167639076709747
			0.2015540599822998
			0.1725762039422989
			0.11161108314990997
			0.1632760763168335
			0.18240678310394287
			0.11798566579818726
			0.18307140469551086
			0.1698668897151947
			0.18246664106845856
			0.19567035138607025
			0.2012988030910492
			0.19520986080169678
			0.22584268450737
			0.11167693883180618
			0.11189460009336472
			0.1271567940711975
			0.20186564326286316
			0.11140511929988861
			0.19129855930805206
			0.11910759657621384
			0.18105877935886383
			0.11251939833164215
			0.11156535893678665
			0.18142840266227722
			0.11250529438257217
			0.19835250079631805
			0.11157262325286865
			0.1822625994682312
			0.11165300756692886
			0.19662921130657196
			0.15766888856887817
			0.11147146672010422
			0.1901557594537735
			0.11228148639202118
			0.11170896887779236
			0.12581892311573029
			0.14537985622882843
			0.11155710369348526
			0.18800422549247742
			0.18724989891052246
			0.20638307929039001
			0.1114044338464737
			0.19827070832252502
			0.16401463747024536
			0.11140126734972
			0.2196742743253708
			0.11416031420230865
			0.24840441346168518
			0.20435461401939392
			0.14494094252586365
			0.11140429973602295
			0.1180475726723671
			0.18797744810581207
			0.11866927891969681
			0.2040746808052063
			0.12245824187994003
			0.11208942532539368
			0.15983200073242188
			0.1213003620505333
			0.12148366123437881
			0.2685549259185791
			0.15013715624809265
			0.12430877238512039
			0.1493753343820572
			0.1923743039369583
			0.11140534281730652
			0.11148439347743988
			0.11213238537311554
			0.19810405373573303
			0.12744078040122986
			0.22099041938781738
			0.13287785649299622
			0.21563145518302917
			0.13473227620124817
			0.11140534281730652
			0.11154601722955704
			0.11140534281730652
			0.1193792074918747
			0.1114896684885025
			0.11228097975254059
			0.11155648529529572
			0.14171797037124634
			0.11977317184209824
			0.1971839964389801
			0.11170829087495804
			0.18302126228809357
			0.1926342248916626
			0.18377983570098877
			0.11163655668497086
			0.13102823495864868
			0.17940236628055573
			0.1377895176410675
			0.11809290200471878
			0.1114848330616951
			0.1190033107995987
			0.17546875774860382
			0.1115778386592865
			0.11822930723428726
			0.18597853183746338
			0.1686977595090866
			0.1118047684431076
			0.18367111682891846
			0.17240473628044128
			0.1609349250793457
			0.21176090836524963
			0.1455460637807846
			0.12415456026792526
			0.1124124825000763
			0.11829245835542679
			0.12024375796318054
			0.11164200305938721
			0.11791187524795532
			0.11237537115812302
			0.1695350855588913
			0.11251083761453629
			0.17553655803203583
			0.21502834558486938
			0.1679064780473709
			0.11217253655195236
			0.11992833763360977
			0.11253270506858826
			0.14553610980510712
			0.12641015648841858
			0.11203520745038986
			0.17752119898796082
			0.12268894910812378
			0.11877619475126266
			0.11796577274799347
			0.20612166821956635
			0.18083351850509644
			0.12635575234889984
			0.21334557235240936
			0.12080362439155579
			0.11265425384044647
			0.1117025837302208
			0.11774075031280518
			0.15800239145755768
			0.11217635124921799
			0.12247158586978912
			0.11235261708498001
			0.1175677478313446
			0.17672193050384521
			0.17315781116485596
			0.17893928289413452
			0.17807812988758087
			0.1684216409921646
			0.11889680474996567
			0.12017856538295746
			0.17526377737522125
			0.19453418254852295
			0.1594129502773285
			0.11883173137903214
			0.1229948103427887
			0.11962839961051941
			0.19676251709461212
			0.12084300816059113
			0.11203446239233017
			0.12840239703655243
			0.12005917727947235
			0.1642976701259613
			0.22543497383594513
			0.16933320462703705
			0.20574380457401276
			0.15563225746154785
			0.2016148865222931
			0.1608988642692566
			0.11808149516582489
			0.24660593271255493
			0.1252242624759674
			0.12267456948757172
			0.1348671168088913
			0.18441803753376007
			0.17431560158729553
			0.1958751380443573
			0.19438661634922028
			0.2071269154548645
			0.16385704278945923
			0.18129821121692657
			0.16061553359031677
			0.14253856241703033
			0.13207906484603882
			0.2156389057636261
			0.18983721733093262
			0.13631302118301392
			0.13189220428466797
			0.11173554509878159
			0.1407189816236496
			0.12599734961986542
			0.16439230740070343
			0.14550377428531647
			0.12522448599338531
			0.2113208770751953
			0.17080731689929962
			0.16832324862480164
			0.19483822584152222
			0.1855825036764145
			0.11161748319864273
			0.11742032319307327
			0.11235983669757843
			0.11494410783052444
			0.12130922824144363
			0.11148430407047272
			0.11173535883426666
			0.11210456490516663
			0.16914400458335876
			0.11160629242658615
			0.11140534281730652
			0.11140479892492294
			0.11641248315572739
			0.1617494523525238
			0.15984660387039185
			0.1355871707201004
			0.12593397498130798
			0.16434119641780853
			0.12409454584121704
			0.11160248517990112
			0.2076842188835144
			0.1163499653339386
			0.1139385774731636
			0.11188295483589172
			0.1713676005601883
			0.18520903587341309
			0.16410119831562042
			0.14908568561077118
			0.1181870773434639
			0.1712970733642578
			0.11526429653167725
			0.11159200966358185
			0.15661852061748505
			0.15350228548049927
			0.12062197178602219
			0.16565054655075073
			0.1115545853972435
			0.16393791139125824
			0.20499499142169952
			0.14984668791294098
			0.1117984727025032
			0.13875852525234222
			0.16056965291500092
			0.14782977104187012
			0.15452131628990173
			0.13542179763317108
			0.1435495764017105
			0.17462506890296936
			0.11838482320308685
			0.13900946080684662
			0.1693120002746582
			0.13637831807136536
			0.11195629835128784
			0.12932424247264862
			0.15392208099365234
			0.11238593608140945
			0.11181198805570602
			0.11845080554485321
			0.11243073642253876
			0.1395905762910843
			0.11720482259988785
			0.14312894642353058
			0.12050633132457733
			0.16207769513130188
			0.1155955046415329
			0.1550680249929428
			0.13340510427951813
			0.18092624843120575
			0.11639238148927689
			0.15594492852687836
			0.15610545873641968
			0.11660916358232498
			0.11678867787122726
			0.15686838328838348
			0.18053290247917175
			0.12424547970294952
			0.11763404309749603
			0.16367067396640778
			0.1693987399339676
			0.13814786076545715
			0.1444409340620041
			0.11168249696493149
			0.13806258141994476
			0.18932057917118073
			0.15670320391654968
			0.15791070461273193
			0.11744298785924911
			0.12013593316078186
			0.1133660301566124
			0.13253240287303925
			0.12245248258113861
			0.13117682933807373
			0.14301633834838867
			0.2498362958431244
			0.15428362786769867
			0.13468532264232635
			0.26791006326675415
			0.12278146296739578
			0.1340528428554535
			0.2051178365945816
			0.13253387808799744
			0.12240380793809891
			0.14143194258213043
			0.2402457594871521
			0.2481394112110138
			0.13293296098709106
			0.25154656171798706
			0.12031029164791107
			0.28561440110206604
			0.28358379006385803
			0.13171949982643127
			0.3579184114933014
			0.12409305572509766
			0.13201142847537994
			0.28904426097869873
			0.12970148026943207
			0.130148783326149
			0.12204042077064514
			0.1373617947101593
			0.13878650963306427
			0.13296812772750854
			0.2724640369415283
			0.12127232551574707
			0.13935664296150208
			0.13445737957954407
			0.2602773904800415
			0.13444802165031433
			0.14574488997459412
			0.13224561512470245
			0.21006523072719574
			0.12122215330600739
			0.14392252266407013
			0.12235540896654129
			0.12259101867675781
			0.250198632478714
			0.13620063662528992
			0.22687754034996033
			0.146553635597229
			0.27861011028289795
			0.2465982735157013
			0.23003694415092468
			0.14498722553253174
			0.1296299248933792
			0.12559206783771515
			0.13529977202415466
			0.1329066902399063
			0.35097575187683105
			0.1364813596010208
			0.2295919805765152
			0.1434902399778366
			0.27549824118614197
			0.13283595442771912
			0.2606913149356842
			0.13834071159362793
			0.13523396849632263
			0.14925922453403473
			0.24750970304012299
			0.1359785795211792
			0.13006001710891724
			0.1352098435163498
			0.13376076519489288
			0.13738518953323364
			0.13462920486927032
			0.1313602179288864
			0.2674793303012848
			0.1329069435596466
			0.24065710604190826
			0.13285017013549805
			0.1335424929857254
			0.13723383843898773
			0.13237908482551575
			0.21507252752780914
			0.14699691534042358
			0.13505372405052185
			0.122269406914711
			0.12153191864490509
			0.14117534458637238
			0.1368950605392456
			0.12348426878452301
			0.13341069221496582
			0.1341736912727356
			0.1351003348827362
			0.12864628434181213
			0.12123554199934006
			0.22543711960315704
			0.23173269629478455
			0.12194272130727768
			0.1307568997144699
			0.13298693299293518
			0.18015818297863007
			0.17249542474746704
			0.17592893540859222
			0.18933053314685822
			0.11155571788549423
			0.11266761273145676
			0.11162155866622925
			0.2339368760585785
			0.17988578975200653
			0.11751240491867065
			0.11174117773771286
			0.11171910166740417
			0.17216968536376953
			0.12214798480272293
			0.11140534281730652
			0.16125501692295074
			0.17019426822662354
			0.15092173218727112
			0.17890974879264832
			0.11171453446149826
			0.17596563696861267
			0.174460768699646
			0.1783900260925293
			0.1116294339299202
			0.187489315867424
			0.11158920079469681
			0.16116489470005035
			0.18502390384674072
			0.11204753816127777
			0.19494324922561646
			0.21180470287799835
			0.1118595227599144
			0.11219561100006104
			0.11249212920665741
			0.15768325328826904
			0.1186075359582901
			0.11171916872262955
			0.11242536455392838
			0.12237707525491714
			0.14645332098007202
			0.1123182475566864
			0.11174025386571884
			0.11156652122735977
			0.19120247662067413
			0.11928781867027283
			0.11166732013225555
			0.11836325377225876
			0.11173989623785019
			0.11169604957103729
			0.11229371279478073
			0.11254235357046127
			0.11165658384561539
			0.11256710439920425
			0.11159219592809677
			0.18271504342556
			0.11175823956727982
			0.17536984384059906
			0.11245912313461304
			0.19057460129261017
			0.1739668846130371
			0.16300414502620697
			0.15903913974761963
			0.11648274213075638
			0.17300564050674438
			0.11756424605846405
			0.17060677707195282
			0.11248291283845901
			0.1927233785390854
			0.12351435422897339
			0.17714285850524902
			0.16134031116962433
			0.11166147142648697
			0.18517176806926727
			0.11266294121742249
			0.19307616353034973
			0.11235334724187851
			0.16734804213047028
			0.11152280122041702
			0.11140202730894089
			0.20616713166236877
			0.1798861175775528
			0.21568144857883453
			0.11208666115999222
			0.11140331625938416
			0.17332512140274048
			0.17474304139614105
			0.16526927053928375
			0.11259899288415909
			0.14807680249214172
			0.1965092122554779
			0.2008516788482666
			0.2222437560558319
			0.17994332313537598
			0.21692152321338654
			0.17767643928527832
			0.11831580102443695
			0.2089042216539383
			0.11217700690031052
			0.11167307943105698
			0.1180579662322998
			0.20844656229019165
			0.2196054905653
			0.12198980897665024
			0.11984757333993912
			0.2071305513381958
			0.19966204464435577
			0.1998809427022934
			0.11167295277118683
			0.16990990936756134
			0.11169100552797318
			0.204555481672287
			0.14426270127296448
			0.11197318136692047
			0.12955796718597412
			0.12416888773441315
			0.1827458143234253
			0.16436094045639038
			0.21298904716968536
			0.1316869556903839
			0.18649187684059143
			0.11926839500665665
			0.1113995760679245
			0.11152774095535278
			0.11140336096286774
			0.11956954747438431
			0.12062135338783264
			0.1896168440580368
			0.17135292291641235
			0.13078728318214417
			0.19746384024620056
			0.12830756604671478
			0.19996023178100586
			0.12111557275056839
			0.12973850965499878
			0.12441343069076538
			0.1116056963801384
			0.21336695551872253
			0.25931116938591003
			0.21120303869247437
			0.18971067667007446
			0.14672061800956726
			0.19731654226779938
			0.22819094359874725
			0.17265161871910095
			0.111576609313488
			0.11262818425893784
			0.19187742471694946
			0.13067810237407684
			0.1263517439365387
			0.1117202416062355
			0.12453624606132507
			0.12223847955465317
			0.19676652550697327
			0.1115570142865181
			0.11140534281730652
			0.11828216910362244
			0.18348844349384308
			0.11854662001132965
			0.24257583916187286
			0.11241555213928223
			0.19654467701911926
			0.12065794318914413
			0.2038274109363556
			0.17934292554855347
			0.19070860743522644
			0.12097907811403275
			0.11868765205144882
			0.22300837934017181
			0.1891927570104599
			0.12248394638299942
			0.11928122490644455
			0.12593787908554077
			0.11234399676322937
			0.2194145917892456
			0.11832330375909805
			0.12615619599819183
			0.11848148703575134
			0.13597679138183594
			0.11950886994600296
			0.1617157906293869
			0.11874799430370331
			0.1191578134894371
			0.1577378660440445
			0.11985037475824356
			0.16778060793876648
			0.11253466457128525
			0.1121843084692955
			0.12639005482196808
			0.12421820312738419
			0.11911286413669586
			0.18102802336215973
			0.12801310420036316
			0.11148399859666824
			0.11164376139640808
			0.11160961538553238
			0.20548558235168457
			0.1250506490468979
			0.12028370797634125
			0.13422457873821259
			0.1764676570892334
			0.16883262991905212
			0.20750249922275543
			0.1850563883781433
			0.133925661444664
			0.11255350708961487
			0.11234840750694275
			0.1257806122303009
			0.214872345328331
			0.11832951754331589
			0.11140408366918564
			0.17545418441295624
			0.1118498370051384
			0.14676488935947418
			0.18580910563468933
			0.14602871239185333
			0.18344664573669434
			0.11162755638360977
			0.1986435055732727
			0.18549330532550812
			0.12343122810125351
			0.11175984144210815
			0.16814784705638885
			0.18759587407112122
			0.19404080510139465
			0.11199803650379181
			0.1601962447166443
			0.11221926659345627
			0.15171100199222565
			0.17090557515621185
			0.1116647869348526
			0.11173377931118011
			0.17576777935028076
			0.22245356440544128
			0.11860644072294235
			0.1655729115009308
			0.11902707815170288
			0.11214684695005417
			0.16487163305282593
			0.19286952912807465
			0.16662372648715973
			0.1122027263045311
			0.2104382961988449
			0.11232981830835342
			0.19007889926433563
			0.20675478875637054
			0.17814600467681885
			0.11204170435667038
			0.11140534281730652
			0.11250508576631546
			0.16953250765800476
			0.15633338689804077
			0.1117691844701767
			0.18455933034420013
			0.11156628280878067
			0.12600654363632202
			0.17127080261707306
			0.11858634650707245
			0.11176382005214691
			0.16080091893672943
			0.111692413687706
			0.11235952377319336
			0.12165143340826035
			0.11798225343227386
			0.1119709312915802
			0.18520663678646088
			0.16631831228733063
			0.11764583736658096
			0.1280868500471115
			0.15771642327308655
			0.1868135780096054
			0.15689899027347565
			0.1116049587726593
			0.14709872007369995
			0.16895443201065063
			0.11140388995409012
			0.16627128422260284
			0.11219455301761627
			0.1847941130399704
			0.20035946369171143
			0.1656324416399002
			0.1486363410949707
			0.1794469952583313
			0.11140086501836777
			0.11140473186969757
			0.11390744894742966
			0.11146147549152374
			0.11139942705631256
			0.19525763392448425
			0.11148404330015182
			0.1179940328001976
			0.2571999728679657
			0.1124064177274704
			0.11140534281730652
			0.11179321259260178
			0.11140279471874237
			0.11139842122793198
			0.12083684653043747
			0.12421998381614685
			0.11157313734292984
			0.11149384081363678
			0.11159199476242065
			0.1212550699710846
			0.11140534281730652
			0.12305983901023865
			0.18767885863780975
			0.11160050332546234
			0.21269118785858154
			0.12103432416915894
			0.11160089075565338
			0.11982853710651398
			0.20317254960536957
			0.11147385835647583
			0.20321303606033325
			0.1115669310092926
			0.18104426562786102
			0.20345991849899292
			0.11155422031879425
			0.197972372174263
			0.11233910173177719
			0.21374700963497162
			0.24837498366832733
			0.11156123876571655
			0.12983405590057373
			0.12222862243652344
			0.19042786955833435
			0.2146480232477188
			0.1215801015496254
			0.11140425503253937
			0.21743786334991455
			0.19641974568367004
			0.23634661734104156
			0.1712006777524948
			0.19258832931518555
			0.19147638976573944
			0.12248500436544418
			0.11173395812511444
			0.15954215824604034
			0.1325497329235077
			0.18267399072647095
			0.19636207818984985
			0.12253512442111969
			0.12068917602300644
			0.11189715564250946
			0.1181444376707077
			0.13776986300945282
			0.12360569834709167
			0.19609488546848297
			0.16156986355781555
			0.12358316034078598
			0.11982005089521408
			0.12066216766834259
			0.11191992461681366
			0.11139656603336334
			0.11139746010303497
			0.11139889061450958
			0.12409507483243942
			0.11140534281730652
			0.12410043925046921
			0.11139890551567078
			0.1114039272069931
			0.12409241497516632
			0.11140112578868866
			0.11167029291391373
			0.12409491091966629
			0.11140234768390656
			0.11140207201242447
			0.11140201985836029
			0.11165250092744827
			0.11140534281730652
			0.11140065640211105
			0.11145686358213425
			0.11912059783935547
			0.13670122623443604
			0.1208108514547348
			0.12126128375530243
			0.1211748868227005
			0.1240786761045456
			0.17222434282302856
			0.1803041398525238
			0.21560364961624146
			0.1812593936920166
			0.1360793113708496
			0.219117671251297
			0.1115066260099411
			0.11139803379774094
			0.11815255880355835
			0.13876987993717194
			0.12350678443908691
			0.1234227642416954
			0.11846154183149338
			0.1216515600681305
			0.12046673148870468
			0.12260843068361282
			0.14885000884532928
			0.11156071722507477
			0.2096332609653473
			0.18750879168510437
			0.11160784959793091
			0.11140534281730652
			0.11255960166454315
			0.11768417805433273
			0.11787336319684982
			0.17934246361255646
			0.11155907809734344
			0.11171037703752518
			0.11847428232431412
			0.11821375042200089
			0.11939165741205215
			0.19770556688308716
			0.16566883027553558
			0.1850833296775818
			0.11165361851453781
			0.17794153094291687
			0.11162767559289932
			0.1124899685382843
			0.1693844199180603
			0.11161354929208755
			0.11256439983844757
			0.17680661380290985
			0.16534467041492462
			0.12425936758518219
			0.1116771548986435
			0.18616224825382233
			0.11892862617969513
			0.11864972859621048
			0.11233140528202057
			0.11203325539827347
			0.11154692620038986
			0.11242658644914627
			0.15991072356700897
			0.11246565729379654
			0.11248920112848282
			0.11787918210029602
			0.11164746433496475
			0.11904236674308777
			0.11814600974321365
			0.11844732612371445
			0.11264900863170624
			0.11867743730545044
			0.1797855943441391
			0.12207000702619553
			0.11170133948326111
			0.11147680878639221
			0.11162756383419037
			0.20082108676433563
			0.13303129374980927
			0.1115805059671402
			0.11258038878440857
			0.18895640969276428
			0.1604260802268982
			0.11268973350524902
			0.11140534281730652
			0.15192022919654846
			0.11189940571784973
			0.1117548793554306
			0.11231440305709839
			0.11139551550149918
			0.11163005977869034
			0.11268985271453857
			0.1179608628153801
			0.11657360196113586
			0.11794445663690567
			0.11183889955282211
			0.1124311164021492
			0.15729551017284393
			0.18901483714580536
			0.11276410520076752
			0.11185985058546066
			0.11264277249574661
			0.1958034485578537
			0.20353274047374725
			0.11147519946098328
			0.11160562187433243
			0.11207673698663712
			0.11219357699155807
			0.1118263453245163
			0.12437663227319717
			0.11821795254945755
			0.16610141098499298
			0.11154776066541672
			0.1863589733839035
			0.1838257610797882
			0.1844630241394043
			0.12790432572364807
			0.1182919517159462
			0.16021431982517242
			0.11982563138008118
			0.18446430563926697
			0.112434521317482
			0.1718110293149948
			0.11232489347457886
			0.11987966299057007
			0.17207375168800354
			0.11865529417991638
			0.11846531182527542
			0.11167959868907928
			0.11216334998607635
			0.12191496044397354
			0.11249688267707825
			0.11256423592567444
			0.11684616655111313
			0.11249234527349472
			0.18399864435195923
			0.16461123526096344
			0.11877820640802383
			0.17145055532455444
			0.11231949925422668
			0.11140189319849014
			0.16121920943260193
			0.18512357771396637
			0.1165526807308197
			0.1184428334236145
			0.17073705792427063
			0.11170364171266556
			0.18863345682621002
			0.11774852126836777
			0.11215241998434067
			0.16651558876037598
			0.11752945184707642
			0.16187284886837006
			0.17914113402366638
			0.22661346197128296
			0.16434252262115479
			0.11265890300273895
			0.11177405714988708
			0.11839130520820618
			0.11210177093744278
			0.11153849214315414
			0.11991066485643387
			0.1169460341334343
			0.11180323362350464
			0.11225835233926773
			0.1115475594997406
			0.1116558164358139
			0.11140397191047668
			0.18657806515693665
			0.1652379035949707
			0.11235398054122925
			0.11766475439071655
			0.17690534889698029
			0.11157400161027908
			0.17307238280773163
			0.11139872670173645
			0.18141517043113708
			0.17699958384037018
			0.1156572699546814
			0.11193875968456268
			0.11871843785047531
			0.11215195804834366
			0.11727934330701828
			0.15417693555355072
			0.11184173077344894
			0.1117999404668808
			0.11160343885421753
			0.11169587820768356
			0.1119924783706665
			0.11721132695674896
			0.11154478043317795
			0.11223875731229782
			0.11730051040649414
			0.1626264601945877
			0.184538334608078
			0.11206217110157013
			0.16119937598705292
			0.12337599694728851
			0.11922414600849152
			0.17168164253234863
			0.16610875725746155
			0.1686212122440338
			0.11158160120248795
			0.11720812320709229
			0.1114005595445633
			0.11733799427747726
			0.11202908307313919
			0.17357021570205688
			0.11798161268234253
			0.19336281716823578
			0.11140317469835281
			0.17160290479660034
			0.1116846576333046
			0.12296333909034729
			0.12823811173439026
			0.11189934611320496
			0.11248369514942169
			0.17624962329864502
			0.16331082582473755
			0.11245762556791306
			0.16521558165550232
			0.11249558627605438
			0.111688993871212
			0.18715503811836243
			0.1749005764722824
			0.11804848164319992
			0.16676607728004456
			0.19187791645526886
			0.11154374480247498
			0.1808590292930603
			0.11140534281730652
			0.11221108585596085
			0.11165796965360641
			0.11147639900445938
			0.1120092049241066
			0.17898321151733398
			0.11165136098861694
			0.1768917739391327
			0.11244086921215057
			0.12101992964744568
			0.11140534281730652
			0.11140534281730652
			0.1116412878036499
			0.11735822260379791
			0.11152886599302292
			0.11737474054098129
			0.111532062292099
			0.11147987842559814
			0.11154805123806
			0.11162915080785751
			0.11170747131109238
			0.11222945898771286
			0.1116747036576271
			0.11140534281730652
			0.11140534281730652
			0.20623256266117096
			0.12652823328971863
			0.1123705580830574
			0.11806003004312515
			0.17502030730247498
			0.1122795045375824
			0.12209521234035492
			0.11262192577123642
			0.18149593472480774
			0.12703636288642883
			0.1196889653801918
			0.1882091462612152
			0.11201813817024231
			0.11928839236497879
			0.1262536346912384
			0.12023814767599106
			0.18229740858078003
			0.17271386086940765
			0.17502550780773163
			0.12239371240139008
			0.3107825517654419
			0.24741500616073608
			0.1543571650981903
			0.11197329312562943
			0.12384993582963943
			0.12309714406728745
			0.12013442069292068
			0.11147570610046387
			0.11949031800031662
			0.11140556633472443
			0.1402386873960495
			0.11801613122224808
			0.11139971017837524
			0.11186567693948746
			0.11308261007070541
			0.11269915103912354
			0.11162842065095901
			0.11161218583583832
			0.11563026160001755
			0.20563480257987976
			0.11805459856987
			0.2188374400138855
			0.11667236685752869
			0.11203907430171967
			0.11599723994731903
			0.17227953672409058
			0.11274243891239166
			0.11605728417634964
			0.11645703762769699
			0.12300107628107071
			0.11244890093803406
			0.11255636066198349
			0.15851649641990662
			0.15544457733631134
			0.14818520843982697
			0.11203557997941971
			0.1119580790400505
			0.11241278797388077
			0.1120062842965126
			0.11186374723911285
			0.11688681691884995
			0.11143609881401062
			0.11173208802938461
			0.16542159020900726
			0.1114044114947319
			0.11205148696899414
			0.11146469414234161
			0.11182091385126114
			0.11155841499567032
			0.11571694910526276
			0.11151868849992752
			0.1114002987742424
			0.11144494265317917
			0.11140534281730652
			0.11165662854909897
			0.12759160995483398
			0.11348764598369598
			0.11140534281730652
			0.18286576867103577
			0.1119583398103714
			0.1116047278046608
			0.11896762996912003
			0.11179608106613159
			0.11493124067783356
			0.11140534281730652
			0.12222430855035782
			0.11224478483200073
			0.11171630769968033
			0.11560840904712677
			0.11139418184757233
			0.11410193145275116
			0.11171174794435501
			0.18441765010356903
			0.11203907430171967
			0.11162988841533661
			0.11227171123027802
			0.11149608343839645
			0.1773005574941635
			0.17997507750988007
			0.11186166107654572
			0.11152765899896622
			0.11147486418485641
			0.1119980439543724
			0.11140421777963638
			0.11139963567256927
			0.11166238784790039
			0.11139842122793198
			0.11162674427032471
			0.1122690737247467
			0.11203736066818237
			0.133724182844162
			0.11158915609121323
			0.11322057247161865
			0.12456275522708893
			0.19517932832241058
			0.11153209209442139
			0.11140534281730652
			0.11216340959072113
			0.11203907430171967
			0.11140317469835281
			0.11218944936990738
			0.11398523300886154
			0.17702078819274902
			0.11140498518943787
			0.11855700612068176
			0.1862701177597046
			0.1114015132188797
			0.11140204221010208
			0.11152899265289307
			0.11192627251148224
			0.1117154210805893
			0.11249959468841553
			0.11436592042446136
			0.11140244454145432
			0.12031412869691849
			0.11164159327745438
			0.11140293627977371
			0.11171191185712814
			0.119625024497509
			0.1114046648144722
			0.11140534281730652
			0.11874435842037201
			0.11140534281730652
			0.11140534281730652
			0.11140534281730652
			0.11147507280111313
			0.11139655858278275
			0.11140047758817673
			0.1114816889166832
			0.11140023171901703
			0.11140051484107971
			0.11140534281730652
			0.11140534281730652
			0.11140430718660355
			0.11140400171279907
			0.11139639467000961
			0.11140285432338715
			0.11140075325965881
			0.11139388382434845
			0.11152751743793488
			0.11140043288469315
			0.11140381544828415
			0.11140108108520508
			0.11152712255716324
			0.11140430718660355
			0.11148972809314728
			0.11140502989292145
			0.11183392256498337
			0.11139305680990219
			0.11140280961990356
			0.1113942563533783
			0.11148142069578171
			0.11653165519237518
			0.11140415072441101
			0.11139712482690811
			0.11149896681308746
			0.11139345169067383
			0.11154045164585114
			0.1113949567079544
			0.11149249970912933
			0.11147795617580414
			0.11139845103025436
			0.11139393597841263
			0.11140534281730652
			0.11140210926532745
			0.11140407621860504
			0.1114015281200409
			0.11561504751443863
			0.11139904707670212
			0.1113983541727066
			0.11140367388725281
			0.11140429973602295
			0.11140037328004837
			0.11140037328004837
			0.1114543005824089
			0.11140269041061401
			0.11148890852928162
			0.11140328645706177
			0.1115041971206665
			0.116100013256073
			0.11139786243438721
			0.11140534281730652
			0.11139868199825287
			0.11147693544626236
			0.11140531301498413
			0.1114029586315155
			0.1113923192024231
			0.1118239164352417
			0.11151456087827682
			0.11140409111976624
			0.11140219867229462
			0.11140139400959015
			0.11140534281730652
			0.11140275746583939
			0.11139881610870361
			0.11139533668756485
			0.1114794984459877
			0.11140146106481552
			0.11177799105644226
			0.1114037036895752
			0.11140523850917816
			0.11140137910842896
			0.11143629252910614
			0.11147552728652954
			0.11140348017215729
			0.11140289157629013
			0.11140534281730652
			0.11150381714105606
			0.1117013618350029
			0.11140534281730652
			0.11189132928848267
			0.11139761656522751
			0.11140534281730652
			0.1117766872048378
			0.11177707463502884
			0.11140348762273788
			0.11175405979156494
			0.11139857023954391
			0.11189667135477066
			0.11140534281730652
			0.11139969527721405
			0.11140222102403641
