# Supplementary material for: Enhanced flux potential analysis links changes in enzyme expression to metabolic flux
Source: Mol Syst Biol. 2025 Feb 17;21(4):413–45. doi: 10.1038/s44320-025-00090-9 (PMC11965317; doi:10.1038/s44320-025-00090-9)
Supplement: Supplementary file 15 — Source data Fig. 6 [file 44320_2025_90_MOESM15_ESM.zip › Figure 6/6B/MAR05398-highlighted_datapoints.csv]

Cell data point	Cell type	eFPA	Reaction Exp.	Compass-
square	Muscle-fast	0.4	0.1	0.25
circle	Muscle-fast	0.13	0.43	0.19
