# Supplementary material for: Enhanced flux potential analysis links changes in enzyme expression to metabolic flux
Source: Mol Syst Biol. 2025 Feb 17;21(4):413–45. doi: 10.1038/s44320-025-00090-9 (PMC11965317; doi:10.1038/s44320-025-00090-9)
Supplement: Supplementary file 15 — Source data Fig. 6 [file 44320_2025_90_MOESM15_ESM.zip › Figure 6/6B/MAR05398-Reaction_Exp.csv]

Muscle-fast	Muscle-slow	Heart-muscle	Other
0.09886346757411957	0.09886346757411957	0.2616610825061798	0.19987422227859497
0.42840835452079773	0.42840835452079773	0.09886346757411957	0.2502105236053467
0.1257380247116089	0.09886346757411957	0.259044885635376	0.22944185137748718
0.42840835452079773	0.42840835452079773	0.26148879528045654	0.26934540271759033
0.42562076449394226	0.42840835452079773	0.21930693089962006	0.22060425579547882
0.42840835452079773	0.09886346757411957	0.40358585119247437	0.3038862645626068
0.42840835452079773	0.42840835452079773	0.1821364462375641	0.2548319399356842
0.42840835452079773	0.42840835452079773	0.3193392753601074	0.1969447135925293
0.09886346757411957	0.09886346757411957	0.09886346757411957	0.2619933784008026
0.42840835452079773	0.09886346757411957	0.2685402035713196	0.2741895020008087
0.11226432025432587	0.12137426435947418	0.29025033116340637	0.19542773067951202
0.09886346757411957	0.42840835452079773	0.314218133687973	0.2626468241214752
0.42840835452079773	0.09886346757411957	0.26733720302581787	0.25076380372047424
0.09886346757411957	0.09886346757411957	0.35934969782829285	0.28942185640335083
0.09886346757411957	0.09886346757411957	0.09886346757411957	0.2551409900188446
0.42840835452079773	0.42840835452079773	0.23427322506904602	0.31197401881217957
0.42840835452079773	0.09886346757411957	0.42840835452079773	0.27299371361732483
0.09886346757411957	0.42840835452079773	0.5101157426834106	0.26092103123664856
0.42840835452079773	0.42840835452079773	0.24056895077228546	0.2022070586681366
0.09886346757411957	0.09886346757411957	0.23388917744159698	0.2922232151031494
0.09886346757411957	0.09886346757411957	0.09886346757411957	0.31544700264930725
0.42840835452079773	0.42840835452079773	0.09886346757411957	0.2383233606815338
0.09886346757411957	0.09886346757411957	0.29206931591033936	0.09886346757411957
0.09886346757411957	0.09886346757411957	0.3027001917362213	0.09886346757411957
0.09886346757411957	0.42840835452079773	0.2504225969314575	0.23651233315467834
0.36428824067115784	0.42840835452079773	0.1884937584400177	0.2878737449645996
0.42840835452079773	0.42840835452079773	0.284645140171051	0.19630731642246246
0.42840835452079773	0.42840835452079773	0.23870152235031128	0.20100566744804382
0.09886346757411957	0.09886346757411957	0.137534499168396	0.2688663601875305
0.42840835452079773	0.30318954586982727	0.09886346757411957	0.2855190336704254
0.37687739729881287	0.42840835452079773	0.338728666305542	0.31972450017929077
0.3557550013065338	0.42840835452079773	0.40974029898643494	0.26683008670806885
0.42840835452079773	0.09886346757411957	0.4923745393753052	0.22009265422821045
0.42840835452079773	0.3967670798301697	0.4918675124645233	0.25385144352912903
0.23367774486541748	0.09886346757411957	0.1325981467962265	0.5605102777481079
0.42840835452079773	0.38543856143951416	0.23020808398723602	0.2634800374507904
0.42840835452079773	0.39874839782714844	0.3490561842918396	0.2764274775981903
0.38261881470680237	0.09886346757411957	0.3337218463420868	0.2669186294078827
0.34858018159866333	0.09886346757411957	0.285674124956131	0.26822778582572937
0.42517632246017456	0.09886346757411957	0.3930785357952118	0.25953641533851624
0.42840835452079773	0.42840835452079773	0.12148364633321762	0.09886346757411957
0.42840835452079773	0.42840835452079773	0.18601758778095245	0.2032008320093155
0.36663487553596497	0.42840835452079773	0.09886346757411957	0.22637124359607697
0.42840835452079773	0.42840835452079773	0.09886346757411957	0.25285154581069946
0.42840835452079773	0.42840835452079773	0.09886346757411957	0.26101669669151306
0.42840835452079773	0.38662877678871155	0.3691696524620056	0.25753721594810486
0.42840835452079773	0.42840835452079773	0.3350515067577362	0.2883681654930115
0.42840835452079773	0.42840835452079773	0.20833951234817505	0.19743365049362183
0.42840835452079773	0.42840835452079773	0.23996372520923615	0.30189085006713867
0.09886346757411957	0.42840835452079773	0.28665295243263245	0.20047393441200256
0.42840835452079773	0.42840835452079773	0.3870866894721985	0.25392624735832214
0.42840835452079773	0.42840835452079773	0.2628442049026489	0.23759546875953674
0.42840835452079773	0.42840835452079773	0.33584776520729065	0.26582425832748413
0.42840835452079773	0.42840835452079773	0.26248952746391296	0.22012901306152344
0.42840835452079773	0.42840835452079773	0.17267544567584991	0.4551452696323395
0.42840835452079773	0.42840835452079773	0.20319853723049164	0.25636985898017883
0.42840835452079773	0.42840835452079773	0.346264511346817	0.33659374713897705
0.42840835452079773	0.42840835452079773	0.4280605912208557	0.3096282184123993
0.42840835452079773	0.42840835452079773	0.09886346757411957	0.2844144105911255
0.42840835452079773	0.42840835452079773	0.09886346757411957	0.2079855501651764
0.42840835452079773	0.42840835452079773	0.3285015821456909	0.2380240261554718
0.42840835452079773	0.42840835452079773	0.22123855352401733	0.2538280785083771
0.42840835452079773	0.42840835452079773	0.35141944885253906	0.2479969710111618
0.42840835452079773	0.42840835452079773	0.09886346757411957	0.22259438037872314
0.42840835452079773	0.42840835452079773	0.25572672486305237	0.2916931211948395
0.42840835452079773	0.42840835452079773	0.39529696106910706	0.252631813287735
0.42840835452079773	0.42840835452079773	0.4617285430431366	0.5746286511421204
0.42840835452079773	0.42840835452079773	0.2645450830459595	0.3050835430622101
0.42840835452079773	0.42840835452079773	0.20176413655281067	0.248774915933609
0.42840835452079773	0.42840835452079773	0.09886346757411957	0.18868985772132874
0.42840835452079773	0.42840835452079773	0.4830484688282013	0.2626029849052429
0.42840835452079773	0.42840835452079773	0.1833837330341339	0.2601143717765808
0.42840835452079773	0.42840835452079773	0.22674313187599182	0.3048705458641052
0.42840835452079773	0.42840835452079773	0.21364575624465942	0.24904361367225647
0.42840835452079773	0.42840835452079773	0.2815028727054596	0.21001321077346802
0.42840835452079773	0.42840835452079773	0.09886346757411957	0.4826073944568634
0.42840835452079773	0.42840835452079773	0.35198456048965454	0.23194915056228638
0.42840835452079773	0.42840835452079773	0.09886346757411957	0.28221938014030457
0.42840835452079773	0.09886346757411957	0.24986986815929413	0.24995771050453186
0.42840835452079773	0.42840835452079773	0.21900053322315216	0.29544395208358765
0.42840835452079773	0.42840835452079773	0.34297531843185425	0.26495009660720825
0.42840835452079773	0.09886346757411957	0.37743765115737915	0.26121920347213745
0.42840835452079773	0.34198668599128723	0.16282720863819122	0.26375311613082886
0.42840835452079773	0.42840835452079773	0.37380215525627136	0.28778892755508423
0.42840835452079773	0.3900860846042633	0.18292728066444397	0.26355236768722534
0.42840835452079773	0.42840835452079773	0.36461105942726135	0.2658822536468506
0.42840835452079773	0.09886346757411957	0.09886346757411957	0.22614020109176636
0.42840835452079773	0.09886346757411957	0.43374550342559814	0.2316725105047226
0.42840835452079773	0.42840835452079773	0.31681469082832336	0.2470131665468216
0.42840835452079773	0.42840835452079773	0.2660646140575409	0.09886346757411957
0.42840835452079773	0.42840835452079773	0.2128281146287918	0.24103157222270966
0.42840835452079773	0.09886346757411957	0.09886346757411957	0.29389068484306335
0.42840835452079773	0.42840835452079773	0.20761579275131226	0.22525905072689056
0.42840835452079773	0.34768250584602356	0.2879733741283417	0.18572132289409637
0.42840835452079773	0.42840835452079773	0.2747407853603363	0.23953112959861755
0.42840835452079773	0.09886346757411957	0.2664854824542999	0.5495573282241821
0.42840835452079773	0.42787203192710876	0.235250324010849	0.1863822489976883
0.4007604420185089	0.42840835452079773	0.09886346757411957	0.09886346757411957
0.42840835452079773	0.09886346757411957	0.09886346757411957	0.09886346757411957
0.42840835452079773	0.09886346757411957	0.09886346757411957	0.26550060510635376
			0.31503644585609436
			0.20070818066596985
			0.33814534544944763
			0.2878938913345337
			0.2084982842206955
			0.32464829087257385
			0.4115573763847351
			0.6449557542800903
			0.5781012773513794
			0.24765406548976898
			0.5022753477096558
			0.15326173603534698
			0.09886346757411957
			0.2863404452800751
			0.42623478174209595
			0.32494398951530457
			0.3020324409008026
			0.36255431175231934
			0.17273178696632385
			0.435527503490448
			0.20761018991470337
			0.1993350088596344
			0.2709670960903168
			0.2372473031282425
			0.15187981724739075
			0.26284971833229065
			0.32873865962028503
			0.09886346757411957
			0.09886346757411957
			0.15585823357105255
			0.09886346757411957
			0.20038743317127228
			0.18717414140701294
			0.14760230481624603
			0.1897987276315689
			0.22742623090744019
			0.27253225445747375
			0.3270125389099121
			0.47481200098991394
			0.09886346757411957
			0.09886346757411957
			0.20488499104976654
			0.34477144479751587
			0.3634642958641052
			0.21163275837898254
			0.2653530240058899
			0.09886346757411957
			0.29162129759788513
			0.23107104003429413
			0.368301659822464
			0.40214303135871887
			0.3109441101551056
			0.3424070179462433
			0.18945609033107758
			0.21124759316444397
			0.3729286193847656
			0.24206165969371796
			0.23466098308563232
			0.23394112288951874
			0.27822044491767883
			0.20846830308437347
			0.09886346757411957
			0.33231067657470703
			0.2451678067445755
			0.5548859238624573
			0.3278310000896454
			0.09886346757411957
			0.2304651141166687
			0.09886346757411957
			0.1564810872077942
			0.3366752564907074
			0.09886346757411957
			0.09886346757411957
			0.3777318000793457
			0.3584190309047699
			0.40744659304618835
			0.1636207550764084
			0.1899021863937378
			0.09886346757411957
			0.21792763471603394
			0.33243608474731445
			0.25345972180366516
			0.09886346757411957
			0.17022928595542908
			0.19295701384544373
			0.26198795437812805
			0.17869502305984497
			0.1782228797674179
			0.20817871391773224
			0.2917894423007965
			0.33438214659690857
			0.3320731222629547
			0.21781346201896667
			0.4742613136768341
			0.3830179274082184
			0.3284919261932373
			0.22619830071926117
			0.09886346757411957
			0.49804699420928955
			0.09886346757411957
			0.20682457089424133
			0.246242955327034
			0.09886346757411957
			0.18033501505851746
			0.17545980215072632
			0.09886346757411957
			0.09886346757411957
			0.09886346757411957
			0.09886346757411957
			0.09886346757411957
			0.23762190341949463
			0.20984616875648499
			0.09886346757411957
			0.21577289700508118
			0.09886346757411957
			0.13336819410324097
			0.11448498070240021
			0.17383626103401184
			0.2127273976802826
			0.09886346757411957
			0.09886346757411957
			0.09886346757411957
			0.09886346757411957
			0.09886346757411957
			0.1956290602684021
			0.19099189341068268
			0.23493902385234833
			0.09886346757411957
			0.26789921522140503
			0.09886346757411957
			0.2009865790605545
			0.09886346757411957
			0.20454141497612
			0.22938908636569977
			0.15629886090755463
			0.09886346757411957
			0.22610728442668915
			0.19593290984630585
			0.254495233297348
			0.18414902687072754
			0.2212502807378769
			0.21610741317272186
			0.23843519389629364
			0.26728183031082153
			0.09886346757411957
			0.09886346757411957
			0.17718885838985443
			0.2756887972354889
			0.15589937567710876
			0.09886346757411957
			0.09886346757411957
			0.22748368978500366
			0.17845726013183594
			0.09886346757411957
			0.09886346757411957
			0.09886346757411957
			0.18202915787696838
			0.09886346757411957
			0.23504112660884857
			0.09886346757411957
			0.1541917622089386
			0.1923809051513672
			0.18914535641670227
			0.17940597236156464
			0.09886346757411957
			0.23282593488693237
			0.16204920411109924
			0.36607882380485535
			0.17018015682697296
			0.2586187720298767
			0.1665145754814148
			0.17058788239955902
			0.09886346757411957
			0.3280356824398041
			0.09886346757411957
			0.17199364304542542
			0.09886346757411957
			0.23011498153209686
			0.12966041266918182
			0.13665011525154114
			0.18074551224708557
			0.1870954930782318
			0.09886346757411957
			0.09886346757411957
			0.09886346757411957
			0.09886346757411957
			0.09886346757411957
			0.1740916222333908
			0.15032163262367249
			0.09886346757411957
			0.09886346757411957
			0.18448305130004883
			0.09886346757411957
			0.09886346757411957
			0.09886346757411957
			0.2100522667169571
			0.14953862130641937
			0.09886346757411957
			0.1872779279947281
			0.09886346757411957
			0.1777871549129486
			0.18282344937324524
			0.13394172489643097
			0.09886346757411957
			0.1493825763463974
			0.17496821284294128
			0.16196060180664062
			0.1629173755645752
			0.1850312203168869
			0.09886346757411957
			0.18706832826137543
			0.13216878473758698
			0.18028321862220764
			0.09886346757411957
			0.13158807158470154
			0.17348629236221313
			0.16257323324680328
			0.14808906614780426
			0.09886346757411957
			0.1759784072637558
			0.09886346757411957
			0.19054019451141357
			0.18420563638210297
			0.29959017038345337
			0.09886346757411957
			0.14865638315677643
			0.18928879499435425
			0.12348487228155136
			0.09886346757411957
			0.09886346757411957
			0.09886346757411957
			0.09886346757411957
			0.12692706286907196
			0.14643315970897675
			0.3006058931350708
			0.14821374416351318
			0.1451907455921173
			0.11839659512042999
			0.12000717967748642
			0.13924852013587952
			0.16263112425804138
			0.14331741631031036
			0.18596014380455017
			0.16249622404575348
			0.1328182816505432
			0.13908764719963074
			0.14148662984371185
			0.268806517124176
			0.15452176332473755
			0.12274056673049927
			0.19414988160133362
			0.14354555308818817
			0.13704071938991547
			0.14519748091697693
			0.1501009315252304
			0.14592646062374115
			0.21204248070716858
			0.14971205592155457
			0.14274044334888458
			0.1674928218126297
			0.19860482215881348
			0.15992920100688934
			0.12895996868610382
			0.1355089694261551
			0.1381482183933258
			0.09886346757411957
			0.17587783932685852
			0.15163587033748627
			0.16353876888751984
			0.09886346757411957
			0.18061544001102448
			0.16781166195869446
			0.1069810539484024
			0.2621738910675049
			0.09886346757411957
			0.09886346757411957
			0.13255959749221802
			0.15271320939064026
			0.17092294991016388
			0.09886346757411957
			0.15307146310806274
			0.1549685001373291
			0.15233255922794342
			0.09886346757411957
			0.2118101567029953
			0.09886346757411957
			0.09886346757411957
			0.18456511199474335
			0.12599541246891022
			0.1698005497455597
			0.09886346757411957
			0.11893829703330994
			0.11589212715625763
			0.09886346757411957
			0.13728837668895721
			0.1489541381597519
			0.14228014647960663
			0.09886346757411957
			0.09886346757411957
			0.11657553166151047
			0.09886346757411957
			0.24775554239749908
			0.09886346757411957
			0.34356334805488586
			0.09886346757411957
			0.09886346757411957
			0.2689124643802643
			0.23049861192703247
			0.09886346757411957
			0.20276077091693878
			0.16668812930583954
			0.09886346757411957
			0.17598238587379456
			0.09886346757411957
			0.09886346757411957
			0.19094690680503845
			0.09886346757411957
			0.09886346757411957
			0.09886346757411957
			0.22518345713615417
			0.20649833977222443
			0.09886346757411957
			0.27777060866355896
			0.27951693534851074
			0.21498316526412964
			0.17966103553771973
			0.26387158036231995
			0.09886346757411957
			0.19953441619873047
			0.18117226660251617
			0.216416135430336
			0.12410769611597061
			0.09886346757411957
			0.1737421602010727
			0.27939581871032715
			0.09886346757411957
			0.1382323056459427
			0.4286503493785858
			0.09886346757411957
			0.09886346757411957
			0.3024720251560211
			0.22638699412345886
			0.09886346757411957
			0.17311839759349823
			0.09886346757411957
			0.3645849823951721
			0.09886346757411957
			0.09886346757411957
			0.36854317784309387
			0.20425330102443695
			0.22590339183807373
			0.09886346757411957
			0.09886346757411957
			0.09886346757411957
			0.09886346757411957
			0.42840835452079773
			0.09886346757411957
			0.42840835452079773
			0.09886346757411957
			0.09886346757411957
			0.42840835452079773
			0.09886346757411957
			0.09886346757411957
			0.42840835452079773
			0.09886346757411957
			0.09886346757411957
			0.09886346757411957
			0.09886346757411957
			0.09886346757411957
			0.09886346757411957
			0.09886346757411957
			0.19275537133216858
			0.4168054759502411
			0.22999314963817596
			0.2545389235019684
			0.09886346757411957
			0.40684229135513306
			0.09886346757411957
			0.09886346757411957
			0.35614442825317383
			0.09886346757411957
			0.2869146764278412
			0.27746662497520447
			0.09886346757411957
			0.09886346757411957
			0.17326632142066956
			0.3530273735523224
			0.3501321077346802
			0.09886346757411957
			0.17910884320735931
			0.2558969557285309
			0.2278033345937729
			0.3116398751735687
			0.11849039047956467
			0.09886346757411957
			0.2590874135494232
			0.14482294023036957
			0.09886346757411957
			0.09886346757411957
			0.09886346757411957
			0.17877693474292755
			0.09886346757411957
			0.09886346757411957
			0.12997983396053314
			0.09886346757411957
			0.09886346757411957
			0.145012766122818
			0.15143828094005585
			0.09886346757411957
			0.12711217999458313
			0.09886346757411957
			0.09886346757411957
			0.09886346757411957
			0.09886346757411957
			0.18293073773384094
			0.13337187469005585
			0.16796204447746277
			0.09886346757411957
			0.13448207080364227
			0.21140508353710175
			0.09886346757411957
			0.14384208619594574
			0.1604839414358139
			0.09886346757411957
			0.09886346757411957
			0.09886346757411957
			0.1592084914445877
			0.17194336652755737
			0.09886346757411957
			0.1891041398048401
			0.2386595457792282
			0.09886346757411957
			0.09886346757411957
			0.09886346757411957
			0.1443019062280655
			0.09886346757411957
			0.17956100404262543
			0.15410546958446503
			0.09886346757411957
			0.09886346757411957
			0.13859687745571136
			0.14485114812850952
			0.09886346757411957
			0.16775952279567719
			0.09886346757411957
			0.16246603429317474
			0.2783823609352112
			0.09886346757411957
			0.09886346757411957
			0.09886346757411957
			0.09886346757411957
			0.09886346757411957
			0.13936133682727814
			0.1864621490240097
			0.11945103108882904
			0.09886346757411957
			0.13042660057544708
			0.16157902777194977
			0.19806458055973053
			0.1399909257888794
			0.177732914686203
			0.09886346757411957
			0.09886346757411957
			0.1287546306848526
			0.09886346757411957
			0.09886346757411957
			0.13364693522453308
			0.22128504514694214
			0.17266032099723816
			0.1196317970752716
			0.37701576948165894
			0.13956572115421295
			0.09886346757411957
			0.1367633193731308
			0.14433684945106506
			0.16053421795368195
			0.09886346757411957
			0.09886346757411957
			0.10993396490812302
			0.09886346757411957
			0.11834513396024704
			0.09886346757411957
			0.09886346757411957
			0.1533399224281311
			0.20511174201965332
			0.14208514988422394
			0.11124590784311295
			0.09886346757411957
			0.1255611628293991
			0.12435483187437057
			0.18191413581371307
			0.09886346757411957
			0.19211772084236145
			0.12763257324695587
			0.12179980427026749
			0.09886346757411957
			0.09886346757411957
			0.12779328227043152
			0.09886346757411957
			0.14503954350948334
			0.207683727145195
			0.15520676970481873
			0.09886346757411957
			0.17653746902942657
			0.16398541629314423
			0.15618248283863068
			0.17942751944065094
			0.2331143468618393
			0.09886346757411957
			0.14526230096817017
			0.14944571256637573
			0.14443810284137726
			0.15854957699775696
			0.16036950051784515
			0.20477692782878876
			0.18797436356544495
			0.1918478161096573
			0.20788337290287018
			0.15147563815116882
			0.15361212193965912
			0.09886346757411957
			0.09886346757411957
			0.18153145909309387
			0.15091924369335175
			0.1686195433139801
			0.09886346757411957
			0.2317686825990677
			0.14505672454833984
			0.2904670536518097
			0.1531129628419876
			0.09886346757411957
			0.09886346757411957
			0.09886346757411957
			0.14814642071723938
			0.14378099143505096
			0.12266872823238373
			0.09886346757411957
			0.2184816151857376
			0.1621566116809845
			0.09886346757411957
			0.15486031770706177
			0.1641712337732315
			0.12497300654649734
			0.18367810547351837
			0.09886346757411957
			0.22586576640605927
			0.09886346757411957
			0.09886346757411957
			0.16563819348812103
			0.17371578514575958
			0.22283780574798584
			0.13064835965633392
			0.09886346757411957
			0.09886346757411957
			0.09886346757411957
			0.23861849308013916
			0.2472267746925354
			0.11067185550928116
			0.11395176500082016
			0.09886346757411957
			0.09886346757411957
			0.22471655905246735
			0.09886346757411957
			0.11370012909173965
			0.09886346757411957
			0.10229253768920898
			0.09886346757411957
			0.09886346757411957
			0.09886346757411957
			0.15104559063911438
			0.12769900262355804
			0.16866354644298553
			0.19970828294754028
			0.09886346757411957
			0.09886346757411957
			0.09886346757411957
			0.19147108495235443
			0.09886346757411957
			0.09886346757411957
			0.09886346757411957
			0.09886346757411957
			0.09886346757411957
			0.09886346757411957
			0.11631493270397186
			0.09886346757411957
			0.09886346757411957
			0.09886346757411957
			0.09886346757411957
			0.41356489062309265
			0.09886346757411957
			0.09886346757411957
			0.09886346757411957
			0.09886346757411957
			0.19208577275276184
			0.09886346757411957
			0.1391705423593521
			0.09886346757411957
			0.09886346757411957
			0.10342208296060562
			0.09886346757411957
			0.18852320313453674
			0.09886346757411957
			0.09886346757411957
			0.09886346757411957
			0.17936007678508759
			0.2770967185497284
			0.18457254767417908
			0.09886346757411957
			0.09886346757411957
			0.18390467762947083
			0.18176434934139252
			0.09886346757411957
			0.09886346757411957
			0.09886346757411957
			0.13366656005382538
			0.09886346757411957
			0.23237071931362152
			0.09886346757411957
			0.14686031639575958
			0.09886346757411957
			0.11761115491390228
			0.1802399754524231
			0.09886346757411957
			0.09886346757411957
			0.12028280645608902
			0.09886346757411957
			0.1522916555404663
			0.09886346757411957
			0.09886346757411957
			0.09886346757411957
			0.1252478063106537
			0.21804876625537872
			0.09886346757411957
			0.09886346757411957
			0.18847815692424774
			0.09886346757411957
			0.13481256365776062
			0.17138032615184784
			0.09886346757411957
			0.160273477435112
			0.25623446702957153
			0.16356097161769867
			0.1538129299879074
			0.20303580164909363
			0.09886346757411957
			0.16410665214061737
			0.3122132420539856
			0.2304818481206894
			0.09886346757411957
			0.09886346757411957
			0.09886346757411957
			0.09886346757411957
			0.09886346757411957
			0.2622188329696655
			0.09886346757411957
			0.09886346757411957
			0.09886346757411957
			0.09886346757411957
			0.09886346757411957
			0.17696119844913483
			0.12781639397144318
			0.1613689363002777
			0.09886346757411957
			0.09886346757411957
			0.2262171059846878
			0.09886346757411957
			0.09886346757411957
			0.2582048773765564
			0.09886346757411957
			0.10059108585119247
			0.2395348846912384
			0.09886346757411957
			0.1673586070537567
			0.09886346757411957
			0.09886346757411957
			0.17138975858688354
			0.09886346757411957
			0.24251820147037506
			0.09886346757411957
			0.1277543008327484
			0.09886346757411957
			0.09886346757411957
			0.21622034907341003
			0.09886346757411957
			0.2644613981246948
			0.19604188203811646
			0.1582631766796112
			0.09886346757411957
			0.09886346757411957
			0.16658945381641388
			0.09886346757411957
			0.09886346757411957
			0.09886346757411957
			0.09886346757411957
			0.09886346757411957
			0.09886346757411957
			0.1721772700548172
			0.21142585575580597
			0.24902641773223877
			0.09886346757411957
			0.09886346757411957
			0.09886346757411957
			0.09886346757411957
			0.09886346757411957
			0.09886346757411957
			0.09886346757411957
			0.24592648446559906
			0.09886346757411957
			0.09886346757411957
			0.09886346757411957
			0.09886346757411957
			0.09886346757411957
			0.09886346757411957
			0.09886346757411957
			0.09886346757411957
			0.09886346757411957
			0.09886346757411957
			0.09886346757411957
			0.09886346757411957
			0.09886346757411957
			0.09886346757411957
			0.09886346757411957
			0.24630333483219147
			0.23434759676456451
			0.09886346757411957
			0.09886346757411957
			0.09886346757411957
			0.09886346757411957
			0.2363908290863037
			0.09886346757411957
			0.1721194088459015
			0.09886346757411957
			0.18851758539676666
			0.12570911645889282
			0.09886346757411957
			0.09886346757411957
			0.17726248502731323
			0.1905306726694107
			0.09886346757411957
			0.09886346757411957
			0.09886346757411957
			0.2522437274456024
			0.2177424132823944
			0.09886346757411957
			0.09886346757411957
			0.09932336211204529
			0.3723556399345398
			0.3213832378387451
			0.20689159631729126
			0.09886346757411957
			0.09886346757411957
			0.09886346757411957
			0.3690893352031708
			0.09886346757411957
			0.09886346757411957
			0.09886346757411957
			0.09886346757411957
			0.10577324777841568
			0.09886346757411957
			0.09886346757411957
			0.1339900642633438
			0.09886346757411957
			0.09886346757411957
			0.09886346757411957
			0.09886346757411957
			0.09886346757411957
			0.09886346757411957
			0.09886346757411957
			0.09886346757411957
			0.09886346757411957
			0.1965842992067337
			0.1882256120443344
			0.09886346757411957
			0.1780400276184082
			0.18340836465358734
			0.09886346757411957
			0.09886346757411957
			0.09886346757411957
			0.09886346757411957
			0.09886346757411957
			0.09886346757411957
			0.09886346757411957
			0.155598446726799
			0.19516322016716003
			0.19451099634170532
			0.09886346757411957
			0.09886346757411957
			0.2414308339357376
			0.09886346757411957
			0.362749308347702
			0.09886346757411957
			0.17311839759349823
			0.09886346757411957
			0.09886346757411957
			0.09886346757411957
			0.09886346757411957
			0.09886346757411957
			0.09886346757411957
			0.09886346757411957
			0.09886346757411957
			0.42840835452079773
			0.09886346757411957
			0.09886346757411957
			0.09886346757411957
			0.1824745386838913
			0.1934112012386322
			0.09886346757411957
			0.09886346757411957
			0.09886346757411957
			0.09886346757411957
			0.09886346757411957
			0.09886346757411957
			0.09886346757411957
			0.09886346757411957
			0.09886346757411957
			0.09886346757411957
			0.14725834131240845
			0.14005474746227264
			0.09886346757411957
			0.09886346757411957
			0.18553589284420013
			0.09886346757411957
			0.09886346757411957
			0.23152954876422882
			0.09886346757411957
			0.09886346757411957
			0.09886346757411957
			0.2983081340789795
			0.09886346757411957
			0.09886346757411957
			0.09886346757411957
			0.09886346757411957
			0.09886346757411957
			0.09886346757411957
			0.09886346757411957
			0.09886346757411957
			0.09886346757411957
			0.34342193603515625
			0.09886346757411957
			0.09886346757411957
			0.1633228063583374
			0.09886346757411957
			0.09886346757411957
			0.09886346757411957
			0.21107491850852966
			0.09886346757411957
			0.14479975402355194
			0.09886346757411957
			0.09886346757411957
			0.09886346757411957
			0.09886346757411957
			0.09886346757411957
			0.09886346757411957
			0.1825273185968399
			0.09886346757411957
			0.09886346757411957
			0.16250061988830566
			0.18436327576637268
			0.1531512439250946
			0.09886346757411957
			0.1758345365524292
			0.09886346757411957
			0.09886346757411957
			0.09886346757411957
			0.12483108043670654
			0.09886346757411957
			0.09886346757411957
			0.19541096687316895
			0.19309833645820618
			0.1731310784816742
			0.09886346757411957
			0.1432247906923294
			0.13837124407291412
			0.20203790068626404
			0.15773558616638184
			0.13300298154354095
			0.09886346757411957
			0.09886346757411957
			0.09886346757411957
			0.24523957073688507
			0.17217311263084412
			0.09886346757411957
			0.20246973633766174
			0.09886346757411957
			0.09886346757411957
			0.16498838365077972
			0.09886346757411957
			0.09886346757411957
			0.09886346757411957
			0.09886346757411957
			0.09886346757411957
			0.1643792688846588
			0.18274368345737457
			0.09886346757411957
			0.3130609393119812
			0.13985925912857056
			0.09886346757411957
			0.13003040850162506
			0.09886346757411957
			0.09886346757411957
			0.19072334468364716
			0.1866888850927353
			0.22407731413841248
			0.17840348184108734
			0.09886346757411957
			0.17557093501091003
			0.09886346757411957
			0.09886346757411957
			0.1561184972524643
			0.09886346757411957
			0.09886346757411957
			0.09886346757411957
			0.09886346757411957
			0.09886346757411957
			0.09886346757411957
			0.09886346757411957
			0.09886346757411957
			0.1437402218580246
			0.09886346757411957
			0.09886346757411957
			0.09886346757411957
			0.09886346757411957
			0.09886346757411957
			0.09886346757411957
			0.09886346757411957
			0.15445244312286377
			0.09886346757411957
			0.09886346757411957
			0.09886346757411957
			0.13506609201431274
			0.13567636907100677
			0.09886346757411957
			0.09886346757411957
			0.11711298674345016
			0.09886346757411957
			0.15679048001766205
			0.15044976770877838
			0.09886346757411957
			0.14764606952667236
			0.09886346757411957
			0.09886346757411957
			0.09886346757411957
			0.09886346757411957
			0.09886346757411957
			0.14132559299468994
			0.09886346757411957
			0.20637255907058716
			0.2304651141166687
			0.09886346757411957
			0.09886346757411957
			0.19619633257389069
			0.17162111401557922
			0.09886346757411957
			0.09886346757411957
			0.09886346757411957
			0.09886346757411957
			0.1847144067287445
			0.09886346757411957
			0.09886346757411957
			0.09886346757411957
			0.12755142152309418
			0.09886346757411957
			0.09886346757411957
			0.09886346757411957
			0.09886346757411957
			0.09886346757411957
			0.09886346757411957
			0.17617209255695343
			0.20952077209949493
			0.19541990756988525
			0.09886346757411957
			0.09886346757411957
			0.12136426568031311
			0.15645167231559753
			0.09886346757411957
			0.16738799214363098
			0.09886346757411957
			0.09886346757411957
			0.09886346757411957
			0.09886346757411957
			0.09886346757411957
			0.09886346757411957
			0.09886346757411957
			0.09886346757411957
			0.09886346757411957
			0.1244344711303711
			0.09886346757411957
			0.09886346757411957
			0.18974584341049194
			0.09886346757411957
			0.09886346757411957
			0.18381734192371368
			0.09886346757411957
			0.09886346757411957
			0.09886346757411957
			0.19190530478954315
			0.09886346757411957
			0.09886346757411957
			0.09886346757411957
			0.23422269523143768
			0.09886346757411957
			0.09886346757411957
			0.13856270909309387
			0.09886346757411957
			0.09886346757411957
			0.09886346757411957
			0.09886346757411957
			0.09886346757411957
			0.09886346757411957
			0.09886346757411957
			0.09886346757411957
			0.09886346757411957
			0.09886346757411957
			0.09886346757411957
			0.09886346757411957
			0.13773077726364136
			0.09886346757411957
			0.09886346757411957
			0.09886346757411957
			0.10952475666999817
			0.09886346757411957
			0.09886346757411957
			0.09886346757411957
			0.09886346757411957
			0.10458677262067795
			0.09886346757411957
			0.1226927638053894
			0.09886346757411957
			0.09886346757411957
			0.09886346757411957
			0.09886346757411957
			0.09886346757411957
			0.09886346757411957
			0.09886346757411957
			0.24793507158756256
			0.09886346757411957
			0.09886346757411957
			0.12143728137016296
			0.09886346757411957
			0.21265746653079987
			0.09886346757411957
			0.09886346757411957
			0.09886346757411957
			0.15019942820072174
			0.09886346757411957
			0.09886346757411957
			0.09886346757411957
			0.2873580753803253
			0.1670149266719818
			0.2663954496383667
			0.09886346757411957
			0.16165116429328918
			0.16934172809123993
			0.09886346757411957
			0.09886346757411957
			0.09886346757411957
			0.09886346757411957
			0.09886346757411957
			0.09886346757411957
			0.09886346757411957
			0.09886346757411957
			0.17905081808567047
			0.19237589836120605
			0.09886346757411957
			0.09886346757411957
			0.09886346757411957
			0.09886346757411957
			0.2083074152469635
			0.09886346757411957
			0.09886346757411957
			0.09886346757411957
			0.3465704023838043
			0.09886346757411957
			0.09886346757411957
			0.09886346757411957
			0.09886346757411957
			0.09886346757411957
			0.2488356977701187
			0.09886346757411957
			0.09886346757411957
			0.09886346757411957
			0.09886346757411957
			0.09886346757411957
			0.09886346757411957
			0.09886346757411957
			0.09886346757411957
			0.09886346757411957
			0.09886346757411957
			0.09886346757411957
			0.09886346757411957
			0.09886346757411957
			0.09886346757411957
			0.09886346757411957
			0.09886346757411957
			0.2585409879684448
			0.09886346757411957
			0.09886346757411957
			0.09886346757411957
			0.09886346757411957
			0.09886346757411957
			0.09886346757411957
			0.09886346757411957
			0.28044062852859497
			0.09886346757411957
			0.09886346757411957
			0.09886346757411957
			0.09886346757411957
			0.4738238453865051
			0.09886346757411957
			0.09886346757411957
			0.09886346757411957
			0.09886346757411957
			0.09886346757411957
			0.09886346757411957
			0.09886346757411957
			0.09886346757411957
			0.09886346757411957
			0.09886346757411957
			0.09886346757411957
			0.09886346757411957
			0.09886346757411957
			0.09886346757411957
			0.09886346757411957
			0.09886346757411957
			0.09886346757411957
			0.09886346757411957
			0.09886346757411957
			0.09886346757411957
			0.09886346757411957
			0.09886346757411957
			0.09886346757411957
			0.09886346757411957
			0.2947838306427002
			0.09886346757411957
			0.09886346757411957
			0.09886346757411957
			0.09886346757411957
			0.09886346757411957
			0.09886346757411957
			0.09886346757411957
			0.09886346757411957
			0.09886346757411957
			0.09886346757411957
			0.338728666305542
			0.09886346757411957
			0.09886346757411957
			0.09886346757411957
			0.09886346757411957
			0.09886346757411957
			0.09886346757411957
			0.09886346757411957
			0.09886346757411957
			0.09886346757411957
			0.09886346757411957
			0.09886346757411957
			0.09886346757411957
			0.09886346757411957
			0.09886346757411957
			0.09886346757411957
			0.09886346757411957
			0.09886346757411957
			0.09886346757411957
			0.09886346757411957
			0.09886346757411957
			0.2728278934955597
			0.09886346757411957
			0.15743862092494965
			0.1992589831352234
			0.09886346757411957
			0.09886346757411957
			0.09886346757411957
			0.26722174882888794
			0.09886346757411957
			0.09886346757411957
			0.09886346757411957
			0.09886346757411957
			0.13816869258880615
			0.1422874480485916
			0.09886346757411957
			0.1316564828157425
			0.09886346757411957
			0.09886346757411957
			0.09886346757411957
			0.09886346757411957
			0.09886346757411957
			0.09886346757411957
			0.09886346757411957
			0.1547754853963852
			0.09886346757411957
			0.09886346757411957
			0.09886346757411957
			0.15594039857387543
			0.09886346757411957
			0.09886346757411957
			0.09886346757411957
			0.15096715092658997
			0.09886346757411957
			0.09886346757411957
			0.09886346757411957
			0.09886346757411957
			0.09886346757411957
			0.09886346757411957
			0.21383753418922424
			0.09886346757411957
			0.09886346757411957
			0.15981963276863098
			0.09886346757411957
			0.09886346757411957
			0.09886346757411957
			0.09886346757411957
			0.09886346757411957
			0.09886346757411957
			0.09886346757411957
			0.09886346757411957
			0.12817563116550446
			0.09886346757411957
			0.09886346757411957
			0.09886346757411957
			0.13272768259048462
			0.09886346757411957
			0.09886346757411957
			0.09886346757411957
			0.09886346757411957
			0.09886346757411957
			0.09886346757411957
			0.250460147857666
			0.09886346757411957
			0.09886346757411957
			0.09886346757411957
			0.09886346757411957
			0.09886346757411957
			0.23835352063179016
			0.09886346757411957
			0.16524669528007507
			0.09886346757411957
			0.09886346757411957
			0.09886346757411957
			0.13363292813301086
			0.09886346757411957
			0.09886346757411957
			0.09886346757411957
			0.09886346757411957
			0.16801194846630096
			0.09886346757411957
			0.09886346757411957
			0.09886346757411957
			0.09886346757411957
			0.09886346757411957
			0.11844775080680847
			0.09886346757411957
			0.09886346757411957
			0.09886346757411957
			0.09886346757411957
			0.09886346757411957
			0.12501588463783264
			0.09886346757411957
			0.09886346757411957
			0.09886346757411957
			0.09886346757411957
			0.09886346757411957
			0.09886346757411957
			0.09886346757411957
			0.09886346757411957
			0.09886346757411957
			0.09886346757411957
			0.11269190162420273
			0.12419480085372925
			0.1142088994383812
			0.09886346757411957
			0.12510529160499573
			0.17710478603839874
			0.1708790361881256
			0.13654498755931854
			0.21156959235668182
			0.28029900789260864
			0.09886346757411957
			0.09886346757411957
			0.09886346757411957
			0.09886346757411957
			0.09886346757411957
			0.09886346757411957
			0.09886346757411957
			0.09886346757411957
			0.09886346757411957
			0.09886346757411957
			0.09886346757411957
			0.09886346757411957
			0.09886346757411957
			0.09886346757411957
			0.09886346757411957
			0.1309942603111267
			0.13720378279685974
			0.11676974594593048
			0.09886346757411957
			0.09886346757411957
			0.27872157096862793
			0.09886346757411957
			0.09886346757411957
			0.09886346757411957
			0.11810582131147385
			0.09886346757411957
			0.14431232213974
			0.09886346757411957
			0.09886346757411957
			0.13026410341262817
			0.09886346757411957
			0.09886346757411957
			0.1091955229640007
			0.1161106526851654
			0.09886346757411957
			0.14062505960464478
			0.09886346757411957
			0.10610896348953247
			0.13803333044052124
			0.09886346757411957
			0.09886346757411957
			0.11300002038478851
			0.09886346757411957
			0.12344694882631302
			0.09886346757411957
			0.11599567532539368
			0.11025801301002502
			0.09886346757411957
			0.09886346757411957
			0.09886346757411957
			0.09886346757411957
			0.1104678064584732
			0.09886346757411957
			0.09886346757411957
			0.09886346757411957
			0.09886346757411957
			0.09886346757411957
			0.09886346757411957
			0.09886346757411957
			0.09886346757411957
			0.09886346757411957
			0.09886346757411957
			0.12649673223495483
			0.09886346757411957
			0.09886346757411957
			0.09886346757411957
			0.09886346757411957
			0.09886346757411957
			0.09886346757411957
			0.09886346757411957
			0.09886346757411957
			0.1374666839838028
			0.09886346757411957
			0.09886346757411957
			0.09886346757411957
			0.09886346757411957
			0.09886346757411957
			0.09886346757411957
			0.09886346757411957
			0.15683944523334503
			0.09886346757411957
			0.09886346757411957
			0.09886346757411957
			0.09886346757411957
			0.09886346757411957
			0.1342049539089203
			0.09886346757411957
			0.19033122062683105
			0.09886346757411957
			0.13620632886886597
			0.09886346757411957
			0.09886346757411957
			0.1416575163602829
			0.09886346757411957
			0.18520072102546692
			0.09886346757411957
			0.09886346757411957
			0.1344977617263794
			0.09886346757411957
			0.09886346757411957
			0.09886346757411957
			0.09886346757411957
			0.09886346757411957
			0.09886346757411957
			0.09886346757411957
			0.13290977478027344
			0.09886346757411957
			0.09886346757411957
			0.14772403240203857
			0.09886346757411957
			0.09886346757411957
			0.09886346757411957
			0.09886346757411957
			0.09886346757411957
			0.09886346757411957
			0.09886346757411957
			0.09886346757411957
			0.09886346757411957
			0.09886346757411957
			0.09886346757411957
			0.09886346757411957
			0.09886346757411957
			0.09886346757411957
			0.09886346757411957
			0.09886346757411957
			0.09886346757411957
			0.12397313863039017
			0.16978219151496887
			0.09886346757411957
			0.09886346757411957
			0.09886346757411957
			0.15185019373893738
			0.09886346757411957
			0.09886346757411957
			0.09886346757411957
			0.09886346757411957
			0.09886346757411957
			0.1377696990966797
			0.09886346757411957
			0.13455672562122345
			0.20292027294635773
			0.09886346757411957
			0.09886346757411957
			0.09886346757411957
			0.09886346757411957
			0.13412123918533325
			0.09886346757411957
			0.09886346757411957
			0.09886346757411957
			0.09886346757411957
			0.09886346757411957
			0.09886346757411957
			0.09886346757411957
			0.16132457554340363
			0.21275345981121063
			0.09886346757411957
			0.09886346757411957
			0.09886346757411957
			0.09886346757411957
			0.09886346757411957
			0.09886346757411957
			0.09886346757411957
			0.09886346757411957
			0.09886346757411957
			0.09886346757411957
			0.09886346757411957
			0.09886346757411957
			0.16592824459075928
			0.09886346757411957
			0.09886346757411957
			0.09886346757411957
			0.09886346757411957
			0.09886346757411957
			0.2617000639438629
			0.12024100124835968
			0.15065261721611023
			0.09886346757411957
			0.09886346757411957
			0.09886346757411957
			0.09886346757411957
			0.16195806860923767
			0.16685502231121063
			0.09886346757411957
			0.09886346757411957
			0.09886346757411957
			0.09886346757411957
			0.09886346757411957
			0.130145862698555
			0.09886346757411957
			0.09886346757411957
			0.09886346757411957
			0.09886346757411957
			0.09886346757411957
			0.09886346757411957
			0.09886346757411957
			0.09886346757411957
			0.09886346757411957
			0.09886346757411957
			0.09886346757411957
			0.09886346757411957
			0.09886346757411957
			0.09886346757411957
			0.09886346757411957
			0.09886346757411957
			0.09886346757411957
			0.09886346757411957
			0.09886346757411957
			0.09886346757411957
			0.09886346757411957
			0.09886346757411957
			0.09886346757411957
			0.09886346757411957
			0.09886346757411957
			0.09886346757411957
			0.09886346757411957
			0.09886346757411957
			0.1337413787841797
			0.09886346757411957
			0.09886346757411957
			0.09886346757411957
			0.09886346757411957
			0.09886346757411957
			0.09886346757411957
			0.11012952774763107
			0.09886346757411957
			0.09886346757411957
			0.09886346757411957
			0.09886346757411957
			0.09886346757411957
			0.09886346757411957
			0.09886346757411957
			0.09886346757411957
			0.2499246448278427
			0.09886346757411957
			0.09886346757411957
			0.09886346757411957
			0.09886346757411957
			0.09886346757411957
			0.09886346757411957
			0.09886346757411957
			0.09886346757411957
			0.09886346757411957
			0.09886346757411957
			0.09886346757411957
			0.09886346757411957
			0.09886346757411957
			0.09886346757411957
			0.09886346757411957
			0.09886346757411957
			0.09886346757411957
			0.09886346757411957
			0.09886346757411957
			0.09886346757411957
			0.09886346757411957
			0.09886346757411957
			0.09886346757411957
			0.09886346757411957
			0.1012321338057518
			0.09886346757411957
			0.10685696452856064
			0.3774385452270508
			0.09886346757411957
			0.09886346757411957
			0.09886346757411957
			0.09886346757411957
			0.09886346757411957
			0.09886346757411957
			0.09886346757411957
			0.09886346757411957
			0.09886346757411957
			0.09886346757411957
			0.09886346757411957
			0.09886346757411957
			0.09886346757411957
			0.09886346757411957
			0.09886346757411957
			0.09886346757411957
			0.09886346757411957
			0.09886346757411957
			0.09886346757411957
			0.09886346757411957
			0.20144301652908325
			0.09886346757411957
			0.09886346757411957
			0.09886346757411957
			0.193685382604599
			0.09886346757411957
			0.09886346757411957
			0.09886346757411957
			0.09886346757411957
			0.09886346757411957
			0.09886346757411957
			0.09886346757411957
			0.09886346757411957
			0.09886346757411957
			0.09886346757411957
			0.19013118743896484
			0.09886346757411957
			0.09886346757411957
			0.09886346757411957
			0.09886346757411957
			0.09886346757411957
			0.09886346757411957
			0.09886346757411957
			0.09886346757411957
			0.09886346757411957
			0.09886346757411957
			0.09886346757411957
			0.09886346757411957
			0.09886346757411957
			0.09886346757411957
			0.1559014469385147
			0.09886346757411957
			0.09886346757411957
			0.09886346757411957
			0.09886346757411957
			0.09886346757411957
			0.09886346757411957
			0.09886346757411957
			0.09886346757411957
			0.09886346757411957
			0.09886346757411957
			0.09886346757411957
			0.09886346757411957
			0.09886346757411957
			0.09886346757411957
			0.09886346757411957
			0.09886346757411957
			0.09886346757411957
			0.2768622636795044
			0.09886346757411957
			0.09886346757411957
			0.09886346757411957
			0.09886346757411957
			0.09886346757411957
			0.09886346757411957
			0.09886346757411957
			0.09886346757411957
			0.09886346757411957
			0.09886346757411957
			0.09886346757411957
			0.144952654838562
			0.09886346757411957
			0.09886346757411957
			0.09886346757411957
			0.09886346757411957
			0.09886346757411957
			0.09886346757411957
			0.09886346757411957
			0.09886346757411957
			0.09886346757411957
			0.09886346757411957
			0.09886346757411957
			0.09886346757411957
			0.09886346757411957
			0.09886346757411957
			0.09886346757411957
			0.09886346757411957
			0.09886346757411957
			0.16850237548351288
			0.09886346757411957
			0.09886346757411957
			0.09886346757411957
			0.09886346757411957
			0.09886346757411957
			0.09886346757411957
			0.09886346757411957
			0.09886346757411957
			0.09886346757411957
			0.09886346757411957
			0.09886346757411957
			0.09886346757411957
			0.09886346757411957
			0.09886346757411957
			0.09886346757411957
			0.09886346757411957
			0.09886346757411957
			0.09886346757411957
			0.1470707654953003
			0.09886346757411957
			0.20173802971839905
			0.1707850694656372
			0.09886346757411957
			0.09886346757411957
			0.09886346757411957
			0.09886346757411957
			0.09886346757411957
			0.09886346757411957
			0.09886346757411957
			0.09886346757411957
			0.09886346757411957
			0.09886346757411957
			0.09886346757411957
			0.09886346757411957
			0.09886346757411957
			0.09886346757411957
			0.09886346757411957
			0.09886346757411957
			0.09886346757411957
			0.09886346757411957
			0.09886346757411957
			0.09886346757411957
			0.09886346757411957
			0.15627290308475494
			0.09886346757411957
			0.09886346757411957
			0.09886346757411957
			0.09886346757411957
			0.09886346757411957
			0.09886346757411957
			0.24505208432674408
			0.09886346757411957
			0.09886346757411957
			0.09886346757411957
			0.09886346757411957
			0.09886346757411957
			0.09886346757411957
			0.1933896839618683
			0.09886346757411957
			0.09886346757411957
			0.09886346757411957
			0.09886346757411957
			0.09886346757411957
			0.09886346757411957
			0.09886346757411957
			0.09886346757411957
			0.09886346757411957
			0.09886346757411957
			0.09886346757411957
			0.09886346757411957
			0.09886346757411957
			0.09886346757411957
			0.09886346757411957
			0.09886346757411957
			0.09886346757411957
			0.09886346757411957
			0.09886346757411957
			0.09886346757411957
			0.09886346757411957
			0.09886346757411957
			0.09886346757411957
			0.09886346757411957
			0.09886346757411957
			0.09886346757411957
			0.09886346757411957
			0.09886346757411957
			0.09886346757411957
			0.09886346757411957
			0.09886346757411957
			0.09886346757411957
			0.09886346757411957
			0.09886346757411957
			0.09886346757411957
			0.09886346757411957
			0.09886346757411957
			0.09886346757411957
			0.09886346757411957
			0.09886346757411957
			0.09886346757411957
			0.09886346757411957
			0.09886346757411957
			0.09886346757411957
			0.09886346757411957
			0.09886346757411957
			0.09886346757411957
			0.09886346757411957
			0.09886346757411957
			0.09886346757411957
			0.09886346757411957
			0.09886346757411957
			0.09886346757411957
			0.09886346757411957
			0.09886346757411957
			0.09886346757411957
			0.09886346757411957
			0.09886346757411957
			0.09886346757411957
			0.09886346757411957
			0.09886346757411957
			0.09886346757411957
			0.09886346757411957
			0.09886346757411957
			0.09886346757411957
			0.09886346757411957
			0.09886346757411957
			0.09886346757411957
			0.09886346757411957
			0.09886346757411957
			0.09886346757411957
			0.09886346757411957
			0.09886346757411957
			0.09886346757411957
			0.09886346757411957
			0.09886346757411957
			0.09886346757411957
			0.09886346757411957
			0.09886346757411957
			0.09886346757411957
			0.09886346757411957
			0.09886346757411957
			0.09886346757411957
			0.09886346757411957
			0.09886346757411957
			0.09886346757411957
			0.09886346757411957
			0.09886346757411957
			0.09886346757411957
			0.09886346757411957
			0.09886346757411957
			0.09886346757411957
			0.09886346757411957
			0.09886346757411957
			0.09886346757411957
			0.09886346757411957
			0.09886346757411957
			0.09886346757411957
			0.09886346757411957
			0.09886346757411957
			0.09886346757411957
			0.14773210883140564
			0.09886346757411957
			0.09886346757411957
			0.09886346757411957
			0.09886346757411957
			0.09886346757411957
			0.09886346757411957
			0.09886346757411957
			0.09886346757411957
			0.09886346757411957
			0.09886346757411957
			0.09886346757411957
			0.09886346757411957
			0.09886346757411957
			0.09886346757411957
			0.13619984686374664
			0.09886346757411957
			0.09886346757411957
			0.09886346757411957
			0.09886346757411957
			0.09886346757411957
			0.09886346757411957
			0.09886346757411957
			0.09886346757411957
			0.09886346757411957
			0.09886346757411957
			0.09886346757411957
			0.1421026736497879
			0.09886346757411957
			0.09886346757411957
			0.09886346757411957
			0.09886346757411957
			0.09886346757411957
			0.09886346757411957
			0.09886346757411957
			0.09886346757411957
			0.09886346757411957
			0.09886346757411957
			0.09886346757411957
			0.09886346757411957
			0.09886346757411957
			0.09886346757411957
			0.09886346757411957
			0.09886346757411957
			0.09886346757411957
			0.09886346757411957
			0.09886346757411957
			0.09886346757411957
			0.09886346757411957
			0.09886346757411957
			0.09886346757411957
			0.09886346757411957
			0.09886346757411957
			0.09886346757411957
			0.09886346757411957
			0.09886346757411957
			0.09886346757411957
			0.09886346757411957
			0.09886346757411957
			0.09886346757411957
			0.09886346757411957
			0.09886346757411957
			0.09886346757411957
			0.09886346757411957
			0.09886346757411957
			0.09886346757411957
			0.09886346757411957
			0.09886346757411957
			0.09886346757411957
			0.09886346757411957
