# Supplementary material for: Enhanced flux potential analysis links changes in enzyme expression to metabolic flux
Source: Mol Syst Biol. 2025 Feb 17;21(4):413–45. doi: 10.1038/s44320-025-00090-9 (PMC11965317; doi:10.1038/s44320-025-00090-9)
Supplement: Supplementary file 15 — Source data Fig. 6 [file 44320_2025_90_MOESM15_ESM.zip › Figure 6/6D/MAR02551-Compass-.csv]

Bldr-uroth	Blood-neut	Eye-muller	Other
0.4100764989852905	0.3985000550746918	0.37303927540779114	0.36672744154930115
0.44514909386634827	0.4015704095363617	0.38652503490448	0.4056350886821747
0.3749399483203888	0.4080126881599426	0.43453362584114075	0.38743171095848083
0.39734894037246704	0.3459441661834717	0.36786171793937683	0.4457295536994934
0.3691647946834564	0.34560075402259827	0.37700900435447693	0.3839266002178192
0.4594753384590149	0.41259101033210754	0.38356542587280273	0.390149861574173
0.3577254116535187	0.38024017214775085	0.36786171793937683	0.4026688039302826
0.4065347909927368	0.34447547793388367	0.36786171793937683	0.40307965874671936
0.4847954511642456	0.47781142592430115	0.36786171793937683	0.39584118127822876
0.4521666169166565	0.3776732087135315	0.3659059405326843	0.4129915237426758
0.3915612995624542	0.4670955240726471	0.3792079985141754	0.38949573040008545
0.4080580770969391	0.4748378098011017	0.41202154755592346	0.35949161648750305
0.37528616189956665	0.33459338545799255	0.36786171793937683	0.3636671304702759
0.34425991773605347	0.48375463485717773	0.38462644815444946	0.34405168890953064
0.3891724944114685	0.4094633460044861	0.3695663511753082	0.3540434241294861
0.388317734003067	0.3952634930610657	0.4196149706840515	0.34950393438339233
0.37344443798065186	0.4063032567501068	0.4258061647415161	0.34209075570106506
0.4182601869106293	0.4170208275318146	0.41875723004341125	0.34735414385795593
0.34231746196746826	0.4107159674167633	0.4300990700721741	0.3736729323863983
0.3889739513397217	0.33459338545799255	0.363288938999176	0.4179559350013733
0.4057503342628479	0.5501435995101929	0.3706750273704529	0.34804579615592957
0.480875164270401	0.39870110154151917	0.36786171793937683	0.3515482246875763
0.36304497718811035	0.46439826488494873	0.33692219853401184	0.33488786220550537
0.438175767660141	0.3934224843978882	0.33634257316589355	0.3882113993167877
0.3372640609741211	0.39354655146598816	0.36814987659454346	0.3853106200695038
0.47560134530067444	0.33459338545799255	0.3770579993724823	0.39384007453918457
0.3582899868488312	0.402966171503067	0.3875809609889984	0.3820464313030243
0.4485727548599243	0.3985964357852936	0.3897913694381714	0.38196468353271484
0.3509630560874939	0.4743645191192627	0.36786171793937683	0.417479544878006
0.35424619913101196	0.4009658992290497	0.4261477589607239	0.3777018189430237
0.3727620244026184	0.41217097640037537	0.3711114823818207	0.35603421926498413
0.35185012221336365	0.4081077575683594	0.4187898635864258	0.3759874105453491
0.42882582545280457	0.4807814657688141	0.38356542587280273	0.3876554071903229
0.42707157135009766	0.49177074432373047	0.397172749042511	0.36014440655708313
0.3577898442745209	0.3966350853443146	0.37962785363197327	0.36035874485969543
0.39558926224708557	0.4789474904537201	0.3927096724510193	0.40135303139686584
0.36368468403816223	0.40486443042755127	0.3851688504219055	0.3935527801513672
0.4426632821559906	0.49352332949638367	0.36786171793937683	0.4072422981262207
0.3615487813949585	0.47726118564605713	0.41041064262390137	0.3890278935432434
0.45879602432250977	0.3780251741409302	0.3817793130874634	0.40007489919662476
0.4356920123100281	0.37938395142555237	0.4428998529911041	0.38996532559394836
0.4345434308052063	0.38735461235046387	0.4200158715248108	0.3581845164299011
0.4228445589542389	0.3972800076007843	0.39126765727996826	0.361758291721344
0.4548332691192627	0.4976344108581543	0.4234858453273773	0.386067271232605
0.4307950437068939	0.49461251497268677	0.36786171793937683	0.37342369556427
0.3951224982738495	0.49448665976524353	0.37108466029167175	0.35910189151763916
0.4488122761249542	0.4714205861091614	0.42486372590065	0.37738746404647827
0.4415082037448883	0.38231632113456726	0.36786171793937683	0.39256754517555237
0.47601956129074097	0.4635981023311615	0.39080527424812317	0.3586285710334778
0.376128613948822	0.4916591942310333	0.36786171793937683	0.38376837968826294
0.46032005548477173	0.3838261663913727	0.4266289174556732	0.39312636852264404
0.4765148460865021	0.4383605420589447	0.3994158208370209	0.34779080748558044
0.4571056663990021	0.4133979380130768	0.36786171793937683	0.3788810968399048
0.3729151785373688	0.4777544140815735	0.3959908187389374	0.3934727609157562
0.4031420350074768	0.46531960368156433	0.38391634821891785	0.36269500851631165
0.41037845611572266	0.40263164043426514	0.36786171793937683	0.382577121257782
0.4507286846637726	0.34443584084510803	0.4203663766384125	0.4008606970310211
0.44755491614341736	0.3977232575416565	0.33459338545799255	0.38159728050231934
0.47496119141578674	0.40081751346588135	0.4313178062438965	0.3657745122909546
0.42303466796875	0.40664103627204895	0.35403236746788025	0.3672730624675751
0.4624043405056	0.4110085070133209	0.38356542587280273	0.3571965992450714
0.416204571723938	0.44578877091407776	0.36786171793937683	0.3900267779827118
0.47511500120162964	0.4540627598762512	0.36786171793937683	0.39836418628692627
0.45476967096328735	0.456148624420166	0.3760609030723572	0.3943009674549103
0.4026243984699249	0.4029272496700287	0.36786171793937683	0.3713374137878418
0.44426727294921875	0.45913010835647583	0.36786171793937683	0.3853473663330078
0.37044861912727356	0.40368637442588806	0.3791981041431427	0.36160925030708313
0.47168442606925964	0.3459778428077698	0.37751680612564087	0.391215056180954
0.4329870045185089	0.4088825583457947	0.36786171793937683	0.364459753036499
0.4789395034313202	0.4508723318576813	0.38356542587280273	0.356706440448761
0.4675603210926056	0.4622575044631958	0.36786171793937683	0.3587738573551178
0.49871477484703064	0.39165323972702026	0.36786171793937683	0.37439388036727905
0.36786171793937683	0.33459338545799255	0.36533454060554504	0.37740474939346313
0.5141361355781555	0.33459338545799255	0.4009224474430084	0.40621083974838257
0.33459338545799255	0.34511882066726685	0.36786171793937683	0.37620922923088074
0.3851684331893921	0.4158327579498291	0.36786171793937683	0.38616257905960083
0.3744488060474396	0.4016856551170349	0.33459338545799255	0.38348501920700073
0.3389948308467865	0.41215112805366516	0.388475626707077	0.37953904271125793
0.43732595443725586	0.345987468957901	0.4095361828804016	0.36977148056030273
0.3430195152759552	0.35209134221076965	0.37704038619995117	0.40187424421310425
0.38879477977752686	0.4007415473461151	0.3701636791229248	0.39987340569496155
0.37986287474632263	0.3445858657360077	0.40392351150512695	0.3798150420188904
0.4202766418457031	0.47633424401283264	0.38356542587280273	0.3843354284763336
0.40125221014022827	0.33459338545799255	0.33459338545799255	0.39553192257881165
0.42614176869392395	0.39394983649253845	0.3911471366882324	0.39766356348991394
0.35696178674697876	0.37662532925605774	0.38356542587280273	0.3644724190235138
0.40396949648857117	0.4226483106613159	0.376684308052063	0.3787524402141571
0.3542337119579315	0.3819715082645416	0.3849579691886902	0.4008978009223938
0.4631042182445526	0.4778309762477875	0.5258641242980957	0.3507798910140991
0.4217834174633026	0.34432074427604675	0.37995409965515137	0.4139554500579834
0.34462791681289673	0.39417600631713867	0.36786171793937683	0.3556925058364868
0.4081439971923828	0.34490445256233215	0.3889915347099304	0.37220335006713867
0.40325695276260376	0.48810577392578125	0.36786171793937683	0.3520165681838989
0.3451800048351288	0.4740699827671051	0.3692023754119873	0.3549560308456421
0.44935107231140137	0.3939705491065979	0.3823871314525604	0.3468060791492462
0.36593908071517944	0.46042293310165405	0.38959822058677673	0.3525247275829315
0.4258117377758026	0.4566178619861603	0.3872531056404114	0.3847648501396179
0.40117397904396057	0.39350613951683044	0.43490538001060486	0.3420400023460388
0.33459338545799255	0.4189538359642029	0.4424164891242981	0.3588991165161133
0.34875229001045227	0.4569421410560608	0.36786171793937683	0.35867154598236084
			0.41455745697021484
			0.36585065722465515
			0.373335063457489
			0.37154558300971985
			0.35452893376350403
			0.41600102186203003
			0.4046269655227661
			0.36780568957328796
			0.3600741922855377
			0.3906196653842926
			0.39783990383148193
			0.3923446536064148
			0.4769340455532074
			0.4032686948776245
			0.38050907850265503
			0.4292350113391876
			0.3569742441177368
			0.35137051343917847
			0.38841038942337036
			0.415295273065567
			0.3563746511936188
			0.33459338545799255
			0.3699037432670593
			0.38795411586761475
			0.37067875266075134
			0.3494168221950531
			0.37342292070388794
			0.38099586963653564
			0.391385018825531
			0.3685242831707001
			0.3551064133644104
			0.3883199095726013
			0.36479008197784424
			0.43595457077026367
			0.40085726976394653
			0.37375739216804504
			0.37215280532836914
			0.35477137565612793
			0.3636830449104309
			0.403043657541275
			0.42442429065704346
			0.42039015889167786
			0.37977713346481323
			0.35505878925323486
			0.3582928776741028
			0.41265878081321716
			0.36333760619163513
			0.41421982645988464
			0.40126466751098633
			0.40205636620521545
			0.3803934156894684
			0.3408512771129608
			0.35165396332740784
			0.3606344163417816
			0.3776136040687561
			0.39387214183807373
			0.41893672943115234
			0.3956531286239624
			0.3641311228275299
			0.41031280159950256
			0.38236668705940247
			0.3816128969192505
			0.38925933837890625
			0.37028488516807556
			0.3721509873867035
			0.41185227036476135
			0.3657341003417969
			0.3738177418708801
			0.3589194416999817
			0.37172019481658936
			0.4855601489543915
			0.370234876871109
			0.4105067849159241
			0.41522151231765747
			0.37266701459884644
			0.33459338545799255
			0.3771583139896393
			0.35047081112861633
			0.4116211533546448
			0.3888693153858185
			0.39150404930114746
			0.34690824151039124
			0.3640713691711426
			0.42679402232170105
			0.3847382962703705
			0.38983094692230225
			0.3466631770133972
			0.3892671763896942
			0.35800793766975403
			0.3631650507450104
			0.3944982886314392
			0.37864089012145996
			0.35823193192481995
			0.3971380889415741
			0.42725515365600586
			0.3767911195755005
			0.3578678071498871
			0.4074685573577881
			0.3452848792076111
			0.3592601716518402
			0.5378889441490173
			0.38959014415740967
			0.3479163646697998
			0.3549964427947998
			0.4050839841365814
			0.3447185158729553
			0.3456100821495056
			0.3468431234359741
			0.427934467792511
			0.34655237197875977
			0.3699297606945038
			0.3755493462085724
			0.397166907787323
			0.37392300367355347
			0.35412049293518066
			0.3448352515697479
			0.3635809123516083
			0.385910302400589
			0.4040520489215851
			0.38826316595077515
			0.40161892771720886
			0.3671838343143463
			0.33459338545799255
			0.35859864950180054
			0.41119199991226196
			0.37188395857810974
			0.3820626437664032
			0.3441924452781677
			0.3443813920021057
			0.3937350809574127
			0.3939015567302704
			0.46061334013938904
			0.38788506388664246
			0.34158065915107727
			0.39234423637390137
			0.34541162848472595
			0.35468393564224243
			0.37731045484542847
			0.3757821023464203
			0.3593687117099762
			0.5028998255729675
			0.41341283917427063
			0.34647366404533386
			0.37094104290008545
			0.3436250388622284
			0.5073139667510986
			0.3660144507884979
			0.3450957238674164
			0.3791886270046234
			0.33459338545799255
			0.38829195499420166
			0.3655228018760681
			0.3453315198421478
			0.3463740348815918
			0.34242570400238037
			0.3451869785785675
			0.4048825204372406
			0.3854304850101471
			0.34725701808929443
			0.38539913296699524
			0.38968396186828613
			0.3517891466617584
			0.38188886642456055
			0.34469467401504517
			0.3458516299724579
			0.3923870325088501
			0.3489034175872803
			0.3444843590259552
			0.40759778022766113
			0.3988875448703766
			0.36240634322166443
			0.3617917597293854
			0.4018162786960602
			0.394463449716568
			0.3831247389316559
			0.4124756157398224
			0.4033203721046448
			0.40613454580307007
			0.3383229970932007
			0.4037139415740967
			0.39813342690467834
			0.34024885296821594
			0.3784259259700775
			0.33710357546806335
			0.33772459626197815
			0.4145979583263397
			0.41139233112335205
			0.36783871054649353
			0.41966792941093445
			0.41445475816726685
			0.36461958289146423
			0.39539986848831177
			0.3993043005466461
			0.40978074073791504
			0.40402182936668396
			0.3858664631843567
			0.40336307883262634
			0.3981032371520996
			0.3425678610801697
			0.40179169178009033
			0.38850462436676025
			0.4128012955188751
			0.4184037744998932
			0.3814650774002075
			0.44929662346839905
			0.37438639998435974
			0.3829677999019623
			0.3718985617160797
			0.3529794216156006
			0.40231508016586304
			0.34970030188560486
			0.3901486098766327
			0.37317681312561035
			0.39778509736061096
			0.3465522825717926
			0.36164841055870056
			0.40627196431159973
			0.3849603831768036
			0.39193207025527954
			0.3561556339263916
			0.3957415521144867
			0.4052436351776123
			0.42037612199783325
			0.35518679022789
			0.4000760316848755
			0.3773404061794281
			0.38251492381095886
			0.4083384871482849
			0.3745565414428711
			0.38777077198028564
			0.34448549151420593
			0.4031522274017334
			0.3631572127342224
			0.3917951285839081
			0.3892765939235687
			0.39375796914100647
			0.39450782537460327
			0.37497901916503906
			0.35227781534194946
			0.4022586941719055
			0.392853319644928
			0.3475256562232971
			0.3768460154533386
			0.33459338545799255
			0.3711791932582855
			0.3484225273132324
			0.35103505849838257
			0.3553411662578583
			0.34619274735450745
			0.3644241988658905
			0.3872379660606384
			0.3411674201488495
			0.345642626285553
			0.34596574306488037
			0.37917330861091614
			0.3761093020439148
			0.3754134178161621
			0.3517703711986542
			0.3698869049549103
			0.33996808528900146
			0.34305644035339355
			0.38191521167755127
			0.3934181034564972
			0.33459338545799255
			0.38640061020851135
			0.3736304044723511
			0.3415762782096863
			0.36894121766090393
			0.3475217819213867
			0.4175449311733246
			0.34552377462387085
			0.37898483872413635
			0.39319437742233276
			0.33995524048805237
			0.3574635088443756
			0.38026002049446106
			0.38537582755088806
			0.33459338545799255
			0.3482358455657959
			0.3796950876712799
			0.40470120310783386
			0.3433033227920532
			0.3798159658908844
			0.33459338545799255
			0.40621066093444824
			0.39512380957603455
			0.39281800389289856
			0.37353479862213135
			0.39217010140419006
			0.3621406555175781
			0.34288281202316284
			0.37874916195869446
			0.38474804162979126
			0.3917294442653656
			0.38360074162483215
			0.3611927330493927
			0.3673778176307678
			0.35028907656669617
			0.3370096683502197
			0.33459338545799255
			0.37216925621032715
			0.3668433427810669
			0.3434256613254547
			0.3664287030696869
			0.3637852668762207
			0.35743993520736694
			0.386420875787735
			0.3799040913581848
			0.3927465081214905
			0.3692226707935333
			0.3887660801410675
			0.3546108901500702
			0.36753079295158386
			0.3826412260532379
			0.3515356779098511
			0.37246906757354736
			0.35622310638427734
			0.3994375169277191
			0.37987685203552246
			0.35076993703842163
			0.39067548513412476
			0.3577674329280853
			0.41062435507774353
			0.35904839634895325
			0.406752347946167
			0.363998681306839
			0.3766006827354431
			0.3811762034893036
			0.4503825008869171
			0.383884459733963
			0.3720487356185913
			0.35622310638427734
			0.37529096007347107
			0.38465574383735657
			0.3795209228992462
			0.3362691402435303
			0.3599092364311218
			0.41006404161453247
			0.345747172832489
			0.3679855167865753
			0.37730884552001953
			0.4088248610496521
			0.3830086886882782
			0.38749468326568604
			0.33459338545799255
			0.40357810258865356
			0.34830382466316223
			0.3445868492126465
			0.3757752776145935
			0.36748936772346497
			0.4149446189403534
			0.3502565622329712
			0.372214674949646
			0.3769212067127228
			0.383212149143219
			0.3770056962966919
			0.3719538152217865
			0.3460431396961212
			0.4092065095901489
			0.3770468235015869
			0.37324151396751404
			0.34409675002098083
			0.3595055639743805
			0.3828057050704956
			0.41440266370773315
			0.35742491483688354
			0.3730361759662628
			0.36244601011276245
			0.3610883355140686
			0.40915805101394653
			0.37037011981010437
			0.37895214557647705
			0.3727196455001831
			0.3601038455963135
			0.3831380605697632
			0.37665855884552
			0.42194849252700806
			0.3607885241508484
			0.3849794268608093
			0.35537222027778625
			0.4007086455821991
			0.3739641010761261
			0.33459338545799255
			0.41576531529426575
			0.37019503116607666
			0.374601274728775
			0.38355469703674316
			0.4141530394554138
			0.37793028354644775
			0.37709346413612366
			0.3782968521118164
			0.37082627415657043
			0.36095187067985535
			0.37826254963874817
			0.3758698105812073
			0.3462866544723511
			0.35297662019729614
			0.38206946849823
			0.3815635144710541
			0.3784782290458679
			0.3783245384693146
			0.36786171793937683
			0.33459338545799255
			0.37036287784576416
			0.33459338545799255
			0.36786171793937683
			0.33587121963500977
			0.33742257952690125
			0.38356542587280273
			0.36786171793937683
			0.36786171793937683
			0.3434191346168518
			0.36786171793937683
			0.3609941005706787
			0.33459338545799255
			0.37260299921035767
			0.33459338545799255
			0.33459338545799255
			0.33459338545799255
			0.36786171793937683
			0.3745366632938385
			0.33459338545799255
			0.37554922699928284
			0.38704660534858704
			0.39829784631729126
			0.36786171793937683
			0.33459338545799255
			0.36786171793937683
			0.33459338545799255
			0.4169297218322754
			0.38356542587280273
			0.36786171793937683
			0.33459338545799255
			0.33459338545799255
			0.33459338545799255
			0.41757699847221375
			0.42336606979370117
			0.38526108860969543
			0.36786171793937683
			0.36786171793937683
			0.33459338545799255
			0.36786171793937683
			0.33459338545799255
			0.33459338545799255
			0.33459338545799255
			0.41721609234809875
			0.37018972635269165
			0.3514402508735657
			0.41226527094841003
			0.3480129539966583
			0.4192425608634949
			0.36786171793937683
			0.37831738591194153
			0.33459338545799255
			0.3771606981754303
			0.33459338545799255
			0.35749873518943787
			0.33459338545799255
			0.3873543441295624
			0.41651564836502075
			0.41571733355522156
			0.37517276406288147
			0.33459338545799255
			0.3874293565750122
			0.4465552866458893
			0.36786171793937683
			0.33963078260421753
			0.4134386479854584
			0.33459338545799255
			0.3381178379058838
			0.3728598952293396
			0.33459338545799255
			0.38356542587280273
			0.36786171793937683
			0.44621172547340393
			0.33459338545799255
			0.3843476176261902
			0.41187793016433716
			0.39514896273612976
			0.41731423139572144
			0.36524370312690735
			0.3406068980693817
			0.42368802428245544
			0.4211890399456024
			0.3765256404876709
			0.41573473811149597
			0.4275524914264679
			0.38824594020843506
			0.33459338545799255
			0.43835198879241943
			0.3818340301513672
			0.3786095380783081
			0.373357355594635
			0.3568491041660309
			0.3923649191856384
			0.4247623383998871
			0.3915182054042816
			0.40157026052474976
			0.43881332874298096
			0.37759751081466675
			0.3775959014892578
			0.364078551530838
			0.37420785427093506
			0.37067821621894836
			0.3555956184864044
			0.364748477935791
			0.366875559091568
			0.3639681339263916
			0.3636326193809509
			0.40936174988746643
			0.3845658004283905
			0.41494104266166687
			0.37379077076911926
			0.38619983196258545
			0.38567590713500977
			0.38010457158088684
			0.38681760430336
			0.37514981627464294
			0.39495164155960083
			0.3835022449493408
			0.3786351978778839
			0.3822575509548187
			0.38129016757011414
			0.3691328763961792
			0.373898983001709
			0.3654090464115143
			0.3815036118030548
			0.37928152084350586
			0.38605931401252747
			0.3686122000217438
			0.3756955862045288
			0.3770938813686371
			0.3868348300457001
			0.3931003212928772
			0.37359902262687683
			0.3681950569152832
			0.37819263339042664
			0.35911834239959717
			0.3544665575027466
			0.36995911598205566
			0.3859628736972809
			0.3594186305999756
			0.399288535118103
			0.38590556383132935
			0.3531104624271393
			0.3930933475494385
			0.35532844066619873
			0.3954830467700958
			0.36761531233787537
			0.38266798853874207
			0.3622692823410034
			0.40929773449897766
			0.35542234778404236
			0.3665039539337158
			0.33459338545799255
			0.37647777795791626
			0.3484145402908325
			0.35971540212631226
			0.3410634696483612
			0.3556324243545532
			0.33459338545799255
			0.3712574541568756
			0.3618277609348297
			0.3684519827365875
			0.3361552059650421
			0.3730081617832184
			0.3484002649784088
			0.36012667417526245
			0.3815837502479553
			0.3534247577190399
			0.37849506735801697
			0.353343665599823
			0.359224408864975
			0.34502872824668884
			0.373639315366745
			0.33497101068496704
			0.3458579182624817
			0.36786171793937683
			0.3871854245662689
			0.3496793806552887
			0.35034042596817017
			0.3551168143749237
			0.3597438633441925
			0.36041751503944397
			0.3852734863758087
			0.35392922163009644
			0.35545623302459717
			0.3472798764705658
			0.3390030562877655
			0.3531755805015564
			0.33459338545799255
			0.33459338545799255
			0.33554133772850037
			0.36496502161026
			0.3646744191646576
			0.36860981583595276
			0.33459338545799255
			0.3629913628101349
			0.3484654128551483
			0.33459338545799255
			0.36786171793937683
			0.33459338545799255
			0.38356542587280273
			0.36218518018722534
			0.39323967695236206
			0.36786171793937683
			0.3716958463191986
			0.38356542587280273
			0.352931946516037
			0.37683573365211487
			0.3433135449886322
			0.38356542587280273
			0.35544145107269287
			0.36786171793937683
			0.36786171793937683
			0.35974398255348206
			0.36798587441444397
			0.38624462485313416
			0.38798829913139343
			0.36786171793937683
			0.33459338545799255
			0.3865737020969391
			0.37100502848625183
			0.3637031018733978
			0.358086496591568
			0.3864789307117462
			0.360250860452652
			0.38356542587280273
			0.33896133303642273
			0.3496551513671875
			0.38064855337142944
			0.3663398027420044
			0.36902788281440735
			0.33459338545799255
			0.3565795123577118
			0.3603704869747162
			0.3551389276981354
			0.37057167291641235
			0.37473350763320923
			0.36193108558654785
			0.3628954589366913
			0.39554789662361145
			0.36437341570854187
			0.38392505049705505
			0.3587903678417206
			0.3603667914867401
			0.3523472249507904
			0.33459338545799255
			0.37950557470321655
			0.42783603072166443
			0.38015085458755493
			0.33459338545799255
			0.35831183195114136
			0.3552198112010956
			0.3604017198085785
			0.35554033517837524
			0.36511802673339844
			0.36199718713760376
			0.3597058355808258
			0.3629117012023926
			0.3633003234863281
			0.356681227684021
			0.36342406272888184
			0.35141339898109436
			0.33459338545799255
			0.36204230785369873
			0.35713261365890503
			0.376496285200119
			0.378828763961792
			0.3623548448085785
			0.36467182636260986
			0.3544578552246094
			0.40978047251701355
			0.3646036684513092
			0.36729729175567627
			0.35679036378860474
			0.3569422662258148
			0.35147255659103394
			0.33459338545799255
			0.3728921711444855
			0.36098018288612366
			0.33459338545799255
			0.36786171793937683
			0.3796899914741516
			0.37085413932800293
			0.36786171793937683
			0.36786171793937683
			0.38356542587280273
			0.381878525018692
			0.36786171793937683
			0.38237515091896057
			0.3848760426044464
			0.386932909488678
			0.37043729424476624
			0.3751061260700226
			0.36264145374298096
			0.3807218074798584
			0.3830870985984802
			0.38914555311203003
			0.38356542587280273
			0.3621152639389038
			0.34699714183807373
			0.3742137551307678
			0.3467213213443756
			0.34242263436317444
			0.37756285071372986
			0.41517046093940735
			0.34427860379219055
			0.41802382469177246
			0.436664879322052
			0.3989793062210083
			0.3923529386520386
			0.40524622797966003
			0.38603344559669495
			0.3561848998069763
			0.3813636302947998
			0.3596552610397339
			0.38830527663230896
			0.3469487130641937
			0.3984410762786865
			0.36559897661209106
			0.38008737564086914
			0.41144609451293945
			0.34857848286628723
			0.3452831208705902
			0.33962777256965637
			0.38809090852737427
			0.4180522859096527
			0.34787341952323914
			0.3447186350822449
			0.36600300669670105
			0.39405810832977295
			0.33751603960990906
			0.3455084264278412
			0.3744009733200073
			0.3916868269443512
			0.33459338545799255
			0.40810373425483704
			0.3484523892402649
			0.3431087136268616
			0.40754246711730957
			0.3904595673084259
			0.3416297435760498
			0.34578612446784973
			0.33459338545799255
			0.36377933621406555
			0.39753466844558716
			0.372062087059021
			0.3438928723335266
			0.3553817868232727
			0.3875567615032196
			0.3664318025112152
			0.4052482843399048
			0.33459338545799255
			0.3967435956001282
			0.3558529019355774
			0.35823771357536316
			0.39396172761917114
			0.3789825737476349
			0.3756471276283264
			0.4027283787727356
			0.3762609362602234
			0.3784250020980835
			0.3736504912376404
			0.3851015865802765
			0.36863672733306885
			0.3777659237384796
			0.39649340510368347
			0.41028591990470886
			0.34905919432640076
			0.42822524905204773
			0.3445258140563965
			0.36779075860977173
			0.3698391318321228
			0.35773488879203796
			0.3536211848258972
			0.3921394944190979
			0.350292831659317
			0.37484079599380493
			0.3975236415863037
			0.3414077162742615
			0.33459338545799255
			0.34097400307655334
			0.33459338545799255
			0.3431360423564911
			0.3401849567890167
			0.33459338545799255
			0.33631569147109985
			0.3390531837940216
			0.33459338545799255
			0.4322516620159149
			0.3446846604347229
			0.33695244789123535
			0.3401051461696625
			0.34361231327056885
			0.33459338545799255
			0.35563626885414124
			0.33459338545799255
			0.33459338545799255
			0.342282235622406
			0.33459338545799255
			0.3812110424041748
			0.33459338545799255
			0.4004848599433899
			0.36786171793937683
			0.36767739057540894
			0.33459338545799255
			0.3460695445537567
			0.33459338545799255
			0.35976818203926086
			0.33459338545799255
			0.33459338545799255
			0.33459338545799255
			0.33459338545799255
			0.3845318555831909
			0.36786171793937683
			0.34368520975112915
			0.36786171793937683
			0.36294126510620117
			0.36786171793937683
			0.4314613342285156
			0.33459338545799255
			0.3609403669834137
			0.3633256256580353
			0.38214051723480225
			0.3843843340873718
			0.33459338545799255
			0.33459338545799255
			0.33459338545799255
			0.3547903001308441
			0.3599129319190979
			0.3527706265449524
			0.37750527262687683
			0.35636529326438904
			0.3538835942745209
			0.35665491223335266
			0.33459338545799255
			0.35426825284957886
			0.3640788495540619
			0.33459338545799255
			0.3566502630710602
			0.35365742444992065
			0.35935330390930176
			0.35340768098831177
			0.35721778869628906
			0.3724961578845978
			0.35961925983428955
			0.36786171793937683
			0.37826788425445557
			0.33459338545799255
			0.3883408010005951
			0.3572075366973877
			0.34485018253326416
			0.37269240617752075
			0.36648231744766235
			0.3569231331348419
			0.33459338545799255
			0.34398773312568665
			0.3591110110282898
			0.3560243546962738
			0.3818966746330261
			0.33459338545799255
			0.33459338545799255
			0.33459338545799255
			0.35993507504463196
			0.3984903395175934
			0.3770833909511566
			0.3703595697879791
			0.33459338545799255
			0.33459338545799255
			0.33459338545799255
			0.33459338545799255
			0.3507903218269348
			0.3578096032142639
			0.3951367437839508
			0.3605354428291321
			0.4089412987232208
			0.3536280691623688
			0.3732084333896637
			0.33459338545799255
			0.33459338545799255
			0.3716951310634613
			0.33459338545799255
			0.35300615429878235
			0.36728307604789734
			0.3619583547115326
			0.33459338545799255
			0.37799015641212463
			0.33459338545799255
			0.3671043813228607
			0.33459338545799255
			0.38729673624038696
			0.3740687966346741
			0.3784016966819763
			0.33459338545799255
			0.36607375741004944
			0.367450475692749
			0.3770936131477356
			0.3555430769920349
			0.42147061228752136
			0.36072489619255066
			0.38298991322517395
			0.3789050281047821
			0.38466203212738037
			0.3488938808441162
			0.3601832389831543
			0.3759731650352478
			0.37958016991615295
			0.3745044469833374
			0.3743056058883667
			0.39062681794166565
			0.385477215051651
			0.3405495584011078
			0.38291996717453003
			0.37259218096733093
			0.3579704761505127
			0.36491551995277405
			0.36226749420166016
			0.3841940760612488
			0.3714246451854706
			0.37171560525894165
			0.3391990065574646
			0.33459338545799255
			0.34120070934295654
			0.3484117090702057
			0.38182130455970764
			0.33459338545799255
			0.34596550464630127
			0.33820492029190063
			0.3730236887931824
			0.36066797375679016
			0.33459338545799255
			0.33483177423477173
			0.38632410764694214
			0.36425355076789856
			0.33459338545799255
			0.38924458622932434
			0.33483177423477173
			0.33459338545799255
			0.33459338545799255
			0.3859497010707855
			0.35164427757263184
			0.33557531237602234
			0.3819672167301178
			0.34983229637145996
			0.3629102408885956
			0.37528327107429504
			0.3675557076931
			0.34567323327064514
			0.37409836053848267
			0.33459338545799255
			0.3794783353805542
			0.34550875425338745
			0.37162405252456665
			0.4026017487049103
			0.3543669581413269
			0.386950820684433
			0.3512410819530487
			0.33459338545799255
			0.33459338545799255
			0.34787216782569885
			0.35386955738067627
			0.33459338545799255
			0.36786171793937683
			0.33459338545799255
			0.34734290838241577
			0.33459338545799255
			0.33459338545799255
			0.3816639482975006
			0.33459338545799255
			0.3548995554447174
			0.3665502965450287
			0.3633234202861786
			0.38356542587280273
			0.3797644376754761
			0.3838787078857422
			0.3805364966392517
			0.38024237751960754
			0.37987902760505676
			0.34390419721603394
			0.3516010642051697
			0.3375279903411865
			0.33483177423477173
			0.3469606637954712
			0.36786171793937683
			0.3669355809688568
			0.33459338545799255
			0.3513156771659851
			0.3500624895095825
			0.3802100718021393
			0.33459338545799255
			0.33459338545799255
			0.3641906678676605
			0.3464834690093994
			0.33459338545799255
			0.336470365524292
			0.34341707825660706
			0.34945762157440186
			0.33459338545799255
			0.33459338545799255
			0.3531857430934906
			0.35054081678390503
			0.3530091643333435
			0.34395915269851685
			0.34020867943763733
			0.3546803891658783
			0.3436458706855774
			0.3427683711051941
			0.36799168586730957
			0.33459338545799255
			0.34444648027420044
			0.3470243215560913
			0.3532071113586426
			0.3497260808944702
			0.33459338545799255
			0.34686365723609924
			0.33459338545799255
			0.35538920760154724
			0.34495142102241516
			0.33515000343322754
			0.3630129396915436
			0.334745854139328
			0.3781183362007141
			0.3558717370033264
			0.33459338545799255
			0.35582035779953003
			0.36067792773246765
			0.33459338545799255
			0.34716564416885376
			0.33459338545799255
			0.3495708107948303
			0.34980493783950806
			0.33459338545799255
			0.3558058440685272
			0.3437635600566864
			0.33459338545799255
			0.33525562286376953
			0.3638938367366791
			0.33459338545799255
			0.33523431420326233
			0.3462296426296234
			0.33529311418533325
			0.37116172909736633
			0.3427792191505432
			0.33459338545799255
			0.33603253960609436
			0.39887410402297974
			0.3351171612739563
			0.34943467378616333
			0.33459338545799255
			0.33459338545799255
			0.36322885751724243
			0.34516847133636475
			0.3469964563846588
			0.33459338545799255
			0.3687781095504761
			0.36471936106681824
			0.34701913595199585
			0.3505515456199646
			0.3467237651348114
			0.3456859886646271
			0.35124871134757996
			0.3640967607498169
			0.36299222707748413
			0.33862194418907166
			0.3454974889755249
			0.34249672293663025
			0.34339508414268494
			0.33459338545799255
			0.3460213840007782
			0.3574901223182678
			0.42627522349357605
			0.33459338545799255
			0.39805084466934204
			0.34712469577789307
			0.37644892930984497
			0.33459338545799255
			0.33459338545799255
			0.33459338545799255
			0.3840576112270355
			0.34098607301712036
			0.34235629439353943
			0.3490569591522217
			0.33459338545799255
			0.3525034785270691
			0.3615706264972687
			0.34944531321525574
			0.3541112244129181
			0.3453872799873352
			0.376159131526947
			0.34410929679870605
			0.3347662091255188
			0.34595516324043274
			0.35847604274749756
			0.3531194031238556
			0.33591634035110474
			0.33469536900520325
			0.33459338545799255
			0.3488030731678009
			0.33459338545799255
			0.33459338545799255
			0.344638854265213
			0.33459338545799255
			0.33459338545799255
			0.33459338545799255
			0.33459338545799255
			0.33459338545799255
			0.33459338545799255
			0.36795681715011597
			0.33459338545799255
			0.34976932406425476
			0.33459338545799255
			0.44669532775878906
			0.3414016366004944
			0.385296493768692
			0.33459338545799255
			0.344819575548172
			0.33846867084503174
			0.37250399589538574
			0.3898918330669403
			0.3383052945137024
			0.33459338545799255
			0.33843180537223816
			0.3799593150615692
			0.33459338545799255
			0.34349724650382996
			0.33459338545799255
			0.3511958122253418
			0.4387660324573517
			0.33459338545799255
			0.39299967885017395
			0.3875969350337982
			0.33459338545799255
			0.34646448493003845
			0.33853381872177124
			0.445770800113678
			0.3710523247718811
			0.4337068498134613
			0.34270110726356506
			0.3812396824359894
			0.33459338545799255
			0.4569307267665863
			0.3835090100765228
			0.35633382201194763
			0.40460216999053955
			0.38660380244255066
			0.34690946340560913
			0.33459338545799255
			0.3388496935367584
			0.37050703167915344
			0.37309128046035767
			0.38603755831718445
			0.3875496983528137
			0.39023101329803467
			0.33459338545799255
			0.38713204860687256
			0.45778629183769226
			0.33459338545799255
			0.3787078261375427
			0.4453713297843933
			0.38949480652809143
			0.3774835169315338
			0.33459338545799255
			0.437222421169281
			0.3985116481781006
			0.3757498562335968
			0.33459338545799255
			0.34016868472099304
			0.45411279797554016
			0.345619261264801
			0.33459338545799255
			0.42389100790023804
			0.3404093384742737
			0.358158141374588
			0.38891324400901794
			0.33459338545799255
			0.4460281729698181
			0.33459338545799255
			0.34114155173301697
			0.33459338545799255
			0.3796524703502655
			0.33459338545799255
			0.3779979944229126
			0.33459338545799255
			0.3380648195743561
			0.3827339708805084
			0.33889660239219666
			0.3383377492427826
			0.33459338545799255
			0.33459338545799255
			0.3797072172164917
			0.33459338545799255
			0.4397388994693756
			0.336856484413147
			0.37718719244003296
			0.34019359946250916
			0.35318467020988464
			0.33459338545799255
			0.33459338545799255
			0.33459338545799255
			0.3526633679866791
			0.3504127562046051
			0.3507468104362488
			0.34937265515327454
			0.3752399682998657
			0.33459338545799255
			0.35020485520362854
			0.3741529881954193
			0.33459338545799255
			0.33459338545799255
			0.350468248128891
			0.3444223403930664
			0.36965516209602356
			0.3445892035961151
			0.3513067960739136
			0.3442830741405487
			0.35416126251220703
			0.3457087576389313
			0.33459338545799255
			0.36643490195274353
			0.34250548481941223
			0.34496378898620605
			0.35611188411712646
			0.33459338545799255
			0.39809900522232056
			0.3659576177597046
			0.33459338545799255
			0.33459338545799255
			0.4160235822200775
			0.36180245876312256
			0.33459338545799255
			0.347720205783844
			0.35591721534729004
			0.36535677313804626
			0.3453825116157532
			0.3407266438007355
			0.4166896343231201
			0.36973920464515686
			0.42231282591819763
			0.347683310508728
			0.33459338545799255
			0.3443552255630493
			0.33459338545799255
			0.33665740489959717
			0.3418937921524048
			0.35418790578842163
			0.33459338545799255
			0.33459338545799255
			0.3574438691139221
			0.3465746343135834
			0.34433040022850037
			0.33459338545799255
			0.33459338545799255
			0.33459338545799255
			0.33459338545799255
			0.33459338545799255
			0.33459338545799255
			0.33459338545799255
			0.33459338545799255
			0.33459338545799255
			0.3496835231781006
			0.33459338545799255
			0.35749873518943787
			0.33459338545799255
			0.33459338545799255
			0.33459338545799255
			0.35615062713623047
			0.33459338545799255
			0.33459338545799255
			0.33459338545799255
			0.33459338545799255
			0.3478185534477234
			0.3992461860179901
			0.3445740342140198
			0.3473924696445465
			0.34747934341430664
			0.34489476680755615
			0.3422103226184845
			0.3441021144390106
			0.33459338545799255
			0.34108689427375793
			0.39486226439476013
			0.34726518392562866
			0.345156192779541
			0.33459338545799255
			0.45029768347740173
			0.3442176878452301
			0.3444863557815552
			0.38460010290145874
			0.3464323878288269
			0.3440208435058594
			0.33459338545799255
			0.34616610407829285
			0.3757410943508148
			0.33459338545799255
			0.33459338545799255
			0.36117011308670044
			0.33459338545799255
			0.34413468837738037
			0.34747257828712463
			0.39015597105026245
			0.3772396147251129
			0.34274306893348694
			0.3445064127445221
			0.3747146725654602
			0.3411881923675537
			0.36736536026000977
			0.33931195735931396
			0.3387681245803833
			0.35854464769363403
			0.33459338545799255
			0.3425111174583435
			0.3882427215576172
			0.3648187518119812
			0.35699665546417236
			0.33459338545799255
			0.33459338545799255
			0.344481885433197
			0.34231579303741455
			0.3810446262359619
			0.33459338545799255
			0.35629165172576904
			0.33459338545799255
			0.34438490867614746
			0.34591037034988403
			0.3735007345676422
			0.3605112135410309
			0.34445464611053467
			0.35288187861442566
			0.3609112501144409
			0.3493868410587311
			0.35463476181030273
			0.3450341820716858
			0.3370606303215027
			0.3385351002216339
			0.3427980840206146
			0.3845399022102356
			0.33580151200294495
			0.3387877941131592
			0.33459338545799255
			0.33459338545799255
			0.3485632538795471
			0.33459338545799255
			0.33459338545799255
			0.3432588279247284
			0.37535789608955383
			0.376495361328125
			0.33459338545799255
			0.33459338545799255
			0.3754521608352661
			0.34599998593330383
			0.33459338545799255
			0.344127357006073
			0.3600720465183258
			0.3434569239616394
			0.3588593304157257
			0.338630735874176
			0.3472658693790436
			0.34559154510498047
			0.3964751958847046
			0.35859256982803345
			0.369741827249527
			0.3890334963798523
			0.36611407995224
			0.33806079626083374
			0.33459338545799255
			0.33459338545799255
			0.33459338545799255
			0.33459338545799255
			0.33459338545799255
			0.33809536695480347
			0.33459338545799255
			0.33459338545799255
			0.33459338545799255
			0.37405672669410706
			0.3663768768310547
			0.33459338545799255
			0.33583906292915344
			0.33459338545799255
			0.33753660321235657
			0.3686670660972595
			0.33459338545799255
			0.37572726607322693
			0.3437850773334503
			0.37702831625938416
			0.33459338545799255
			0.33459338545799255
			0.3706716001033783
			0.3669167160987854
			0.37780824303627014
			0.33459338545799255
			0.36694684624671936
			0.36508357524871826
			0.33459338545799255
			0.33459338545799255
			0.33459338545799255
			0.3699723184108734
			0.33459338545799255
			0.33459338545799255
			0.33459338545799255
			0.37733930349349976
			0.33459338545799255
			0.340287983417511
			0.37402966618537903
			0.33459338545799255
			0.34348058700561523
			0.33516180515289307
			0.34472349286079407
			0.3346119821071625
			0.36786171793937683
			0.3407762944698334
			0.3742431402206421
			0.33971238136291504
			0.33943772315979004
			0.33459338545799255
			0.34029507637023926
			0.33459338545799255
			0.3443198502063751
			0.33459338545799255
			0.37341997027397156
			0.39918622374534607
			0.3409573435783386
			0.3436601459980011
			0.3388878405094147
			0.347389817237854
			0.33778807520866394
			0.3347737789154053
			0.3442191481590271
			0.3774126172065735
			0.35174766182899475
			0.3525449335575104
			0.3355668783187866
			0.33878403902053833
			0.3662417531013489
			0.3360632061958313
			0.403048038482666
			0.34055447578430176
			0.340707391500473
			0.3599678874015808
			0.3603389263153076
			0.37065908312797546
			0.3354456126689911
			0.34132084250450134
			0.39607715606689453
			0.33459338545799255
			0.37581193447113037
			0.33459338545799255
			0.3825913071632385
			0.4361168444156647
			0.33459338545799255
			0.3852807879447937
			0.34354299306869507
			0.38283562660217285
			0.36644184589385986
			0.33459338545799255
			0.33459338545799255
			0.33459338545799255
			0.33459338545799255
			0.3441343307495117
			0.33459338545799255
			0.362153559923172
			0.3575126528739929
			0.3870502710342407
			0.3569171726703644
			0.33459338545799255
			0.34308353066444397
			0.3529406487941742
			0.33616212010383606
			0.33459338545799255
			0.36949512362480164
			0.33459338545799255
			0.3694959282875061
			0.33459338545799255
			0.340995192527771
			0.33459338545799255
			0.3459709584712982
			0.343194842338562
			0.33459338545799255
			0.35604920983314514
			0.33459338545799255
			0.33459338545799255
			0.3506982624530792
			0.35723480582237244
			0.33459338545799255
			0.33459338545799255
			0.3433748185634613
			0.33459338545799255
			0.33459338545799255
			0.33459338545799255
			0.33459338545799255
			0.33459338545799255
			0.33459338545799255
			0.34117063879966736
			0.33459338545799255
			0.4074123799800873
			0.33459338545799255
			0.35903459787368774
			0.342180073261261
			0.35654810070991516
			0.34100592136383057
			0.3448847830295563
			0.33459338545799255
			0.3639622628688812
			0.35224494338035583
			0.3576205372810364
			0.33459338545799255
			0.3610854148864746
			0.33459338545799255
			0.3383898138999939
			0.3470947742462158
			0.3481736183166504
			0.348384827375412
			0.3524073660373688
			0.34019967913627625
			0.3683725893497467
			0.35522961616516113
			0.3486737608909607
			0.3522641062736511
			0.3414921164512634
			0.3403322994709015
			0.36786171793937683
			0.33459338545799255
			0.3866863250732422
			0.33459338545799255
			0.33459338545799255
			0.3358479142189026
			0.34564512968063354
			0.33459338545799255
			0.34630900621414185
			0.33459338545799255
			0.33459338545799255
			0.33459338545799255
			0.3484627306461334
			0.34678685665130615
			0.33459338545799255
			0.33459338545799255
			0.34378567337989807
			0.33984625339508057
			0.33459338545799255
			0.3570071756839752
			0.33459338545799255
			0.3461144268512726
			0.33459338545799255
			0.35829946398735046
			0.35571932792663574
			0.34205374121665955
			0.3802212178707123
			0.3827546238899231
			0.3460017740726471
			0.33459338545799255
			0.33459338545799255
			0.33459338545799255
			0.3383241891860962
			0.34028875827789307
			0.33459338545799255
			0.3524780869483948
			0.33459338545799255
			0.33459338545799255
			0.33459338545799255
			0.33459338545799255
			0.33459338545799255
			0.33459338545799255
			0.36879590153694153
			0.33459338545799255
			0.33459338545799255
			0.33459338545799255
			0.33459338545799255
			0.37129396200180054
			0.3392266631126404
			0.33459338545799255
			0.34505394101142883
			0.33459338545799255
			0.3546162247657776
			0.3409522771835327
			0.4148387014865875
			0.33459338545799255
			0.3618616461753845
			0.34577304124832153
			0.33459338545799255
			0.3825708329677582
			0.37217196822166443
			0.3762015700340271
			0.3435726463794708
			0.33459338545799255
			0.33459338545799255
			0.33459338545799255
			0.369648814201355
			0.34077104926109314
			0.33459338545799255
			0.33459338545799255
			0.33459338545799255
			0.33459338545799255
			0.3669765889644623
			0.3976811170578003
			0.33459338545799255
			0.37550488114356995
			0.33459338545799255
			0.37577348947525024
			0.3726494312286377
			0.44436511397361755
			0.3937830328941345
			0.3725968301296234
			0.33459338545799255
			0.33459338545799255
			0.3563859164714813
			0.33459338545799255
			0.33459338545799255
			0.3794383704662323
			0.33459338545799255
			0.33459338545799255
			0.33459338545799255
			0.33459338545799255
			0.33459338545799255
			0.33459338545799255
			0.35030612349510193
			0.33459338545799255
			0.33938783407211304
			0.39741745591163635
			0.33459338545799255
			0.3497905731201172
			0.33459338545799255
			0.3737180829048157
			0.3370770812034607
			0.33459338545799255
			0.33459338545799255
			0.33459338545799255
			0.3766401708126068
			0.33459338545799255
			0.34066566824913025
			0.3412342965602875
			0.37578853964805603
			0.3686634600162506
			0.33459338545799255
			0.33459338545799255
			0.33459338545799255
			0.34827518463134766
			0.37290090322494507
			0.3499784767627716
			0.33459338545799255
			0.33459338545799255
			0.38175520300865173
			0.33459338545799255
			0.33459338545799255
			0.3428098261356354
			0.3701646327972412
			0.33459338545799255
			0.33459338545799255
			0.33459338545799255
			0.35985177755355835
			0.3736823797225952
			0.36927083134651184
			0.33459338545799255
			0.33459338545799255
			0.36392834782600403
			0.3415013551712036
			0.33459338545799255
			0.36649879813194275
			0.33459338545799255
			0.3380279242992401
			0.33459338545799255
			0.3437980115413666
			0.33947035670280457
			0.37661394476890564
			0.3498016893863678
			0.33459338545799255
			0.33459338545799255
			0.3353358507156372
			0.33459338545799255
			0.35082900524139404
			0.33459338545799255
			0.3480890095233917
			0.33751267194747925
			0.33510759472846985
			0.347181111574173
			0.3403518497943878
			0.3661333918571472
			0.3353714644908905
			0.3432715833187103
			0.33459338545799255
			0.35673725605010986
			0.34393295645713806
			0.33459338545799255
			0.3350425660610199
			0.33601847290992737
			0.33459338545799255
			0.33597102761268616
			0.33459338545799255
			0.39188462495803833
			0.36698105931282043
			0.33952200412750244
			0.33754825592041016
			0.3573817312717438
			0.3439203202724457
			0.3486766815185547
			0.3447244167327881
			0.33565640449523926
			0.33459338545799255
			0.3450513780117035
			0.33459338545799255
			0.37854525446891785
			0.33459338545799255
			0.34977373480796814
			0.33791592717170715
			0.33459338545799255
			0.33566218614578247
			0.3356480002403259
			0.3400823473930359
			0.3356693983078003
			0.33459338545799255
			0.3494640588760376
			0.3703794777393341
			0.33459338545799255
			0.3641607463359833
			0.34233710169792175
			0.33477330207824707
			0.34904488921165466
			0.3759734034538269
			0.33661237359046936
			0.3486078381538391
			0.34268081188201904
			0.36175820231437683
			0.33459338545799255
			0.33459338545799255
			0.33459338545799255
			0.33490845561027527
			0.33459338545799255
			0.33459338545799255
			0.3437332212924957
			0.33459338545799255
			0.33731627464294434
			0.33459338545799255
			0.33459338545799255
			0.34272921085357666
			0.3368487060070038
			0.33459338545799255
			0.3806358873844147
			0.3451616168022156
			0.37476685643196106
			0.3371989130973816
			0.3455516993999481
			0.361926406621933
			0.34454217553138733
			0.3399413526058197
			0.33950871229171753
			0.3384634554386139
			0.33459338545799255
			0.3403608500957489
			0.33459338545799255
			0.3598633110523224
			0.34451210498809814
			0.34505268931388855
			0.33459338545799255
			0.33459338545799255
			0.37810686230659485
			0.33483991026878357
			0.3605203330516815
			0.33918821811676025
			0.33459338545799255
			0.36451923847198486
			0.33459338545799255
			0.3354208171367645
			0.3583199381828308
			0.3655422329902649
			0.33612072467803955
			0.3373391926288605
			0.33459338545799255
			0.33459338545799255
			0.33459338545799255
			0.33459338545799255
			0.33459338545799255
			0.342026025056839
			0.33459338545799255
			0.33459338545799255
			0.33459338545799255
			0.33459338545799255
			0.33459338545799255
			0.33961984515190125
			0.33459338545799255
			0.33459338545799255
			0.33459338545799255
			0.33459338545799255
			0.33826518058776855
			0.3381612300872803
			0.33459338545799255
			0.33459338545799255
			0.34481775760650635
			0.33459338545799255
			0.33459338545799255
			0.33459338545799255
			0.33459338545799255
			0.33459338545799255
			0.33459338545799255
			0.33459338545799255
			0.3753120005130768
			0.33459338545799255
			0.33459338545799255
			0.33459338545799255
			0.33459338545799255
			0.33887776732444763
			0.37794092297554016
			0.33459338545799255
			0.33459338545799255
			0.33459338545799255
			0.33459338545799255
			0.33816346526145935
			0.33459338545799255
			0.339089572429657
			0.33459338545799255
			0.33459338545799255
			0.33459338545799255
			0.33459338545799255
			0.33459338545799255
			0.33459338545799255
			0.33459338545799255
			0.33459338545799255
			0.33459338545799255
			0.33459338545799255
			0.33779656887054443
			0.33459338545799255
			0.33459338545799255
			0.33459338545799255
			0.3393908143043518
			0.34455960988998413
			0.33459338545799255
			0.33459338545799255
			0.33459338545799255
			0.33459338545799255
			0.33459338545799255
			0.33459338545799255
			0.33459338545799255
			0.33459338545799255
			0.33459338545799255
			0.33459338545799255
			0.33459338545799255
			0.33459338545799255
			0.33459338545799255
			0.33459338545799255
			0.33459338545799255
			0.35263046622276306
			0.33459338545799255
			0.33459338545799255
			0.33459338545799255
			0.33459338545799255
			0.33459338545799255
			0.3360312581062317
			0.33459338545799255
			0.33459338545799255
			0.35623520612716675
			0.3447878956794739
			0.33459338545799255
			0.34742817282676697
			0.3439321517944336
			0.33459338545799255
			0.34462687373161316
			0.3392218053340912
			0.34622302651405334
			0.34492623805999756
			0.3435167074203491
			0.3438474237918854
			0.33459338545799255
			0.3376195430755615
			0.33459338545799255
			0.33459338545799255
			0.33459338545799255
