# Supplementary material for: Enhanced flux potential analysis links changes in enzyme expression to metabolic flux
Source: Mol Syst Biol. 2025 Feb 17;21(4):413–45. doi: 10.1038/s44320-025-00090-9 (PMC11965317; doi:10.1038/s44320-025-00090-9)
Supplement: Supplementary file 15 — Source data Fig. 6 [file 44320_2025_90_MOESM15_ESM.zip › Figure 6/6D/MAR02551-eFPA.csv]

Blood-neut	Bldr-uroth	BonMar-hema	Other
0.396997332572937	0.33874979615211487	0.33552199602127075	0.6897042989730835
0.34619712829589844	0.41073665022850037	0.33140328526496887	0.34405532479286194
0.3867325186729431	0.25548821687698364	0.3395998477935791	0.2554663419723511
0.2554663419723511	0.37833622097969055	0.3356333374977112	0.2554663419723511
0.2560740113258362	0.2970927357673645	0.4185185134410858	0.3263241946697235
0.3966284990310669	0.4532948136329651	0.3221931457519531	0.2554941475391388
0.36267679929733276	0.25582361221313477	0.3360116183757782	0.2566850483417511
0.2554663419723511	0.3368757367134094	0.3028412163257599	0.2554769515991211
0.6697273850440979	0.4326249659061432	0.2555173933506012	0.34399449825286865
0.35524916648864746	0.39015716314315796	0.3358682096004486	0.25668060779571533
0.7522217035293579	0.3775888681411743	0.255810409784317	0.25593259930610657
0.6712499260902405	0.3315255641937256	0.3357774615287781	0.3492571711540222
0.25550565123558044	0.27955734729766846	0.2554718852043152	0.36750075221061707
0.710460901260376	0.2554663121700287	0.35888686776161194	0.255520761013031
0.3931623101234436	0.31130728125572205	0.25551965832710266	0.2554700970649719
0.3877868950366974	0.30905675888061523	0.25551697611808777	0.2554663419723511
0.38105976581573486	0.2557370066642761	0.34336772561073303	0.2555248737335205
0.3999837338924408	0.3945644199848175	0.29433107376098633	0.3070506453514099
0.38628965616226196	0.2554665803909302	0.35027867555618286	0.32656633853912354
0.25546637177467346	0.31316885352134705	0.27316972613334656	0.3471890687942505
0.7698416709899902	0.3681170344352722	0.36138731241226196	0.3119944632053375
0.3837207555770874	0.4311695992946625	0.3591562807559967	0.2564876675605774
0.7312484979629517	0.2554663419723511	0.36576715111732483	0.2555016279220581
0.3656851649284363	0.380768746137619	0.2590954899787903	0.2554663121700287
0.3830566108226776	0.2554663121700287	0.37550291419029236	0.33735358715057373
0.2556505501270294	0.5017108917236328	0.3200165331363678	0.2569062411785126
0.4101838767528534	0.2554663121700287	0.3288332521915436	0.3307746648788452
0.38415253162384033	0.39645206928253174	0.33898571133613586	0.25650450587272644
0.6447502970695496	0.25601261854171753	0.3098866641521454	0.2555151879787445
0.3838091790676117	0.2554663419723511	0.34720343351364136	0.34286946058273315
0.3853413760662079	0.2554663419723511	0.2554665803909302	0.32390812039375305
0.4040471613407135	0.2554663121700287	0.3284343481063843	0.5725181102752686
0.7221136689186096	0.372670978307724	0.2570561170578003	0.33180850744247437
0.7723228931427002	0.4025860130786896	0.3116733729839325	0.2555086016654968
0.35428449511528015	0.2558157444000244	0.3214890658855438	0.33662158250808716
0.6755752563476562	0.30130043625831604	0.34771785140037537	0.255844384431839
0.40219932794570923	0.25547146797180176	0.3461119532585144	0.25546932220458984
0.761671245098114	0.4018830955028534	0.32406744360923767	0.3220471441745758
0.7095287442207336	0.2554786801338196	0.2565849721431732	0.3510524332523346
0.357501357793808	0.40314581990242004	0.3376738727092743	0.2555171251296997
0.35052016377449036	0.3690365254878998	0.34680527448654175	0.5920851826667786
0.37052851915359497	0.36018961668014526	0.2554812729358673	0.3387790620326996
0.3934921622276306	0.3937428295612335	0.3203720450401306	0.2564612627029419
0.7955306768417358	0.47574782371520996	0.2554723620414734	0.33734849095344543
0.7726755738258362	0.37428030371665955	0.31198740005493164	0.2554904818534851
0.7788828015327454	0.29957854747772217	0.2554665803909302	0.6253693699836731
0.7846822142601013	0.3944249749183655	0.25563180446624756	0.2554663121700287
0.36883828043937683	0.39415043592453003	0.2560994327068329	0.25548413395881653
0.6839942336082458	0.46660754084587097	0.25579097867012024	0.36226513981819153
0.7890973687171936	0.30022183060646057	0.31149721145629883	0.25547078251838684
0.37340855598449707	0.4288487732410431	0.31577983498573303	0.3365597426891327
0.5683931708335876	0.4156932830810547	0.25546932220458984	0.32274848222732544
0.3979246914386749	0.4285149574279785	0.2554907202720642	0.2554663121700287
0.7051789164543152	0.25574159622192383	0.25552281737327576	0.2559927999973297
0.7023954391479492	0.3193259835243225	0.3185034394264221	0.25607508420944214
0.35767269134521484	0.3675888776779175	0.3143148124217987	0.2554706633090973
0.25546637177467346	0.3561742901802063	0.3177333176136017	0.34825703501701355
0.3947609066963196	0.42961978912353516	0.2566404938697815	0.30906152725219727
0.37140560150146484	0.4738631844520569	0.30997249484062195	0.256683886051178
0.38709819316864014	0.350787878036499	0.2567083239555359	0.34665682911872864
0.39695465564727783	0.37618014216423035	0.2554723024368286	0.3082364797592163
0.6087566018104553	0.35447192192077637	0.3109074532985687	0.2554663419723511
0.5618473291397095	0.464958518743515	0.3256152272224426	0.25549954175949097
0.5722236633300781	0.45620623230934143	0.2554663121700287	0.25549009442329407
0.37456801533699036	0.3143410384654999	0.34075140953063965	0.25548383593559265
0.6904619336128235	0.37104925513267517	0.31630802154541016	0.32588163018226624
0.4016815423965454	0.29632920026779175	0.2565084993839264	0.25567641854286194
0.25546637177467346	0.4020472764968872	0.31873804330825806	0.2554663419723511
0.3707781434059143	0.4064014256000519	0.25547510385513306	0.32771337032318115
0.6390166878700256	0.4848424792289734	0.34642860293388367	0.3681730031967163
0.7129112482070923	0.40982234477996826	0.25546663999557495	0.2554663419723511
0.3501003384590149	0.659227728843689	0.31513193249702454	0.2554663419723511
0.2555074393749237	0.2554663121700287	0.3292189836502075	0.3383473753929138
0.2554668188095093	0.613842248916626	0.25548437237739563	0.35078680515289307
0.2554663419723511	0.2554663121700287	0.2561790645122528	0.30949291586875916
0.39338135719299316	0.31374719738960266	0.31069254875183105	0.32119685411453247
0.3739153742790222	0.2556230127811432	0.33236539363861084	0.3152717649936676
0.38818109035491943	0.2554667890071869	0.25546666979789734	0.3490843176841736
0.2555055618286133	0.417314350605011	0.2554934024810791	0.25546661019325256
0.25546637177467346	0.2554663121700287	0.3610822260379791	0.35464364290237427
0.40364694595336914	0.32989585399627686	0.34309113025665283	0.3266409933567047
0.2554663419723511	0.28561270236968994	0.255484402179718	0.25546663999557495
0.6783469915390015	0.40722954273223877	0.336901992559433	0.25546661019325256
0.2555049657821655	0.3833790123462677	0.2568177282810211	0.2554663419723511
0.38422033190727234	0.3630688786506653	0.3590107560157776	0.2554663121700287
0.35235002636909485	0.25548285245895386	0.35009634494781494	0.3592698574066162
0.4015485644340515	0.3381960391998291	0.35571759939193726	0.3336712419986725
0.3678150475025177	0.2566521465778351	0.34374040365219116	0.31192946434020996
0.6800612807273865	0.5168668031692505	0.34639212489128113	0.36201733350753784
0.25548526644706726	0.34125882387161255	0.29230982065200806	0.35595741868019104
0.38484784960746765	0.2554663121700287	0.2563575804233551	0.2557925283908844
0.2554663419723511	0.32702481746673584	0.3587174713611603	0.3512408435344696
0.7394298315048218	0.3280733525753021	0.3211696147918701	0.3497092127799988
0.6736397743225098	0.256776362657547	0.37376880645751953	0.35693874955177307
0.3841853141784668	0.4825969338417053	0.3144316077232361	0.3422567844390869
0.7046991586685181	0.25546994805336	0.3007153272628784	0.25587454438209534
0.6784218549728394	0.36399269104003906	0.26968511939048767	0.3211531639099121
0.3829023241996765	0.33867698907852173	0.2554663121700287	0.3555367887020111
0.401106595993042	0.25605496764183044	0.2554663419723511	0.2554663121700287
0.6778597235679626	0.2554965019226074	0.2554663121700287	0.3436740040779114
			0.2558276355266571
			0.33900007605552673
			0.3017466962337494
			0.41533181071281433
			0.3076641857624054
			0.3299248218536377
			0.3391256630420685
			0.30032750964164734
			0.3339284062385559
			0.34616509079933167
			0.32477226853370667
			0.2556469738483429
			0.2559371888637543
			0.2556111812591553
			0.2554665505886078
			0.2554663121700287
			0.2560243308544159
			0.2554721534252167
			0.2871902883052826
			0.3321572542190552
			0.2554838955402374
			0.2556472420692444
			0.2554663121700287
			0.30586493015289307
			0.3071571886539459
			0.32426315546035767
			0.32462114095687866
			0.28153494000434875
			0.322874516248703
			0.28980177640914917
			0.2554666996002197
			0.3318882882595062
			0.29574617743492126
			0.2555049657821655
			0.25586846470832825
			0.328091025352478
			0.35486164689064026
			0.3271263539791107
			0.30327850580215454
			0.34335047006607056
			0.31112125515937805
			0.25585028529167175
			0.25650104880332947
			0.30512189865112305
			0.29097798466682434
			0.2554663121700287
			0.30077093839645386
			0.3138549029827118
			0.25572413206100464
			0.2801764905452728
			0.32192426919937134
			0.25546637177467346
			0.28556132316589355
			0.32027509808540344
			0.25559887290000916
			0.2863899767398834
			0.32165053486824036
			0.29209083318710327
			0.25549158453941345
			0.25564810633659363
			0.25595712661743164
			0.3045998513698578
			0.31764745712280273
			0.32377323508262634
			0.28375110030174255
			0.29829275608062744
			0.25661519169807434
			0.3323024809360504
			0.2563152611255646
			0.255471408367157
			0.25547048449516296
			0.3185996115207672
			0.2931494414806366
			0.326891154050827
			0.31719666719436646
			0.2972705662250519
			0.30638986825942993
			0.2849193513393402
			0.2790084183216095
			0.3438839614391327
			0.3337172269821167
			0.3240145146846771
			0.3187222182750702
			0.33791133761405945
			0.33185192942619324
			0.2554663121700287
			0.30355602502822876
			0.3476238250732422
			0.2571674883365631
			0.33983707427978516
			0.2561856508255005
			0.2932954728603363
			0.2565707862377167
			0.2563987970352173
			0.25558626651763916
			0.25551363825798035
			0.2953476905822754
			0.25551679730415344
			0.2554948031902313
			0.25672808289527893
			0.3647882640361786
			0.2558166980743408
			0.2557305693626404
			0.28397583961486816
			0.25606584548950195
			0.31425195932388306
			0.32904186844825745
			0.25574249029159546
			0.2554663121700287
			0.2933502197265625
			0.32598793506622314
			0.255807489156723
			0.44041234254837036
			0.31668245792388916
			0.255726158618927
			0.34756800532341003
			0.25584858655929565
			0.25634801387786865
			0.3223240375518799
			0.3281136453151703
			0.2554663121700287
			0.25547096133232117
			0.25678348541259766
			0.30019649863243103
			0.255471795797348
			0.25577911734580994
			0.25597891211509705
			0.25577592849731445
			0.3183503746986389
			0.25551992654800415
			0.2554950416088104
			0.2945966422557831
			0.25551915168762207
			0.3063102662563324
			0.31243282556533813
			0.2936157286167145
			0.2558121383190155
			0.2554705739021301
			0.25662365555763245
			0.31887054443359375
			0.3312813639640808
			0.31580448150634766
			0.290793776512146
			0.2554715871810913
			0.2554663121700287
			0.32968199253082275
			0.25551849603652954
			0.31133320927619934
			0.2558750510215759
			0.29511311650276184
			0.2557145357131958
			0.2554718255996704
			0.2554951608181
			0.25552618503570557
			0.2558208703994751
			0.31044697761535645
			0.3224634826183319
			0.2878532111644745
			0.2554663121700287
			0.31235817074775696
			0.2558048367500305
			0.3018709719181061
			0.33158695697784424
			0.2554709315299988
			0.2972739338874817
			0.3214670419692993
			0.2554721534252167
			0.2693004310131073
			0.2561224102973938
			0.3388194739818573
			0.4637918174266815
			0.255470871925354
			0.32287853956222534
			0.3271327018737793
			0.25614553689956665
			0.25547075271606445
			0.2561260759830475
			0.2554704546928406
			0.31660956144332886
			0.3158402442932129
			0.29821640253067017
			0.25548532605171204
			0.2554702162742615
			0.4151478111743927
			0.3272572159767151
			0.3432551622390747
			0.2554715871810913
			0.30676811933517456
			0.25708284974098206
			0.2556816339492798
			0.31405192613601685
			0.2555341422557831
			0.2555282413959503
			0.34153515100479126
			0.31334051489830017
			0.2945622205734253
			0.25587987899780273
			0.3494909405708313
			0.25552117824554443
			0.2554715871810913
			0.31435415148735046
			0.2565421164035797
			0.31758901476860046
			0.25594985485076904
			0.2561095058917999
			0.25551939010620117
			0.35498982667922974
			0.2561023235321045
			0.3849312365055084
			0.3549526333808899
			0.3602343201637268
			0.32310932874679565
			0.3400619328022003
			0.3307369351387024
			0.2560434341430664
			0.27938589453697205
			0.2554663419723511
			0.32250356674194336
			0.25668370723724365
			0.33012306690216064
			0.25547245144844055
			0.3237619400024414
			0.34247076511383057
			0.25548243522644043
			0.2557888627052307
			0.2566428780555725
			0.32814353704452515
			0.3401164710521698
			0.2569066286087036
			0.25547167658805847
			0.25547176599502563
			0.32135719060897827
			0.25658637285232544
			0.25598227977752686
			0.31395676732063293
			0.30646365880966187
			0.2567351460456848
			0.33410757780075073
			0.25549784302711487
			0.2554713785648346
			0.3384312391281128
			0.31439438462257385
			0.25585830211639404
			0.25685691833496094
			0.25547102093696594
			0.2554706931114197
			0.3109983801841736
			0.2554663419723511
			0.25547099113464355
			0.25655481219291687
			0.3097177743911743
			0.2565048336982727
			0.33086296916007996
			0.2560462951660156
			0.31484735012054443
			0.2554704546928406
			0.255777508020401
			0.33205315470695496
			0.3202749788761139
			0.34961339831352234
			0.3326214849948883
			0.3524171710014343
			0.2555118501186371
			0.3461550176143646
			0.2554663121700287
			0.2558624744415283
			0.2554663419723511
			0.3230705261230469
			0.3230913579463959
			0.2554663419723511
			0.3552637994289398
			0.25550875067710876
			0.25549909472465515
			0.3343062102794647
			0.25580695271492004
			0.25582897663116455
			0.3206457197666168
			0.25579896569252014
			0.3037284314632416
			0.3438492715358734
			0.2567065358161926
			0.2554663419723511
			0.25550737977027893
			0.25546637177467346
			0.2554692327976227
			0.2554813623428345
			0.2554663121700287
			0.2554663121700287
			0.25546637177467346
			0.25588327646255493
			0.3619288206100464
			0.2554663121700287
			0.2554663121700287
			0.2554663121700287
			0.25652942061424255
			0.25546637177467346
			0.2990366816520691
			0.2554663121700287
			0.2554663121700287
			0.2554663121700287
			0.25622543692588806
			0.2554730772972107
			0.2558703124523163
			0.2561958134174347
			0.2562752664089203
			0.2563422620296478
			0.25686317682266235
			0.25603052973747253
			0.35783082246780396
			0.25634029507637024
			0.25634804368019104
			0.2562752366065979
			0.25633886456489563
			0.2563384473323822
			0.2562752366065979
			0.2571718990802765
			0.2562752068042755
			0.35715776681900024
			0.2570122480392456
			0.2562752664089203
			0.25633740425109863
			0.25634223222732544
			0.3060814142227173
			0.2563387453556061
			0.35996779799461365
			0.2562752068042755
			0.25639644265174866
			0.25720417499542236
			0.3595436215400696
			0.256357342004776
			0.25771260261535645
			0.2562752068042755
			0.2563420832157135
			0.2563410997390747
			0.256341814994812
			0.25634366273880005
			0.2562752366065979
			0.3022533357143402
			0.2562752366065979
			0.2562752366065979
			0.2566511332988739
			0.30632275342941284
			0.2570532262325287
			0.3199194371700287
			0.25550737977027893
			0.2994270324707031
			0.2563464641571045
			0.2567633390426636
			0.25720149278640747
			0.2562752366065979
			0.3054278790950775
			0.2562752664089203
			0.25687047839164734
			0.2574262022972107
			0.25698521733283997
			0.256339430809021
			0.25711315870285034
			0.2562752366065979
			0.3019314408302307
			0.2578394114971161
			0.2555067241191864
			0.2562752366065979
			0.25633785128593445
			0.2569108307361603
			0.34585538506507874
			0.256338506937027
			0.25680652260780334
			0.2562752366065979
			0.25562384724617004
			0.2974741458892822
			0.2562752664089203
			0.2568567395210266
			0.2570147216320038
			0.25633978843688965
			0.25632479786872864
			0.25634220242500305
			0.3543888032436371
			0.2562752664089203
			0.2567249834537506
			0.2562752664089203
			0.2957100570201874
			0.2563423216342926
			0.25546637177467346
			0.3130226135253906
			0.2555137276649475
			0.25711479783058167
			0.25633102655410767
			0.3057299554347992
			0.2562784254550934
			0.2568340301513672
			0.2563348114490509
			0.2569206655025482
			0.2562752068042755
			0.2570177912712097
			0.25693291425704956
			0.2554674446582794
			0.255506694316864
			0.25644761323928833
			0.25667646527290344
			0.2573600709438324
			0.25644537806510925
			0.2554663419723511
			0.25591644644737244
			0.2554709315299988
			0.2554663121700287
			0.2554663419723511
			0.2561172544956207
			0.25550171732902527
			0.32970255613327026
			0.25547048449516296
			0.255470335483551
			0.2564086616039276
			0.555658221244812
			0.25547099113464355
			0.3332335352897644
			0.25547027587890625
			0.2554663121700287
			0.2554663419723511
			0.3295397460460663
			0.35612645745277405
			0.2554700970649719
			0.2554663121700287
			0.256454735994339
			0.34429115056991577
			0.2554663121700287
			0.25583118200302124
			0.2554663121700287
			0.2565930485725403
			0.5202180743217468
			0.2559766471385956
			0.36869072914123535
			0.35460779070854187
			0.2554663419723511
			0.2554716169834137
			0.2554701864719391
			0.6085513830184937
			0.3324660062789917
			0.5426630973815918
			0.2565862238407135
			0.3526611626148224
			0.2554663419723511
			0.5419362187385559
			0.34593743085861206
			0.2554718852043152
			0.37559840083122253
			0.3414205014705658
			0.2554663419723511
			0.25546932220458984
			0.2560037672519684
			0.33556002378463745
			0.3307549059391022
			0.3477916121482849
			0.36703208088874817
			0.35989445447921753
			0.2554663121700287
			0.3467397689819336
			0.6835903525352478
			0.2554663419723511
			0.3350091874599457
			0.6037265658378601
			0.37204670906066895
			0.35470840334892273
			0.2565230131149292
			0.5040687322616577
			0.3386960029602051
			0.3509506583213806
			0.2554663419723511
			0.255470871925354
			0.589555561542511
			0.2554663121700287
			0.2554663419723511
			0.504142701625824
			0.2563305199146271
			0.30488499999046326
			0.35107406973838806
			0.25612667202949524
			0.5675727128982544
			0.25546666979789734
			0.2565454840660095
			0.25547000765800476
			0.34703436493873596
			0.25595614314079285
			0.3337976038455963
			0.2554663419723511
			0.2554663419723511
			0.35558637976646423
			0.255470335483551
			0.2554663121700287
			0.2554663121700287
			0.2554663121700287
			0.343804270029068
			0.25611114501953125
			0.5488961338996887
			0.25547024607658386
			0.3411009609699249
			0.2560690939426422
			0.2554874122142792
			0.2554663121700287
			0.2554663121700287
			0.2554663419723511
			0.2562705874443054
			0.256196528673172
			0.32242751121520996
			0.25547146797180176
			0.2555120587348938
			0.25607916712760925
			0.2554716169834137
			0.2554667592048645
			0.25551074743270874
			0.25547119975090027
			0.2555040419101715
			0.31773748993873596
			0.25549498200416565
			0.2563246786594391
			0.25546637177467346
			0.31413742899894714
			0.3192198872566223
			0.3449617326259613
			0.3122453987598419
			0.2559778690338135
			0.25584274530410767
			0.2554663419723511
			0.2554663419723511
			0.2554663121700287
			0.2554663121700287
			0.255471795797348
			0.2564387619495392
			0.25654658675193787
			0.25547119975090027
			0.3289656937122345
			0.25547006726264954
			0.3510938286781311
			0.2560368776321411
			0.25618070363998413
			0.2556357681751251
			0.25694188475608826
			0.2561981976032257
			0.25546637177467346
			0.3170633614063263
			0.2558557987213135
			0.3228051960468292
			0.3076384961605072
			0.25627270340919495
			0.31969961524009705
			0.2554663121700287
			0.25546637177467346
			0.3506028950214386
			0.25546637177467346
			0.25675636529922485
			0.2554663419723511
			0.32712236046791077
			0.2564893662929535
			0.255471408367157
			0.25652676820755005
			0.2560722827911377
			0.2555001378059387
			0.35006362199783325
			0.25546637177467346
			0.3345068097114563
			0.25546640157699585
			0.2560368776321411
			0.2554663121700287
			0.2554668188095093
			0.2554663419723511
			0.25549551844596863
			0.255934476852417
			0.25559157133102417
			0.2554666996002197
			0.25648483633995056
			0.2560368776321411
			0.2558446228504181
			0.2554663419723511
			0.25546637177467346
			0.2565263509750366
			0.25546637177467346
			0.2554924488067627
			0.25550025701522827
			0.2564893960952759
			0.3090774118900299
			0.2554893493652344
			0.2554880678653717
			0.2567915916442871
			0.2560368776321411
			0.25546637177467346
			0.25655341148376465
			0.2560368776321411
			0.25547099113464355
			0.25617703795433044
			0.5126838684082031
			0.2556692659854889
			0.2554663121700287
			0.256578266620636
			0.2558344900608063
			0.2554711401462555
			0.2561103403568268
			0.2566379904747009
			0.25633957982063293
			0.32775384187698364
			0.3290731608867645
			0.2555003762245178
			0.33307793736457825
			0.2963021695613861
			0.25547146797180176
			0.25663483142852783
			0.3058910071849823
			0.2558272182941437
			0.2998431921005249
			0.2554663121700287
			0.25582489371299744
			0.30625468492507935
			0.25631359219551086
			0.2554871737957001
			0.33556872606277466
			0.302801251411438
			0.2558403015136719
			0.25546663999557495
			0.2554663419723511
			0.25546854734420776
			0.2554663419723511
			0.32481417059898376
			0.25548309087753296
			0.2554694414138794
			0.2557651102542877
			0.2554924488067627
			0.2558670938014984
			0.3321654200553894
			0.31042370200157166
			0.25547003746032715
			0.25547054409980774
			0.3113836944103241
			0.25591549277305603
			0.29516083002090454
			0.2554699778556824
			0.2561616897583008
			0.2561250627040863
			0.25632768869400024
			0.3055480718612671
			0.2557256817817688
			0.25583717226982117
			0.2555154263973236
			0.2554663121700287
			0.255466490983963
			0.255471795797348
			0.2557605803012848
			0.2554880678653717
			0.311977356672287
			0.3519093990325928
			0.25633516907691956
			0.25638800859451294
			0.3489862382411957
			0.2554663121700287
			0.2560747265815735
			0.255470335483551
			0.30937206745147705
			0.2554663419723511
			0.25588762760162354
			0.2554663419723511
			0.25546637177467346
			0.25586998462677
			0.3226391077041626
			0.30730298161506653
			0.3239518702030182
			0.3510940372943878
			0.319975882768631
			0.25546994805336
			0.2561820149421692
			0.2554663419723511
			0.2554663121700287
			0.2554698884487152
			0.2557610869407654
			0.25582411885261536
			0.25546637177467346
			0.2560517191886902
			0.25563403964042664
			0.3165555000305176
			0.31286677718162537
			0.2554663419723511
			0.2555098831653595
			0.2554703950881958
			0.2554663419723511
			0.3262906074523926
			0.25564101338386536
			0.32709309458732605
			0.2554704248905182
			0.35039639472961426
			0.25577598810195923
			0.2557413578033447
			0.32440605759620667
			0.3185428977012634
			0.33870792388916016
			0.2554699182510376
			0.32195398211479187
			0.3216050863265991
			0.25547170639038086
			0.25584083795547485
			0.2557569742202759
			0.3253091871738434
			0.25547003746032715
			0.25646811723709106
			0.2554663121700287
			0.2566555440425873
			0.25707677006721497
			0.2554663419723511
			0.25707554817199707
			0.25547119975090027
			0.2554663121700287
			0.25584107637405396
			0.3453909754753113
			0.25675541162490845
			0.25717946887016296
			0.2554663121700287
			0.2567317485809326
			0.25643396377563477
			0.25701087713241577
			0.2565283477306366
			0.2554663121700287
			0.25706616044044495
			0.2566605806350708
			0.2554663121700287
			0.2573366165161133
			0.2565965950489044
			0.2554663419723511
			0.2571592628955841
			0.2554663121700287
			0.34986069798469543
			0.25701892375946045
			0.2567349076271057
			0.2554663121700287
			0.3522983491420746
			0.25580018758773804
			0.2558456361293793
			0.25634676218032837
			0.2573053538799286
			0.25696784257888794
			0.25657302141189575
			0.2564258575439453
			0.3843831717967987
			0.2554663419723511
			0.33780625462532043
			0.2554663121700287
			0.2554663121700287
			0.25578930974006653
			0.2554663121700287
			0.2554663419723511
			0.2557561695575714
			0.2567466199398041
			0.255471795797348
			0.2570171356201172
			0.2554663121700287
			0.2557724118232727
			0.25578901171684265
			0.2554663121700287
			0.2554663121700287
			0.2554663121700287
			0.2554663121700287
			0.2554663121700287
			0.2554663121700287
			0.2554663121700287
			0.2554663121700287
			0.2554663121700287
			0.25748738646507263
			0.2554663121700287
			0.2554663121700287
			0.2554663121700287
			0.25755277276039124
			0.2554667592048645
			0.2554663121700287
			0.2554663121700287
			0.2554663121700287
			0.2554663121700287
			0.2554663121700287
			0.25586241483688354
			0.37014240026474
			0.25660574436187744
			0.2558361291885376
			0.2558542490005493
			0.2567550539970398
			0.25730207562446594
			0.2567070424556732
			0.2554663121700287
			0.25687548518180847
			0.38666456937789917
			0.25616568326950073
			0.25546661019325256
			0.25585123896598816
			0.6400348544120789
			0.25584539771080017
			0.2558126449584961
			0.3757811486721039
			0.2554663419723511
			0.2554871141910553
			0.25551852583885193
			0.2554663121700287
			0.29505810141563416
			0.25546637177467346
			0.2554713487625122
			0.2557883560657501
			0.25677236914634705
			0.2559082508087158
			0.2565643787384033
			0.2554663419723511
			0.2559347152709961
			0.2554663419723511
			0.25590598583221436
			0.2554663419723511
			0.2554663419723511
			0.2557757496833801
			0.2557814121246338
			0.2558620274066925
			0.25595685839653015
			0.2554665803909302
			0.3242464065551758
			0.2554663419723511
			0.2554663419723511
			0.2554663121700287
			0.2554663419723511
			0.25648537278175354
			0.2554663419723511
			0.2554663419723511
			0.2554696798324585
			0.2554663419723511
			0.2554663419723511
			0.2555031478404999
			0.33439478278160095
			0.32128897309303284
			0.2554663419723511
			0.25578221678733826
			0.25641512870788574
			0.25650814175605774
			0.2558416426181793
			0.2554663419723511
			0.2559049427509308
			0.2554892599582672
			0.25616255402565
			0.25606584548950195
			0.3449624180793762
			0.2558170557022095
			0.2863595485687256
			0.2554807960987091
			0.25602424144744873
			0.2554663121700287
			0.25610750913619995
			0.2554663419723511
			0.25600871443748474
			0.25598785281181335
			0.2554663121700287
			0.2561553716659546
			0.2554716467857361
			0.31791800260543823
			0.2558177411556244
			0.25586241483688354
			0.2554663419723511
			0.35125967860221863
			0.25642600655555725
			0.2554663121700287
			0.2558193504810333
			0.2563818395137787
			0.2554663121700287
			0.25546956062316895
			0.2554953992366791
			0.256151020526886
			0.2554663419723511
			0.25549042224884033
			0.2554677128791809
			0.2563462555408478
			0.25568345189094543
			0.2561081051826477
			0.2554665207862854
			0.2563159167766571
			0.2557606101036072
			0.2558630108833313
			0.31805938482284546
			0.2554665207862854
			0.31126323342323303
			0.2554663419723511
			0.2560708820819855
			0.31324636936187744
			0.2557716965675354
			0.25584492087364197
			0.25548404455184937
			0.2559477984905243
			0.2560994625091553
			0.25610941648483276
			0.25548630952835083
			0.25548025965690613
			0.2566544711589813
			0.25548920035362244
			0.2559886574745178
			0.256291002035141
			0.34470459818840027
			0.25546661019325256
			0.31154194474220276
			0.2558184862136841
			0.2554663121700287
			0.32160526514053345
			0.2554663419723511
			0.25608062744140625
			0.3059293031692505
			0.310157835483551
			0.2554663121700287
			0.25547096133232117
			0.2554663121700287
			0.25604763627052307
			0.337650328874588
			0.2554663419723511
			0.2554663121700287
			0.25546637177467346
			0.2554663419723511
			0.2554823160171509
			0.2554665803909302
			0.4681744873523712
			0.2570863962173462
			0.2554663121700287
			0.25592347979545593
			0.25601911544799805
			0.3479115664958954
			0.3400114178657532
			0.3464638292789459
			0.255515992641449
			0.2554663121700287
			0.2554663121700287
			0.2554663121700287
			0.33387696743011475
			0.25672969222068787
			0.2554832994937897
			0.25548478960990906
			0.2554663121700287
			0.2554663121700287
			0.2567245662212372
			0.3539094924926758
			0.2554663121700287
			0.3491332530975342
			0.2554663419723511
			0.35214734077453613
			0.3412913382053375
			0.5924358367919922
			0.3277992606163025
			0.3411490321159363
			0.25657686591148376
			0.25636035203933716
			0.2554663121700287
			0.2554700970649719
			0.2554663121700287
			0.3604007661342621
			0.25581303238868713
			0.2554663121700287
			0.25547072291374207
			0.2556595504283905
			0.2554663419723511
			0.2554663121700287
			0.2565564811229706
			0.25580450892448425
			0.2554663419723511
			0.3529214859008789
			0.2554663121700287
			0.2554663121700287
			0.25549939274787903
			0.34419843554496765
			0.255649209022522
			0.2554663419723511
			0.2559634745121002
			0.256579726934433
			0.33338499069213867
			0.2559238374233246
			0.25546663999557495
			0.2560185492038727
			0.34992530941963196
			0.3307291269302368
			0.25598904490470886
			0.25599566102027893
			0.25594037771224976
			0.2559491991996765
			0.34197238087654114
			0.2560146749019623
			0.2554663419723511
			0.2554912865161896
			0.32117289304733276
			0.2554663121700287
			0.25547099113464355
			0.2554663419723511
			0.3346557915210724
			0.256660133600235
			0.25564607977867126
			0.25547125935554504
			0.2554663121700287
			0.3441007435321808
			0.33398863673210144
			0.2554663121700287
			0.25548598170280457
			0.2554663419723511
			0.25636178255081177
			0.2554663121700287
			0.31735759973526
			0.2554663121700287
			0.2559448778629303
			0.2554837465286255
			0.2554846405982971
			0.2554663419723511
			0.35459792613983154
			0.2564951479434967
			0.35673215985298157
			0.25621792674064636
			0.2554672360420227
			0.3471382260322571
			0.2554663419723511
			0.2563476264476776
			0.2554663121700287
			0.25572437047958374
			0.2554663419723511
			0.2554663419723511
			0.2554663419723511
			0.3441162109375
			0.2554663121700287
			0.2554663419723511
			0.25549963116645813
			0.256073534488678
			0.2570197284221649
			0.25549596548080444
			0.2554663419723511
			0.3444101810455322
			0.3416014611721039
			0.2554663121700287
			0.25596824288368225
			0.2555926740169525
			0.2554985582828522
			0.2554934024810791
			0.25648146867752075
			0.2557724118232727
			0.3309800624847412
			0.25682923197746277
			0.256738543510437
			0.2554713189601898
			0.25550001859664917
			0.32452064752578735
			0.2554694414138794
			0.35129037499427795
			0.25605374574661255
			0.25641852617263794
			0.2554894685745239
			0.2554663121700287
			0.2560317814350128
			0.2554663419723511
			0.2555071711540222
			0.3374026119709015
			0.2562752068042755
			0.3501226603984833
			0.25555360317230225
			0.3691507875919342
			0.3675038516521454
			0.2554663121700287
			0.3779270350933075
			0.2720927298069
			0.37563270330429077
			0.25550249218940735
			0.2554663121700287
			0.2554663121700287
			0.2554667592048645
			0.2555067539215088
			0.2554663419723511
			0.2561800479888916
			0.2561277449131012
			0.25546637177467346
			0.3171129524707794
			0.2554663121700287
			0.35711434483528137
			0.2554713785648346
			0.25546637177467346
			0.25547102093696594
			0.25546637177467346
			0.255497545003891
			0.25549957156181335
			0.25546637177467346
			0.2560368776321411
			0.25549691915512085
			0.25546637177467346
			0.2561739981174469
			0.2554666996002197
			0.255483478307724
			0.2554857134819031
			0.3247841000556946
			0.2554663121700287
			0.2554667294025421
			0.25546640157699585
			0.25599560141563416
			0.2554916739463806
			0.25546637177467346
			0.2559701204299927
			0.25548526644706726
			0.306393563747406
			0.25546637177467346
			0.2554663121700287
			0.2554667294025421
			0.25546637177467346
			0.3256402313709259
			0.2560368776321411
			0.2555004358291626
			0.25550466775894165
			0.25546637177467346
			0.2554713785648346
			0.34843018651008606
			0.33734840154647827
			0.25546637177467346
			0.25546637177467346
			0.2554709017276764
			0.25547128915786743
			0.2554991543292999
			0.2554666996002197
			0.25547102093696594
			0.25550517439842224
			0.30113908648490906
			0.2554666996002197
			0.2554711699485779
			0.31195947527885437
			0.25598782300949097
			0.35212287306785583
			0.2554667294025421
			0.25548815727233887
			0.25547125935554504
			0.2554754316806793
			0.2554781436920166
			0.25547242164611816
			0.2554982304573059
			0.2564162611961365
			0.34598609805107117
			0.324330598115921
			0.2555122971534729
			0.25586292147636414
			0.2554987668991089
			0.44428935647010803
			0.2560652792453766
			0.2554956376552582
			0.33923104405403137
			0.2555163502693176
			0.2555032968521118
			0.3429311513900757
			0.25547105073928833
			0.2560368776321411
			0.2554880678653717
			0.36694642901420593
			0.25546637177467346
			0.25611570477485657
			0.31909382343292236
			0.3524511158466339
			0.34777525067329407
			0.2554667294025421
			0.25546637177467346
			0.3384217917919159
			0.3228527903556824
			0.3375844955444336
			0.3420257568359375
			0.34172824025154114
			0.256504625082016
			0.25548410415649414
			0.3274558484554291
			0.25549542903900146
			0.35952460765838623
			0.34321412444114685
			0.255492627620697
			0.2555047571659088
			0.36503297090530396
			0.34542620182037354
			0.3123951554298401
			0.33943840861320496
			0.3550972640514374
			0.25547027587890625
			0.2554701566696167
			0.25576600432395935
			0.2557883560657501
			0.2554921805858612
			0.2554699778556824
			0.2556144893169403
			0.25548189878463745
			0.2554663121700287
			0.3042737543582916
			0.25589996576309204
			0.3039896488189697
			0.25548088550567627
			0.2554663419723511
			0.255660742521286
			0.2556847035884857
			0.25599461793899536
			0.2558593451976776
			0.2561211585998535
			0.25567689538002014
			0.2554663121700287
			0.2556980550289154
			0.25580596923828125
			0.25567567348480225
			0.25577622652053833
			0.2556267976760864
			0.25582772493362427
			0.2556001543998718
			0.2560368776321411
			0.2559725344181061
			0.25563785433769226
			0.2554665207862854
			0.25592494010925293
			0.25603967905044556
			0.2554663121700287
			0.2555857300758362
			0.2554878294467926
			0.2556358575820923
			0.25546661019325256
			0.2556433081626892
			0.2562692165374756
			0.2554663121700287
			0.30343472957611084
			0.2559947669506073
			0.2554663419723511
			0.2557438910007477
			0.2554665803909302
			0.25628483295440674
			0.25566163659095764
			0.25579509139060974
			0.2554705739021301
			0.2922084331512451
			0.2555748522281647
			0.255471408367157
			0.2554663121700287
			0.25546959042549133
			0.2562752068042755
			0.2554961144924164
			0.2554931640625
			0.2554667592048645
			0.2554663121700287
			0.2562752068042755
			0.2554774582386017
			0.2558324337005615
			0.2554664611816406
			0.2554664611816406
			0.2554682791233063
			0.2554663121700287
			0.2558358907699585
			0.2554663121700287
			0.2558029592037201
			0.25546783208847046
			0.2554764747619629
			0.2554663121700287
			0.2554663121700287
			0.2554663121700287
			0.2554663121700287
			0.2555554211139679
			0.2563994824886322
			0.2555951178073883
			0.2554663121700287
			0.25546860694885254
			0.2554663121700287
			0.2554663121700287
			0.2562086880207062
			0.25546693801879883
			0.2554663419723511
			0.2554663419723511
			0.2554663121700287
			0.2559111714363098
			0.2554663121700287
			0.25548166036605835
			0.2554698884487152
			0.25557345151901245
			0.2554663121700287
			0.26512327790260315
			0.2554663121700287
			0.25578543543815613
			0.2554663121700287
			0.2554663121700287
			0.25598981976509094
			0.2554663121700287
			0.25547072291374207
			0.256239652633667
			0.2563785910606384
			0.2554663121700287
			0.2554912269115448
			0.2554663121700287
			0.25594812631607056
			0.2554663121700287
			0.2554663121700287
			0.2554706931114197
			0.25601059198379517
			0.2554663121700287
			0.2559868097305298
			0.2554663121700287
			0.25546637177467346
			0.2560807466506958
			0.2554663121700287
			0.2554663121700287
			0.2554663419723511
			0.2554663121700287
			0.35652241110801697
			0.2563150227069855
			0.2554663419723511
			0.25551459193229675
			0.2554663121700287
			0.2554663419723511
			0.2554708421230316
			0.2554663419723511
			0.2560068666934967
			0.2564486861228943
			0.2554663419723511
			0.25650832056999207
			0.2554704248905182
			0.25549033284187317
			0.2554663121700287
			0.2554663121700287
			0.2554663121700287
			0.2559495270252228
			0.2554698884487152
			0.25548312067985535
			0.3205487132072449
			0.25547176599502563
			0.2554701864719391
			0.2554663121700287
			0.3552526533603668
			0.2558252811431885
			0.25547125935554504
			0.2554663419723511
			0.2558097839355469
			0.2554663419723511
			0.2554888129234314
			0.2559008002281189
			0.2554663121700287
			0.3310268819332123
			0.2559434473514557
			0.2554663121700287
			0.25657176971435547
			0.2554663419723511
			0.2554663121700287
			0.2554665505886078
			0.25600603222846985
			0.25564226508140564
			0.25549596548080444
			0.2554663419723511
			0.25563979148864746
			0.2558591067790985
			0.2554701268672943
			0.25593459606170654
			0.25546663999557495
			0.3450973331928253
			0.2554667890071869
			0.3449523150920868
			0.25548967719078064
			0.3300805985927582
			0.2554663419723511
			0.2554663121700287
			0.2554663121700287
			0.2554663121700287
			0.25591596961021423
			0.2565554678440094
			0.256389319896698
			0.25549206137657166
			0.2558595836162567
			0.25603771209716797
			0.2554721236228943
			0.2557813823223114
			0.2562863826751709
			0.3195677399635315
			0.2554871141910553
			0.25599682331085205
			0.2554663121700287
			0.25548526644706726
			0.25611814856529236
			0.2554663121700287
			0.25613343715667725
			0.25670790672302246
			0.2554663121700287
			0.2554700970649719
			0.25548163056373596
			0.25570252537727356
			0.2556166648864746
			0.2558921277523041
			0.25621214509010315
			0.2554663419723511
			0.2554890215396881
			0.25644463300704956
			0.25547081232070923
			0.25649335980415344
			0.25646114349365234
			0.2559524178504944
			0.25562113523483276
			0.2557298243045807
			0.2554665207862854
			0.255484014749527
			0.2554663121700287
			0.2555118203163147
			0.25548210740089417
			0.2554663121700287
			0.2562752068042755
			0.2554664611816406
			0.25617489218711853
			0.2555523216724396
			0.25547927618026733
			0.30745479464530945
			0.255471795797348
			0.2554663121700287
			0.2554663121700287
			0.34230566024780273
			0.2558363378047943
			0.2554663121700287
			0.2554663121700287
			0.25653743743896484
			0.2557772397994995
			0.2554663121700287
			0.2962472438812256
			0.2554663121700287
			0.2554663121700287
			0.2554667890071869
			0.2560548782348633
			0.2554663121700287
			0.2554680407047272
			0.255874902009964
			0.25561460852622986
			0.26712068915367126
			0.25550001859664917
			0.2554663121700287
			0.2562752068042755
			0.2555033564567566
			0.2554665207862854
			0.25546756386756897
			0.2555408775806427
			0.2554663121700287
			0.4111643135547638
			0.25628527998924255
			0.2562752366065979
			0.2555125057697296
			0.2554676830768585
			0.2554663121700287
			0.2554663419723511
			0.2554667592048645
			0.2554871737957001
			0.256934255361557
			0.2554663121700287
			0.2554716467857361
			0.2554663121700287
			0.2554667592048645
			0.2558440566062927
			0.2554663419723511
			0.2554663121700287
			0.2554663121700287
			0.2554663121700287
			0.2560368776321411
			0.2556498050689697
			0.2560368776321411
			0.25572896003723145
			0.2556988298892975
			0.2554664611816406
			0.2737332284450531
			0.2558213770389557
			0.2554663121700287
			0.2554663121700287
			0.2554663419723511
			0.2554830312728882
			0.2554663419723511
			0.2554911971092224
			0.2554689943790436
			0.2730301320552826
			0.2562752068042755
			0.2561289966106415
			0.2554663419723511
			0.2554663419723511
			0.2563517689704895
			0.2554663121700287
			0.2554663121700287
			0.26908621191978455
			0.2554663121700287
			0.2554663121700287
			0.2554663121700287
			0.2554931044578552
			0.2558631896972656
			0.2905002534389496
			0.2558307945728302
			0.2554711699485779
			0.33241355419158936
			0.2554704248905182
			0.3329070806503296
			0.25603535771369934
			0.255466490983963
			0.25548818707466125
			0.2554696798324585
			0.2554716169834137
			0.2554895281791687
			0.30025017261505127
			0.2554663121700287
			0.25547194480895996
			0.2554689943790436
			0.30354341864585876
			0.2554667294025421
			0.2554663121700287
			0.25610190629959106
			0.2554663419723511
			0.25546637177467346
			0.2554935812950134
			0.2555058002471924
			0.2554663121700287
			0.2558329105377197
			0.25580471754074097
			0.2554663419723511
			0.37294843792915344
			0.255470871925354
			0.2554663121700287
			0.2554663419723511
			0.2554663419723511
			0.255653440952301
			0.2554663121700287
			0.25552040338516235
			0.3188754618167877
			0.2554663121700287
			0.2981449067592621
			0.25546663999557495
			0.2560952305793762
			0.2554663121700287
			0.2554663419723511
			0.27937668561935425
			0.25546666979789734
			0.2554663419723511
			0.2554663121700287
			0.2554663121700287
			0.3302616477012634
			0.299271821975708
			0.2554663419723511
			0.25582098960876465
			0.25546666979789734
			0.2663091719150543
			0.2554663121700287
			0.2554663121700287
			0.3646855652332306
			0.2554663121700287
			0.25565412640571594
			0.25955989956855774
			0.25547000765800476
			0.25554633140563965
			0.2558826506137848
			0.2555779814720154
			0.25562673807144165
			0.25546637177467346
			0.25547730922698975
			0.2555946409702301
			0.256085604429245
			0.2554663121700287
			0.2561481297016144
			0.25546640157699585
			0.25549256801605225
			0.255471408367157
			0.25601333379745483
			0.2556826174259186
			0.2554663419723511
			0.2554689943790436
			0.2554663121700287
			0.25548064708709717
			0.36263489723205566
			0.31970202922821045
			0.2554721534252167
			0.25669604539871216
			0.2554973363876343
			0.2562752366065979
			0.2626047432422638
			0.2554720938205719
			0.2554663121700287
			0.2554663121700287
			0.2554663121700287
			0.25546637177467346
			0.2554666996002197
			0.2554663121700287
			0.25546982884407043
			0.2554665803909302
			0.3310736417770386
			0.2554663121700287
			0.2554723024368286
			0.2557978928089142
			0.2554663121700287
			0.2560368776321411
			0.2554663419723511
			0.2555282413959503
			0.2554726004600525
			0.2554663121700287
			0.2554663121700287
			0.2554663121700287
			0.2554663121700287
			0.2554663121700287
			0.2554663121700287
			0.2554663121700287
			0.25547245144844055
			0.2554663419723511
			0.2554731070995331
			0.2558131515979767
			0.25584834814071655
			0.2554663419723511
			0.38137805461883545
			0.2554726302623749
			0.2554663121700287
			0.25581976771354675
			0.2558925449848175
			0.2554663419723511
			0.255811870098114
			0.2557937204837799
			0.25546637177467346
			0.2554715871810913
			0.2554663419723511
			0.2554720938205719
			0.3547704219818115
			0.25552117824554443
			0.2555180788040161
			0.25547128915786743
			0.25552499294281006
			0.2554663121700287
			0.25547149777412415
			0.25584712624549866
			0.2554663121700287
			0.25580736994743347
			0.25564929842948914
			0.25547125935554504
			0.2554663121700287
			0.25584274530410767
			0.2554663121700287
			0.25547122955322266
			0.2554956078529358
			0.25583234429359436
			0.2558438777923584
			0.2558259069919586
			0.2554663121700287
			0.25547173619270325
			0.25547099113464355
			0.2558491826057434
			0.25583720207214355
			0.2554715871810913
			0.2558187246322632
			0.2554663419723511
			0.25586774945259094
			0.2555258572101593
			0.2554725408554077
			0.2558421492576599
			0.255842000246048
			0.3277983069419861
			0.2558378577232361
			0.2554663121700287
			0.25582900643348694
			0.25547006726264954
			0.2554663121700287
			0.25552427768707275
			0.2558490037918091
			0.2554706633090973
			0.25596457719802856
			0.25577959418296814
			0.2999873161315918
			0.2554663121700287
			0.2554700970649719
			0.2558417022228241
			0.25547242164611816
			0.2554699182510376
			0.2554663121700287
			0.25582924485206604
			0.2554711401462555
			0.2554663419723511
			0.2558453679084778
			0.25546687841415405
			0.25552624464035034
			0.2554711103439331
			0.2554719150066376
			0.25585171580314636
			0.255830317735672
			0.2555094361305237
			0.25675490498542786
			0.2554663121700287
			0.2554928958415985
			0.2554663419723511
			0.2554663419723511
			0.3621286451816559
			0.2554663121700287
			0.2554663419723511
			0.2560368776321411
			0.25586995482444763
			0.2558624744415283
			0.2555251121520996
			0.25552234053611755
			0.2560368776321411
			0.2554663121700287
			0.2554725706577301
			0.2554663121700287
			0.2560368776321411
			0.25547194480895996
			0.2554663121700287
			0.2554663121700287
			0.25547030568122864
			0.2556537985801697
			0.2558155655860901
			0.2572835087776184
			0.2554663419723511
			0.2554663121700287
			0.25767576694488525
			0.2554663121700287
			0.2554663121700287
			0.2578103840351105
			0.2554663419723511
			0.2554663121700287
			0.2562752366065979
			0.2554663419723511
			0.2554710805416107
			0.2554663419723511
			0.2554723918437958
			0.2558358609676361
			0.255471795797348
			0.25552085041999817
			0.2554663121700287
			0.2558547854423523
			0.2554663121700287
			0.2554713785648346
			0.2554663419723511
			0.2554856240749359
			0.330798476934433
			0.25547152757644653
			0.25607314705848694
			0.25547078251838684
			0.2554663121700287
			0.25585249066352844
			0.2554663121700287
			0.2556232213973999
			0.35225817561149597
			0.2558427155017853
			0.2554715871810913
			0.2558846175670624
			0.25547105073928833
			0.2560086250305176
			0.25584450364112854
			0.2556687593460083
			0.25582754611968994
			0.2558579742908478
			0.2554726004600525
			0.25602343678474426
			0.2554719150066376
			0.2554663419723511
			0.25547245144844055
			0.25584492087364197
			0.2554663121700287
			0.2554663121700287
			0.25596046447753906
			0.2555535137653351
			0.25547122955322266
			0.25547170639038086
			0.25547170639038086
			0.3678411543369293
			0.2554716169834137
			0.2554663121700287
			0.2554663121700287
			0.25547194480895996
			0.2558313310146332
			0.25547245144844055
			0.2554663121700287
			0.25547224283218384
			0.2554663121700287
			0.2554663419723511
			0.2558399736881256
			0.2557048499584198
			0.2558383643627167
			0.25715407729148865
			0.2560368776321411
			0.25547051429748535
			0.2554663419723511
			0.2554663419723511
			0.25616881251335144
			0.25637438893318176
			0.25583210587501526
			0.25564098358154297
			0.2554663419723511
			0.25574791431427
			0.2558355927467346
			0.2565934360027313
			0.2560368776321411
			0.2554663121700287
			0.2554663121700287
			0.2554663121700287
			0.25547000765800476
			0.2554663121700287
			0.2554663121700287
			0.2554663121700287
			0.2554663121700287
			0.2554663121700287
			0.2554663121700287
			0.2554663121700287
			0.2554663121700287
			0.2554877698421478
			0.2554663121700287
			0.2554663121700287
			0.2554663121700287
			0.2554663121700287
			0.2554663121700287
			0.2554663121700287
			0.2554663121700287
			0.2554663121700287
			0.2554663121700287
			0.2554663121700287
			0.2554663121700287
			0.2554663121700287
			0.2554663121700287
			0.2554663121700287
			0.2554663121700287
			0.2554663121700287
			0.3366638422012329
			0.2554663121700287
			0.2554663121700287
			0.2554663121700287
			0.2554888129234314
			0.2554663121700287
			0.32621705532073975
			0.2554663121700287
			0.2554663121700287
			0.2557711601257324
			0.2554663121700287
			0.2554663121700287
			0.2554663121700287
			0.2554663121700287
			0.2554663121700287
			0.2554663121700287
			0.2554701864719391
			0.25547096133232117
			0.2554663121700287
			0.2554663121700287
			0.2554663121700287
			0.2554663121700287
			0.2554663121700287
			0.2554663121700287
			0.2555023729801178
			0.2554663121700287
			0.2554663121700287
			0.2554663121700287
			0.2554663121700287
			0.25546637177467346
			0.2554663121700287
			0.2554663121700287
			0.2554663121700287
			0.25574415922164917
			0.2554663121700287
			0.2554663121700287
			0.25549405813217163
			0.2554663121700287
			0.2554663121700287
			0.2554663121700287
			0.2554663121700287
			0.2554663121700287
			0.2554663121700287
			0.2554663419723511
			0.2554663121700287
			0.2554663121700287
			0.2554663121700287
			0.2554663419723511
			0.25574833154678345
			0.2554663121700287
			0.2554663121700287
			0.2554663121700287
			0.2554663121700287
			0.2554663121700287
			0.3004060685634613
			0.2554663121700287
			0.2558010518550873
			0.2554663121700287
			0.2554663121700287
			0.2554663121700287
			0.2554663121700287
			0.2554663121700287
			0.2554663121700287
			0.2554663419723511
			0.2554663121700287
			0.2554663419723511
			0.255466490983963
			0.2554663121700287
			0.2554663121700287
			0.2554663121700287
			0.2554663121700287
