# Supplementary material for: Enhanced flux potential analysis links changes in enzyme expression to metabolic flux
Source: Mol Syst Biol. 2025 Feb 17;21(4):413–45. doi: 10.1038/s44320-025-00090-9 (PMC11965317; doi:10.1038/s44320-025-00090-9)
Supplement: Supplementary file 15 — Source data Fig. 6 [file 44320_2025_90_MOESM15_ESM.zip › Figure 6/6D/MAR02551-Reaction_Exp.csv]

BonMar-hema	Lung-pneu_i	BonMar-eryth	Blood-neut	Other
0.33017829060554504	0.6122996807098389	0.13259342312812805	0.13259342312812805	0.3433331251144409
0.308032751083374	0.37765228748321533	0.3463953733444214	0.39052581787109375	0.19783347845077515
0.3530685007572174	0.13259342312812805	0.21486179530620575	0.13259342312812805	0.13259342312812805
0.3270861804485321	0.13259342312812805	0.3174374997615814	0.13259342312812805	0.13259342312812805
0.33863329887390137	0.2875062823295593	0.2297983318567276	0.13259342312812805	0.20413030683994293
0.2755188047885895	0.13259342312812805	0.3005232810974121	0.13259342312812805	0.2055363655090332
0.3236941695213318	0.13259342312812805	0.34552738070487976	0.5205938816070557	0.13259342312812805
0.2189401090145111	0.13259342312812805	0.2125491201877594	0.13259342312812805	0.13259342312812805
0.13259342312812805	0.3642151355743408	0.322410523891449	0.46946823596954346	0.2157953828573227
0.33114898204803467	0.13259342312812805	0.38829728960990906	0.45435458421707153	0.18135692179203033
0.13259342312812805	0.13259342312812805	0.28098058700561523	0.581651508808136	0.13259342312812805
0.32171857357025146	0.41058987379074097	0.13259342312812805	0.4713357985019684	0.13259342312812805
0.13259342312812805	0.5595611333847046	0.13259342312812805	0.13259342312812805	0.16786867380142212
0.48488929867744446	0.13259342312812805	0.13259342312812805	0.42770013213157654	0.13259342312812805
0.13259342312812805	0.13259342312812805	0.13259342312812805	0.13259342312812805	0.2420126050710678
0.13259342312812805	0.13259342312812805	0.13259342312812805	0.13259342312812805	0.13259342312812805
0.3554459810256958	0.13259342312812805	0.13259342312812805	0.13259342312812805	0.13259342312812805
0.1979142278432846	0.22893552482128143	0.13259342312812805	0.13259342312812805	0.13259342312812805
0.4111005961894989	0.2899647057056427	0.18000827729701996	0.13259342312812805	0.13259342312812805
0.1582905352115631	0.3970823585987091	0.30565813183784485	0.13259342312812805	0.13259342312812805
0.507868230342865	0.24408875405788422	0.13259342312812805	0.5734905004501343	0.13259342312812805
0.4659436345100403	0.13259342312812805	0.13259342312812805	0.13259342312812805	0.20777484774589539
0.5176902413368225	0.13259342312812805	0.13259342312812805	0.5508390665054321	0.13259342312812805
0.13744007050991058	0.13259342312812805	0.2256978303194046	0.5522668361663818	0.13259342312812805
0.6425151824951172	0.33795681595802307	0.22643190622329712	0.13259342312812805	0.13259342312812805
0.2696188688278198	0.13259342312812805	0.28496837615966797	0.13259342312812805	0.25615939497947693
0.30290067195892334	0.3112378716468811	0.2789672017097473	0.13259342312812805	0.13259342312812805
0.3459329903125763	0.13259342312812805	0.17222461104393005	0.13259342312812805	0.17755624651908875
0.23504872620105743	0.13259342312812805	0.2783750295639038	0.4397874176502228	0.13259342312812805
0.3854914903640747	0.3711070120334625	0.18786253035068512	0.8421069979667664	0.13259342312812805
0.13259342312812805	0.2837475836277008	0.13259342312812805	0.13259342312812805	0.13259342312812805
0.3013658821582794	0.3619612753391266	0.3161151111125946	0.13259342312812805	0.13259342312812805
0.13259342312812805	0.3157620131969452	0.20178385078907013	0.5379397869110107	0.22642788290977478
0.2397305965423584	0.13259342312812805	0.13259342312812805	0.9021758437156677	0.27475979924201965
0.2722858786582947	0.3296032249927521	0.13259342312812805	0.446796178817749	0.13259342312812805
0.39985892176628113	0.13259342312812805	0.2960953712463379	0.4252690076828003	0.13259342312812805
0.3817470669746399	0.13259342312812805	0.45122653245925903	0.13259342312812805	0.13259342312812805
0.2787353992462158	0.27214953303337097	0.29241669178009033	0.636522650718689	0.19790510833263397
0.13259342312812805	0.41499271988868713	0.21845069527626038	0.4873932898044586	0.13259342312812805
0.33977144956588745	0.13259342312812805	0.3706772029399872	0.46247023344039917	0.18725155293941498
0.3841131627559662	0.4354483485221863	0.23758576810359955	0.41921600699424744	0.13259342312812805
0.13259342312812805	0.3489183485507965	0.13259342312812805	0.6108525991439819	0.13259342312812805
0.26654380559921265	0.13259342312812805	0.13259342312812805	0.13259342312812805	0.2154727578163147
0.13259342312812805	0.333069384098053	0.22334858775138855	0.7518373131752014	0.22788800299167633
0.2427787035703659	0.13259342312812805	0.19026173651218414	0.5395521521568298	0.2461259961128235
0.13259342312812805	0.5133447051048279	0.13259342312812805	0.5288683176040649	0.20988930761814117
0.13259342312812805	0.13259342312812805	0.21322989463806152	0.5467832684516907	0.2151137888431549
0.13259342312812805	0.13259342312812805	0.24821093678474426	0.5892280340194702	0.21666236221790314
0.13259342312812805	0.49136650562286377	0.13259342312812805	0.4349428713321686	0.22749443352222443
0.24261122941970825	0.13259342312812805	0.16901357471942902	0.6814011931419373	0.21242976188659668
0.25564029812812805	0.3377833366394043	0.27337610721588135	0.6510670185089111	0.20137262344360352
0.13259342312812805	0.279342383146286	0.13259342312812805	0.3589704632759094	0.19425036013126373
0.13259342312812805	0.13259342312812805	0.1798609346151352	0.13259342312812805	0.2602442800998688
0.13259342312812805	0.13259342312812805	0.2682301104068756	0.5380613803863525	0.13259342312812805
0.2645756006240845	0.13259342312812805	0.13259342312812805	0.41210708022117615	0.13259342312812805
0.24778077006340027	0.13259342312812805	0.18077795207500458	0.13259342312812805	0.19822849333286285
0.2620640695095062	0.40391021966934204	0.2730729579925537	0.13259342312812805	0.13259342312812805
0.13259342312812805	0.23554284870624542	0.19277901947498322	0.13259342312812805	0.3026126027107239
0.2345976084470749	0.13259342312812805	0.13259342312812805	0.13259342312812805	0.23159439861774445
0.13259342312812805	0.39372384548187256	0.13259342312812805	0.13259342312812805	0.13259342312812805
0.13259342312812805	0.22940148413181305	0.13259342312812805	0.13259342312812805	0.23043495416641235
0.2395724207162857	0.13259342312812805	0.2204684168100357	0.3998468220233917	0.19043958187103271
0.2821738123893738	0.13259342312812805	0.25855469703674316	0.35249894857406616	0.21202106773853302
0.13259342312812805	0.13259342312812805	0.2832457721233368	0.362533301115036	0.34150421619415283
0.35889488458633423	0.13259342312812805	0.17706294357776642	0.13259342312812805	0.13259342312812805
0.25364184379577637	0.2892169654369354	0.2073633223772049	0.44301602244377136	0.22494018077850342
0.13259342312812805	0.13259342312812805	0.13259342312812805	0.13259342312812805	0.20171207189559937
0.26542702317237854	0.13259342312812805	0.3168581426143646	0.13259342312812805	0.2204957902431488
0.13259342312812805	0.29260849952697754	0.13259342312812805	0.13259342312812805	0.20925472676753998
0.39168214797973633	0.5614985823631287	0.13259342312812805	0.4329402446746826	0.23448307812213898
0.13259342312812805	0.13259342312812805	0.13259342312812805	0.4712105095386505	0.19014956057071686
0.2499522715806961	0.13259342312812805	0.26496121287345886	0.4163154363632202	0.4037568271160126
0.30019134283065796	0.3465036153793335	0.1947375386953354	0.13259342312812805	0.13259342312812805
0.13259342312812805	0.4210147261619568	0.29000547528266907	0.13259342312812805	0.32893839478492737
0.13259342312812805	0.23562568426132202	0.2602997422218323	0.13259342312812805	0.13259342312812805
0.23514039814472198	0.27216771245002747	0.20541544258594513	0.13259342312812805	0.13259342312812805
0.31819847226142883	0.2527373433113098	0.2273111790418625	0.6573038101196289	0.13259342312812805
0.13259342312812805	0.4090518653392792	0.1779952347278595	0.13259342312812805	0.13259342312812805
0.13259342312812805	0.13259342312812805	0.16704939305782318	0.13259342312812805	0.23137909173965454
0.5050429701805115	0.4472888112068176	0.36613279581069946	0.13259342312812805	0.13259342312812805
0.36041685938835144	0.2942109704017639	0.32163292169570923	0.13259342312812805	0.13259342312812805
0.13259342312812805	0.13259342312812805	0.2791411578655243	0.13259342312812805	0.17745397984981537
0.3394908607006073	0.13259342312812805	0.26166853308677673	0.4745037257671356	0.22392122447490692
0.13259342312812805	0.13259342312812805	0.3359055519104004	0.13259342312812805	0.13259342312812805
0.47886136174201965	0.13259342312812805	0.31559401750564575	0.13259342312812805	0.19500526785850525
0.4059370756149292	0.48822399973869324	0.13259342312812805	0.431715726852417	0.13259342312812805
0.45803916454315186	0.3219502568244934	0.21979336440563202	0.13259342312812805	0.3316444754600525
0.3758685886859894	0.24370348453521729	0.38572728633880615	0.5766586065292358	0.13259342312812805
0.3920685052871704	0.5137656927108765	0.13259342312812805	0.5496326088905334	0.28750067949295044
0.19358286261558533	0.45077288150787354	0.3491470515727997	0.13259342312812805	0.13259342312812805
0.13259342312812805	0.13259342312812805	0.13259342312812805	0.13259342312812805	0.13259342312812805
0.4800585210323334	0.42406168580055237	0.19648131728172302	0.13259342312812805	0.29289624094963074
0.27360209822654724	0.4136431813240051	0.13259342312812805	0.5552143454551697	0.13259342312812805
0.6318859457969666	0.4677470326423645	0.13259342312812805	0.4230145514011383	0.13259342312812805
0.24619780480861664	0.36742833256721497	0.13259342312812805	0.13259342312812805	0.2618931531906128
0.21329112350940704	0.13259342312812805	0.13259342312812805	0.582859218120575	0.13259342312812805
0.1528225839138031	0.27368322014808655	0.19946131110191345	0.5470916628837585	0.13259342312812805
0.13259342312812805	0.45664942264556885	0.13259342312812805	0.13259342312812805	0.1379890739917755
0.13259342312812805	0.13259342312812805	0.13259342312812805	0.13259342312812805	0.13259342312812805
0.13259342312812805	0.37502703070640564	0.13425680994987488	0.4795231819152832	0.13259342312812805
				0.2510567605495453
				0.13259342312812805
				0.25479137897491455
				0.13259342312812805
				0.13259342312812805
				0.13259342312812805
				0.4515252411365509
				0.13259342312812805
				0.2705611288547516
				0.4483277201652527
				0.49656182527542114
				0.27394381165504456
				0.3466653823852539
				0.2015228420495987
				0.13259342312812805
				0.16620750725269318
				0.13259342312812805
				0.2737668752670288
				0.13259342312812805
				0.3020530939102173
				0.13259342312812805
				0.27943313121795654
				0.36881569027900696
				0.13259342312812805
				0.13259342312812805
				0.13259342312812805
				0.30013152956962585
				0.3446876108646393
				0.13259342312812805
				0.13259342312812805
				0.13259342312812805
				0.269916832447052
				0.13259342312812805
				0.13259342312812805
				0.2467075139284134
				0.22406072914600372
				0.13259342312812805
				0.31929653882980347
				0.13259342312812805
				0.13259342312812805
				0.34401562809944153
				0.2499013990163803
				0.13259342312812805
				0.13259342312812805
				0.13259342312812805
				0.13259342312812805
				0.23512350022792816
				0.13259342312812805
				0.13259342312812805
				0.13259342312812805
				0.2339308112859726
				0.13259342312812805
				0.30660441517829895
				0.13259342312812805
				0.2480630725622177
				0.13259342312812805
				0.13259342312812805
				0.3096722364425659
				0.2647985517978668
				0.4124288856983185
				0.3097916543483734
				0.42433589696884155
				0.13259342312812805
				0.3777122497558594
				0.13259342312812805
				0.13259342312812805
				0.13259342312812805
				0.27557605504989624
				0.2797769606113434
				0.13259342312812805
				0.43002358078956604
				0.13259342312812805
				0.13259342312812805
				0.3247162401676178
				0.13259342312812805
				0.13259342312812805
				0.2717962861061096
				0.13259342312812805
				0.21705467998981476
				0.37200021743774414
				0.13259342312812805
				0.13259342312812805
				0.13259342312812805
				0.13259342312812805
				0.13259342312812805
				0.13259342312812805
				0.13259342312812805
				0.13259342312812805
				0.13259342312812805
				0.13259342312812805
				0.4827728569507599
				0.13259342312812805
				0.13259342312812805
				0.13259342312812805
				0.13259342312812805
				0.13259342312812805
				0.20958420634269714
				0.13259342312812805
				0.13259342312812805
				0.13259342312812805
				0.46959200501441956
				0.13259342312812805
				0.13259342312812805
				0.13259342312812805
				0.13259342312812805
				0.13259342312812805
				0.13259342312812805
				0.13259342312812805
				0.13259342312812805
				0.13259342312812805
				0.13259342312812805
				0.13259342312812805
				0.13259342312812805
				0.13259342312812805
				0.13259342312812805
				0.2868663966655731
				0.13259342312812805
				0.13259342312812805
				0.13259342312812805
				0.13259342312812805
				0.13259342312812805
				0.13259342312812805
				0.13259342312812805
				0.13259342312812805
				0.22817178070545197
				0.13259342312812805
				0.13259342312812805
				0.13259342312812805
				0.13259342312812805
				0.29015713930130005
				0.13259342312812805
				0.13259342312812805
				0.13259342312812805
				0.13259342312812805
				0.13259342312812805
				0.40462616086006165
				0.33974024653434753
				0.13259342312812805
				0.13259342312812805
				0.13259342312812805
				0.13259342312812805
				0.13259342312812805
				0.13259342312812805
				0.13259342312812805
				0.13259342312812805
				0.21329817175865173
				0.13259342312812805
				0.13259342312812805
				0.24215057492256165
				0.13259342312812805
				0.4305954873561859
				0.13259342312812805
				0.13259342312812805
				0.13259342312812805
				0.13259342312812805
				0.13259342312812805
				0.13259342312812805
				0.13259342312812805
				0.13259342312812805
				0.3895567059516907
				0.2851538062095642
				0.13259342312812805
				0.13259342312812805
				0.13259342312812805
				0.25180065631866455
				0.13259342312812805
				0.13259342312812805
				0.3512522876262665
				0.13259342312812805
				0.13259342312812805
				0.36544060707092285
				0.13259342312812805
				0.13259342312812805
				0.13259342312812805
				0.5532790422439575
				0.13259342312812805
				0.13259342312812805
				0.2657889127731323
				0.43258583545684814
				0.4007949233055115
				0.13259342312812805
				0.13259342312812805
				0.3423769474029541
				0.27717939019203186
				0.3428485095500946
				0.36450690031051636
				0.3645334541797638
				0.13259342312812805
				0.13259342312812805
				0.2937811315059662
				0.13259342312812805
				0.4765685796737671
				0.37307316064834595
				0.13259342312812805
				0.13259342312812805
				0.5444380044937134
				0.3860819339752197
				0.2451733648777008
				0.34286996722221375
				0.4526444971561432
				0.44690126180648804
				0.13259342312812805
				0.13259342312812805
				0.38387537002563477
				0.13259342312812805
				0.13259342312812805
				0.13259342312812805
				0.13259342312812805
				0.13259342312812805
				0.13259342312812805
				0.13259342312812805
				0.3783135712146759
				0.13259342312812805
				0.13259342312812805
				0.13259342312812805
				0.13259342312812805
				0.13259342312812805
				0.13259342312812805
				0.13259342312812805
				0.37405508756637573
				0.36400341987609863
				0.13259342312812805
				0.13259342312812805
				0.13259342312812805
				0.13259342312812805
				0.13259342312812805
				0.13259342312812805
				0.13259342312812805
				0.3022846281528473
				0.13259342312812805
				0.13259342312812805
				0.13259342312812805
				0.13259342312812805
				0.2860659062862396
				0.13259342312812805
				0.4242916405200958
				0.13259342312812805
				0.13259342312812805
				0.13259342312812805
				0.13259342312812805
				0.13259342312812805
				0.13259342312812805
				0.13259342312812805
				0.13259342312812805
				0.13259342312812805
				0.40911856293678284
				0.13259342312812805
				0.5772082209587097
				0.5635801553726196
				0.13259342312812805
				0.7236748337745667
				0.15672361850738525
				0.6091804504394531
				0.13259342312812805
				0.13259342312812805
				0.13259342312812805
				0.13259342312812805
				0.13259342312812805
				0.13259342312812805
				0.13259342312812805
				0.13259342312812805
				0.13259342312812805
				0.26003557443618774
				0.13259342312812805
				0.19641464948654175
				0.13259342312812805
				0.13259342312812805
				0.17704147100448608
				0.13259342312812805
				0.2509337067604065
				0.30376413464546204
				0.13259342312812805
				0.13259342312812805
				0.1965184211730957
				0.2870716154575348
				0.13259342312812805
				0.3121033012866974
				0.25708240270614624
				0.13259342312812805
				0.39318469166755676
				0.13259342312812805
				0.13259342312812805
				0.27784696221351624
				0.2940571904182434
				0.13259342312812805
				0.13259342312812805
				0.13259342312812805
				0.21232526004314423
				0.13259342312812805
				0.13259342312812805
				0.13259342312812805
				0.13259342312812805
				0.2626306712627411
				0.13259342312812805
				0.13259342312812805
				0.19934161007404327
				0.13259342312812805
				0.2261364758014679
				0.245389923453331
				0.19629459083080292
				0.13259342312812805
				0.13259342312812805
				0.13259342312812805
				0.2631588280200958
				0.30936452746391296
				0.25314921140670776
				0.19047604501247406
				0.13259342312812805
				0.13259342312812805
				0.3047257661819458
				0.13259342312812805
				0.23967254161834717
				0.13259342312812805
				0.20041383802890778
				0.13259342312812805
				0.13259342312812805
				0.13259342312812805
				0.13259342312812805
				0.13259342312812805
				0.23954084515571594
				0.276896595954895
				0.18422232568264008
				0.13259342312812805
				0.24335767328739166
				0.13259342312812805
				0.214438796043396
				0.30643922090530396
				0.13259342312812805
				0.2043452113866806
				0.27478814125061035
				0.13259342312812805
				0.15124157071113586
				0.13259342312812805
				0.34900975227355957
				0.3083624839782715
				0.13259342312812805
				0.2796807289123535
				0.2946019470691681
				0.13259342312812805
				0.13259342312812805
				0.13259342312812805
				0.13259342312812805
				0.2540600597858429
				0.2557384967803955
				0.20669300854206085
				0.13259342312812805
				0.13259342312812805
				0.23069463670253754
				0.29437124729156494
				0.3675512373447418
				0.13259342312812805
				0.22917862236499786
				0.13259342312812805
				0.13259342312812805
				0.24610121548175812
				0.13259342312812805
				0.13259342312812805
				0.3635812997817993
				0.24631251394748688
				0.1991799771785736
				0.13259342312812805
				0.41210708022117615
				0.13259342312812805
				0.13259342312812805
				0.13259342312812805
				0.13259342312812805
				0.13259342312812805
				0.13259342312812805
				0.13259342312812805
				0.13259342312812805
				0.13259342312812805
				0.13259342312812805
				0.3033692538738251
				0.13259342312812805
				0.13259342312812805
				0.13259342312812805
				0.3467715382575989
				0.13259342312812805
				0.3164696991443634
				0.13259342312812805
				0.13259342312812805
				0.13259342312812805
				0.3060241639614105
				0.13259342312812805
				0.13259342312812805
				0.13259342312812805
				0.13259342312812805
				0.37934327125549316
				0.13259342312812805
				0.13259342312812805
				0.13259342312812805
				0.13259342312812805
				0.31450578570365906
				0.13259342312812805
				0.13259342312812805
				0.13259342312812805
				0.13259342312812805
				0.13259342312812805
				0.13259342312812805
				0.3997378945350647
				0.31867745518684387
				0.2947423756122589
				0.13259342312812805
				0.13259342312812805
				0.13259342312812805
				0.2940264642238617
				0.389257550239563
				0.13259342312812805
				0.13259342312812805
				0.13259342312812805
				0.13259342312812805
				0.13259342312812805
				0.13259342312812805
				0.3329724371433258
				0.31104058027267456
				0.4009414613246918
				0.13259342312812805
				0.13259342312812805
				0.13259342312812805
				0.13259342312812805
				0.48672980070114136
				0.13259342312812805
				0.33031633496284485
				0.3490326404571533
				0.13259342312812805
				0.4500918686389923
				0.13259342312812805
				0.30057093501091003
				0.3483489155769348
				0.41437745094299316
				0.13259342312812805
				0.13259342312812805
				0.43859660625457764
				0.13259342312812805
				0.13259342312812805
				0.2976478636264801
				0.13259342312812805
				0.22415654361248016
				0.13259342312812805
				0.13259342312812805
				0.35805460810661316
				0.13259342312812805
				0.13259342312812805
				0.13259342312812805
				0.13259342312812805
				0.13259342312812805
				0.3246719241142273
				0.13259342312812805
				0.13259342312812805
				0.13259342312812805
				0.13259342312812805
				0.13259342312812805
				0.13259342312812805
				0.13259342312812805
				0.3764896094799042
				0.13259342312812805
				0.39446771144866943
				0.13259342312812805
				0.13259342312812805
				0.13259342312812805
				0.13259342312812805
				0.13259342312812805
				0.13259342312812805
				0.13259342312812805
				0.13259342312812805
				0.13259342312812805
				0.13259342312812805
				0.3432144224643707
				0.13259342312812805
				0.13259342312812805
				0.13259342312812805
				0.13259342312812805
				0.13259342312812805
				0.13259342312812805
				0.2679439187049866
				0.13259342312812805
				0.13259342312812805
				0.13259342312812805
				0.13259342312812805
				0.4013085961341858
				0.35535481572151184
				0.3842242956161499
				0.13259342312812805
				0.13259342312812805
				0.13259342312812805
				0.13259342312812805
				0.3224327266216278
				0.13259342312812805
				0.13259342312812805
				0.13259342312812805
				0.13259342312812805
				0.13259342312812805
				0.13259342312812805
				0.4389428198337555
				0.13259342312812805
				0.4097593128681183
				0.13259342312812805
				0.4148283302783966
				0.3622989356517792
				0.44189736247062683
				0.28867673873901367
				0.3615213930606842
				0.13259342312812805
				0.13259342312812805
				0.13259342312812805
				0.13259342312812805
				0.13259342312812805
				0.4980209171772003
				0.13259342312812805
				0.13259342312812805
				0.13259342312812805
				0.13259342312812805
				0.13259342312812805
				0.13259342312812805
				0.13259342312812805
				0.13259342312812805
				0.13259342312812805
				0.43639224767684937
				0.13259342312812805
				0.13259342312812805
				0.13259342312812805
				0.37879693508148193
				0.13259342312812805
				0.13259342312812805
				0.13259342312812805
				0.13259342312812805
				0.3227962851524353
				0.13259342312812805
				0.13259342312812805
				0.13259342312812805
				0.4151161313056946
				0.31107088923454285
				0.13259342312812805
				0.13259342312812805
				0.13259342312812805
				0.13259342312812805
				0.3660586476325989
				0.13259342312812805
				0.13259342312812805
				0.13259342312812805
				0.2735811471939087
				0.13259342312812805
				0.13259342312812805
				0.13259342312812805
				0.3286917209625244
				0.13259342312812805
				0.13259342312812805
				0.13259342312812805
				0.13259342312812805
				0.37822315096855164
				0.31798461079597473
				0.13259342312812805
				0.13259342312812805
				0.13259342312812805
				0.13259342312812805
				0.13259342312812805
				0.2608543336391449
				0.13259342312812805
				0.13259342312812805
				0.13259342312812805
				0.13259342312812805
				0.13259342312812805
				0.4314815402030945
				0.13259342312812805
				0.31497013568878174
				0.19997957348823547
				0.13259342312812805
				0.13259342312812805
				0.22688372433185577
				0.13259342312812805
				0.21054290235042572
				0.13259342312812805
				0.13259342312812805
				0.22655102610588074
				0.13259342312812805
				0.13259342312812805
				0.33276912569999695
				0.21789038181304932
				0.13259342312812805
				0.13259342312812805
				0.13259342312812805
				0.13259342312812805
				0.13259342312812805
				0.2870118319988251
				0.13259342312812805
				0.13259342312812805
				0.13259342312812805
				0.13259342312812805
				0.13259342312812805
				0.31343114376068115
				0.23948301374912262
				0.13259342312812805
				0.13259342312812805
				0.2422778308391571
				0.13259342312812805
				0.20049341022968292
				0.13259342312812805
				0.13259342312812805
				0.13259342312812805
				0.13259342312812805
				0.2259804755449295
				0.13259342312812805
				0.13259342312812805
				0.13259342312812805
				0.13259342312812805
				0.13259342312812805
				0.13259342312812805
				0.13259342312812805
				0.13259342312812805
				0.24394288659095764
				0.4290561378002167
				0.13259342312812805
				0.13259342312812805
				0.4087778627872467
				0.13259342312812805
				0.13259342312812805
				0.13259342312812805
				0.23648130893707275
				0.13259342312812805
				0.13259342312812805
				0.13259342312812805
				0.13259342312812805
				0.13259342312812805
				0.2790708541870117
				0.22685115039348602
				0.2839299440383911
				0.4187278747558594
				0.2679652273654938
				0.13259342312812805
				0.13259342312812805
				0.13259342312812805
				0.13259342312812805
				0.13259342312812805
				0.13259342312812805
				0.13259342312812805
				0.13259342312812805
				0.13259342312812805
				0.13259342312812805
				0.25817352533340454
				0.2453020215034485
				0.13259342312812805
				0.13259342312812805
				0.13259342312812805
				0.13259342312812805
				0.28880855441093445
				0.13259342312812805
				0.2928317189216614
				0.13259342312812805
				0.41198667883872986
				0.13259342312812805
				0.13259342312812805
				0.2853178083896637
				0.261854350566864
				0.3308832347393036
				0.13259342312812805
				0.27637308835983276
				0.2753758728504181
				0.13259342312812805
				0.13259342312812805
				0.13259342312812805
				0.28738799691200256
				0.13259342312812805
				0.13259342312812805
				0.13259342312812805
				0.13259342312812805
				0.13259342312812805
				0.13259342312812805
				0.13259342312812805
				0.13259342312812805
				0.13259342312812805
				0.13259342312812805
				0.13259342312812805
				0.4614149332046509
				0.13259342312812805
				0.13259342312812805
				0.13259342312812805
				0.13259342312812805
				0.13259342312812805
				0.13259342312812805
				0.13259342312812805
				0.13259342312812805
				0.4692828357219696
				0.13259342312812805
				0.13259342312812805
				0.13259342312812805
				0.13259342312812805
				0.22410286962985992
				0.13259342312812805
				0.4802546501159668
				0.13259342312812805
				0.13259342312812805
				0.13259342312812805
				0.47579076886177063
				0.13259342312812805
				0.13259342312812805
				0.13259342312812805
				0.13259342312812805
				0.13259342312812805
				0.13259342312812805
				0.13259342312812805
				0.13259342312812805
				0.21243847906589508
				0.13259342312812805
				0.13259342312812805
				0.13259342312812805
				0.22255125641822815
				0.13259342312812805
				0.26518142223358154
				0.13259342312812805
				0.20757867395877838
				0.13259342312812805
				0.13259342312812805
				0.13259342312812805
				0.13259342312812805
				0.22241082787513733
				0.13259342312812805
				0.13259342312812805
				0.13259342312812805
				0.13259342312812805
				0.13259342312812805
				0.13259342312812805
				0.13259342312812805
				0.2147333025932312
				0.13259342312812805
				0.13259342312812805
				0.13259342312812805
				0.13259342312812805
				0.13259342312812805
				0.3818351626396179
				0.13259342312812805
				0.13259342312812805
				0.13259342312812805
				0.13259342312812805
				0.20203517377376556
				0.13259342312812805
				0.13259342312812805
				0.13259342312812805
				0.13259342312812805
				0.13259342312812805
				0.13259342312812805
				0.4156936705112457
				0.13259342312812805
				0.13259342312812805
				0.13259342312812805
				0.1977330595254898
				0.13259342312812805
				0.13259342312812805
				0.24187497794628143
				0.13259342312812805
				0.13259342312812805
				0.13259342312812805
				0.22184623777866364
				0.13259342312812805
				0.13259342312812805
				0.13259342312812805
				0.13259342312812805
				0.13259342312812805
				0.13259342312812805
				0.13259342312812805
				0.13259342312812805
				0.13259342312812805
				0.13259342312812805
				0.13259342312812805
				0.13259342312812805
				0.13259342312812805
				0.13259342312812805
				0.27011916041374207
				0.13259342312812805
				0.13259342312812805
				0.13259342312812805
				0.13259342312812805
				0.13259342312812805
				0.13259342312812805
				0.13259342312812805
				0.13259342312812805
				0.26094087958335876
				0.13259342312812805
				0.13259342312812805
				0.13259342312812805
				0.24796470999717712
				0.26253262162208557
				0.38327518105506897
				0.13259342312812805
				0.13259342312812805
				0.13259342312812805
				0.13259342312812805
				0.13259342312812805
				0.13259342312812805
				0.13259342312812805
				0.13259342312812805
				0.13259342312812805
				0.13259342312812805
				0.13259342312812805
				0.30363228917121887
				0.13259342312812805
				0.42323383688926697
				0.13259342312812805
				0.13259342312812805
				0.13259342312812805
				0.13259342312812805
				0.13259342312812805
				0.13259342312812805
				0.2559424042701721
				0.13259342312812805
				0.2736089825630188
				0.22834369540214539
				0.13259342312812805
				0.13259342312812805
				0.13259342312812805
				0.13259342312812805
				0.13259342312812805
				0.13259342312812805
				0.13259342312812805
				0.13259342312812805
				0.2924816906452179
				0.13259342312812805
				0.13259342312812805
				0.13259342312812805
				0.13259342312812805
				0.13259342312812805
				0.4106692373752594
				0.13259342312812805
				0.32293519377708435
				0.13259342312812805
				0.13259342312812805
				0.13259342312812805
				0.13259342312812805
				0.13259342312812805
				0.13259342312812805
				0.13259342312812805
				0.13259342312812805
				0.13259342312812805
				0.13259342312812805
				0.13259342312812805
				0.13259342312812805
				0.13259342312812805
				0.13259342312812805
				0.13259342312812805
				0.13259342312812805
				0.13259342312812805
				0.13259342312812805
				0.13259342312812805
				0.23556719720363617
				0.13259342312812805
				0.13259342312812805
				0.13259342312812805
				0.13259342312812805
				0.13259342312812805
				0.13259342312812805
				0.13259342312812805
				0.13259342312812805
				0.13259342312812805
				0.3046508729457855
				0.13259342312812805
				0.13259342312812805
				0.13259342312812805
				0.13259342312812805
				0.13259342312812805
				0.13259342312812805
				0.13259342312812805
				0.13259342312812805
				0.29060816764831543
				0.2989453971385956
				0.13259342312812805
				0.13259342312812805
				0.13259342312812805
				0.18958701193332672
				0.13259342312812805
				0.13259342312812805
				0.3184128701686859
				0.13259342312812805
				0.3206198215484619
				0.13259342312812805
				0.13259342312812805
				0.13259342312812805
				0.13259342312812805
				0.13259342312812805
				0.13259342312812805
				0.21185263991355896
				0.13259342312812805
				0.13259342312812805
				0.13259342312812805
				0.2186160385608673
				0.13259342312812805
				0.13259342312812805
				0.13259342312812805
				0.13259342312812805
				0.13259342312812805
				0.13259342312812805
				0.13259342312812805
				0.13259342312812805
				0.13259342312812805
				0.13259342312812805
				0.13259342312812805
				0.13259342312812805
				0.13259342312812805
				0.13259342312812805
				0.13259342312812805
				0.13259342312812805
				0.13259342312812805
				0.13259342312812805
				0.13259342312812805
				0.26570236682891846
				0.13259342312812805
				0.13259342312812805
				0.13259342312812805
				0.13259342312812805
				0.13259342312812805
				0.13259342312812805
				0.16840845346450806
				0.13259342312812805
				0.13259342312812805
				0.13259342312812805
				0.13259342312812805
				0.3078574240207672
				0.20739218592643738
				0.13259342312812805
				0.13259342312812805
				0.13259342312812805
				0.144791379570961
				0.13259342312812805
				0.13259342312812805
				0.5197533369064331
				0.13259342312812805
				0.13259342312812805
				0.13574133813381195
				0.13259342312812805
				0.13259342312812805
				0.13259342312812805
				0.13259342312812805
				0.13259342312812805
				0.13259342312812805
				0.13259342312812805
				0.13259342312812805
				0.13259342312812805
				0.13259342312812805
				0.13259342312812805
				0.13259342312812805
				0.13259342312812805
				0.13259342312812805
				0.13259342312812805
				0.13259342312812805
				0.13259342312812805
				0.13259342312812805
				0.13259342312812805
				0.13259342312812805
				0.520038366317749
				0.2662394046783447
				0.13259342312812805
				0.13259342312812805
				0.13259342312812805
				0.13259342312812805
				0.14233814179897308
				0.13259342312812805
				0.13259342312812805
				0.13259342312812805
				0.13259342312812805
				0.13259342312812805
				0.13259342312812805
				0.13259342312812805
				0.13259342312812805
				0.13259342312812805
				0.3125547766685486
				0.13259342312812805
				0.13259342312812805
				0.13259342312812805
				0.13259342312812805
				0.13259342312812805
				0.13259342312812805
				0.13259342312812805
				0.13259342312812805
				0.13259342312812805
				0.13259342312812805
				0.13259342312812805
				0.13259342312812805
				0.2850337326526642
				0.13259342312812805
				0.13259342312812805
				0.13259342312812805
				0.13259342312812805
				0.13259342312812805
				0.13259342312812805
				0.13259342312812805
				0.13259342312812805
				0.13259342312812805
				0.13259342312812805
				0.13259342312812805
				0.3226749300956726
				0.2741585969924927
				0.13259342312812805
				0.13259342312812805
				0.13259342312812805
				0.13259342312812805
				0.13259342312812805
				0.13259342312812805
				0.13259342312812805
				0.13259342312812805
				0.13259342312812805
				0.13259342312812805
				0.13259342312812805
				0.13259342312812805
				0.18091610074043274
				0.13259342312812805
				0.13259342312812805
				0.13259342312812805
				0.13259342312812805
				0.13259342312812805
				0.13259342312812805
				0.13259342312812805
				0.13259342312812805
				0.13259342312812805
				0.13259342312812805
				0.2626817226409912
				0.13259342312812805
				0.13259342312812805
				0.13259342312812805
				0.41867849230766296
				0.13259342312812805
				0.13259342312812805
				0.13259342312812805
				0.13259342312812805
				0.13259342312812805
				0.13259342312812805
				0.13259342312812805
				0.13259342312812805
				0.13259342312812805
				0.13259342312812805
				0.13259342312812805
				0.13259342312812805
				0.13259342312812805
				0.13259342312812805
				0.13259342312812805
				0.13259342312812805
				0.13259342312812805
				0.13259342312812805
				0.26005062460899353
				0.13259342312812805
				0.2419244796037674
				0.13259342312812805
				0.13259342312812805
				0.24612201750278473
				0.13259342312812805
				0.13259342312812805
				0.13259342312812805
				0.13259342312812805
				0.13259342312812805
				0.13259342312812805
				0.13259342312812805
				0.13259342312812805
				0.13259342312812805
				0.13259342312812805
				0.13259342312812805
				0.13259342312812805
				0.3817625939846039
				0.13259342312812805
				0.23954610526561737
				0.13259342312812805
				0.13259342312812805
				0.27042824029922485
				0.13259342312812805
				0.13259342312812805
				0.22515341639518738
				0.2371903657913208
				0.13259342312812805
				0.13259342312812805
				0.13259342312812805
				0.13259342312812805
				0.13259342312812805
				0.13259342312812805
				0.13259342312812805
				0.13259342312812805
				0.38592058420181274
				0.13259342312812805
				0.13259342312812805
				0.13259342312812805
				0.13259342312812805
				0.13259342312812805
				0.13259342312812805
				0.13259342312812805
				0.13259342312812805
				0.13259342312812805
				0.13259342312812805
				0.13259342312812805
				0.13259342312812805
				0.13259342312812805
				0.13259342312812805
				0.13259342312812805
				0.13259342312812805
				0.4026767313480377
				0.13259342312812805
				0.13259342312812805
				0.13259342312812805
				0.13259342312812805
				0.13259342312812805
				0.13259342312812805
				0.13259342312812805
				0.13259342312812805
				0.13259342312812805
				0.13259342312812805
				0.13259342312812805
				0.20804254710674286
				0.13259342312812805
				0.3409337103366852
				0.13259342312812805
				0.13259342312812805
				0.13259342312812805
				0.13259342312812805
				0.13259342312812805
				0.13259342312812805
				0.13259342312812805
				0.13259342312812805
				0.13259342312812805
				0.13259342312812805
				0.13259342312812805
				0.13259342312812805
				0.13259342312812805
				0.13259342312812805
				0.13259342312812805
				0.13259342312812805
				0.13259342312812805
				0.13259342312812805
				0.13259342312812805
				0.13259342312812805
				0.13259342312812805
				0.13259342312812805
				0.13259342312812805
				0.13259342312812805
				0.13259342312812805
				0.13259342312812805
				0.13259342312812805
				0.13259342312812805
				0.13259342312812805
				0.13259342312812805
				0.13259342312812805
				0.13259342312812805
				0.13259342312812805
				0.13259342312812805
				0.13259342312812805
				0.13259342312812805
				0.13259342312812805
				0.13259342312812805
				0.13259342312812805
				0.13259342312812805
				0.13259342312812805
				0.13259342312812805
				0.13259342312812805
				0.13259342312812805
				0.13259342312812805
				0.13259342312812805
				0.49563392996788025
				0.13259342312812805
				0.13259342312812805
				0.6878504157066345
				0.13259342312812805
				0.13259342312812805
				0.13259342312812805
				0.13259342312812805
				0.1982187181711197
				0.13259342312812805
				0.13259342312812805
				0.13259342312812805
				0.13259342312812805
				0.13259342312812805
				0.13259342312812805
				0.13259342312812805
				0.13259342312812805
				0.13259342312812805
				0.13259342312812805
				0.13259342312812805
				0.13259342312812805
				0.13259342312812805
				0.13259342312812805
				0.13259342312812805
				0.13259342312812805
				0.13259342312812805
				0.13259342312812805
				0.13259342312812805
				0.13259342312812805
				0.13259342312812805
				0.13259342312812805
				0.13259342312812805
				0.13259342312812805
				0.13259342312812805
				0.13259342312812805
				0.13259342312812805
				0.13259342312812805
				0.46466487646102905
				0.13259342312812805
				0.13259342312812805
				0.13259342312812805
				0.13259342312812805
				0.13259342312812805
				0.13259342312812805
				0.13259342312812805
				0.13259342312812805
				0.13259342312812805
				0.13259342312812805
				0.13259342312812805
				0.13259342312812805
				0.13259342312812805
				0.13259342312812805
				0.13259342312812805
				0.13259342312812805
				0.13259342312812805
				0.13259342312812805
				0.13259342312812805
				0.26723167300224304
				0.13259342312812805
				0.13259342312812805
				0.13259342312812805
				0.4543823301792145
				0.13259342312812805
				0.13259342312812805
				0.13259342312812805
				0.13259342312812805
				0.13259342312812805
				0.13259342312812805
				0.13259342312812805
				0.13259342312812805
				0.3123543858528137
				0.13259342312812805
				0.13259342312812805
				0.13259342312812805
				0.13259342312812805
				0.13259342312812805
				0.13259342312812805
				0.13259342312812805
				0.13259342312812805
				0.13259342312812805
				0.13259342312812805
				0.13259342312812805
				0.13259342312812805
				0.13259342312812805
				0.13259342312812805
				0.13259342312812805
				0.38025975227355957
				0.13259342312812805
				0.38327518105506897
				0.13259342312812805
				0.2980607748031616
				0.13259342312812805
				0.13259342312812805
				0.13259342312812805
				0.13259342312812805
				0.13259342312812805
				0.13259342312812805
				0.13259342312812805
				0.13259342312812805
				0.13259342312812805
				0.13259342312812805
				0.13259342312812805
				0.13259342312812805
				0.13259342312812805
				0.26826009154319763
				0.13259342312812805
				0.13259342312812805
				0.13259342312812805
				0.13259342312812805
				0.13259342312812805
				0.13259342312812805
				0.13259342312812805
				0.13259342312812805
				0.13259342312812805
				0.13259342312812805
				0.13259342312812805
				0.13259342312812805
				0.13259342312812805
				0.13259342312812805
				0.13259342312812805
				0.13259342312812805
				0.13259342312812805
				0.13259342312812805
				0.13259342312812805
				0.13259342312812805
				0.13259342312812805
				0.13259342312812805
				0.13259342312812805
				0.13259342312812805
				0.13259342312812805
				0.13259342312812805
				0.13259342312812805
				0.13259342312812805
				0.13259342312812805
				0.13259342312812805
				0.7910800576210022
				0.13259342312812805
				0.13259342312812805
				0.13259342312812805
				0.13259342312812805
				0.13259342312812805
				0.13259342312812805
				0.13259342312812805
				0.13259342312812805
				0.13259342312812805
				0.13259342312812805
				0.13259342312812805
				0.4505769908428192
				0.13259342312812805
				0.13259342312812805
				0.13259342312812805
				0.13259342312812805
				0.13259342312812805
				0.13259342312812805
				0.13259342312812805
				0.13259342312812805
				0.13259342312812805
				0.13259342312812805
				0.13259342312812805
				0.13259342312812805
				0.13259342312812805
				0.13259342312812805
				0.13259342312812805
				0.13259342312812805
				0.13259342312812805
				0.13259342312812805
				0.13259342312812805
				0.13259342312812805
				0.13259342312812805
				0.13259342312812805
				0.13259342312812805
				0.13259342312812805
				0.13259342312812805
				0.13259342312812805
				0.13259342312812805
				0.13259342312812805
				0.13259342312812805
				0.13259342312812805
				0.13259342312812805
				0.13259342312812805
				0.29646003246307373
				0.13259342312812805
				0.13259342312812805
				0.13259342312812805
				0.13259342312812805
				0.13259342312812805
				0.13259342312812805
				0.13259342312812805
				0.13259342312812805
				0.13259342312812805
				0.13259342312812805
				0.21077625453472137
				0.13259342312812805
				0.13259342312812805
				0.13259342312812805
				0.13259342312812805
				0.13259342312812805
				0.13259342312812805
				0.13259342312812805
				0.13259342312812805
				0.13259342312812805
				0.13259342312812805
				0.13259342312812805
				0.13259342312812805
				0.13259342312812805
				0.13259342312812805
				0.13259342312812805
				0.13259342312812805
				0.13259342312812805
				0.13259342312812805
				0.13259342312812805
				0.13259342312812805
				0.13259342312812805
				0.13259342312812805
				0.5151570439338684
				0.13259342312812805
				0.13259342312812805
				0.13259342312812805
				0.13259342312812805
				0.13259342312812805
				0.13259342312812805
				0.13259342312812805
				0.13259342312812805
				0.13259342312812805
				0.13259342312812805
				0.13259342312812805
				0.13259342312812805
				0.13259342312812805
				0.13259342312812805
				0.13259342312812805
				0.13259342312812805
				0.13259342312812805
				0.13259342312812805
				0.13259342312812805
				0.13259342312812805
				0.13259342312812805
				0.13259342312812805
				0.13259342312812805
				0.13259342312812805
				0.13259342312812805
				0.13259342312812805
				0.13259342312812805
				0.13259342312812805
				0.13259342312812805
				0.13259342312812805
				0.13259342312812805
				0.13259342312812805
				0.13259342312812805
				0.13259342312812805
				0.13259342312812805
				0.13259342312812805
				0.13259342312812805
				0.13259342312812805
				0.13259342312812805
				0.13259342312812805
				0.13259342312812805
				0.3086051344871521
				0.13259342312812805
				0.13259342312812805
				0.13259342312812805
				0.13259342312812805
				0.13259342312812805
				0.13259342312812805
				0.13259342312812805
				0.4262988865375519
				0.13259342312812805
				0.13259342312812805
				0.13259342312812805
				0.13259342312812805
				0.13259342312812805
				0.13259342312812805
				0.13259342312812805
				0.13259342312812805
				0.13259342312812805
				0.13259342312812805
				0.13259342312812805
				0.13259342312812805
				0.13259342312812805
				0.13259342312812805
				0.13259342312812805
				0.13259342312812805
				0.13259342312812805
				0.13259342312812805
				0.13259342312812805
				0.13259342312812805
				0.13259342312812805
				0.13259342312812805
				0.5770896077156067
				0.13259342312812805
				0.13259342312812805
				0.13259342312812805
				0.13259342312812805
				0.13259342312812805
				0.13259342312812805
				0.13259342312812805
				0.13259342312812805
				0.13259342312812805
				0.13259342312812805
				0.13259342312812805
				0.13259342312812805
				0.13259342312812805
				0.13259342312812805
				0.13259342312812805
				0.13259342312812805
				0.13259342312812805
				0.13259342312812805
				0.13259342312812805
				0.13259342312812805
				0.13259342312812805
				0.13259342312812805
				0.13259342312812805
				0.13259342312812805
				0.13259342312812805
				0.13259342312812805
				0.13259342312812805
				0.13259342312812805
				0.13259342312812805
				0.13259342312812805
				0.13259342312812805
				0.13259342312812805
				0.13259342312812805
				0.13259342312812805
				0.13259342312812805
				0.13259342312812805
				0.13259342312812805
				0.13259342312812805
				0.13259342312812805
				0.13259342312812805
				0.13259342312812805
				0.13259342312812805
				0.13259342312812805
				0.13259342312812805
				0.13259342312812805
				0.13259342312812805
				0.13259342312812805
				0.13259342312812805
				0.13259342312812805
				0.13259342312812805
				0.13259342312812805
				0.13259342312812805
				0.2311234027147293
				0.13259342312812805
				0.13259342312812805
				0.13259342312812805
				0.3679213523864746
				0.13259342312812805
				0.13259342312812805
				0.13259342312812805
				0.13259342312812805
				0.13259342312812805
				0.13259342312812805
				0.20242081582546234
				0.13259342312812805
				0.13259342312812805
				0.13259342312812805
				0.13259342312812805
				0.13259342312812805
				0.13259342312812805
				0.13259342312812805
				0.13259342312812805
				0.14898155629634857
				0.13259342312812805
				0.13259342312812805
				0.13259342312812805
				0.13259342312812805
				0.13259342312812805
				0.13259342312812805
				0.13259342312812805
				0.13259342312812805
				0.13259342312812805
				0.13259342312812805
				0.13259342312812805
				0.13259342312812805
				0.13259342312812805
				0.13259342312812805
				0.13259342312812805
				0.13259342312812805
				0.13259342312812805
				0.13259342312812805
				0.13259342312812805
				0.13259342312812805
				0.13259342312812805
				0.13259342312812805
				0.13259342312812805
				0.13259342312812805
				0.13259342312812805
				0.13259342312812805
				0.13259342312812805
				0.13259342312812805
				0.13259342312812805
				0.13259342312812805
				0.13259342312812805
				0.13259342312812805
				0.13259342312812805
				0.15938346087932587
				0.13259342312812805
				0.13259342312812805
				0.13259342312812805
				0.13259342312812805
				0.13259342312812805
				0.13259342312812805
				0.13259342312812805
				0.13259342312812805
				0.15826156735420227
				0.13259342312812805
				0.13259342312812805
				0.13259342312812805
				0.13259342312812805
				0.13259342312812805
				0.13259342312812805
				0.13259342312812805
				0.1519554853439331
				0.13259342312812805
				0.13259342312812805
				0.13259342312812805
				0.13259342312812805
				0.13259342312812805
				0.13259342312812805
				0.13259342312812805
				0.13259342312812805
				0.13259342312812805
				0.13259342312812805
				0.13259342312812805
				0.13259342312812805
				0.22188633680343628
				0.13259342312812805
				0.22030019760131836
				0.13259342312812805
				0.13259342312812805
				0.13259342312812805
				0.13259342312812805
				0.13259342312812805
				0.13259342312812805
				0.13259342312812805
				0.13259342312812805
				0.13259342312812805
				0.13259342312812805
				0.13259342312812805
				0.13259342312812805
				0.13259342312812805
				0.13259342312812805
				0.13259342312812805
				0.13259342312812805
				0.13259342312812805
				0.13259342312812805
				0.13259342312812805
				0.13259342312812805
				0.13259342312812805
				0.13259342312812805
				0.13259342312812805
				0.13259342312812805
				0.13259342312812805
				0.13259342312812805
				0.13259342312812805
				0.13259342312812805
				0.13259342312812805
				0.13259342312812805
				0.21989424526691437
				0.13259342312812805
				0.13259342312812805
				0.13259342312812805
				0.13259342312812805
				0.13259342312812805
				0.13259342312812805
				0.13259342312812805
				0.13259342312812805
				0.19376231729984283
				0.13259342312812805
				0.13259342312812805
				0.13259342312812805
				0.13259342312812805
				0.13259342312812805
				0.13259342312812805
				0.13259342312812805
				0.13259342312812805
				0.13259342312812805
				0.13259342312812805
				0.13259342312812805
				0.13259342312812805
				0.13259342312812805
				0.13259342312812805
				0.13259342312812805
				0.13259342312812805
				0.13259342312812805
				0.13259342312812805
				0.13259342312812805
				0.13259342312812805
				0.13259342312812805
				0.13259342312812805
				0.13259342312812805
				0.13259342312812805
				0.13259342312812805
				0.13259342312812805
				0.13259342312812805
				0.13259342312812805
				0.13259342312812805
				0.13259342312812805
				0.13259342312812805
				0.13259342312812805
				0.13259342312812805
				0.13259342312812805
				0.13259342312812805
				0.13259342312812805
				0.13259342312812805
				0.13259342312812805
				0.13259342312812805
				0.13259342312812805
				0.13259342312812805
				0.13259342312812805
				0.13259342312812805
				0.14547930657863617
				0.13259342312812805
				0.13259342312812805
				0.13259342312812805
				0.13259342312812805
				0.13259342312812805
				0.13259342312812805
				0.13259342312812805
				0.13259342312812805
				0.13259342312812805
				0.13259342312812805
				0.13259342312812805
				0.13259342312812805
				0.13259342312812805
				0.13259342312812805
				0.13259342312812805
				0.13259342312812805
				0.13259342312812805
				0.13259342312812805
				0.13259342312812805
				0.13259342312812805
				0.13259342312812805
				0.13259342312812805
				0.13259342312812805
				0.13259342312812805
				0.13259342312812805
				0.13259342312812805
				0.13259342312812805
				0.13259342312812805
				0.13259342312812805
				0.13259342312812805
				0.13259342312812805
				0.13259342312812805
				0.13259342312812805
				0.13259342312812805
				0.13259342312812805
				0.13259342312812805
				0.13259342312812805
				0.13259342312812805
				0.13259342312812805
				0.13259342312812805
				0.13259342312812805
				0.13259342312812805
				0.13259342312812805
				0.13259342312812805
				0.13259342312812805
				0.13259342312812805
				0.13259342312812805
				0.13259342312812805
				0.13259342312812805
				0.13259342312812805
				0.13259342312812805
				0.13259342312812805
				0.13259342312812805
				0.13259342312812805
				0.13259342312812805
				0.13259342312812805
				0.13259342312812805
				0.13259342312812805
				0.13259342312812805
				0.13259342312812805
				0.13259342312812805
				0.13259342312812805
				0.13259342312812805
				0.13259342312812805
				0.13259342312812805
				0.13259342312812805
				0.13259342312812805
				0.13259342312812805
				0.13259342312812805
				0.13259342312812805
				0.13259342312812805
				0.13259342312812805
				0.13259342312812805
				0.13259342312812805
				0.13259342312812805
				0.13259342312812805
				0.13259342312812805
				0.13259342312812805
				0.13259342312812805
				0.13259342312812805
				0.13259342312812805
				0.13259342312812805
				0.13259342312812805
				0.13259342312812805
				0.13259342312812805
				0.13259342312812805
				0.13259342312812805
				0.21288877725601196
				0.13259342312812805
				0.13259342312812805
				0.13259342312812805
				0.13259342312812805
				0.13259342312812805
				0.13259342312812805
				0.13259342312812805
				0.13259342312812805
				0.13259342312812805
				0.13259342312812805
				0.13259342312812805
				0.13259342312812805
				0.13259342312812805
				0.13259342312812805
				0.13259342312812805
				0.13259342312812805
