# Supplementary material for: Enhanced flux potential analysis links changes in enzyme expression to metabolic flux
Source: Mol Syst Biol. 2025 Feb 17;21(4):413–45. doi: 10.1038/s44320-025-00090-9 (PMC11965317; doi:10.1038/s44320-025-00090-9)
Supplement: Supplementary file 15 — Source data Fig. 6 [file 44320_2025_90_MOESM15_ESM.zip › Figure 6/6D/MAR02553-Compass-.csv]

Liver-hepa	Bldr-uroth	BonMar-eryth	Blood-neut	Other
0.29375872015953064	0.26320698857307434	0.23624038696289062	0.23166805505752563	0.2601649761199951
0.24559184908866882	0.286067932844162	0.2671860456466675	0.22873763740062714	0.2457417994737625
0.25753501057624817	0.2574927806854248	0.2640838921070099	0.2318105548620224	0.24888372421264648
0.29605719447135925	0.23261511325836182	0.2685846984386444	0.226729154586792	0.2574751079082489
0.2502802908420563	0.2486369013786316	0.2625442147254944	0.22752287983894348	0.26910513639450073
0.27824878692626953	0.25787508487701416	0.26828595995903015	0.23641136288642883	0.2529233396053314
0.32553479075431824	0.2248426079750061	0.2557781934738159	0.22870168089866638	0.2638287842273712
0.30057448148727417	0.26419124007225037	0.2606416940689087	0.2296362668275833	0.26149606704711914
0.26831769943237305	0.2761555016040802	0.2607457637786865	0.23229581117630005	0.23513592779636383
0.3202403485774994	0.2682117223739624	0.2650299668312073	0.22496385872364044	0.25456875562667847
0.2654160261154175	0.23765218257904053	0.27448946237564087	0.2314203977584839	0.26548901200294495
0.27001485228538513	0.24831898510456085	0.24218040704727173	0.2321656048297882	0.25755414366722107
0.28837642073631287	0.2659508287906647	0.2424241155385971	0.2185220569372177	0.2688949406147003
0.31965023279190063	0.22523365914821625	0.24139930307865143	0.2387552261352539	0.26461321115493774
0.25090113282203674	0.2445123940706253	0.2432468682527542	0.23294374346733093	0.23012708127498627
0.3170725405216217	0.26017874479293823	0.21841219067573547	0.2372632771730423	0.24890311062335968
0.2729169428348541	0.26610079407691956	0.2217024266719818	0.22948400676250458	0.23611301183700562
0.2688870131969452	0.23422862589359283	0.22291365265846252	0.23728488385677338	0.2539059817790985
0.3437899053096771	0.22826853394508362	0.24142268300056458	0.2333180010318756	0.26236966252326965
0.2706003487110138	0.2614382803440094	0.26624763011932373	0.22313107550144196	0.25837627053260803
0.32993224263191223	0.23484542965888977	0.21999245882034302	0.2336428016424179	0.23465003073215485
0.3318869471549988	0.29459115862846375	0.22372007369995117	0.22981016337871552	0.2270144522190094
0.31994542479515076	0.2279142439365387	0.2130262404680252	0.23648351430892944	0.2579210102558136
0.2759934961795807	0.2507029175758362	0.24527493119239807	0.23137593269348145	0.2563685178756714
0.2661350667476654	0.2189822942018509	0.26047229766845703	0.23001010715961456	0.2463320940732956
0.27662304043769836	0.28429514169692993	0.24419797956943512	0.22662656009197235	0.25304684042930603
0.3099348843097687	0.24647578597068787	0.27284345030784607	0.23443295061588287	0.25829949975013733
0.32394352555274963	0.2685392498970032	0.26084771752357483	0.22716596722602844	0.2583320438861847
0.2577059864997864	0.2411530762910843	0.26626187562942505	0.23352646827697754	0.2504936754703522
0.3299054205417633	0.23570072650909424	0.27584144473075867	0.22793170809745789	0.2350112795829773
0.26255178451538086	0.2319566160440445	0.2293310910463333	0.23441970348358154	0.23963023722171783
0.2732767164707184	0.23325656354427338	0.2398778200149536	0.22934573888778687	0.25747036933898926
0.33460140228271484	0.25361916422843933	0.2505808174610138	0.2409718930721283	0.23486940562725067
0.29102182388305664	0.2585139572620392	0.2497730702161789	0.23597343266010284	0.25223779678344727
0.32025519013404846	0.2343624234199524	0.23225300014019012	0.22987735271453857	0.24812628328800201
0.27835023403167725	0.2664611041545868	0.26903682947158813	0.23567332327365875	0.2557971477508545
0.286350816488266	0.23964639008045197	0.2565028667449951	0.23033244907855988	0.2452601194381714
0.32576316595077515	0.256269633769989	0.27462461590766907	0.23387441039085388	0.2393602728843689
0.2575497329235077	0.2483876496553421	0.260845422744751	0.23350419104099274	0.2512132227420807
0.270112007856369	0.27848345041275024	0.257594496011734	0.22280067205429077	0.26153239607810974
0.31606370210647583	0.2566068768501282	0.2676790952682495	0.22396212816238403	0.2516140341758728
0.3103964626789093	0.2742806375026703	0.23935730755329132	0.22442910075187683	0.2614332139492035
0.30041995644569397	0.25066447257995605	0.23454882204532623	0.22829841077327728	0.25835558772087097
0.29026368260383606	0.2696320116519928	0.2591630816459656	0.23257657885551453	0.22913937270641327
0.24571596086025238	0.27603358030319214	0.25467848777770996	0.23667384684085846	0.22707660496234894
0.32754430174827576	0.2508500814437866	0.22945953905582428	0.23364651203155518	0.26672184467315674
0.26787200570106506	0.2594747245311737	0.2466682642698288	0.23331807553768158	0.2467229813337326
0.249677374958992	0.2552153766155243	0.23627869784832	0.22704926133155823	0.264068603515625
0.32803845405578613	0.27760374546051025	0.2538686990737915	0.2308240681886673	0.2470811903476715
0.2605521082878113	0.25151526927948	0.2542916536331177	0.23100505769252777	0.25402572751045227
0.30255839228630066	0.2770146131515503	0.25468870997428894	0.2184351533651352	0.27084803581237793
0.2598326504230499	0.26486513018608093	0.22955387830734253	0.23989686369895935	0.23129357397556305
0.296100914478302	0.2660443186759949	0.25321221351623535	0.23845504224300385	0.250411719083786
0.30315926671028137	0.2541375160217285	0.25295475125312805	0.24940966069698334	0.24530895054340363
0.3287888169288635	0.270185649394989	0.25862929224967957	0.2380046248435974	0.2518603205680847
0.31103697419166565	0.25390058755874634	0.25505656003952026	0.2393684983253479	0.24964314699172974
0.3204236626625061	0.2790892422199249	0.2533920705318451	0.2303144335746765	0.26057836413383484
0.2669723629951477	0.2580994963645935	0.2622465193271637	0.23162971436977386	0.2594156265258789
0.31150951981544495	0.27646565437316895	0.23462389409542084	0.229668989777565	0.2358245998620987
0.3198356330394745	0.2772122621536255	0.23570600152015686	0.2361769676208496	0.25763022899627686
0.27692142128944397	0.26919570565223694	0.2389366775751114	0.23335693776607513	0.258083701133728
0.25695300102233887	0.2720509171485901	0.25308021903038025	0.23498132824897766	0.2483227699995041
0.2898631691932678	0.2808316648006439	0.25472360849380493	0.23376314342021942	0.2518669068813324
0.3357197642326355	0.27734073996543884	0.22971898317337036	0.23330806195735931	0.23116019368171692
0.2883280813694	0.25575995445251465	0.2520694434642792	0.2382001131772995	0.2548695504665375
0.2860109210014343	0.2697421610355377	0.2539765238761902	0.23481960594654083	0.24846544861793518
0.3274634778499603	0.2532343566417694	0.25288039445877075	0.23022568225860596	0.2331804484128952
0.2888304889202118	0.27654269337654114	0.2456120401620865	0.22690720856189728	0.26530030369758606
0.28639429807662964	0.276985228061676	0.24735969305038452	0.23530729115009308	0.25001591444015503
0.3155762255191803	0.25458839535713196	0.2513037323951721	0.23679517209529877	0.23920100927352905
0.2543560862541199	0.27636340260505676	0.2559008002281189	0.22866733372211456	0.2564370930194855
0.3234128952026367	0.27068448066711426	0.24160994589328766	0.22757914662361145	0.23299336433410645
0.2948651611804962	0.21964503824710846	0.25739431381225586	0.22588860988616943	0.25852686166763306
0.3164675533771515	0.2516229748725891	0.25223755836486816	0.22680622339248657	0.2597908079624176
0.3085777163505554	0.22929051518440247	0.2403913140296936	0.23302793502807617	0.2507038414478302
0.32056766748428345	0.25877395272254944	0.2500903010368347	0.23330865800380707	0.23694585263729095
0.27692240476608276	0.2462010234594345	0.25458207726478577	0.23267877101898193	0.25637581944465637
0.26741206645965576	0.2282349169254303	0.25221195816993713	0.23466914892196655	0.23822370171546936
0.3167652189731598	0.2791268229484558	0.25464901328086853	0.23065051436424255	0.2509087026119232
0.2586636543273926	0.22451144456863403	0.2551899254322052	0.22079890966415405	0.25532248616218567
0.322555810213089	0.2574382424354553	0.24519015848636627	0.23134543001651764	0.25849735736846924
0.3215007483959198	0.27415087819099426	0.23917002975940704	0.2214011400938034	0.24477574229240417
0.2542458474636078	0.2696521580219269	0.24717435240745544	0.22714973986148834	0.24385294318199158
0.2880679965019226	0.23441825807094574	0.2528398334980011	0.227931410074234	0.24568741023540497
0.2668392062187195	0.2837006151676178	0.2522488832473755	0.23406319320201874	0.2468496412038803
0.34043940901756287	0.2562543749809265	0.23588009178638458	0.22781231999397278	0.2506197392940521
0.3171014189720154	0.24208559095859528	0.2531975209712982	0.2277485728263855	0.24745410680770874
0.31941044330596924	0.26150742173194885	0.2424406260251999	0.2238110452890396	0.2554924488067627
0.3159462809562683	0.26277172565460205	0.24995866417884827	0.2334270179271698	0.2578486502170563
0.3281048834323883	0.26484620571136475	0.24334615468978882	0.2262791097164154	0.2583244740962982
0.30427446961402893	0.23227974772453308	0.25688838958740234	0.2257874459028244	0.256136417388916
0.31682494282722473	0.26337572932243347	0.2512400150299072	0.2316841185092926	0.23783676326274872
0.2676393985748291	0.27178582549095154	0.24381975829601288	0.23824812471866608	0.248508483171463
0.3229711651802063	0.24660059809684753	0.25806060433387756	0.23784483969211578	0.24093283712863922
0.32137471437454224	0.25610673427581787	0.2409123033285141	0.22965219616889954	0.25734445452690125
0.25565478205680847	0.25826171040534973	0.25143131613731384	0.2324054092168808	0.25369855761528015
0.2863917052745819	0.2848849892616272	0.25728508830070496	0.22645686566829681	0.25121283531188965
0.31824469566345215	0.26503992080688477	0.23697368800640106	0.23596715927124023	0.2386801540851593
0.27632203698158264	0.21872785687446594	0.2417927384376526	0.22865375876426697	0.22392137348651886
0.3104577660560608	0.2368679642677307	0.23568439483642578	0.23308366537094116	0.23052892088890076
				0.2735268473625183
				0.2446734607219696
				0.2372567057609558
				0.22974923253059387
				0.2506251037120819
				0.25546908378601074
				0.24583609402179718
				0.2443132996559143
				0.2562021315097809
				0.24466410279273987
				0.24888886511325836
				0.23638097941875458
				0.23917222023010254
				0.23465053737163544
				0.2542763948440552
				0.24580655992031097
				0.23701758682727814
				0.26058658957481384
				0.2607157230377197
				0.24234768748283386
				0.25048238039016724
				0.26567497849464417
				0.22815047204494476
				0.23969224095344543
				0.26277363300323486
				0.24187937378883362
				0.24854731559753418
				0.2439064383506775
				0.24343226850032806
				0.24656297266483307
				0.2547072768211365
				0.24900193512439728
				0.24443595111370087
				0.253948450088501
				0.25247684121131897
				0.24562108516693115
				0.25911810994148254
				0.2550866901874542
				0.23785926401615143
				0.2581369876861572
				0.25446102023124695
				0.2408875674009323
				0.25176987051963806
				0.23885118961334229
				0.23120298981666565
				0.2628939747810364
				0.24430514872074127
				0.24105946719646454
				0.25238513946533203
				0.24084468185901642
				0.24980774521827698
				0.2575814127922058
				0.23314061760902405
				0.2467244416475296
				0.24542398750782013
				0.2489212453365326
				0.2484707236289978
				0.25267916917800903
				0.2495388239622116
				0.24883811175823212
				0.2613215744495392
				0.2434348165988922
				0.23759204149246216
				0.2436458319425583
				0.24223212897777557
				0.2453259378671646
				0.2404847890138626
				0.2342211902141571
				0.2526877522468567
				0.25964799523353577
				0.24028776586055756
				0.2555266320705414
				0.2611994445323944
				0.2315562516450882
				0.257394015789032
				0.26180776953697205
				0.26251736283302307
				0.24200841784477234
				0.2509368062019348
				0.2692529261112213
				0.2529318928718567
				0.24524088203907013
				0.23821401596069336
				0.23301614820957184
				0.2387971132993698
				0.2513945698738098
				0.264381468296051
				0.25309956073760986
				0.2578299343585968
				0.2647095024585724
				0.2547975182533264
				0.2580985724925995
				0.2409837394952774
				0.2525249719619751
				0.25608891248703003
				0.2524607479572296
				0.25982582569122314
				0.25162583589553833
				0.239045187830925
				0.24290016293525696
				0.24616488814353943
				0.25191423296928406
				0.2324330359697342
				0.24270714819431305
				0.2558271586894989
				0.2390768826007843
				0.25023096799850464
				0.24125340580940247
				0.2429806888103485
				0.24964562058448792
				0.250981867313385
				0.24072478711605072
				0.23994971811771393
				0.23836630582809448
				0.24828915297985077
				0.22610801458358765
				0.2386118620634079
				0.24841608107089996
				0.23781320452690125
				0.2394319474697113
				0.2413906455039978
				0.24949897825717926
				0.24790319800376892
				0.2477438896894455
				0.2548525333404541
				0.2495684176683426
				0.24504981935024261
				0.25145018100738525
				0.25472182035446167
				0.24583594501018524
				0.22035206854343414
				0.2531736195087433
				0.24792355298995972
				0.25203582644462585
				0.24788448214530945
				0.2520158290863037
				0.255890429019928
				0.2423878312110901
				0.2311745285987854
				0.22890536487102509
				0.24811692535877228
				0.2480551302433014
				0.24708527326583862
				0.24422867596149445
				0.24742743372917175
				0.2467237114906311
				0.2333618551492691
				0.24290086328983307
				0.25517550110816956
				0.23257674276828766
				0.2403765469789505
				0.22707577049732208
				0.24751657247543335
				0.2390749752521515
				0.2354171723127365
				0.2507731020450592
				0.22152768075466156
				0.24765615165233612
				0.2423533946275711
				0.24189205467700958
				0.24790778756141663
				0.24767033755779266
				0.23829379677772522
				0.2515406608581543
				0.2442319542169571
				0.2502991259098053
				0.22214290499687195
				0.22563929855823517
				0.22719967365264893
				0.24103456735610962
				0.2344021201133728
				0.23625443875789642
				0.22308209538459778
				0.24248918890953064
				0.24653097987174988
				0.24499867856502533
				0.24179759621620178
				0.2530658543109894
				0.233565554022789
				0.2263261377811432
				0.24756275117397308
				0.22371256351470947
				0.25067219138145447
				0.241328626871109
				0.24463041126728058
				0.2359645813703537
				0.2506340444087982
				0.2446751743555069
				0.24859005212783813
				0.24727025628089905
				0.23227976262569427
				0.24778002500534058
				0.24444183707237244
				0.23943674564361572
				0.24586281180381775
				0.23813940584659576
				0.24342601001262665
				0.23731812834739685
				0.2403067648410797
				0.22031311690807343
				0.2525232136249542
				0.26857826113700867
				0.2448011338710785
				0.2562280595302582
				0.2747281789779663
				0.24828602373600006
				0.2465490847826004
				0.24403434991836548
				0.25330525636672974
				0.24631991982460022
				0.25625064969062805
				0.2482837587594986
				0.24924375116825104
				0.23073413968086243
				0.23126521706581116
				0.25755101442337036
				0.2534000277519226
				0.24540188908576965
				0.2470044493675232
				0.23223859071731567
				0.23990704119205475
				0.24347908794879913
				0.2533634603023529
				0.24607440829277039
				0.23231187462806702
				0.2513112723827362
				0.24345466494560242
				0.26277318596839905
				0.2513287365436554
				0.2503713369369507
				0.24542933702468872
				0.2589525878429413
				0.24077114462852478
				0.25697487592697144
				0.2612898647785187
				0.24480275809764862
				0.26326093077659607
				0.2512255311012268
				0.23294374346733093
				0.25017163157463074
				0.2518680691719055
				0.24475659430027008
				0.24377276003360748
				0.23140472173690796
				0.24160230159759521
				0.2347097545862198
				0.23986367881298065
				0.24238650500774384
				0.23105157911777496
				0.24085918068885803
				0.252490758895874
				0.23745359480381012
				0.24125321209430695
				0.23943695425987244
				0.24776865541934967
				0.2459287792444229
				0.2446621209383011
				0.23793751001358032
				0.2406262755393982
				0.24767348170280457
				0.22337432205677032
				0.24812155961990356
				0.25070273876190186
				0.22518402338027954
				0.23513911664485931
				0.2452826350927353
				0.23320144414901733
				0.23871132731437683
				0.2335210144519806
				0.25810152292251587
				0.2392471432685852
				0.2417726367712021
				0.24884279072284698
				0.2277960628271103
				0.260770708322525
				0.2462264448404312
				0.23423172533512115
				0.2211681455373764
				0.2352641373872757
				0.23906223475933075
				0.257637083530426
				0.226350799202919
				0.24071218073368073
				0.23023174703121185
				0.24127359688282013
				0.2507956922054291
				0.24633172154426575
				0.23710773885250092
				0.24258586764335632
				0.23485033214092255
				0.2351132184267044
				0.22989587485790253
				0.24386446177959442
				0.2446243017911911
				0.24681036174297333
				0.22845153510570526
				0.23090089857578278
				0.22140611708164215
				0.2177576720714569
				0.2283809930086136
				0.23339754343032837
				0.24028010666370392
				0.27873367071151733
				0.25457265973091125
				0.2329491823911667
				0.26072561740875244
				0.23529180884361267
				0.23347437381744385
				0.264735609292984
				0.23126628994941711
				0.24480120837688446
				0.2600683271884918
				0.26520267128944397
				0.2722826302051544
				0.26008254289627075
				0.26274022459983826
				0.24244490265846252
				0.2507825791835785
				0.24011144042015076
				0.2486647516489029
				0.24256934225559235
				0.2424248307943344
				0.2469848394393921
				0.2447524219751358
				0.2498011738061905
				0.23390401899814606
				0.2452726811170578
				0.2611829340457916
				0.23631300032138824
				0.23460718989372253
				0.24262748658657074
				0.2620631456375122
				0.25119850039482117
				0.2475222945213318
				0.24775448441505432
				0.24861431121826172
				0.24129454791545868
				0.25000014901161194
				0.25544026494026184
				0.23673881590366364
				0.2418602705001831
				0.26253896951675415
				0.2477939873933792
				0.24008814990520477
				0.22768789529800415
				0.25372257828712463
				0.2634058892726898
				0.23390483856201172
				0.24130409955978394
				0.25572195649147034
				0.2582642734050751
				0.2427464723587036
				0.24351204931735992
				0.2380337119102478
				0.25766700506210327
				0.2328961193561554
				0.2572804093360901
				0.2510988116264343
				0.25864794850349426
				0.2376457005739212
				0.25625649094581604
				0.24264605343341827
				0.24643954634666443
				0.24305088818073273
				0.2335541546344757
				0.25123146176338196
				0.24892783164978027
				0.2470751702785492
				0.24816292524337769
				0.25061535835266113
				0.2639367878437042
				0.2331700474023819
				0.261861652135849
				0.24932892620563507
				0.2297271192073822
				0.24436429142951965
				0.24693289399147034
				0.2415485978126526
				0.2578341066837311
				0.25055667757987976
				0.25073540210723877
				0.2376842349767685
				0.21683408319950104
				0.21459056437015533
				0.21942868828773499
				0.22452537715435028
				0.22619691491127014
				0.22981365025043488
				0.2246827930212021
				0.22548654675483704
				0.26162925362586975
				0.22449344396591187
				0.2212231457233429
				0.22254326939582825
				0.220407634973526
				0.21920594573020935
				0.22789104282855988
				0.22106978297233582
				0.21487683057785034
				0.21446245908737183
				0.2597914934158325
				0.25439417362213135
				0.2483893483877182
				0.23548288643360138
				0.2584853172302246
				0.23287466168403625
				0.24091047048568726
				0.22799216210842133
				0.24451720714569092
				0.23536711931228638
				0.23859381675720215
				0.28837528824806213
				0.23116745054721832
				0.25490182638168335
				0.243141770362854
				0.25004956126213074
				0.2641242742538452
				0.23374485969543457
				0.2771272659301758
				0.2513490617275238
				0.2504243552684784
				0.2244299352169037
				0.21828071773052216
				0.2202397584915161
				0.2408442497253418
				0.23229336738586426
				0.24759574234485626
				0.2657480239868164
				0.239956796169281
				0.2604122757911682
				0.2580372393131256
				0.23516049981117249
				0.25390926003456116
				0.2577253580093384
				0.24472612142562866
				0.2308681458234787
				0.24891336262226105
				0.22806501388549805
				0.2648279070854187
				0.25580674409866333
				0.26181381940841675
				0.26295673847198486
				0.2624940574169159
				0.27837157249450684
				0.22985148429870605
				0.22682251036167145
				0.24402651190757751
				0.24814891815185547
				0.24480369687080383
				0.24135662615299225
				0.24476100504398346
				0.2640048861503601
				0.23848503828048706
				0.24369220435619354
				0.23838640749454498
				0.232746422290802
				0.25496307015419006
				0.21959827840328217
				0.26708802580833435
				0.24240632355213165
				0.25009921193122864
				0.23025909066200256
				0.23701035976409912
				0.24684713780879974
				0.2355213463306427
				0.23221656680107117
				0.24733640253543854
				0.23248806595802307
				0.2450033277273178
				0.23947621881961823
				0.2319672554731369
				0.2330089509487152
				0.23398323357105255
				0.2580353915691376
				0.23402279615402222
				0.24651403725147247
				0.22429046034812927
				0.2669672667980194
				0.25369390845298767
				0.25164249539375305
				0.22635100781917572
				0.22944293916225433
				0.23571066558361053
				0.23507912456989288
				0.27110007405281067
				0.23257829248905182
				0.22434940934181213
				0.2373979240655899
				0.2641144096851349
				0.22990456223487854
				0.2339458465576172
				0.24656251072883606
				0.22692197561264038
				0.2309446632862091
				0.23656482994556427
				0.26972144842147827
				0.2538156509399414
				0.25895795226097107
				0.2683115005493164
				0.23249143362045288
				0.23478387296199799
				0.24291349947452545
				0.2415282428264618
				0.2399817556142807
				0.2431345134973526
				0.24761702120304108
				0.23941245675086975
				0.23867148160934448
				0.24023500084877014
				0.24854478240013123
				0.2405964881181717
				0.244423046708107
				0.24787215888500214
				0.23473051190376282
				0.2443273961544037
				0.23780769109725952
				0.247346431016922
				0.23729439079761505
				0.2419043630361557
				0.24425220489501953
				0.220338836312294
				0.24177412688732147
				0.2403576374053955
				0.2465183585882187
				0.24026010930538177
				0.22388671338558197
				0.23153819143772125
				0.23970797657966614
				0.23082883656024933
				0.22826366126537323
				0.2401275783777237
				0.23763933777809143
				0.2337525188922882
				0.2435131072998047
				0.23176540434360504
				0.23808157444000244
				0.2330695390701294
				0.24675710499286652
				0.2430591881275177
				0.24428001046180725
				0.24480564892292023
				0.22420433163642883
				0.23038198053836823
				0.21951419115066528
				0.2431788593530655
				0.24941423535346985
				0.24645940959453583
				0.2387903481721878
				0.23610636591911316
				0.22754737734794617
				0.24519586563110352
				0.24777239561080933
				0.232675701379776
				0.23807869851589203
				0.22801686823368073
				0.24095213413238525
				0.21414634585380554
				0.21378342807292938
				0.26300299167633057
				0.21659202873706818
				0.24974684417247772
				0.24398931860923767
				0.24245767295360565
				0.24662470817565918
				0.25431790947914124
				0.21312947571277618
				0.253497451543808
				0.24488884210586548
				0.23432128131389618
				0.2464355230331421
				0.24422045052051544
				0.21494393050670624
				0.23656173050403595
				0.22599314153194427
				0.2349422425031662
				0.25783926248550415
				0.23030051589012146
				0.242739737033844
				0.2277664989233017
				0.25427818298339844
				0.22106117010116577
				0.2424185574054718
				0.2379113882780075
				0.24446973204612732
				0.25672420859336853
				0.24745649099349976
				0.23971551656723022
				0.25043442845344543
				0.2412821650505066
				0.22018319368362427
				0.214396134018898
				0.2144656628370285
				0.21332789957523346
				0.22612203657627106
				0.22610196471214294
				0.22693929076194763
				0.23348243534564972
				0.24067728221416473
				0.23538389801979065
				0.2327546924352646
				0.23909464478492737
				0.23729091882705688
				0.2305419147014618
				0.23355132341384888
				0.23766669631004333
				0.23653572797775269
				0.2386486530303955
				0.23983922600746155
				0.2497844099998474
				0.23741963505744934
				0.23987917602062225
				0.23623007535934448
				0.222165048122406
				0.24673643708229065
				0.22787325084209442
				0.23308026790618896
				0.24195146560668945
				0.2370155155658722
				0.22755545377731323
				0.24268324673175812
				0.23192790150642395
				0.23660403490066528
				0.2410636842250824
				0.23887652158737183
				0.24749453365802765
				0.2400931864976883
				0.24574097990989685
				0.24478667974472046
				0.23618672788143158
				0.2513406276702881
				0.2478467971086502
				0.24086818099021912
				0.24557942152023315
				0.24338267743587494
				0.2280501127243042
				0.249203622341156
				0.2508626878261566
				0.25392234325408936
				0.2492682933807373
				0.24547262489795685
				0.22973108291625977
				0.2274330109357834
				0.23893162608146667
				0.2527749836444855
				0.2499229460954666
				0.22798903286457062
				0.2401006519794464
				0.2317689061164856
				0.2496199607849121
				0.24702274799346924
				0.2467288076877594
				0.23081809282302856
				0.24413813650608063
				0.24468660354614258
				0.2332596480846405
				0.23192021250724792
				0.24866639077663422
				0.2282448410987854
				0.24463045597076416
				0.23660682141780853
				0.2272310107946396
				0.2298765480518341
				0.23557910323143005
				0.2346816211938858
				0.23814670741558075
				0.2288566529750824
				0.23774032294750214
				0.2384553998708725
				0.23902511596679688
				0.2335515320301056
				0.23374435305595398
				0.24812449514865875
				0.24271614849567413
				0.24256032705307007
				0.2477896511554718
				0.23796378076076508
				0.24778972566127777
				0.23838070034980774
				0.24708521366119385
				0.24939534068107605
				0.23872970044612885
				0.23059207201004028
				0.24773620069026947
				0.237268328666687
				0.2530069649219513
				0.24438461661338806
				0.2430485039949417
				0.23873555660247803
				0.24155569076538086
				0.2423299252986908
				0.23384356498718262
				0.24511510133743286
				0.23615211248397827
				0.22289641201496124
				0.23863539099693298
				0.23474493622779846
				0.22980859875679016
				0.2423907220363617
				0.24013876914978027
				0.2246614694595337
				0.2381312996149063
				0.22207966446876526
				0.22792743146419525
				0.24387595057487488
				0.23621410131454468
				0.22834856808185577
				0.24227535724639893
				0.2224564105272293
				0.24065308272838593
				0.22792278230190277
				0.22119343280792236
				0.22847844660282135
				0.23746781051158905
				0.23209695518016815
				0.23645901679992676
				0.23387844860553741
				0.23008710145950317
				0.2369990199804306
				0.22953718900680542
				0.22982680797576904
				0.23686568439006805
				0.22691497206687927
				0.23188592493534088
				0.2447165846824646
				0.2454560548067093
				0.22674086689949036
				0.23024678230285645
				0.2250194251537323
				0.23785845935344696
				0.2217778116464615
				0.23444202542304993
				0.24975870549678802
				0.22438488900661469
				0.2366933971643448
				0.23517347872257233
				0.2362256944179535
				0.22686044871807098
				0.2381330132484436
				0.23004378378391266
				0.24076823890209198
				0.24122720956802368
				0.2346397042274475
				0.24972882866859436
				0.22807705402374268
				0.22889837622642517
				0.23700842261314392
				0.24562133848667145
				0.22267556190490723
				0.22339501976966858
				0.2190559357404709
				0.23619414865970612
				0.22879546880722046
				0.2360708862543106
				0.2470170557498932
				0.22822000086307526
				0.22583597898483276
				0.2350216507911682
				0.2314349114894867
				0.24116617441177368
				0.2349282056093216
				0.24372701346874237
				0.24165427684783936
				0.2438802570104599
				0.23529110848903656
				0.24075302481651306
				0.24212107062339783
				0.22452493011951447
				0.23648492991924286
				0.2318662852048874
				0.24178212881088257
				0.23283155262470245
				0.23683878779411316
				0.2365272343158722
				0.22621527314186096
				0.23076939582824707
				0.23775899410247803
				0.22752690315246582
				0.22562654316425323
				0.2219153195619583
				0.2484130859375
				0.23839300870895386
				0.22692275047302246
				0.24074672162532806
				0.23167040944099426
				0.23414185643196106
				0.24609264731407166
				0.24318654835224152
				0.2515230178833008
				0.23938536643981934
				0.24582380056381226
				0.24519701302051544
				0.23873867094516754
				0.2385469675064087
				0.24175773561000824
				0.23858247697353363
				0.2334832102060318
				0.23828721046447754
				0.22870869934558868
				0.22305645048618317
				0.22105221450328827
				0.2286854088306427
				0.23968882858753204
				0.22675007581710815
				0.22412964701652527
				0.22567683458328247
				0.22819416224956512
				0.23508048057556152
				0.23108243942260742
				0.2349415272474289
				0.23495902121067047
				0.2284267544746399
				0.24566702544689178
				0.23798897862434387
				0.2304467111825943
				0.22915783524513245
				0.23365387320518494
				0.2245151847600937
				0.22604568302631378
				0.2295522838830948
				0.24775880575180054
				0.2399301379919052
				0.22988301515579224
				0.24593088030815125
				0.2332659661769867
				0.24669772386550903
				0.22918623685836792
				0.22549426555633545
				0.24033597111701965
				0.2309083193540573
				0.24396483600139618
				0.23267339169979095
				0.2336510717868805
				0.22505876421928406
				0.2294803112745285
				0.23310761153697968
				0.23358453810214996
				0.23852881789207458
				0.23469142615795135
				0.23338449001312256
				0.2366744875907898
				0.22828510403633118
				0.2324925810098648
				0.23078909516334534
				0.22382982075214386
				0.23021207749843597
				0.25933629274368286
				0.22916951775550842
				0.22947613894939423
				0.24747730791568756
				0.24614869058132172
				0.23069536685943604
				0.23017606139183044
				0.24977008998394012
				0.23105169832706451
				0.23951400816440582
				0.2243349254131317
				0.2183641642332077
				0.22644922137260437
				0.2410888671875
				0.237752765417099
				0.24309390783309937
				0.23944348096847534
				0.24048832058906555
				0.23534144461154938
				0.24650880694389343
				0.23453204333782196
				0.2429669350385666
				0.2333933562040329
				0.2402338981628418
				0.23255501687526703
				0.2415720671415329
				0.2275707870721817
				0.23788867890834808
				0.2392565757036209
				0.24108031392097473
				0.23108252882957458
				0.24965372681617737
				0.24487292766571045
				0.24558952450752258
				0.23611700534820557
				0.23507945239543915
				0.23332123458385468
				0.24342237412929535
				0.24105405807495117
				0.23569853603839874
				0.248724564909935
				0.24807068705558777
				0.24022594094276428
				0.23439182341098785
				0.24656228721141815
				0.23721271753311157
				0.22874145209789276
				0.2344445288181305
				0.23461869359016418
				0.2391577959060669
				0.2368714064359665
				0.23810239136219025
				0.24164997041225433
				0.23670607805252075
				0.23975393176078796
				0.23477044701576233
				0.22695791721343994
				0.2328512817621231
				0.23690363764762878
				0.2306210845708847
				0.24288222193717957
				0.23482878506183624
				0.22684967517852783
				0.2223365753889084
				0.2258157581090927
				0.2343965619802475
				0.23311032354831696
				0.2234385907649994
				0.22786426544189453
				0.22276760637760162
				0.23171193897724152
				0.23348546028137207
				0.22889277338981628
				0.22500444948673248
				0.23236481845378876
				0.2303849160671234
				0.2270013988018036
				0.23678675293922424
				0.23865246772766113
				0.23498371243476868
				0.24450929462909698
				0.23157009482383728
				0.23101766407489777
				0.24447843432426453
				0.23543675243854523
				0.25777918100357056
				0.24181048572063446
				0.2350199669599533
				0.2359848916530609
				0.24517063796520233
				0.2458648979663849
				0.2382565438747406
				0.2375701665878296
				0.24650880694389343
				0.24077728390693665
				0.23943492770195007
				0.23820073902606964
				0.23416940867900848
				0.24423477053642273
				0.2226312905550003
				0.2377179116010666
				0.2377011477947235
				0.2295566350221634
				0.23745456337928772
				0.22781409323215485
				0.22737953066825867
				0.2212892472743988
				0.23194646835327148
				0.22263911366462708
				0.2225920557975769
				0.2206626534461975
				0.22134172916412354
				0.22541718184947968
				0.2231474667787552
				0.21674296259880066
				0.22781576216220856
				0.22778603434562683
				0.24799568951129913
				0.23507091403007507
				0.22925376892089844
				0.2473689615726471
				0.23702992498874664
				0.23612578213214874
				0.2241681069135666
				0.22900058329105377
				0.23499634861946106
				0.22611010074615479
				0.22833549976348877
				0.23818083107471466
				0.23479194939136505
				0.22781549394130707
				0.25495004653930664
				0.23004306852817535
				0.23620259761810303
				0.22510911524295807
				0.2386103719472885
				0.23847582936286926
				0.23183859884738922
				0.24174141883850098
				0.23210397362709045
				0.23475933074951172
				0.23594222962856293
				0.21968168020248413
				0.24473069608211517
				0.2345973700284958
				0.23390820622444153
				0.22635605931282043
				0.2386762648820877
				0.246805801987648
				0.23409128189086914
				0.25580382347106934
				0.23349760472774506
				0.2454460710287094
				0.22368168830871582
				0.23224274814128876
				0.24470198154449463
				0.24475595355033875
				0.24147532880306244
				0.23230312764644623
				0.23292270302772522
				0.2380162626504898
				0.21795949339866638
				0.22588962316513062
				0.23784169554710388
				0.23709136247634888
				0.21688546240329742
				0.23539581894874573
				0.23778094351291656
				0.249129056930542
				0.23795658349990845
				0.21937468647956848
				0.21747849881649017
				0.21581146121025085
				0.21756885945796967
				0.21814508736133575
				0.21518634259700775
				0.21673330664634705
				0.21378196775913239
				0.2176959067583084
				0.22754649817943573
				0.21295180916786194
				0.21778589487075806
				0.21535710990428925
				0.2239474505186081
				0.22087854146957397
				0.2162226438522339
				0.22243964672088623
				0.2135661095380783
				0.21414047479629517
				0.21455565094947815
				0.23749004304409027
				0.2390516996383667
				0.24179287254810333
				0.23240776360034943
				0.23904456198215485
				0.23346874117851257
				0.2416566163301468
				0.23033450543880463
				0.23119984567165375
				0.231160506606102
				0.24421268701553345
				0.23164772987365723
				0.23249663412570953
				0.22497287392616272
				0.23967403173446655
				0.25082412362098694
				0.23793871700763702
				0.23073485493659973
				0.23699700832366943
				0.22493121027946472
				0.24048982560634613
				0.23563604056835175
				0.25843361020088196
				0.22364814579486847
				0.2278565913438797
				0.23804841935634613
				0.22795484960079193
				0.23645102977752686
				0.24680469930171967
				0.22170932590961456
				0.23275615274906158
				0.21919652819633484
				0.23329153656959534
				0.2301894724369049
				0.23262180387973785
				0.2204892486333847
				0.22366146743297577
				0.2174258530139923
				0.23276981711387634
				0.22325164079666138
				0.2165166586637497
				0.22040583193302155
				0.22239701449871063
				0.2292449027299881
				0.22088049352169037
				0.23288320004940033
				0.22682981193065643
				0.2406579703092575
				0.23315800726413727
				0.2286766618490219
				0.22616401314735413
				0.22890715301036835
				0.23548366129398346
				0.2333483248949051
				0.23827607929706573
				0.23401619493961334
				0.24420993030071259
				0.23102879524230957
				0.23130978643894196
				0.23730137944221497
				0.23484422266483307
				0.23449020087718964
				0.2396349012851715
				0.24128679931163788
				0.23535999655723572
				0.22655484080314636
				0.22996923327445984
				0.2379840463399887
				0.22955352067947388
				0.22968749701976776
				0.24391822516918182
				0.23195382952690125
				0.22745057940483093
				0.23013192415237427
				0.23343411087989807
				0.23505595326423645
				0.23058107495307922
				0.23603223264217377
				0.228643536567688
				0.24226199090480804
				0.23773962259292603
				0.23051145672798157
				0.23221853375434875
				0.23453958332538605
				0.22855594754219055
				0.2302292138338089
				0.2329367995262146
				0.23058557510375977
				0.22741980850696564
				0.23149780929088593
				0.22908729314804077
				0.2268889993429184
				0.22744539380073547
				0.23795388638973236
				0.2372068613767624
				0.23898036777973175
				0.23336438834667206
				0.2268068492412567
				0.2400093525648117
				0.23344603180885315
				0.2300477921962738
				0.2388984113931656
				0.23711112141609192
				0.24096812307834625
				0.2373812347650528
				0.25076937675476074
				0.23343224823474884
				0.23713205754756927
				0.23182684183120728
				0.2283126711845398
				0.24011768400669098
				0.23202338814735413
				0.2316889464855194
				0.23585020005702972
				0.23858290910720825
				0.2337522953748703
				0.23638977110385895
				0.2291899025440216
				0.23188473284244537
				0.225063294172287
				0.23860503733158112
				0.23439538478851318
				0.23942776024341583
				0.23051421344280243
				0.23438341915607452
				0.22478944063186646
				0.23741430044174194
				0.230740487575531
				0.23928149044513702
				0.22466741502285004
				0.22294259071350098
				0.22908653318881989
				0.22912487387657166
				0.25443530082702637
				0.23135024309158325
				0.22215093672275543
				0.23453329503536224
				0.22066865861415863
				0.23561277985572815
				0.22642900049686432
				0.22026163339614868
				0.22607125341892242
				0.22721369564533234
				0.2248855084180832
				0.2349744737148285
				0.2360440492630005
				0.2536630630493164
				0.2611042559146881
				0.22469359636306763
				0.22006134688854218
				0.23678144812583923
				0.22891463339328766
				0.22966402769088745
				0.23646478354930878
				0.23600901663303375
				0.22657696902751923
				0.23246492445468903
				0.23162615299224854
				0.23812724649906158
				0.2354893833398819
				0.23249784111976624
				0.24354331195354462
				0.2311883568763733
				0.23162391781806946
				0.23072084784507751
				0.2360524833202362
				0.2308923751115799
				0.23714812099933624
				0.23738360404968262
				0.2263079136610031
				0.23622514307498932
				0.23618358373641968
				0.23556792736053467
				0.24745546281337738
				0.22920463979244232
				0.2375112771987915
				0.22965170443058014
				0.22962939739227295
				0.23761625587940216
				0.24084703624248505
				0.23308801651000977
				0.2349644899368286
				0.22965362668037415
				0.23746657371520996
				0.23588870465755463
				0.22915467619895935
				0.22995854914188385
				0.23680651187896729
				0.23907777667045593
				0.23824544250965118
				0.22566205263137817
				0.22904185950756073
				0.23513028025627136
				0.22708091139793396
				0.22910141944885254
				0.22391265630722046
				0.2443934977054596
				0.23631328344345093
				0.23068059980869293
				0.22609984874725342
				0.22940944135189056
				0.23935259878635406
				0.23489530384540558
				0.22837381064891815
				0.22893252968788147
				0.22630399465560913
				0.2340257316827774
				0.21698307991027832
				0.22646541893482208
				0.2399478703737259
				0.21993930637836456
				0.230958953499794
				0.23462620377540588
				0.23124907910823822
				0.23054105043411255
				0.24552194774150848
				0.23490329086780548
				0.23313558101654053
				0.23408886790275574
				0.23576709628105164
				0.2312752902507782
				0.23595833778381348
				0.23072606325149536
				0.24377945065498352
				0.22737066447734833
				0.23471790552139282
				0.23743073642253876
				0.2379496544599533
				0.23509100079536438
				0.23201438784599304
				0.25155213475227356
				0.2475733757019043
				0.25344863533973694
				0.24670866131782532
				0.2307625114917755
				0.2476465404033661
				0.25557348132133484
				0.24879403412342072
				0.2446981817483902
				0.25649020075798035
				0.2572503685951233
				0.23146826028823853
				0.2555776536464691
				0.24417564272880554
				0.23987950384616852
				0.23299656808376312
				0.24958287179470062
				0.23621590435504913
				0.22283683717250824
				0.24330350756645203
				0.2253662347793579
				0.22131985425949097
				0.22763991355895996
				0.2537272572517395
				0.23827014863491058
				0.21684426069259644
				0.2337007075548172
				0.22162412106990814
				0.2135310024023056
				0.23271360993385315
				0.2192232459783554
				0.22565965354442596
				0.250812828540802
				0.23241300880908966
				0.21765832602977753
				0.25226032733917236
				0.22372294962406158
				0.21505087614059448
				0.23207420110702515
				0.2546917498111725
				0.23415537178516388
				0.22310824692249298
				0.24948380887508392
				0.22885331511497498
				0.2364662140607834
				0.24501727521419525
				0.23324556648731232
				0.22344262897968292
				0.24950136244297028
				0.21823985874652863
				0.2510796785354614
				0.2404302954673767
				0.22740709781646729
				0.23125608265399933
				0.24031898379325867
				0.25771424174308777
				0.22685304284095764
				0.21350057423114777
				0.21989209949970245
				0.2297723889350891
				0.2219686210155487
				0.21735304594039917
				0.22737297415733337
				0.21637479960918427
				0.22769270837306976
				0.21672917902469635
				0.21910688281059265
				0.23243926465511322
				0.2280842512845993
				0.23293538391590118
				0.23230767250061035
				0.2268759161233902
				0.23049914836883545
				0.21753264963626862
				0.23904286324977875
				0.22158320248126984
				0.23548807203769684
				0.24012154340744019
				0.22463801503181458
				0.22677479684352875
				0.21680882573127747
				0.22325484454631805
				0.23476563394069672
				0.22785967588424683
				0.22974544763565063
				0.22227521240711212
				0.2285686582326889
				0.22815190255641937
				0.2440592646598816
				0.23102599382400513
				0.22007958590984344
				0.24106165766716003
				0.22100003063678741
				0.21613387763500214
				0.2152288258075714
				0.22279389202594757
				0.21892525255680084
				0.216709703207016
				0.22213810682296753
				0.24208734929561615
				0.24061475694179535
				0.2320784032344818
				0.24241799116134644
				0.23141758143901825
				0.23827368021011353
				0.2349056452512741
				0.23869633674621582
				0.22542402148246765
				0.2462630271911621
				0.23591583967208862
				0.2423488199710846
				0.24296292662620544
				0.23476730287075043
				0.25799137353897095
				0.2296302616596222
				0.2520236074924469
				0.23909558355808258
				0.2403658628463745
				0.2452690601348877
				0.23490940034389496
				0.22333991527557373
				0.2503661811351776
				0.24208961427211761
				0.23061832785606384
				0.24517439305782318
				0.25067970156669617
				0.2468123435974121
				0.24266771972179413
				0.251422643661499
				0.23542173206806183
				0.23313449323177338
				0.26391568779945374
				0.25429999828338623
				0.23443661630153656
				0.2307286113500595
				0.22581444680690765
				0.23030370473861694
				0.24223482608795166
				0.23264490067958832
				0.24405162036418915
				0.22664792835712433
				0.24599987268447876
				0.2479618638753891
				0.22364258766174316
				0.24622412025928497
				0.2310762256383896
				0.24176639318466187
				0.23291797935962677
				0.24261853098869324
				0.23168060183525085
				0.2568015158176422
				0.22017550468444824
				0.22692285478115082
				0.21342992782592773
				0.2581469714641571
				0.22465091943740845
				0.22665636241436005
				0.2228359580039978
				0.23419491946697235
				0.2188466191291809
				0.23329126834869385
				0.21689744293689728
				0.23426882922649384
				0.2181190550327301
				0.2348533719778061
				0.21583032608032227
				0.21496587991714478
				0.22124943137168884
				0.22012478113174438
				0.22512604296207428
				0.22330690920352936
				0.22271151840686798
				0.21554140746593475
				0.21817287802696228
				0.21649956703186035
				0.21647097170352936
				0.2228446751832962
				0.21926750242710114
				0.2180081158876419
				0.21882545948028564
				0.21932058036327362
				0.21744641661643982
				0.21698208153247833
				0.2232503443956375
				0.2222989797592163
				0.22196164727210999
				0.2227151244878769
				0.21930168569087982
				0.22646021842956543
				0.21469825506210327
				0.2138867825269699
				0.21615488827228546
				0.23030981421470642
				0.22419656813144684
				0.22199080884456635
				0.21261006593704224
				0.22097547352313995
				0.21476642787456512
				0.2123497873544693
				0.2215396612882614
				0.22195374965667725
				0.22697284817695618
				0.22620777785778046
				0.21830423176288605
				0.21484063565731049
				0.23281821608543396
				0.2173469364643097
				0.2233620434999466
				0.22833922505378723
				0.23237201571464539
				0.2220911681652069
				0.23077143728733063
				0.2271323949098587
				0.2275073379278183
				0.22884690761566162
				0.22310073673725128
				0.24039721488952637
				0.22643578052520752
				0.23097975552082062
				0.22713541984558105
				0.22792235016822815
				0.23349079489707947
				0.22814087569713593
				0.2254391461610794
				0.2223028540611267
				0.22691814601421356
				0.22314417362213135
				0.2244277447462082
				0.2249450385570526
				0.22391609847545624
				0.22487226128578186
				0.2302379161119461
				0.2279808223247528
				0.2370445728302002
				0.238460510969162
				0.23602280020713806
				0.22902189195156097
				0.2278379201889038
				0.23412862420082092
				0.2244570106267929
				0.22567978501319885
				0.22334074974060059
				0.22994904220104218
				0.23814831674098969
				0.22800348699092865
				0.23039989173412323
				0.22466182708740234
				0.22933031618595123
				0.22191809117794037
				0.22924426198005676
				0.2367338240146637
				0.22204700112342834
				0.22457990050315857
				0.2209339588880539
				0.22852729260921478
				0.22858598828315735
				0.2297733575105667
				0.22834646701812744
				0.22340676188468933
				0.22578057646751404
				0.2199190855026245
				0.23251022398471832
				0.2265215814113617
				0.22169984877109528
				0.2241000533103943
				0.22072270512580872
				0.22920635342597961
				0.22630520164966583
				0.22513607144355774
				0.22729113698005676
				0.22955116629600525
				0.22445456683635712
				0.22944214940071106
				0.21844248473644257
				0.22428253293037415
				0.2299751490354538
				0.217379629611969
				0.21722231805324554
				0.22021882236003876
				0.22809617221355438
				0.2228354811668396
				0.21967379748821259
				0.22171330451965332
				0.22416792809963226
				0.22218556702136993
				0.22748960554599762
				0.22587917745113373
				0.23567081987857819
				0.23388580977916718
				0.22567439079284668
				0.22062233090400696
				0.2275669425725937
				0.22256098687648773
				0.22379712760448456
				0.2208845168352127
				0.2291068732738495
				0.22227665781974792
				0.21981915831565857
				0.24027161300182343
				0.2230464220046997
				0.22178909182548523
				0.22498446702957153
				0.22497111558914185
				0.21957100927829742
				0.22083361446857452
				0.22199825942516327
				0.22110363841056824
				0.2223883867263794
				0.22692246735095978
				0.2322368621826172
				0.2236347645521164
				0.23069345951080322
				0.22232700884342194
				0.2290186882019043
				0.22346700727939606
				0.23046785593032837
				0.22752507030963898
				0.22661519050598145
				0.22857604920864105
				0.22973990440368652
				0.21873053908348083
				0.2317812442779541
				0.21989692747592926
				0.2227163463830948
				0.22354061901569366
				0.21873117983341217
				0.22027136385440826
				0.23191268742084503
				0.22098691761493683
				0.2255527824163437
				0.23084662854671478
				0.2214151918888092
				0.22543606162071228
				0.22446395456790924
				0.2272954285144806
				0.22516024112701416
				0.23506273329257965
				0.22367747128009796
				0.2350650429725647
				0.2189052700996399
				0.23555834591388702
				0.22285524010658264
				0.22454828023910522
				0.23350298404693604
				0.23514774441719055
				0.22278104722499847
				0.22055459022521973
				0.2337137907743454
				0.22931616008281708
				0.23006503283977509
				0.2241070717573166
				0.23317596316337585
				0.23372486233711243
				0.2200542539358139
				0.23255197703838348
				0.2282308042049408
				0.22839634120464325
				0.2329675406217575
				0.23283100128173828
				0.2274024337530136
				0.22538526356220245
				0.22710144519805908
				0.2369859516620636
				0.23162876069545746
				0.22792157530784607
				0.22572505474090576
				0.22451359033584595
				0.2305588573217392
				0.21853673458099365
				0.22756528854370117
				0.22949257493019104
				0.22781623899936676
				0.23532192409038544
				0.22953365743160248
				0.22262494266033173
				0.23075109720230103
				0.2218741774559021
				0.2250375896692276
				0.2245672643184662
				0.22891411185264587
				0.22732433676719666
				0.22259016335010529
				0.22212573885917664
				0.22545892000198364
				0.22603826224803925
				0.22075814008712769
				0.22244000434875488
				0.2215670943260193
				0.21643896400928497
				0.22209393978118896
				0.22256556153297424
				0.22477009892463684
				0.22130195796489716
				0.2270417958498001
				0.21863430738449097
				0.22357285022735596
				0.21507421135902405
				0.21792452037334442
				0.22178883850574493
				0.2152378112077713
				0.21520425379276276
				0.2157893031835556
				0.2128818780183792
				0.21260108053684235
				0.21334131062030792
				0.21891959011554718
				0.21461832523345947
				0.21393992006778717
				0.2139701098203659
				0.21309714019298553
				0.21507114171981812
				0.21926409006118774
				0.21275518834590912
				0.21403546631336212
				0.21398285031318665
				0.21477897465229034
				0.21480080485343933
				0.21539437770843506
				0.2135818749666214
				0.21529331803321838
				0.2183993011713028
				0.21263958513736725
				0.2130526304244995
				0.21539951860904694
				0.21341855823993683
				0.21282517910003662
				0.2142866998910904
				0.2156452238559723
				0.21709862351417542
				0.21268165111541748
				0.21599185466766357
				0.2153562307357788
				0.21626606583595276
				0.21432675421237946
				0.2217150181531906
				0.21569611132144928
				0.21416036784648895
				0.21442104876041412
				0.2126723974943161
				0.21674734354019165
				0.21437250077724457
				0.21336902678012848
				0.21356886625289917
				0.21494032442569733
				0.21334566175937653
				0.2161351591348648
				0.2147383987903595
				0.21685795485973358
				0.21422384679317474
				0.21447737514972687
				0.2158864438533783
				0.214627206325531
				0.21714946627616882
				0.21390053629875183
				0.21287283301353455
				0.21317362785339355
				0.21571525931358337
				0.217644602060318
				0.21891997754573822
				0.213582843542099
				0.21574145555496216
				0.21511170268058777
				0.21508678793907166
				0.21238724887371063
				0.21766893565654755
				0.2140262871980667
				0.212635338306427
				0.2140367031097412
				0.21282841265201569
				0.215178981423378
				0.2126902937889099
				0.21567876636981964
				0.21691392362117767
				0.21773597598075867
				0.21299387514591217
				0.21673884987831116
				0.21307472884655
				0.21569879353046417
				0.21554021537303925
				0.21705001592636108
				0.21508756279945374
				0.2144603431224823
				0.2156701385974884
				0.22102424502372742
				0.21409489214420319
				0.2174752652645111
				0.22072985768318176
				0.21401159465312958
				0.219508096575737
				0.2147456407546997
				0.21895578503608704
				0.2269650399684906
				0.21623344719409943
				0.22259114682674408
				0.21662229299545288
				0.21372762322425842
				0.21407563984394073
				0.21333760023117065
				0.21447718143463135
