# Supplementary material for: Enhanced flux potential analysis links changes in enzyme expression to metabolic flux
Source: Mol Syst Biol. 2025 Feb 17;21(4):413–45. doi: 10.1038/s44320-025-00090-9 (PMC11965317; doi:10.1038/s44320-025-00090-9)
Supplement: Supplementary file 15 — Source data Fig. 6 [file 44320_2025_90_MOESM15_ESM.zip › Figure 6/6D/MAR02553-eFPA.csv]

Blood-neut	Bldr-uroth	Liver-hepa	Other
0.3742550313472748	0.23923666775226593	0.21572881937026978	0.21765801310539246
0.23815055191516876	0.35055410861968994	0.18852956593036652	0.2168319672346115
0.315891832113266	0.20727422833442688	0.2176147699356079	0.21865375339984894
0.20690684020519257	0.30690997838974	0.21673963963985443	0.22778578102588654
0.2027336210012436	0.2238801270723343	0.1890973448753357	0.27372920513153076
0.3828798234462738	0.3837876319885254	0.21560654044151306	0.21336770057678223
0.24889281392097473	0.1889238953590393	0.21638095378875732	0.21887680888175964
0.20588655769824982	0.2942369282245636	0.2134159505367279	0.20648303627967834
0.5237650275230408	0.31775906682014465	0.253058522939682	0.2047782689332962
0.24802595376968384	0.3041343688964844	0.2115010768175125	0.21784469485282898
0.5910184979438782	0.306118905544281	0.1891770362854004	0.1889077126979828
0.5441232919692993	0.25927218794822693	0.20325379073619843	0.21891772747039795
0.20253130793571472	0.21828638017177582	0.21276813745498657	0.19047686457633972
0.5938169956207275	0.18852199614048004	0.21475128829479218	0.22448945045471191
0.37518349289894104	0.2307729572057724	0.20799660682678223	0.1885817050933838
0.376430869102478	0.25987035036087036	0.2137840837240219	0.18857868015766144
0.3709664046764374	0.20382986962795258	0.21575556695461273	0.22112393379211426
0.39007529616355896	0.32501471042633057	0.2547299861907959	0.20370106399059296
0.31588467955589294	0.18852229416370392	0.21755348145961761	0.2224237471818924
0.20321694016456604	0.27550771832466125	0.20762620866298676	0.19565077126026154
0.47244659066200256	0.2961747348308563	0.2087578922510147	0.2252284586429596
0.35562047362327576	0.38048431277275085	0.21631982922554016	0.22586894035339355
0.5790230631828308	0.18852201104164124	0.23171524703502655	0.228241428732872
0.2575322985649109	0.38270920515060425	0.21064279973506927	0.19000542163848877
0.3719465136528015	0.18852198123931885	0.25519463419914246	0.2306118756532669
0.20937538146972656	0.3675144612789154	0.20706255733966827	0.21236573159694672
0.3415330946445465	0.18852198123931885	0.2088957130908966	0.21524463593959808
0.3649939000606537	0.33685988187789917	0.216740220785141	0.21888022124767303
0.5106898546218872	0.20059296488761902	0.2635951638221741	0.20953968167304993
0.2643957734107971	0.18852202594280243	0.2092786580324173	0.22200563549995422
0.367321252822876	0.18852201104164124	0.21013368666172028	0.18852227926254272
0.3954472243785858	0.18852198123931885	0.21592268347740173	0.21510179340839386
0.5634137988090515	0.26509928703308105	0.2137119472026825	0.19032292068004608
0.45095551013946533	0.2711436152458191	0.18917030096054077	0.21022631227970123
0.2231234312057495	0.18891377747058868	0.2098945826292038	0.21325895190238953
0.4345439374446869	0.24403241276741028	0.20846614241600037	0.22119146585464478
0.3326820731163025	0.20621167123317719	0.20684999227523804	0.22141602635383606
0.4609355330467224	0.29020825028419495	0.23784643411636353	0.2145523875951767
0.4464132785797119	0.18853582441806793	0.20982643961906433	0.18979117274284363
0.22472602128982544	0.3451373875141144	0.20915135741233826	0.2184266895055771
0.22199222445487976	0.2971569001674652	0.2161896675825119	0.22179193794727325
0.2278634011745453	0.3419075012207031	0.23662243783473969	0.20580853521823883
0.3231618106365204	0.27786019444465637	0.2180650383234024	0.21322065591812134
0.47124752402305603	0.3403202295303345	0.2498888522386551	0.2102580964565277
0.4786147177219391	0.2738052010536194	0.20299866795539856	0.20989707112312317
0.484963059425354	0.2055879533290863	0.23492124676704407	0.18852227926254272
0.586466372013092	0.3067322075366974	0.20837819576263428	0.18870732188224792
0.22738061845302582	0.2775281071662903	0.18999409675598145	0.18923954665660858
0.4384160041809082	0.34474772214889526	0.2041524350643158	0.18888597190380096
0.5791249871253967	0.2055620700120926	0.2179396003484726	0.2094743251800537
0.2286805957555771	0.3571287989616394	0.23924878239631653	0.21094055473804474
0.42237451672554016	0.30323463678359985	0.2072719931602478	0.18852534890174866
0.3858436346054077	0.3356705904006958	0.20133721828460693	0.2057325690984726
0.51703280210495	0.18883058428764343	0.21413904428482056	0.18858520686626434
0.5644076466560364	0.2666928172111511	0.21391452848911285	0.2118455469608307
0.30990102887153625	0.26183873414993286	0.20857752859592438	0.21108201146125793
0.20079933106899261	0.30868643522262573	0.2128044068813324	0.21157962083816528
0.3629385530948639	0.312999963760376	0.2181895226240158	0.18985027074813843
0.3327066898345947	0.3603615462779999	0.23135507106781006	0.20971673727035522
0.3162814676761627	0.2787962257862091	0.21845944225788116	0.1899256855249405
0.326931357383728	0.25994324684143066	0.21502597630023956	0.18852867186069489
0.4710083305835724	0.276777982711792	0.21096551418304443	0.20954039692878723
0.3706822097301483	0.35717853903770447	0.21534669399261475	0.2154110223054886
0.37599417567253113	0.3272925019264221	0.21450290083885193	0.18852198123931885
0.30293095111846924	0.2425869107246399	0.2513420283794403	0.21904312074184418
0.5270412564277649	0.27990269660949707	0.2155870497226715	0.21180731058120728
0.3321121335029602	0.21763668954372406	0.21605797111988068	0.18970395624637604
0.18852204084396362	0.3095777928829193	0.21567119657993317	0.21191288530826569
0.2989756166934967	0.32589370012283325	0.21016229689121246	0.1885317713022232
0.40905776619911194	0.34491807222366333	0.23219354450702667	0.2208005040884018
0.4510813057422638	0.30046406388282776	0.2068905234336853	0.1885223388671875
0.22186529636383057	0.42767393589019775	0.2108706682920456	0.21141940355300903
0.18856801092624664	0.18852198123931885	0.20080433785915375	0.21596716344356537
0.18852253258228302	0.4133996069431305	0.20023897290229797	0.1885421872138977
0.20104484260082245	0.18852198123931885	0.2149103879928589	0.18932706117630005
0.32306933403015137	0.2422669678926468	0.20437780022621155	0.21028265357017517
0.25034359097480774	0.1886974573135376	0.2631556987762451	0.2163570076227188
0.3176693618297577	0.18852250277996063	0.21574561297893524	0.18852238357067108
0.20246988534927368	0.3299938440322876	0.21491219103336334	0.18855229020118713
0.18852204084396362	0.18852198123931885	0.20996420085430145	0.2251344919204712
0.3343094289302826	0.27640098333358765	0.2274647057056427	0.2208956480026245
0.18852201104164124	0.22665612399578094	0.21485725045204163	0.1885422170162201
0.4291802942752838	0.33598852157592773	0.2074783593416214	0.21779155731201172
0.1885652244091034	0.3549456298351288	0.21054701507091522	0.1900559663772583
0.3131994307041168	0.2735883593559265	0.2149062305688858	0.22494113445281982
0.24206411838531494	0.1885404884815216	0.21809495985507965	0.22267907857894897
0.3324418365955353	0.21971149742603302	0.2138209342956543	0.2235548049211502
0.24818983674049377	0.19456550478935242	0.23857936263084412	0.21994531154632568
0.42028868198394775	0.3530653417110443	0.21352805197238922	0.22073721885681152
0.1885431706905365	0.26895439624786377	0.21721796691417694	0.2029598206281662
0.36634838581085205	0.18852198123931885	0.18916699290275574	0.18953192234039307
0.2060949206352234	0.22089481353759766	0.21239183843135834	0.2246370017528534
0.4569934606552124	0.2868868410587311	0.18916533887386322	0.21275372803211212
0.5424833297729492	0.19000543653964996	0.21650035679340363	0.22913211584091187
0.31313464045524597	0.4004967212677002	0.21056711673736572	0.2115074098110199
0.4320446252822876	0.19789183139801025	0.20754076540470123	0.20582234859466553
0.41958919167518616	0.3176802694797516	0.21731002628803253	0.19425782561302185
0.3117642402648926	0.30257514119148254	0.21510155498981476	0.18852198123931885
0.3314798176288605	0.1891891211271286	0.18989500403404236	0.18852199614048004
0.5132716298103333	0.1885557919740677	0.21291831135749817	0.18852198123931885
			0.4214880168437958
			0.2200472056865692
			0.18852201104164124
			0.18852201104164124
			0.21522755920886993
			0.18855313956737518
			0.18990492820739746
			0.18853385746479034
			0.22129328548908234
			0.18989990651607513
			0.189046710729599
			0.22160983085632324
			0.2275831550359726
			0.1885829120874405
			0.1885262280702591
			0.18852201104164124
			0.188587486743927
			0.20818552374839783
			0.21507373452186584
			0.22098055481910706
			0.20964249968528748
			0.1896771341562271
			0.18856149911880493
			0.18852199614048004
			0.21835225820541382
			0.19015446305274963
			0.21584786474704742
			0.18969963490962982
			0.18857668340206146
			0.21965354681015015
			0.21362090110778809
			0.3764774799346924
			0.21617555618286133
			0.18856929242610931
			0.21869449317455292
			0.18894585967063904
			0.18852534890174866
			0.21379801630973816
			0.22275777161121368
			0.18857882916927338
			0.3788798451423645
			0.2183847427368164
			0.18965020775794983
			0.21891944110393524
			0.1885490119457245
			0.39175963401794434
			0.18852198123931885
			0.18854191899299622
			0.22686228156089783
			0.18852698802947998
			0.21768662333488464
			0.21326081454753876
			0.18852198123931885
			0.189114511013031
			0.18920698761940002
			0.18852683901786804
			0.22131037712097168
			0.20865043997764587
			0.18990369141101837
			0.22081798315048218
			0.20921365916728973
			0.18852199614048004
			0.1885591745376587
			0.18854857981204987
			0.18854156136512756
			0.2145639955997467
			0.1887572705745697
			0.18852201104164124
			0.21571242809295654
			0.22754685580730438
			0.18852201104164124
			0.18852201104164124
			0.2182709127664566
			0.22207729518413544
			0.20903773605823517
			0.2391686886548996
			0.2110113948583603
			0.22158722579479218
			0.18852229416370392
			0.2233833521604538
			0.2145143747329712
			0.1885223388671875
			0.18852229416370392
			0.18852202594280243
			0.18852198123931885
			0.22460691630840302
			0.2170342355966568
			0.2096584290266037
			0.2254234254360199
			0.22422529757022858
			0.18888773024082184
			0.23067602515220642
			0.22174686193466187
			0.22393643856048584
			0.21948474645614624
			0.18898126482963562
			0.21272574365139008
			0.2234969586133957
			0.18852198123931885
			0.21996687352657318
			0.1889270544052124
			0.21884731948375702
			0.2064245194196701
			0.2739788293838501
			0.20839323103427887
			0.21628007292747498
			0.2190510481595993
			0.20563393831253052
			0.2172015905380249
			0.22087256610393524
			0.23513314127922058
			0.18872644007205963
			0.18905265629291534
			0.18868474662303925
			0.18852224946022034
			0.18852198123931885
			0.18915005028247833
			0.18852852284908295
			0.20206297934055328
			0.21782296895980835
			0.18854165077209473
			0.18872477114200592
			0.18852198123931885
			0.20778949558734894
			0.2088574767112732
			0.2137533724308014
			0.21501876413822174
			0.19902148842811584
			0.21352618932724
			0.20219485461711884
			0.18852239847183228
			0.2162008285522461
			0.20400868356227875
			0.1885652244091034
			0.18897289037704468
			0.21553745865821838
			0.22330008447170258
			0.21521249413490295
			0.20702005922794342
			0.22010044753551483
			0.21016381680965424
			0.18895237147808075
			0.18969577550888062
			0.2076263427734375
			0.20263247191905975
			0.18852198123931885
			0.2058907002210617
			0.21056172251701355
			0.18881329894065857
			0.19879768788814545
			0.21347837150096893
			0.18852202594280243
			0.20049257576465607
			0.2128347009420395
			0.18867097795009613
			0.20103143155574799
			0.2132783681154251
			0.20297771692276
			0.18855024874210358
			0.18872559070587158
			0.18907430768013
			0.20780788362026215
			0.21212999522686005
			0.21357665956020355
			0.19959701597690582
			0.20499616861343384
			0.18982212245464325
			0.2163073867559433
			0.1894843578338623
			0.1885276883840561
			0.18852664530277252
			0.21186679601669312
			0.2034551501274109
			0.21535739302635193
			0.21140016615390778
			0.20451587438583374
			0.20792372524738312
			0.20047444105148315
			0.1983223557472229
			0.22100551426410675
			0.21711163222789764
			0.21444420516490936
			0.21255482733249664
			0.21907606720924377
			0.21623452007770538
			0.18852198123931885
			0.20696328580379486
			0.22233670949935913
			0.19020049273967743
			0.21926870942115784
			0.189337357878685
			0.2030879110097885
			0.18957585096359253
			0.18957743048667908
			0.1885407716035843
			0.1885749250650406
			0.20396602153778076
			0.18857847154140472
			0.18855386972427368
			0.18903867900371552
			0.26010069251060486
			0.18891483545303345
			0.18881823122501373
			0.1998332440853119
			0.18919558823108673
			0.21040880680084229
			0.215311661362648
			0.18883152306079865
			0.18852198123931885
			0.20313121378421783
			0.21498112380504608
			0.18890444934368134
			0.29262426495552063
			0.21150626242160797
			0.1886296570301056
			0.22162792086601257
			0.18895062804222107
			0.1895180195569992
			0.213114395737648
			0.21585267782211304
			0.18852198123931885
			0.1885271966457367
			0.19001008570194244
			0.20556388795375824
			0.1885281205177307
			0.1888735443353653
			0.18909777700901031
			0.18871161341667175
			0.21204501390457153
			0.18858195841312408
			0.18855413794517517
			0.20355834066867828
			0.18858109414577484
			0.20811477303504944
			0.20979294180870056
			0.20345884561538696
			0.18890966475009918
			0.18852676451206207
			0.18982912600040436
			0.21242675185203552
			0.21653811633586884
			0.21137699484825134
			0.20237793028354645
			0.1885278970003128
			0.18852198123931885
			0.21574613451957703
			0.18858036398887634
			0.20991873741149902
			0.1887587606906891
			0.20376640558242798
			0.18880021572113037
			0.1885281503200531
			0.18855424225330353
			0.1885889619588852
			0.18892066180706024
			0.20911678671836853
			0.21339067816734314
			0.20138205587863922
			0.18852198123931885
			0.2101280242204666
			0.18890148401260376
			0.2066574990749359
			0.2172054499387741
			0.1885271668434143
			0.20480577647686005
			0.21283037960529327
			0.18852850794792175
			0.19454224407672882
			0.18925946950912476
			0.21840964257717133
			0.309621125459671
			0.18852709233760834
			0.21332471072673798
			0.21489500999450684
			0.1892852783203125
			0.1885269433259964
			0.18926315009593964
			0.18852660059928894
			0.2120034098625183
			0.21097804605960846
			0.2050977498292923
			0.18854326009750366
			0.18852634727954865
			0.2903800308704376
			0.21503853797912598
			0.2203214466571808
			0.18852786719799042
			0.20786455273628235
			0.1903504580259323
			0.1887633204460144
			0.21116478741168976
			0.18852204084396362
			0.18859127163887024
			0.21924561262130737
			0.21018554270267487
			0.20356974005699158
			0.18898561596870422
			0.22168514132499695
			0.1885833889245987
			0.1885278820991516
			0.21047978103160858
			0.18974244594573975
			0.2208397090435028
			0.18906410038471222
			0.18924583494663239
			0.18858137726783752
			0.2233847677707672
			0.18923795223236084
			0.2592279016971588
			0.22331467270851135
			0.224915012717247
			0.21446265280246735
			0.21973872184753418
			0.23159436881542206
			0.1891757845878601
			0.19904331862926483
			0.18852201104164124
			0.21394513547420502
			0.18989910185337067
			0.2165137529373169
			0.1885288506746292
			0.21415993571281433
			0.21953339874744415
			0.1885400265455246
			0.18888358771800995
			0.18985654413700104
			0.21501442790031433
			0.22000069916248322
			0.190153107047081
			0.18852797150611877
			0.18852809071540833
			0.21354421973228455
			0.18979236483573914
			0.1891026645898819
			0.21095938980579376
			0.20874765515327454
			0.18996159732341766
			0.2177542895078659
			0.1885572373867035
			0.18852762877941132
			0.2186102271080017
			0.2107362449169159
			0.1889614760875702
			0.19008399546146393
			0.18852724134922028
			0.18852688372135162
			0.21057572960853577
			0.18852201104164124
			0.1885272115468979
			0.18975627422332764
			0.20962245762348175
			0.1896997094154358
			0.21654486656188965
			0.18917454779148102
			0.21152499318122864
			0.18852660059928894
			0.1888708472251892
			0.21718931198120117
			0.21343407034873962
			0.22176145017147064
			0.21767951548099518
			0.22317804396152496
			0.18855199217796326
			0.22182998061180115
			0.18852198123931885
			0.18896615505218506
			0.18852199614048004
			0.21416319906711578
			0.2135007381439209
			0.18852201104164124
			0.2251255214214325
			0.18856947124004364
			0.1885586678981781
			0.2172502875328064
			0.18890391290187836
			0.1889285445213318
			0.21257516741752625
			0.18868856132030487
			0.20780472457408905
			0.2203996330499649
			0.18992941081523895
			0.18852201104164124
			0.18856793642044067
			0.18852202594280243
			0.1885252296924591
			0.1885387897491455
			0.18852198123931885
			0.18852198123931885
			0.18852204084396362
			0.18899434804916382
			0.22700519859790802
			0.18852198123931885
			0.18852198123931885
			0.18852198123931885
			0.18972446024417877
			0.18852204084396362
			0.20514026284217834
			0.18852198123931885
			0.18852198123931885
			0.18852198123931885
			0.18963244557380676
			0.18852201104164124
			0.1890285164117813
			0.1885271519422531
			0.18852198123931885
			0.18852201104164124
			0.1892547607421875
			0.1885616034269333
			0.21595029532909393
			0.18852664530277252
			0.18852649629116058
			0.1895904839038849
			0.3674289882183075
			0.18852722644805908
			0.21734273433685303
			0.18852640688419342
			0.18852198123931885
			0.18852201104164124
			0.21544724702835083
			0.28482022881507874
			0.1885261982679367
			0.18852198123931885
			0.1896430402994156
			0.22009217739105225
			0.18852198123931885
			0.18893110752105713
			0.18852198123931885
			0.18980036675930023
			0.34881994128227234
			0.18909631669521332
			0.29711857438087463
			0.2822502553462982
			0.18852199614048004
			0.1885278970003128
			0.18852631747722626
			0.39413657784461975
			0.2163853496313095
			0.37019699811935425
			0.18979260325431824
			0.2807893455028534
			0.18852201104164124
			0.36988216638565063
			0.22059781849384308
			0.18852820992469788
			0.30412566661834717
			0.26916006207466125
			0.18852201104164124
			0.18852533400058746
			0.1891268640756607
			0.21736817061901093
			0.21585600078105927
			0.2211643010377884
			0.2950761616230011
			0.2876950204372406
			0.18852198123931885
			0.27444279193878174
			0.42998558282852173
			0.18852199614048004
			0.21719826757907867
			0.4009174704551697
			0.30028200149536133
			0.22325000166893005
			0.18972072005271912
			0.3401416838169098
			0.21837365627288818
			0.22272111475467682
			0.18852201104164124
			0.18852709233760834
			0.3757805824279785
			0.18852198123931885
			0.18852201104164124
			0.34162744879722595
			0.18950192630290985
			0.2072107195854187
			0.2786569595336914
			0.1892654001712799
			0.37360090017318726
			0.1885223686695099
			0.18974623084068298
			0.18852612376213074
			0.2745760381221771
			0.18907321989536285
			0.21681387722492218
			0.18852201104164124
			0.18852202594280243
			0.28352755308151245
			0.18852649629116058
			0.18852198123931885
			0.18852198123931885
			0.18852198123931885
			0.2199421525001526
			0.18924790620803833
			0.3547670543193817
			0.18852639198303223
			0.2686254680156708
			0.1892005056142807
			0.1885455697774887
			0.18852198123931885
			0.18852198123931885
			0.18852202594280243
			0.18987146019935608
			0.19034644961357117
			0.18852199614048004
			0.19034534692764282
			0.1885274350643158
			0.18852198123931885
			0.18894220888614655
			0.22043024003505707
			0.18998508155345917
			0.19046351313591003
			0.18852198123931885
			0.18995808064937592
			0.1896156519651413
			0.19021010398864746
			0.1897265613079071
			0.18852198123931885
			0.19033466279506683
			0.18987692892551422
			0.18852198123931885
			0.19064286351203918
			0.18980439007282257
			0.18852201104164124
			0.19044065475463867
			0.18852198123931885
			0.22274883091449738
			0.19028083980083466
			0.1899617612361908
			0.18852198123931885
			0.27989959716796875
			0.18889634311199188
			0.18894729018211365
			0.1895199567079544
			0.1906074434518814
			0.19022275507450104
			0.18977758288383484
			0.18961012363433838
			0.27293694019317627
			0.18852201104164124
			0.21841000020503998
			0.18852198123931885
			0.18852198123931885
			0.18888413906097412
			0.18852198123931885
			0.18852201104164124
			0.18884778022766113
			0.1899750679731369
			0.1885281354188919
			0.19027885794639587
			0.18852198123931885
			0.18886518478393555
			0.18888376653194427
			0.18852198123931885
			0.18852198123931885
			0.18852198123931885
			0.18852198123931885
			0.18852198123931885
			0.18852198123931885
			0.18852198123931885
			0.18852198123931885
			0.18852198123931885
			0.19067548215389252
			0.18852198123931885
			0.18852198123931885
			0.18852198123931885
			0.19073955714702606
			0.18852247297763824
			0.18852198123931885
			0.18852198123931885
			0.18852198123931885
			0.18852198123931885
			0.18852198123931885
			0.18896615505218506
			0.33900225162506104
			0.18981078267097473
			0.18893663585186005
			0.18895697593688965
			0.18998466432094574
			0.19060376286506653
			0.1899300515651703
			0.18852198123931885
			0.19011712074279785
			0.31579095125198364
			0.18900218605995178
			0.1885223239660263
			0.18895360827445984
			0.40161630511283875
			0.18894703686237335
			0.18891030550003052
			0.22934873402118683
			0.18852201104164124
			0.18854525685310364
			0.18858040869235992
			0.18852198123931885
			0.20433981716632843
			0.18852204084396362
			0.18852762877941132
			0.18888303637504578
			0.1900036633014679
			0.18901750445365906
			0.18976418673992157
			0.2173965722322464
			0.20506823062896729
			0.18852774798870087
			0.18984362483024597
			0.20754612982273102
			0.18892662227153778
			0.2056749314069748
			0.18852198123931885
			0.18892396986484528
			0.20796747505664825
			0.1894826889038086
			0.1885453313589096
			0.21739891171455383
			0.20669688284397125
			0.18894274532794952
			0.1885223537683487
			0.18852201104164124
			0.18852446973323822
			0.18852201104164124
			0.2139388769865036
			0.1885407567024231
			0.1885254830121994
			0.18885695934295654
			0.18855123221874237
			0.18879729509353638
			0.21678578853607178
			0.2091069221496582
			0.18852613866329193
			0.1885267049074173
			0.20943549275398254
			0.18902744352817535
			0.20379111170768738
			0.18852606415748596
			0.1893095225095749
			0.18926244974136353
			0.18949566781520844
			0.20742473006248474
			0.1888127326965332
			0.18893778324127197
			0.18857695162296295
			0.18852199614048004
			0.18852217495441437
			0.1885281205177307
			0.18885187804698944
			0.1885463297367096
			0.20965546369552612
			0.2224111706018448
			0.18950483202934265
			0.189564049243927
			0.2215275913476944
			0.18852198123931885
			0.18920686841011047
			0.18852649629116058
			0.20874455571174622
			0.18852201104164124
			0.1889958381652832
			0.18852199614048004
			0.18852204084396362
			0.1889762133359909
			0.21320512890815735
			0.20865602791309357
			0.21363234519958496
			0.22250299155712128
			0.21260778605937958
			0.18852603435516357
			0.18932662904262543
			0.18852202594280243
			0.18852198123931885
			0.18852598965168
			0.1888524442911148
			0.18892307579517365
			0.18852205574512482
			0.18918070197105408
			0.1887097954750061
			0.2111928015947342
			0.21021300554275513
			0.18852199614048004
			0.18857072293758392
			0.18852655589580536
			0.18852201104164124
			0.21499896049499512
			0.18871761858463287
			0.2151218056678772
			0.18852658569812775
			0.22244736552238464
			0.1888691633939743
			0.18883031606674194
			0.21382834017276764
			0.2123572826385498
			0.2198610007762909
			0.18852601945400238
			0.21301518380641937
			0.21286043524742126
			0.18852801620960236
			0.18894337117671967
			0.1888478398323059
			0.21432477235794067
			0.18852612376213074
			0.18965493142604828
			0.18852198123931885
			0.18852199614048004
			0.1890491098165512
			0.18852199614048004
			0.18901674449443817
			0.18852199614048004
			0.18852201104164124
			0.188868910074234
			0.18887527287006378
			0.18896721303462982
			0.18907403945922852
			0.18852229416370392
			0.21372857689857483
			0.18852201104164124
			0.18852199614048004
			0.18852198123931885
			0.18852199614048004
			0.1896745264530182
			0.18852199614048004
			0.18852201104164124
			0.1885257512331009
			0.18852201104164124
			0.18852202594280243
			0.18856318295001984
			0.21757766604423523
			0.21277132630348206
			0.18852199614048004
			0.1888761818408966
			0.18959809839725494
			0.1897038221359253
			0.18894417583942413
			0.18852199614048004
			0.18901555240154266
			0.18854765594005585
			0.18930470943450928
			0.18919683992862701
			0.2726622521877289
			0.18891659379005432
			0.2009529322385788
			0.18853819370269775
			0.189149871468544
			0.18852198123931885
			0.18924379348754883
			0.18852202594280243
			0.18913663923740387
			0.1891089677810669
			0.18852198123931885
			0.18929749727249146
			0.1885279417037964
			0.21164022386074066
			0.1889173835515976
			0.18896767497062683
			0.18852201104164124
			0.22264596819877625
			0.18961043655872345
			0.18852198123931885
			0.18891781568527222
			0.18955808877944946
			0.18852198123931885
			0.18852561712265015
			0.1885545253753662
			0.18929284811019897
			0.2030854970216751
			0.1885489523410797
			0.20009534060955048
			0.1895117312669754
			0.18876515328884125
			0.18924368917942047
			0.18852220475673676
			0.18947741389274597
			0.18885190784931183
			0.18896834552288055
			0.2122367024421692
			0.18852221965789795
			0.20939432084560394
			0.18852201104164124
			0.18920253217220306
			0.2104060798883438
			0.1888655424118042
			0.21077950298786163
			0.18854179978370667
			0.18906383216381073
			0.18923474848270416
			0.18924486637115479
			0.1885443478822708
			0.1885375827550888
			0.1898634433746338
			0.18854758143424988
			0.18910974264144897
			0.1894494593143463
			0.22022221982479095
			0.1885223090648651
			0.2101416289806366
			0.1889168620109558
			0.18852198123931885
			0.2136744260787964
			0.18852199614048004
			0.18921349942684174
			0.2079770714044571
			0.20933422446250916
			0.18852198123931885
			0.18943382799625397
			0.189092755317688
			0.2139834463596344
			0.18852774798870087
			0.1885731816291809
			0.1892118752002716
			0.188527911901474
			0.18852247297763824
			0.18857169151306152
			0.188527449965477
			0.18856418132781982
			0.22679296135902405
			0.188554048538208
			0.18919101357460022
			0.18852202594280243
			0.21055570244789124
			0.21242600679397583
			0.22030343115329742
			0.24050508439540863
			0.18909679353237152
			0.18894407153129578
			0.18852201104164124
			0.18852199614048004
			0.18852198123931885
			0.18852198123931885
			0.1885281354188919
			0.1892423778772354
			0.18974505364894867
			0.1885274350643158
			0.21526247262954712
			0.1885261833667755
			0.22216540575027466
			0.18889766931533813
			0.18912483751773834
			0.1885521411895752
			0.18979640305042267
			0.18903475999832153
			0.18852205574512482
			0.23662714660167694
			0.18874593079090118
			0.21372434496879578
			0.20888325572013855
			0.18915030360221863
			0.24818147718906403
			0.18852198123931885
			0.18852204084396362
			0.27818888425827026
			0.18852204084396362
			0.1895788460969925
			0.18852201104164124
			0.2150428593158722
			0.1896824687719345
			0.18852762877941132
			0.1893187016248703
			0.1889355629682541
			0.18855981528759003
			0.22227436304092407
			0.18852204084396362
			0.21746164560317993
			0.188522070646286
			0.18889741599559784
			0.18852198123931885
			0.20238952338695526
			0.18852201104164124
			0.18855465948581696
			0.18880483508110046
			0.18855158984661102
			0.18852242827415466
			0.1893855333328247
			0.1888962984085083
			0.1889461725950241
			0.18852201104164124
			0.18852205574512482
			0.20102210342884064
			0.18852202594280243
			0.18855121731758118
			0.18855996429920197
			0.20602154731750488
			0.20866023004055023
			0.2026747614145279
			0.18852198123931885
			0.18962013721466064
			0.1889025866985321
			0.18852205574512482
			0.18944697082042694
			0.18890158832073212
			0.1885271966457367
			0.18901661038398743
			0.34634801745414734
			0.18858088552951813
			0.18852198123931885
			0.18937130272388458
			0.18871842324733734
			0.18852737545967102
			0.1892469823360443
			0.18972164392471313
			0.1893584132194519
			0.21569739282131195
			0.2155906856060028
			0.18856008350849152
			0.1885271817445755
			0.18852198123931885
			0.18917632102966309
			0.21802689135074615
			0.18852201104164124
			0.18852198123931885
			0.18852202594280243
			0.18852202594280243
			0.18853987753391266
			0.18852229416370392
			0.32210543751716614
			0.19035778939723969
			0.18852198123931885
			0.18903642892837524
			0.18914417922496796
			0.2212340533733368
			0.2187705934047699
			0.2214924395084381
			0.1885775625705719
			0.18852198123931885
			0.18852198123931885
			0.18852198123931885
			0.21715320646762848
			0.18995574116706848
			0.1885409653186798
			0.18854263424873352
			0.18852198123931885
			0.18852198123931885
			0.1899498999118805
			0.22308358550071716
			0.18852198123931885
			0.22157223522663116
			0.18852202594280243
			0.22369468212127686
			0.2191644161939621
			0.3772290349006653
			0.2163786143064499
			0.21912018954753876
			0.18978196382522583
			0.18953585624694824
			0.18852198123931885
			0.1885262131690979
			0.18852198123931885
			0.2249683141708374
			0.18891073763370514
			0.18852198123931885
			0.188526913523674
			0.18856896460056305
			0.18852201104164124
			0.18852198123931885
			0.1897587776184082
			0.18869483470916748
			0.18852201104164124
			0.222720667719841
			0.18852198123931885
			0.18852198123931885
			0.18855898082256317
			0.22006364166736603
			0.18872679769992828
			0.18852202594280243
			0.18908150494098663
			0.1897851973772049
			0.21668119728565216
			0.18903683125972748
			0.1885223388671875
			0.18914355337619781
			0.22181229293346405
			0.21582955121994019
			0.18911030888557434
			0.18911775946617126
			0.18905548751354218
			0.18906541168689728
			0.21937574446201324
			0.1891392022371292
			0.18852201104164124
			0.1885499358177185
			0.2127600610256195
			0.18852198123931885
			0.1885271966457367
			0.18852202594280243
			0.21708188951015472
			0.189875990152359
			0.18872329592704773
			0.18852750957012177
			0.18852198123931885
			0.22003352642059326
			0.2178165465593338
			0.18852198123931885
			0.18854397535324097
			0.18852202594280243
			0.18953749537467957
			0.18852198123931885
			0.21144917607307434
			0.18852198123931885
			0.1890605390071869
			0.1885414868593216
			0.18854248523712158
			0.18852201104164124
			0.22446848452091217
			0.18968906998634338
			0.1950346827507019
			0.19852571189403534
			0.2069658637046814
			0.20687349140644073
			0.20908944308757782
			0.18852199614048004
			0.1937042623758316
			0.19631686806678772
			0.19996340572834015
			0.18967817723751068
			0.19650611281394958
			0.21062615513801575
			0.18869535624980927
			0.18881739675998688
			0.18852220475673676
			0.19610656797885895
			0.19390080869197845
			0.18857289850711823
			0.19858503341674805
			0.18852198123931885
			0.18909882009029388
			0.1885221302509308
			0.18931806087493896
			0.18861831724643707
			0.18853649497032166
			0.20808623731136322
			0.18852810561656952
			0.18852198123931885
			0.18852198123931885
			0.219479039311409
			0.18893690407276154
			0.18852198123931885
			0.18852198123931885
			0.20034123957157135
			0.20572666823863983
			0.18852198123931885
			0.21834075450897217
			0.18852198123931885
			0.18852198123931885
			0.20503000915050507
			0.18902602791786194
			0.18852198123931885
			0.18852391839027405
			0.19660238921642303
			0.1886887401342392
			0.1932087391614914
			0.19480429589748383
			0.2029341757297516
			0.1891094297170639
			0.18856346607208252
			0.18852221965789795
			0.20799504220485687
			0.18860553205013275
			0.18852198123931885
			0.3425009250640869
			0.18944427371025085
			0.1891624480485916
			0.18857373297214508
			0.18852351605892181
			0.18852198123931885
			0.18992051482200623
			0.18852247297763824
			0.1885453164577484
			0.20212846994400024
			0.18852198123931885
			0.1885279268026352
			0.18852199614048004
			0.18852247297763824
			0.18873925507068634
			0.18852199614048004
			0.18852198123931885
			0.18852198123931885
			0.18852198123931885
			0.21071532368659973
			0.18856416642665863
			0.1888962835073471
			0.18864434957504272
			0.19174668192863464
			0.19299565255641937
			0.19579879939556122
			0.188924178481102
			0.18852198123931885
			0.18852198123931885
			0.2120518833398819
			0.18854068219661713
			0.18852201104164124
			0.18854981660842896
			0.18852499127388
			0.19551494717597961
			0.18915726244449615
			0.18897178769111633
			0.18852202594280243
			0.20045818388462067
			0.18952609598636627
			0.18852198123931885
			0.18852198123931885
			0.19399569928646088
			0.18852198123931885
			0.18852198123931885
			0.18852198123931885
			0.18852640688419342
			0.18852627277374268
			0.18885795772075653
			0.19450335204601288
			0.1885509192943573
			0.2067214697599411
			0.18868790566921234
			0.18853941559791565
			0.18852198123931885
			0.22861531376838684
			0.18900814652442932
			0.2267639935016632
			0.18853828310966492
			0.18852201104164124
			0.18873971700668335
			0.18859516084194183
			0.1888614147901535
			0.18896257877349854
			0.18896867334842682
			0.20640075206756592
			0.18852198123931885
			0.18870332837104797
			0.1887534111738205
			0.18875643610954285
			0.188869446516037
			0.19547517597675323
			0.19988083839416504
			0.19727647304534912
			0.18889635801315308
			0.18908952176570892
			0.18871410191059113
			0.18852221965789795
			0.18903616070747375
			0.1889825463294983
			0.18852198123931885
			0.18865568935871124
			0.18852581083774567
			0.18871183693408966
			0.1885223090648651
			0.1887202113866806
			0.1892036497592926
			0.18852199614048004
			0.2068231701850891
			0.1950601041316986
			0.18852199614048004
			0.18864580988883972
			0.18852229416370392
			0.18915902078151703
			0.18874070048332214
			0.18868882954120636
			0.18852673470973969
			0.2028026282787323
			0.18864360451698303
			0.1885276734828949
			0.18852198123931885
			0.18852566182613373
			0.1891055554151535
			0.18899844586849213
			0.1885523796081543
			0.20876795053482056
			0.18852198123931885
			0.18915912508964539
			0.1885344535112381
			0.1889333724975586
			0.18852216005325317
			0.18937218189239502
			0.18852418661117554
			0.18852198123931885
			0.18872381746768951
			0.18852198123931885
			0.18869224190711975
			0.18852369487285614
			0.18853333592414856
			0.18852198123931885
			0.18852198123931885
			0.18852199614048004
			0.18852198123931885
			0.18862174451351166
			0.1892077475786209
			0.1886662393808365
			0.18852198123931885
			0.1885245442390442
			0.18852198123931885
			0.18852198123931885
			0.18904376029968262
			0.18852268159389496
			0.18852202594280243
			0.18852201104164124
			0.18852198123931885
			0.18878500163555145
			0.18852198123931885
			0.18853916227817535
			0.1885259598493576
			0.18864195048809052
			0.18852198123931885
			0.19266338646411896
			0.18852198123931885
			0.18887977302074432
			0.18852198123931885
			0.18852198123931885
			0.2251383513212204
			0.18904809653759003
			0.18852296471595764
			0.2220975160598755
			0.18852201104164124
			0.18952134251594543
			0.18852198123931885
			0.1886245757341385
			0.18852201104164124
			0.18852201104164124
			0.18852201104164124
			0.22003832459449768
			0.18852198123931885
			0.18852201104164124
			0.18855924904346466
			0.18920552730560303
			0.1898828148841858
			0.18855516612529755
			0.18852201104164124
			0.22068138420581818
			0.21926069259643555
			0.18852198123931885
			0.18908685445785522
			0.18852198123931885
			0.18855807185173035
			0.18855229020118713
			0.1895821988582611
			0.18866698443889618
			0.2172432392835617
			0.19006548821926117
			0.1899624615907669
			0.18852756917476654
			0.18855969607830048
			0.21381832659244537
			0.1885254830121994
			0.22224916517734528
			0.1891830861568451
			0.18960191309452057
			0.18854789435863495
			0.18852198123931885
			0.18915845453739166
			0.18852199614048004
			0.18856768310070038
			0.26496222615242004
			0.18909727036952972
			0.22244657576084137
			0.1886197179555893
			0.22812119126319885
			0.2274053692817688
			0.18852198123931885
			0.22996936738491058
			0.195159450173378
			0.23194359242916107
			0.18856248259544373
			0.18852198123931885
			0.18852198123931885
			0.18852248787879944
			0.18856734037399292
			0.18852199614048004
			0.18932558596134186
			0.1892666071653366
			0.18852204084396362
			0.21137048304080963
			0.18852198123931885
			0.22396555542945862
			0.1885276585817337
			0.18852204084396362
			0.18852724134922028
			0.18852205574512482
			0.18855692446231842
			0.18855920433998108
			0.18852204084396362
			0.18890735507011414
			0.1885562390089035
			0.18852205574512482
			0.18931859731674194
			0.18852241337299347
			0.18854111433029175
			0.1885436773300171
			0.21393372118473053
			0.18852198123931885
			0.18852244317531586
			0.188522070646286
			0.18911747634410858
			0.18855035305023193
			0.18852205574512482
			0.18908897042274475
			0.1885431855916977
			0.20773376524448395
			0.18852204084396362
			0.18852198123931885
			0.18852245807647705
			0.18852205574512482
			0.2142105996608734
			0.1888962984085083
			0.18856017291545868
			0.18856491148471832
			0.18852204084396362
			0.1885276436805725
			0.2213965505361557
			0.2181476205587387
			0.18852205574512482
			0.18852205574512482
			0.18852712213993073
			0.18852755427360535
			0.18855874240398407
			0.18852241337299347
			0.18852724134922028
			0.1885654628276825
			0.20623058080673218
			0.18852239847183228
			0.1885274201631546
			0.20999915897846222
			0.18910805881023407
			0.22247588634490967
			0.18852244317531586
			0.18854643404483795
			0.18852750957012177
			0.18853214383125305
			0.1885351836681366
			0.18852882087230682
			0.1885576695203781
			0.18922199308872223
			0.2206127792596817
			0.21378566324710846
			0.18857342004776
			0.18896667659282684
			0.18855829536914825
			0.3073975741863251
			0.18919603526592255
			0.1885548084974289
			0.2185269147157669
			0.18857796490192413
			0.18856336176395416
			0.22025124728679657
			0.18852727115154266
			0.188904270529747
			0.1885463297367096
			0.22704830765724182
			0.18852205574512482
			0.18897287547588348
			0.2121744006872177
			0.22260326147079468
			0.22115792334079742
			0.18852242827415466
			0.18852205574512482
			0.21878348290920258
			0.21369865536689758
			0.2180100679397583
			0.2195710986852646
			0.2193165421485901
			0.18930907547473907
			0.18854188919067383
			0.21495720744132996
			0.1885545700788498
			0.2250223606824875
			0.21976041793823242
			0.1885514259338379
			0.20123794674873352
			0.2263169139623642
			0.22044561803340912
			0.20980048179626465
			0.21909120678901672
			0.22339895367622375
			0.1891111582517624
			0.18852198123931885
			0.1885269284248352
			0.18939146399497986
			0.1895565241575241
			0.18852198123931885
			0.18854984641075134
			0.18852198123931885
			0.1890641152858734
			0.18852198123931885
			0.18852198123931885
			0.18852688372135162
			0.18913458287715912
			0.18852198123931885
			0.1891077756881714
			0.18852198123931885
			0.18852204084396362
			0.18921363353729248
			0.19869805872440338
			0.18852198123931885
			0.18852202594280243
			0.18852198123931885
			0.22378994524478912
			0.1894843429327011
			0.18852201104164124
			0.18857601284980774
			0.18852198123931885
			0.18852201104164124
			0.18852704763412476
			0.18852202594280243
			0.20033740997314453
			0.18963618576526642
			0.18852201104164124
			0.1897040158510208
			0.18852655589580536
			0.18854886293411255
			0.18852198123931885
			0.18852198123931885
			0.18852198123931885
			0.18906553089618683
			0.1885259598493576
			0.18854078650474548
			0.21326394379138947
			0.18852807581424713
			0.18852630257606506
			0.18852198123931885
			0.22341232001781464
			0.18892447650432587
			0.18852752447128296
			0.18852201104164124
			0.18890708684921265
			0.18852202594280243
			0.18854714930057526
			0.189010888338089
			0.18852198123931885
			0.21592505276203156
			0.18905894458293915
			0.18852198123931885
			0.18977609276771545
			0.18852199614048004
			0.18852198123931885
			0.18852224946022034
			0.18912944197654724
			0.1887190192937851
			0.18855515122413635
			0.18852199614048004
			0.18871626257896423
			0.18896394968032837
			0.1885262280702591
			0.18904894590377808
			0.1885223388671875
			0.22068741917610168
			0.18852250277996063
			0.22029553353786469
			0.18854810297489166
			0.21703824400901794
			0.18852202594280243
			0.18852198123931885
			0.18852198123931885
			0.18852198123931885
			0.18902786076068878
			0.18975763022899628
			0.18956813216209412
			0.18855078518390656
			0.1889629364013672
			0.1891651451587677
			0.18852846324443817
			0.1888752281665802
			0.18944422900676727
			0.21218620240688324
			0.18854525685310364
			0.18911905586719513
			0.18852198123931885
			0.1885431855916977
			0.18925578892230988
			0.18852198123931885
			0.18927304446697235
			0.1899310201406479
			0.18852198123931885
			0.1885261982679367
			0.18855197727680206
			0.18896834552288055
			0.20235571265220642
			0.18893185257911682
			0.1885274201631546
			0.21637240052223206
			0.18852657079696655
			0.21653039753437042
			0.18916140496730804
			0.18852218985557556
			0.18854646384716034
			0.1885257512331009
			0.188527911901474
			0.18854795396327972
			0.20573589205741882
			0.18852198123931885
			0.18852826952934265
			0.1885249763727188
			0.20723415911197662
			0.18852244317531586
			0.18852198123931885
			0.18924178183078766
			0.18852201104164124
			0.18852205574512482
			0.18855249881744385
			0.1885661631822586
			0.21024967730045319
			0.18893304467201233
			0.18869349360466003
			0.18852201104164124
			0.3012608587741852
			0.18852707743644714
			0.18852198123931885
			0.18852202594280243
			0.18852201104164124
			0.18873153626918793
			0.18852198123931885
			0.18858249485492706
			0.21199071407318115
			0.18852198123931885
			0.22714221477508545
			0.1885223537683487
			0.18922996520996094
			0.18852198123931885
			0.18852199614048004
			0.20834380388259888
			0.1885223686695099
			0.18852201104164124
			0.18852198123931885
			0.18852198123931885
			0.21583877503871918
			0.2059493213891983
			0.18852202594280243
			0.18891966342926025
			0.1885223686695099
			0.19430294632911682
			0.18852198123931885
			0.18852198123931885
			0.2272484451532364
			0.18852198123931885
			0.1887323260307312
			0.19102835655212402
			0.18852610886096954
			0.1886119395494461
			0.20146743953227997
			0.1886473000049591
			0.18870162963867188
			0.18852204084396362
			0.18853427469730377
			0.2104284018278122
			0.18921911716461182
			0.18852198123931885
			0.18928898870944977
			0.188522070646286
			0.18855135142803192
			0.1885276883840561
			0.1891353875398636
			0.18876437842845917
			0.18852202594280243
			0.18852499127388
			0.18852198123931885
			0.18853801488876343
			0.2255951464176178
			0.21265287697315216
			0.18852852284908295
			0.1899174600839615
			0.1885567009449005
			0.18910042941570282
			0.19142037630081177
			0.18852844834327698
			0.18852198123931885
			0.18852198123931885
			0.18852198123931885
			0.18852204084396362
			0.19262665510177612
			0.18852198123931885
			0.18852590024471283
			0.18852226436138153
			0.21594029664993286
			0.18852198123931885
			0.18852867186069489
			0.18869397044181824
			0.18852198123931885
			0.1888962984085083
			0.18852199614048004
			0.18859128654003143
			0.18852899968624115
			0.18852198123931885
			0.18852198123931885
			0.18852198123931885
			0.18852198123931885
			0.18852198123931885
			0.18852198123931885
			0.18852198123931885
			0.18852883577346802
			0.18852201104164124
			0.1885295957326889
			0.18891087174415588
			0.1889503449201584
			0.18852201104164124
			0.2309069186449051
			0.18852902948856354
			0.18852198123931885
			0.18891829252243042
			0.18877242505550385
			0.18852201104164124
			0.18890944123268127
			0.1888890564441681
			0.18852202594280243
			0.18852786719799042
			0.18852201104164124
			0.18852844834327698
			0.223268523812294
			0.1885833591222763
			0.18857990205287933
			0.18852755427360535
			0.18858762085437775
			0.18852198123931885
			0.18852779269218445
			0.18894897401332855
			0.18852198123931885
			0.18890435993671417
			0.18872691690921783
			0.18852752447128296
			0.18852198123931885
			0.18894407153129578
			0.18852198123931885
			0.18852746486663818
			0.18852198123931885
			0.1889323890209198
			0.18894526362419128
			0.18892508745193481
			0.18852198123931885
			0.18852804601192474
			0.1885272115468979
			0.1889512836933136
			0.18893784284591675
			0.18852786719799042
			0.1889171153306961
			0.18852201104164124
			0.18875114619731903
			0.18858860433101654
			0.18852894008159637
			0.18894340097904205
			0.18894323706626892
			0.21522152423858643
			0.18893858790397644
			0.18852198123931885
			0.18892864882946014
			0.1885261982679367
			0.18852198123931885
			0.18858684599399567
			0.18895108997821808
			0.18852685391902924
			0.18883423507213593
			0.18887320160865784
			0.20575475692749023
			0.18852198123931885
			0.1885262131690979
			0.18894289433956146
			0.18852880597114563
			0.18852601945400238
			0.18852198123931885
			0.18892891705036163
			0.18852737545967102
			0.18852201104164124
			0.18894697725772858
			0.18852201104164124
			0.18858903646469116
			0.18852736055850983
			0.18852825462818146
			0.18895414471626282
			0.18893012404441833
			0.18852859735488892
			0.18998444080352783
			0.18852198123931885
			0.18855176866054535
			0.18852201104164124
			0.18852202594280243
			0.22544053196907043
			0.18852198123931885
			0.18852199614048004
			0.1888962835073471
			0.18897460401058197
			0.18896619975566864
			0.18858781456947327
			0.18858467042446136
			0.18894469738006592
			0.18852198123931885
			0.18852898478507996
			0.18852198123931885
			0.1888962835073471
			0.18852828443050385
			0.18852198123931885
			0.18852198123931885
			0.1885264366865158
			0.18873195350170135
			0.18891355395317078
			0.1901925653219223
			0.18852202594280243
			0.18852198123931885
			0.1906493455171585
			0.18852198123931885
			0.18852198123931885
			0.1908113658428192
			0.18852202594280243
			0.18852198123931885
			0.18921823799610138
			0.18852202594280243
			0.18852730095386505
			0.18852201104164124
			0.18852879106998444
			0.18893633782863617
			0.1885281205177307
			0.18858298659324646
			0.18852198123931885
			0.1889575719833374
			0.18852198123931885
			0.18852762877941132
			0.18852201104164124
			0.18854357302188873
			0.21621206402778625
			0.18852780759334564
			0.1890408843755722
			0.1885269582271576
			0.18852198123931885
			0.18895502388477325
			0.18852198123931885
			0.18854272365570068
			0.22289879620075226
			0.1889440268278122
			0.18852786719799042
			0.18899096548557281
			0.18852727115154266
			0.18913011252880096
			0.18894603848457336
			0.18857823312282562
			0.1889270395040512
			0.18896114826202393
			0.18852901458740234
			0.1891467422246933
			0.18852825462818146
			0.18852201104164124
			0.1885288506746292
			0.18894653022289276
			0.18852198123931885
			0.18852198123931885
			0.18907605111598969
			0.18858113884925842
			0.18852746486663818
			0.18852800130844116
			0.18852801620960236
			0.22709466516971588
			0.1885279268026352
			0.18852198123931885
			0.18852198123931885
			0.18852826952934265
			0.18893124163150787
			0.18852883577346802
			0.18852198123931885
			0.18852859735488892
			0.18852198123931885
			0.18852201104164124
			0.18894095718860626
			0.18878911435604095
			0.1889391392469406
			0.19043390452861786
			0.18889768421649933
			0.1885266751050949
			0.18852201104164124
			0.18852201104164124
			0.18901105225086212
			0.18930847942829132
			0.1889321357011795
			0.18871758878231049
			0.18852201104164124
			0.1887369453907013
			0.1889360398054123
			0.1894860863685608
			0.18891260027885437
			0.18852198123931885
			0.18852198123931885
			0.18852198123931885
			0.18852612376213074
			0.18852198123931885
			0.18852198123931885
			0.18852198123931885
			0.18852198123931885
			0.18852198123931885
			0.18852198123931885
			0.18852198123931885
			0.18852198123931885
			0.18854598701000214
			0.18852198123931885
			0.18852198123931885
			0.18852198123931885
			0.18852198123931885
			0.18852198123931885
			0.18852198123931885
			0.18852198123931885
			0.18852198123931885
			0.18852198123931885
			0.18852198123931885
			0.18852198123931885
			0.18852198123931885
			0.18852198123931885
			0.18852198123931885
			0.18852198123931885
			0.18852198123931885
			0.26420941948890686
			0.18852198123931885
			0.18852198123931885
			0.18852198123931885
			0.18854714930057526
			0.18852199614048004
			0.25393739342689514
			0.18852198123931885
			0.18852198123931885
			0.18886375427246094
			0.18852198123931885
			0.18852198123931885
			0.18852198123931885
			0.18852198123931885
			0.18852198123931885
			0.18852198123931885
			0.18852633237838745
			0.1885271668434143
			0.18852198123931885
			0.18852198123931885
			0.18852198123931885
			0.18852198123931885
			0.18852198123931885
			0.18852198123931885
			0.1885623186826706
			0.18852198123931885
			0.18852198123931885
			0.18852198123931885
			0.18852198123931885
			0.18852204084396362
			0.18852198123931885
			0.18852198123931885
			0.18852198123931885
			0.18883346021175385
			0.18852198123931885
			0.18852198123931885
			0.18855300545692444
			0.18852198123931885
			0.18852198123931885
			0.18852198123931885
			0.18852198123931885
			0.18852198123931885
			0.18852198123931885
			0.18852201104164124
			0.18852198123931885
			0.18852198123931885
			0.18852198123931885
			0.18852201104164124
			0.1888381540775299
			0.18852198123931885
			0.18852198123931885
			0.18852198123931885
			0.18852198123931885
			0.18852198123931885
			0.2056245505809784
			0.18852198123931885
			0.1888972967863083
			0.18852198123931885
			0.18852198123931885
			0.18852198123931885
			0.18852198123931885
			0.18852198123931885
			0.18852198123931885
			0.18852201104164124
			0.18852198123931885
			0.18852201104164124
			0.18852217495441437
			0.18852198123931885
			0.18852198123931885
			0.18852198123931885
			0.18852198123931885
