# Supplementary material for: Enhanced flux potential analysis links changes in enzyme expression to metabolic flux
Source: Mol Syst Biol. 2025 Feb 17;21(4):413–45. doi: 10.1038/s44320-025-00090-9 (PMC11965317; doi:10.1038/s44320-025-00090-9)
Supplement: Supplementary file 15 — Source data Fig. 6 [file 44320_2025_90_MOESM15_ESM.zip › Figure 6/6D/MAR02553-Reaction_Exp.csv]

Liver-hepa	Blood-neut	Bldr-uroth	Other
0.45001333951950073	0.18290166556835175	0.18317744135856628	0.12349666655063629
0.09696575254201889	0.16259446740150452	0.2507714331150055	0.1430240422487259
0.6336590051651001	0.09696575254201889	0.23241610825061798	0.22504788637161255
0.5156006813049316	0.22719869017601013	0.09696575254201889	0.21837717294692993
0.09696575254201889	0.16978640854358673	0.19762101769447327	0.24596817791461945
0.4584139585494995	0.2143307477235794	0.19596558809280396	0.09696575254201889
0.46319109201431274	0.19568917155265808	0.09696575254201889	0.11706865578889847
0.3602534234523773	0.21268336474895477	0.18080298602581024	0.12410419434309006
0.2482980191707611	0.21524004638195038	0.10853831470012665	0.15365582704544067
0.2960137128829956	0.21090365946292877	0.12787103652954102	0.09696575254201889
0.09696575254201889	0.2315569669008255	0.09696575254201889	0.12653353810310364
0.17551125586032867	0.2631756663322449	0.09696575254201889	0.2908972501754761
0.3379642069339752	0.17462517321109772	0.21689563989639282	0.09696575254201889
0.4083252251148224	0.24943572282791138	0.09696575254201889	0.09696575254201889
0.23330426216125488	0.20456230640411377	0.20961232483386993	0.09696575254201889
0.33454522490501404	0.24594371020793915	0.1732257753610611	0.12908490002155304
0.46312206983566284	0.27489444613456726	0.18437431752681732	0.11810006946325302
0.28065741062164307	0.22022102773189545	0.09696575254201889	0.09696575254201889
0.5151316523551941	0.09696575254201889	0.09696575254201889	0.1439289003610611
0.22638840973377228	0.18174868822097778	0.2585354149341583	0.09696575254201889
0.24271945655345917	0.09696575254201889	0.09696575254201889	0.09696575254201889
0.4868946969509125	0.18301266431808472	0.33276572823524475	0.09696575254201889
0.24225068092346191	0.23803313076496124	0.09696575254201889	0.09696575254201889
0.2788656949996948	0.27517440915107727	0.3906071186065674	0.09696575254201889
0.2659100890159607	0.26133811473846436	0.09696575254201889	0.09696575254201889
0.21917292475700378	0.26599451899528503	0.11484900861978531	0.09696575254201889
0.23848313093185425	0.09696575254201889	0.09696575254201889	0.09696575254201889
0.45411649346351624	0.2165672779083252	0.20347869396209717	0.09696575254201889
0.4466088116168976	0.22680127620697021	0.15323998034000397	0.09696575254201889
0.2516131103038788	0.27749547362327576	0.09696575254201889	0.09696575254201889
0.23643672466278076	0.2190380096435547	0.09696575254201889	0.09696575254201889
0.47775906324386597	0.219192236661911	0.09696575254201889	0.09696575254201889
0.3577224016189575	0.21986675262451172	0.11004114896059036	0.09696575254201889
0.09696575254201889	0.09696575254201889	0.09696575254201889	0.14682301878929138
0.260819673538208	0.09696575254201889	0.09696575254201889	0.20525775849819183
0.23387187719345093	0.09696575254201889	0.13888001441955566	0.09696575254201889
0.21518118679523468	0.09696575254201889	0.2170228809118271	0.15692506730556488
0.40450629591941833	0.09696575254201889	0.09696575254201889	0.09696575254201889
0.2659304738044739	0.09696575254201889	0.09696575254201889	0.09696575254201889
0.252951979637146	0.09696575254201889	0.23573650419712067	0.20175530016422272
0.47087714076042175	0.09696575254201889	0.09696575254201889	0.09696575254201889
0.31378626823425293	0.09696575254201889	0.2841455936431885	0.09696575254201889
0.5589814186096191	0.09696575254201889	0.09696575254201889	0.09696575254201889
0.6431275010108948	0.09696575254201889	0.09696575254201889	0.13043762743473053
0.1790618598461151	0.09696575254201889	0.14280027151107788	0.09696575254201889
0.3530968129634857	0.09696575254201889	0.09696575254201889	0.09696575254201889
0.23830446600914001	0.1713552474975586	0.16092349588871002	0.12223877012729645
0.09696575254201889	0.09696575254201889	0.09696575254201889	0.17895230650901794
0.17258943617343903	0.09696575254201889	0.11032168567180634	0.09696575254201889
0.6430826783180237	0.1834118813276291	0.09696575254201889	0.09696575254201889
0.4174755811691284	0.09696575254201889	0.19389525055885315	0.09696575254201889
0.22236569225788116	0.1545654684305191	0.09696575254201889	0.2448117733001709
0.15265226364135742	0.21836943924427032	0.20400317013263702	0.09696575254201889
0.33379116654396057	0.16943784058094025	0.09696575254201889	0.09696575254201889
0.33561697602272034	0.19856131076812744	0.15062430500984192	0.09696575254201889
0.23945896327495575	0.14621107280254364	0.09696575254201889	0.09696575254201889
0.3073335886001587	0.16012318432331085	0.1469360888004303	0.09696575254201889
0.6783806681632996	0.16066156327724457	0.152852863073349	0.09696575254201889
0.26548081636428833	0.16263718903064728	0.12651565670967102	0.09696575254201889
0.49867138266563416	0.09696575254201889	0.09696575254201889	0.09696575254201889
0.4698083698749542	0.09696575254201889	0.09696575254201889	0.10180162638425827
0.2908972501754761	0.19490984082221985	0.16376900672912598	0.09696575254201889
0.43341654539108276	0.09696575254201889	0.1200249195098877	0.09696575254201889
0.3669063448905945	0.09696575254201889	0.1486572027206421	0.1558515727519989
0.28493809700012207	0.09696575254201889	0.09696575254201889	0.09696575254201889
0.44465741515159607	0.17595015466213226	0.15580300986766815	0.09696575254201889
0.4414556622505188	0.09696575254201889	0.150536447763443	0.09696575254201889
0.4661310613155365	0.09696575254201889	0.1527220755815506	0.09696575254201889
0.28806358575820923	0.09696575254201889	0.17982318997383118	0.09696575254201889
0.3109704554080963	0.09696575254201889	0.09696575254201889	0.09696575254201889
0.21606037020683289	0.09696575254201889	0.09696575254201889	0.09696575254201889
0.26922285556793213	0.09696575254201889	0.09696575254201889	0.09696575254201889
0.14886783063411713	0.09696575254201889	0.09696575254201889	0.09696575254201889
0.14959585666656494	0.09696575254201889	0.09696575254201889	0.2908972501754761
0.41055649518966675	0.1621033251285553	0.09696575254201889	0.09696575254201889
0.1858792006969452	0.09696575254201889	0.09696575254201889	0.09696575254201889
0.4490688741207123	0.17820529639720917	0.09696575254201889	0.09696575254201889
0.45728835463523865	0.09696575254201889	0.09696575254201889	0.10841541737318039
0.38653701543807983	0.1740553230047226	0.18544545769691467	0.11401436477899551
0.26689666509628296	0.09696575254201889	0.09696575254201889	0.09696575254201889
0.2399970144033432	0.09696575254201889	0.14308375120162964	0.09696575254201889
0.41433286666870117	0.09696575254201889	0.29701998829841614	0.09696575254201889
0.23615719377994537	0.09696575254201889	0.25937649607658386	0.09696575254201889
0.09696575254201889	0.09696575254201889	0.18232835829257965	0.34122025966644287
0.4621526300907135	0.09696575254201889	0.12858596444129944	0.09696575254201889
0.5536616444587708	0.1730748862028122	0.09696575254201889	0.09696575254201889
0.3722347021102905	0.09696575254201889	0.09696575254201889	0.09696575254201889
0.3806748390197754	0.17799785733222961	0.11470746994018555	0.09696575254201889
0.35792845487594604	0.09696575254201889	0.09696575254201889	0.09696575254201889
0.5198207497596741	0.09696575254201889	0.09696575254201889	0.09696575254201889
0.09696575254201889	0.21791669726371765	0.09696575254201889	0.09696575254201889
0.3006105124950409	0.21550588309764862	0.11404461413621902	0.09696575254201889
0.09696575254201889	0.09696575254201889	0.198281928896904	0.15744365751743317
0.4565250873565674	0.2216394543647766	0.09696575254201889	0.09696575254201889
0.2624150514602661	0.09696575254201889	0.24628670513629913	0.09696575254201889
0.23715229332447052	0.09696575254201889	0.13958090543746948	0.09696575254201889
0.6598743796348572	0.09696575254201889	0.14502467215061188	0.09696575254201889
0.40303388237953186	0.09696575254201889	0.247545063495636	0.09696575254201889
0.09696575254201889	0.09696575254201889	0.09696575254201889	0.09696575254201889
0.30258482694625854	0.18523909151554108	0.09696575254201889	0.09696575254201889
			0.09696575254201889
			0.09696575254201889
			0.09696575254201889
			0.11913007497787476
			0.09696575254201889
			0.22435471415519714
			0.09696575254201889
			0.09696575254201889
			0.09696575254201889
			0.21601177752017975
			0.09696575254201889
			0.1982533484697342
			0.09696575254201889
			0.09696575254201889
			0.09696575254201889
			0.09696575254201889
			0.09696575254201889
			0.09696575254201889
			0.09696575254201889
			0.2186421900987625
			0.09696575254201889
			0.09696575254201889
			0.09696575254201889
			0.09696575254201889
			0.09696575254201889
			0.12484727054834366
			0.1514577716588974
			0.1356850564479828
			0.09696575254201889
			0.09696575254201889
			0.09696575254201889
			0.09696575254201889
			0.09696575254201889
			0.09696575254201889
			0.09696575254201889
			0.09696575254201889
			0.09696575254201889
			0.09696575254201889
			0.09696575254201889
			0.09696575254201889
			0.09696575254201889
			0.09696575254201889
			0.09696575254201889
			0.12147052586078644
			0.09696575254201889
			0.09696575254201889
			0.09696575254201889
			0.09696575254201889
			0.09696575254201889
			0.09696575254201889
			0.09696575254201889
			0.09696575254201889
			0.09696575254201889
			0.09696575254201889
			0.09696575254201889
			0.09696575254201889
			0.09696575254201889
			0.0984545573592186
			0.09696575254201889
			0.2589862644672394
			0.09696575254201889
			0.09696575254201889
			0.09696575254201889
			0.09696575254201889
			0.09696575254201889
			0.09985733032226562
			0.09696575254201889
			0.09696575254201889
			0.09696575254201889
			0.09696575254201889
			0.09696575254201889
			0.09696575254201889
			0.09696575254201889
			0.09696575254201889
			0.09696575254201889
			0.09696575254201889
			0.09696575254201889
			0.09696575254201889
			0.09696575254201889
			0.09696575254201889
			0.09696575254201889
			0.09696575254201889
			0.09696575254201889
			0.09696575254201889
			0.09696575254201889
			0.09696575254201889
			0.09696575254201889
			0.09696575254201889
			0.09696575254201889
			0.09696575254201889
			0.09696575254201889
			0.09696575254201889
			0.09696575254201889
			0.09696575254201889
			0.09696575254201889
			0.09696575254201889
			0.09696575254201889
			0.09696575254201889
			0.09696575254201889
			0.09696575254201889
			0.09696575254201889
			0.09696575254201889
			0.09696575254201889
			0.12697146832942963
			0.09696575254201889
			0.09696575254201889
			0.09696575254201889
			0.09696575254201889
			0.19795429706573486
			0.09696575254201889
			0.09696575254201889
			0.09696575254201889
			0.10381706058979034
			0.09696575254201889
			0.09696575254201889
			0.09696575254201889
			0.09696575254201889
			0.09696575254201889
			0.09696575254201889
			0.09696575254201889
			0.09696575254201889
			0.09696575254201889
			0.09696575254201889
			0.09696575254201889
			0.09696575254201889
			0.09696575254201889
			0.09696575254201889
			0.09696575254201889
			0.09696575254201889
			0.09696575254201889
			0.09696575254201889
			0.09696575254201889
			0.09696575254201889
			0.09696575254201889
			0.09696575254201889
			0.09696575254201889
			0.09696575254201889
			0.09696575254201889
			0.09696575254201889
			0.09696575254201889
			0.09696575254201889
			0.21137987077236176
			0.09696575254201889
			0.2908972501754761
			0.09696575254201889
			0.09696575254201889
			0.09696575254201889
			0.09696575254201889
			0.09696575254201889
			0.09696575254201889
			0.09696575254201889
			0.09696575254201889
			0.21021434664726257
			0.09696575254201889
			0.09696575254201889
			0.09696575254201889
			0.09696575254201889
			0.09696575254201889
			0.09696575254201889
			0.09696575254201889
			0.09696575254201889
			0.09696575254201889
			0.09696575254201889
			0.09696575254201889
			0.09696575254201889
			0.09696575254201889
			0.09696575254201889
			0.09696575254201889
			0.09696575254201889
			0.09696575254201889
			0.09696575254201889
			0.09696575254201889
			0.09696575254201889
			0.09696575254201889
			0.09696575254201889
			0.09696575254201889
			0.09696575254201889
			0.09696575254201889
			0.09696575254201889
			0.09696575254201889
			0.09696575254201889
			0.09696575254201889
			0.09696575254201889
			0.09696575254201889
			0.09696575254201889
			0.09696575254201889
			0.09696575254201889
			0.09696575254201889
			0.09696575254201889
			0.09696575254201889
			0.09696575254201889
			0.09696575254201889
			0.09696575254201889
			0.09696575254201889
			0.09696575254201889
			0.09696575254201889
			0.09696575254201889
			0.09696575254201889
			0.09696575254201889
			0.09696575254201889
			0.09696575254201889
			0.09696575254201889
			0.09696575254201889
			0.09696575254201889
			0.09696575254201889
			0.09696575254201889
			0.09696575254201889
			0.09696575254201889
			0.09696575254201889
			0.09696575254201889
			0.09696575254201889
			0.15641795098781586
			0.09696575254201889
			0.09696575254201889
			0.09696575254201889
			0.09696575254201889
			0.09696575254201889
			0.09696575254201889
			0.09696575254201889
			0.09696575254201889
			0.09696575254201889
			0.09696575254201889
			0.09696575254201889
			0.09696575254201889
			0.09696575254201889
			0.09696575254201889
			0.09696575254201889
			0.09696575254201889
			0.09696575254201889
			0.09696575254201889
			0.09696575254201889
			0.09696575254201889
			0.09696575254201889
			0.09696575254201889
			0.09696575254201889
			0.09696575254201889
			0.09696575254201889
			0.09696575254201889
			0.2394145280122757
			0.09696575254201889
			0.09696575254201889
			0.09696575254201889
			0.09696575254201889
			0.09696575254201889
			0.09696575254201889
			0.09696575254201889
			0.09696575254201889
			0.09696575254201889
			0.09696575254201889
			0.09696575254201889
			0.09696575254201889
			0.09696575254201889
			0.09696575254201889
			0.09696575254201889
			0.09696575254201889
			0.09696575254201889
			0.09696575254201889
			0.09696575254201889
			0.09696575254201889
			0.09696575254201889
			0.09696575254201889
			0.09696575254201889
			0.17377398908138275
			0.09696575254201889
			0.09696575254201889
			0.09696575254201889
			0.09696575254201889
			0.09696575254201889
			0.09696575254201889
			0.09696575254201889
			0.09696575254201889
			0.09696575254201889
			0.09696575254201889
			0.15156987309455872
			0.09696575254201889
			0.09696575254201889
			0.09696575254201889
			0.19734802842140198
			0.09696575254201889
			0.17617173492908478
			0.09696575254201889
			0.09696575254201889
			0.09696575254201889
			0.09696575254201889
			0.09696575254201889
			0.09696575254201889
			0.09696575254201889
			0.09696575254201889
			0.09696575254201889
			0.09696575254201889
			0.09696575254201889
			0.09696575254201889
			0.09696575254201889
			0.09696575254201889
			0.09696575254201889
			0.09696575254201889
			0.09696575254201889
			0.09696575254201889
			0.09696575254201889
			0.09696575254201889
			0.09696575254201889
			0.09696575254201889
			0.09696575254201889
			0.09696575254201889
			0.09696575254201889
			0.09696575254201889
			0.09696575254201889
			0.09696575254201889
			0.09696575254201889
			0.09696575254201889
			0.09696575254201889
			0.09696575254201889
			0.09696575254201889
			0.09696575254201889
			0.09696575254201889
			0.09696575254201889
			0.09696575254201889
			0.09696575254201889
			0.09696575254201889
			0.09696575254201889
			0.09696575254201889
			0.09696575254201889
			0.09696575254201889
			0.09696575254201889
			0.09696575254201889
			0.09696575254201889
			0.2908972501754761
			0.09696575254201889
			0.09696575254201889
			0.09696575254201889
			0.09696575254201889
			0.09696575254201889
			0.09696575254201889
			0.09696575254201889
			0.09696575254201889
			0.09696575254201889
			0.09696575254201889
			0.09696575254201889
			0.09696575254201889
			0.09696575254201889
			0.09696575254201889
			0.09696575254201889
			0.09696575254201889
			0.09696575254201889
			0.09696575254201889
			0.1383265107870102
			0.09696575254201889
			0.09696575254201889
			0.09696575254201889
			0.09696575254201889
			0.09696575254201889
			0.09696575254201889
			0.09696575254201889
			0.09696575254201889
			0.09696575254201889
			0.09696575254201889
			0.09696575254201889
			0.09696575254201889
			0.09696575254201889
			0.09696575254201889
			0.09696575254201889
			0.09696575254201889
			0.09696575254201889
			0.09696575254201889
			0.1612137407064438
			0.09696575254201889
			0.09696575254201889
			0.09696575254201889
			0.09696575254201889
			0.2908972501754761
			0.09696575254201889
			0.09696575254201889
			0.09696575254201889
			0.09696575254201889
			0.09696575254201889
			0.09696575254201889
			0.09696575254201889
			0.09696575254201889
			0.09696575254201889
			0.09696575254201889
			0.09696575254201889
			0.09696575254201889
			0.09696575254201889
			0.09696575254201889
			0.09696575254201889
			0.09696575254201889
			0.09696575254201889
			0.09696575254201889
			0.09696575254201889
			0.09696575254201889
			0.09696575254201889
			0.09696575254201889
			0.09696575254201889
			0.09696575254201889
			0.11241766065359116
			0.09696575254201889
			0.09696575254201889
			0.09696575254201889
			0.09696575254201889
			0.09696575254201889
			0.09696575254201889
			0.09696575254201889
			0.09696575254201889
			0.09696575254201889
			0.09696575254201889
			0.09696575254201889
			0.09696575254201889
			0.09696575254201889
			0.09696575254201889
			0.09696575254201889
			0.09696575254201889
			0.09696575254201889
			0.09696575254201889
			0.09696575254201889
			0.09696575254201889
			0.09696575254201889
			0.09696575254201889
			0.09696575254201889
			0.09696575254201889
			0.09696575254201889
			0.09696575254201889
			0.09696575254201889
			0.09696575254201889
			0.09696575254201889
			0.09696575254201889
			0.09696575254201889
			0.09696575254201889
			0.09696575254201889
			0.09696575254201889
			0.09696575254201889
			0.09696575254201889
			0.09696575254201889
			0.09696575254201889
			0.09696575254201889
			0.09696575254201889
			0.09696575254201889
			0.09696575254201889
			0.09696575254201889
			0.09696575254201889
			0.09696575254201889
			0.09696575254201889
			0.09696575254201889
			0.09696575254201889
			0.09696575254201889
			0.09696575254201889
			0.09696575254201889
			0.09696575254201889
			0.09696575254201889
			0.09696575254201889
			0.09696575254201889
			0.09696575254201889
			0.09696575254201889
			0.09696575254201889
			0.09696575254201889
			0.09696575254201889
			0.09696575254201889
			0.09696575254201889
			0.09696575254201889
			0.09696575254201889
			0.09696575254201889
			0.09696575254201889
			0.18043890595436096
			0.09696575254201889
			0.15466804802417755
			0.09696575254201889
			0.09696575254201889
			0.09696575254201889
			0.09696575254201889
			0.09696575254201889
			0.09696575254201889
			0.09696575254201889
			0.09696575254201889
			0.09696575254201889
			0.09696575254201889
			0.09696575254201889
			0.09696575254201889
			0.09696575254201889
			0.09696575254201889
			0.2908972501754761
			0.09696575254201889
			0.09696575254201889
			0.09696575254201889
			0.09696575254201889
			0.09696575254201889
			0.09696575254201889
			0.09696575254201889
			0.09696575254201889
			0.09696575254201889
			0.09696575254201889
			0.09696575254201889
			0.09696575254201889
			0.09696575254201889
			0.09696575254201889
			0.09696575254201889
			0.09696575254201889
			0.09696575254201889
			0.09696575254201889
			0.09696575254201889
			0.09696575254201889
			0.09696575254201889
			0.09696575254201889
			0.09696575254201889
			0.09696575254201889
			0.09696575254201889
			0.09696575254201889
			0.09696575254201889
			0.09696575254201889
			0.09696575254201889
			0.09696575254201889
			0.09696575254201889
			0.09696575254201889
			0.09696575254201889
			0.09696575254201889
			0.09696575254201889
			0.09696575254201889
			0.09696575254201889
			0.09696575254201889
			0.09696575254201889
			0.09696575254201889
			0.09696575254201889
			0.09696575254201889
			0.09696575254201889
			0.09696575254201889
			0.09696575254201889
			0.09696575254201889
			0.09696575254201889
			0.09696575254201889
			0.09696575254201889
			0.09696575254201889
			0.09696575254201889
			0.09696575254201889
			0.09696575254201889
			0.09696575254201889
			0.09696575254201889
			0.09696575254201889
			0.09696575254201889
			0.09696575254201889
			0.09696575254201889
			0.09696575254201889
			0.09696575254201889
			0.09696575254201889
			0.09696575254201889
			0.09696575254201889
			0.09696575254201889
			0.09696575254201889
			0.09696575254201889
			0.09696575254201889
			0.09696575254201889
			0.09696575254201889
			0.09696575254201889
			0.09696575254201889
			0.09696575254201889
			0.09696575254201889
			0.09696575254201889
			0.09696575254201889
			0.09696575254201889
			0.09696575254201889
			0.09696575254201889
			0.09696575254201889
			0.09696575254201889
			0.09696575254201889
			0.09696575254201889
			0.09696575254201889
			0.09696575254201889
			0.09696575254201889
			0.09696575254201889
			0.09696575254201889
			0.09696575254201889
			0.09696575254201889
			0.09696575254201889
			0.09696575254201889
			0.09696575254201889
			0.09696575254201889
			0.09696575254201889
			0.09696575254201889
			0.25815218687057495
			0.09696575254201889
			0.09696575254201889
			0.09696575254201889
			0.09696575254201889
			0.09696575254201889
			0.09696575254201889
			0.09696575254201889
			0.09696575254201889
			0.09696575254201889
			0.09696575254201889
			0.09696575254201889
			0.09696575254201889
			0.09696575254201889
			0.09696575254201889
			0.09696575254201889
			0.12128115445375443
			0.09696575254201889
			0.09696575254201889
			0.09696575254201889
			0.09696575254201889
			0.09696575254201889
			0.09696575254201889
			0.09696575254201889
			0.09696575254201889
			0.09696575254201889
			0.09696575254201889
			0.09696575254201889
			0.09696575254201889
			0.09696575254201889
			0.09696575254201889
			0.09696575254201889
			0.09696575254201889
			0.09696575254201889
			0.09696575254201889
			0.09696575254201889
			0.09696575254201889
			0.09696575254201889
			0.09696575254201889
			0.09696575254201889
			0.09696575254201889
			0.09696575254201889
			0.09696575254201889
			0.14480774104595184
			0.09696575254201889
			0.09696575254201889
			0.09696575254201889
			0.09696575254201889
			0.09696575254201889
			0.09696575254201889
			0.09696575254201889
			0.09696575254201889
			0.09696575254201889
			0.09696575254201889
			0.09696575254201889
			0.15144163370132446
			0.09696575254201889
			0.09696575254201889
			0.09696575254201889
			0.09696575254201889
			0.09696575254201889
			0.09696575254201889
			0.09696575254201889
			0.09696575254201889
			0.09696575254201889
			0.09696575254201889
			0.09696575254201889
			0.09696575254201889
			0.09696575254201889
			0.09696575254201889
			0.09696575254201889
			0.09696575254201889
			0.09696575254201889
			0.09696575254201889
			0.09696575254201889
			0.09696575254201889
			0.09696575254201889
			0.09696575254201889
			0.09696575254201889
			0.09696575254201889
			0.09696575254201889
			0.09696575254201889
			0.09696575254201889
			0.09696575254201889
			0.09696575254201889
			0.09696575254201889
			0.09696575254201889
			0.09696575254201889
			0.09696575254201889
			0.09696575254201889
			0.09696575254201889
			0.09696575254201889
			0.09696575254201889
			0.09696575254201889
			0.09696575254201889
			0.09696575254201889
			0.09696575254201889
			0.09696575254201889
			0.09696575254201889
			0.09696575254201889
			0.09696575254201889
			0.09696575254201889
			0.09696575254201889
			0.09696575254201889
			0.09696575254201889
			0.09696575254201889
			0.09696575254201889
			0.09696575254201889
			0.09696575254201889
			0.09696575254201889
			0.09696575254201889
			0.09696575254201889
			0.09696575254201889
			0.09696575254201889
			0.09696575254201889
			0.09696575254201889
			0.09696575254201889
			0.09696575254201889
			0.09696575254201889
			0.09696575254201889
			0.09696575254201889
			0.09696575254201889
			0.09696575254201889
			0.09696575254201889
			0.09696575254201889
			0.09696575254201889
			0.09696575254201889
			0.09696575254201889
			0.09696575254201889
			0.09696575254201889
			0.09696575254201889
			0.09696575254201889
			0.09696575254201889
			0.09696575254201889
			0.09696575254201889
			0.18962137401103973
			0.09696575254201889
			0.09696575254201889
			0.09696575254201889
			0.09696575254201889
			0.09696575254201889
			0.09696575254201889
			0.09696575254201889
			0.09696575254201889
			0.09696575254201889
			0.09696575254201889
			0.09696575254201889
			0.09696575254201889
			0.09696575254201889
			0.09696575254201889
			0.09696575254201889
			0.09696575254201889
			0.09696575254201889
			0.09696575254201889
			0.09696575254201889
			0.09696575254201889
			0.09696575254201889
			0.09696575254201889
			0.09696575254201889
			0.09696575254201889
			0.09696575254201889
			0.09696575254201889
			0.09696575254201889
			0.09696575254201889
			0.09696575254201889
			0.09696575254201889
			0.09696575254201889
			0.09696575254201889
			0.09696575254201889
			0.09696575254201889
			0.09696575254201889
			0.09696575254201889
			0.09696575254201889
			0.09696575254201889
			0.09696575254201889
			0.09696575254201889
			0.09696575254201889
			0.09696575254201889
			0.09696575254201889
			0.09696575254201889
			0.09696575254201889
			0.09696575254201889
			0.09696575254201889
			0.09696575254201889
			0.09696575254201889
			0.09696575254201889
			0.09696575254201889
			0.09696575254201889
			0.09696575254201889
			0.09696575254201889
			0.09696575254201889
			0.09696575254201889
			0.09696575254201889
			0.09696575254201889
			0.09696575254201889
			0.09696575254201889
			0.09696575254201889
			0.09696575254201889
			0.09696575254201889
			0.09696575254201889
			0.09696575254201889
			0.09696575254201889
			0.09696575254201889
			0.09696575254201889
			0.09696575254201889
			0.09696575254201889
			0.09696575254201889
			0.09696575254201889
			0.09696575254201889
			0.09696575254201889
			0.09696575254201889
			0.09696575254201889
			0.09696575254201889
			0.09696575254201889
			0.09696575254201889
			0.09696575254201889
			0.09696575254201889
			0.09696575254201889
			0.09696575254201889
			0.09696575254201889
			0.09696575254201889
			0.09696575254201889
			0.09696575254201889
			0.09696575254201889
			0.09696575254201889
			0.09696575254201889
			0.09696575254201889
			0.09696575254201889
			0.09696575254201889
			0.09696575254201889
			0.09696575254201889
			0.09696575254201889
			0.09696575254201889
			0.09696575254201889
			0.09696575254201889
			0.09696575254201889
			0.09696575254201889
			0.09696575254201889
			0.09696575254201889
			0.09696575254201889
			0.09696575254201889
			0.09696575254201889
			0.09696575254201889
			0.09696575254201889
			0.09696575254201889
			0.09696575254201889
			0.09696575254201889
			0.09696575254201889
			0.09696575254201889
			0.09696575254201889
			0.09696575254201889
			0.09696575254201889
			0.09696575254201889
			0.09696575254201889
			0.09696575254201889
			0.09696575254201889
			0.09696575254201889
			0.09696575254201889
			0.09696575254201889
			0.09696575254201889
			0.09696575254201889
			0.09696575254201889
			0.09696575254201889
			0.09696575254201889
			0.09696575254201889
			0.09696575254201889
			0.09696575254201889
			0.09696575254201889
			0.09696575254201889
			0.09696575254201889
			0.09696575254201889
			0.09696575254201889
			0.09696575254201889
			0.09696575254201889
			0.09696575254201889
			0.09696575254201889
			0.09696575254201889
			0.09696575254201889
			0.09696575254201889
			0.09696575254201889
			0.09696575254201889
			0.09696575254201889
			0.09696575254201889
			0.09696575254201889
			0.09696575254201889
			0.09696575254201889
			0.09696575254201889
			0.09696575254201889
			0.09696575254201889
			0.09696575254201889
			0.09696575254201889
			0.09696575254201889
			0.09696575254201889
			0.09696575254201889
			0.09696575254201889
			0.09696575254201889
			0.09696575254201889
			0.18889841437339783
			0.09696575254201889
			0.09696575254201889
			0.09696575254201889
			0.09696575254201889
			0.09696575254201889
			0.09696575254201889
			0.09696575254201889
			0.09696575254201889
			0.09696575254201889
			0.09696575254201889
			0.09696575254201889
			0.09696575254201889
			0.09696575254201889
			0.09696575254201889
			0.09696575254201889
			0.09696575254201889
			0.09696575254201889
			0.09696575254201889
			0.09696575254201889
			0.09696575254201889
			0.09696575254201889
			0.09696575254201889
			0.09696575254201889
			0.09696575254201889
			0.09696575254201889
			0.09696575254201889
			0.09696575254201889
			0.09696575254201889
			0.09696575254201889
			0.09696575254201889
			0.09696575254201889
			0.09696575254201889
			0.09696575254201889
			0.09696575254201889
			0.09696575254201889
			0.09696575254201889
			0.09696575254201889
			0.09696575254201889
			0.09696575254201889
			0.09696575254201889
			0.09696575254201889
			0.09696575254201889
			0.09696575254201889
			0.09696575254201889
			0.09696575254201889
			0.09696575254201889
			0.09696575254201889
			0.09696575254201889
			0.09696575254201889
			0.09696575254201889
			0.09696575254201889
			0.09696575254201889
			0.09696575254201889
			0.09696575254201889
			0.09696575254201889
			0.09696575254201889
			0.09696575254201889
			0.09696575254201889
			0.09696575254201889
			0.09696575254201889
			0.09696575254201889
			0.09696575254201889
			0.09696575254201889
			0.09696575254201889
			0.09696575254201889
			0.09696575254201889
			0.09696575254201889
			0.09696575254201889
			0.09696575254201889
			0.09696575254201889
			0.09696575254201889
			0.09696575254201889
			0.09696575254201889
			0.09696575254201889
			0.09696575254201889
			0.09696575254201889
			0.09696575254201889
			0.09696575254201889
			0.09696575254201889
			0.09696575254201889
			0.09696575254201889
			0.09696575254201889
			0.09696575254201889
			0.09696575254201889
			0.09696575254201889
			0.09696575254201889
			0.09696575254201889
			0.09696575254201889
			0.09696575254201889
			0.09696575254201889
			0.09696575254201889
			0.09696575254201889
			0.09696575254201889
			0.09696575254201889
			0.09696575254201889
			0.09696575254201889
			0.09696575254201889
			0.09696575254201889
			0.09696575254201889
			0.09696575254201889
			0.09696575254201889
			0.09696575254201889
			0.09696575254201889
			0.09696575254201889
			0.09696575254201889
			0.09696575254201889
			0.09696575254201889
			0.09696575254201889
			0.09696575254201889
			0.09696575254201889
			0.09696575254201889
			0.09696575254201889
			0.09696575254201889
			0.09696575254201889
			0.09696575254201889
			0.09696575254201889
			0.09696575254201889
			0.09696575254201889
			0.09696575254201889
			0.09696575254201889
			0.09696575254201889
			0.16328658163547516
			0.09696575254201889
			0.09696575254201889
			0.09696575254201889
			0.09696575254201889
			0.09696575254201889
			0.09696575254201889
			0.09696575254201889
			0.12254057079553604
			0.09696575254201889
			0.09696575254201889
			0.09696575254201889
			0.09696575254201889
			0.09696575254201889
			0.09696575254201889
			0.09696575254201889
			0.09696575254201889
			0.09696575254201889
			0.09696575254201889
			0.09696575254201889
			0.09696575254201889
			0.09696575254201889
			0.09696575254201889
			0.09696575254201889
			0.09696575254201889
			0.09696575254201889
			0.09696575254201889
			0.09696575254201889
			0.09696575254201889
			0.09696575254201889
			0.09696575254201889
			0.09696575254201889
			0.09696575254201889
			0.09696575254201889
			0.09696575254201889
			0.09696575254201889
			0.09696575254201889
			0.09696575254201889
			0.09696575254201889
			0.09696575254201889
			0.09696575254201889
			0.09696575254201889
			0.09696575254201889
			0.09696575254201889
			0.09696575254201889
			0.09696575254201889
			0.09696575254201889
			0.09696575254201889
			0.09696575254201889
			0.09696575254201889
			0.09696575254201889
			0.09696575254201889
			0.09696575254201889
			0.09696575254201889
			0.09696575254201889
			0.09696575254201889
			0.09696575254201889
			0.09696575254201889
			0.09696575254201889
			0.09696575254201889
			0.09696575254201889
			0.09696575254201889
			0.09696575254201889
			0.09696575254201889
			0.09696575254201889
			0.09696575254201889
			0.09696575254201889
			0.09696575254201889
			0.09696575254201889
			0.09696575254201889
			0.09696575254201889
			0.09696575254201889
			0.09696575254201889
			0.09696575254201889
			0.09696575254201889
			0.09696575254201889
			0.09696575254201889
			0.09696575254201889
			0.09696575254201889
			0.09696575254201889
			0.09696575254201889
			0.09696575254201889
			0.09696575254201889
			0.09696575254201889
			0.09696575254201889
			0.09696575254201889
			0.09696575254201889
			0.09696575254201889
			0.09696575254201889
			0.09696575254201889
			0.09696575254201889
			0.09696575254201889
			0.09696575254201889
			0.09696575254201889
			0.09696575254201889
			0.09696575254201889
			0.09696575254201889
			0.09696575254201889
			0.09696575254201889
			0.09696575254201889
			0.09696575254201889
			0.09696575254201889
			0.09696575254201889
			0.09696575254201889
			0.09696575254201889
			0.09696575254201889
			0.09696575254201889
			0.09696575254201889
			0.09696575254201889
			0.09696575254201889
			0.09696575254201889
			0.09696575254201889
			0.09696575254201889
			0.09696575254201889
			0.09696575254201889
			0.09696575254201889
			0.09696575254201889
			0.09696575254201889
			0.09696575254201889
			0.09696575254201889
			0.09696575254201889
			0.09696575254201889
			0.09696575254201889
			0.09696575254201889
			0.09696575254201889
			0.09696575254201889
			0.09696575254201889
			0.09696575254201889
			0.09696575254201889
			0.09696575254201889
			0.09696575254201889
			0.09696575254201889
			0.09696575254201889
			0.09696575254201889
			0.09696575254201889
			0.09696575254201889
			0.09696575254201889
			0.09696575254201889
			0.09696575254201889
			0.09696575254201889
			0.09696575254201889
			0.09696575254201889
			0.09696575254201889
			0.09696575254201889
			0.09696575254201889
			0.09696575254201889
			0.09696575254201889
			0.09696575254201889
			0.09696575254201889
			0.09696575254201889
			0.09696575254201889
			0.09696575254201889
			0.09696575254201889
			0.09696575254201889
			0.09696575254201889
			0.09696575254201889
			0.09696575254201889
			0.09696575254201889
			0.09696575254201889
			0.09696575254201889
			0.09696575254201889
			0.09696575254201889
			0.09696575254201889
			0.09696575254201889
			0.09696575254201889
			0.09696575254201889
			0.09696575254201889
			0.09696575254201889
			0.09696575254201889
			0.09696575254201889
			0.09696575254201889
			0.09696575254201889
			0.09696575254201889
			0.09696575254201889
			0.09696575254201889
			0.09696575254201889
			0.09696575254201889
			0.09696575254201889
			0.09696575254201889
			0.09696575254201889
			0.09696575254201889
			0.09696575254201889
			0.09696575254201889
			0.09696575254201889
			0.09696575254201889
			0.09696575254201889
			0.09696575254201889
			0.09696575254201889
			0.09696575254201889
			0.09696575254201889
			0.09696575254201889
			0.09696575254201889
			0.09696575254201889
			0.09696575254201889
			0.09696575254201889
			0.09696575254201889
			0.09696575254201889
			0.09696575254201889
			0.09696575254201889
			0.09696575254201889
			0.09696575254201889
			0.09696575254201889
			0.09696575254201889
			0.09696575254201889
			0.09696575254201889
			0.09696575254201889
			0.09696575254201889
			0.09696575254201889
			0.09696575254201889
			0.09696575254201889
			0.09696575254201889
			0.09696575254201889
			0.09696575254201889
			0.09696575254201889
			0.09696575254201889
			0.09696575254201889
			0.09696575254201889
			0.09696575254201889
			0.09696575254201889
			0.09696575254201889
			0.09696575254201889
			0.09696575254201889
			0.09696575254201889
			0.09696575254201889
			0.09696575254201889
			0.09696575254201889
			0.09696575254201889
			0.09696575254201889
			0.09696575254201889
			0.09696575254201889
			0.09696575254201889
			0.09696575254201889
			0.09696575254201889
			0.09696575254201889
			0.09696575254201889
			0.09696575254201889
			0.09696575254201889
			0.09696575254201889
			0.09696575254201889
			0.09696575254201889
			0.09696575254201889
			0.09696575254201889
			0.09696575254201889
			0.09696575254201889
			0.09696575254201889
			0.09696575254201889
			0.09696575254201889
			0.09696575254201889
			0.09696575254201889
			0.09696575254201889
			0.09696575254201889
			0.09696575254201889
			0.09696575254201889
			0.09696575254201889
			0.09696575254201889
			0.09696575254201889
			0.09696575254201889
			0.09696575254201889
			0.09696575254201889
			0.09696575254201889
			0.09696575254201889
			0.09696575254201889
			0.09696575254201889
			0.09696575254201889
			0.09696575254201889
			0.09696575254201889
			0.09696575254201889
			0.09696575254201889
			0.09696575254201889
			0.09696575254201889
			0.09696575254201889
			0.09696575254201889
			0.09696575254201889
			0.09696575254201889
			0.09696575254201889
			0.09696575254201889
			0.09696575254201889
			0.09696575254201889
			0.09696575254201889
			0.09696575254201889
			0.09696575254201889
			0.09696575254201889
			0.09696575254201889
			0.09696575254201889
			0.09696575254201889
			0.09696575254201889
			0.09696575254201889
			0.09696575254201889
			0.09696575254201889
			0.09696575254201889
			0.09696575254201889
			0.09696575254201889
			0.09696575254201889
			0.09696575254201889
			0.09696575254201889
			0.09696575254201889
			0.09696575254201889
			0.09696575254201889
			0.09696575254201889
			0.09696575254201889
			0.09696575254201889
			0.09696575254201889
			0.09696575254201889
			0.09696575254201889
			0.09696575254201889
			0.09696575254201889
			0.09696575254201889
			0.09696575254201889
			0.09696575254201889
			0.09696575254201889
			0.09696575254201889
			0.09696575254201889
			0.09696575254201889
			0.09696575254201889
			0.09696575254201889
			0.09696575254201889
			0.09696575254201889
			0.09696575254201889
			0.09696575254201889
			0.09696575254201889
			0.09696575254201889
			0.09696575254201889
			0.09696575254201889
			0.09696575254201889
			0.09696575254201889
			0.09696575254201889
			0.09696575254201889
			0.09696575254201889
			0.09696575254201889
			0.09696575254201889
			0.09696575254201889
			0.09696575254201889
			0.09696575254201889
			0.09696575254201889
			0.09696575254201889
			0.09696575254201889
			0.09696575254201889
			0.09696575254201889
			0.09696575254201889
			0.09696575254201889
			0.09696575254201889
			0.09696575254201889
			0.09696575254201889
			0.09696575254201889
			0.09696575254201889
			0.09696575254201889
			0.09696575254201889
			0.09696575254201889
			0.09696575254201889
			0.09696575254201889
			0.09696575254201889
			0.09696575254201889
			0.09696575254201889
			0.09696575254201889
			0.09696575254201889
			0.09696575254201889
			0.09696575254201889
			0.09696575254201889
			0.09696575254201889
			0.09696575254201889
			0.09696575254201889
			0.09696575254201889
			0.09696575254201889
			0.09696575254201889
			0.09696575254201889
			0.09696575254201889
			0.09696575254201889
			0.09696575254201889
			0.09696575254201889
			0.09696575254201889
			0.09696575254201889
			0.09696575254201889
			0.09696575254201889
			0.09696575254201889
			0.09696575254201889
			0.09696575254201889
			0.09696575254201889
			0.09696575254201889
			0.09696575254201889
			0.09696575254201889
			0.09696575254201889
			0.09696575254201889
			0.09696575254201889
			0.09696575254201889
			0.09696575254201889
			0.09696575254201889
			0.09696575254201889
			0.09696575254201889
			0.09696575254201889
			0.09696575254201889
			0.09696575254201889
			0.09696575254201889
			0.09696575254201889
			0.09696575254201889
			0.09696575254201889
			0.09696575254201889
			0.09696575254201889
			0.09696575254201889
			0.09696575254201889
			0.09696575254201889
			0.09696575254201889
			0.09696575254201889
			0.09696575254201889
			0.09696575254201889
			0.09696575254201889
			0.09696575254201889
			0.09696575254201889
			0.09696575254201889
			0.09696575254201889
			0.09696575254201889
			0.09696575254201889
			0.09696575254201889
			0.09696575254201889
			0.09696575254201889
			0.09696575254201889
			0.09696575254201889
			0.09696575254201889
			0.09696575254201889
			0.09696575254201889
			0.09696575254201889
			0.09696575254201889
			0.09696575254201889
			0.09696575254201889
			0.09696575254201889
			0.09696575254201889
			0.09696575254201889
			0.09696575254201889
			0.09696575254201889
			0.09696575254201889
			0.09696575254201889
			0.09696575254201889
			0.09696575254201889
			0.09696575254201889
			0.09696575254201889
			0.09696575254201889
			0.09696575254201889
			0.09696575254201889
			0.09696575254201889
			0.09696575254201889
			0.09696575254201889
			0.09696575254201889
			0.09696575254201889
			0.09696575254201889
			0.09696575254201889
			0.09696575254201889
			0.09696575254201889
			0.09696575254201889
			0.09696575254201889
			0.09696575254201889
			0.09696575254201889
			0.09696575254201889
			0.09696575254201889
			0.09696575254201889
			0.09696575254201889
			0.09696575254201889
			0.09696575254201889
			0.09696575254201889
			0.09696575254201889
			0.09696575254201889
			0.09696575254201889
			0.09696575254201889
			0.09696575254201889
			0.09696575254201889
			0.09696575254201889
			0.09696575254201889
			0.09696575254201889
			0.09696575254201889
			0.09696575254201889
			0.09696575254201889
			0.09696575254201889
			0.09696575254201889
			0.09696575254201889
			0.09696575254201889
			0.09696575254201889
			0.09696575254201889
			0.09696575254201889
			0.09696575254201889
			0.09696575254201889
			0.09696575254201889
			0.09696575254201889
			0.09696575254201889
			0.09696575254201889
			0.09696575254201889
			0.09696575254201889
			0.09696575254201889
			0.09696575254201889
			0.09696575254201889
			0.09696575254201889
			0.09696575254201889
			0.09696575254201889
			0.09696575254201889
			0.09696575254201889
			0.09696575254201889
			0.09696575254201889
			0.09696575254201889
			0.09696575254201889
			0.09696575254201889
			0.09696575254201889
			0.09696575254201889
			0.09696575254201889
			0.09696575254201889
			0.09696575254201889
			0.09696575254201889
			0.09696575254201889
			0.09696575254201889
			0.09696575254201889
			0.09696575254201889
			0.09696575254201889
			0.09696575254201889
			0.09696575254201889
			0.09696575254201889
			0.09696575254201889
			0.09696575254201889
			0.09696575254201889
			0.09696575254201889
			0.09696575254201889
			0.09696575254201889
			0.09696575254201889
			0.09696575254201889
			0.09696575254201889
			0.09696575254201889
			0.09696575254201889
			0.09696575254201889
			0.09696575254201889
			0.09696575254201889
			0.09696575254201889
			0.09696575254201889
			0.09696575254201889
			0.09696575254201889
			0.09696575254201889
			0.09696575254201889
			0.09696575254201889
			0.09696575254201889
			0.09696575254201889
			0.09696575254201889
			0.09696575254201889
			0.09696575254201889
			0.09696575254201889
			0.09696575254201889
			0.09696575254201889
			0.09696575254201889
			0.09696575254201889
			0.09696575254201889
			0.09696575254201889
			0.09696575254201889
			0.09696575254201889
			0.09696575254201889
			0.09696575254201889
			0.09696575254201889
			0.09696575254201889
			0.09696575254201889
			0.09696575254201889
			0.09696575254201889
			0.09696575254201889
			0.09696575254201889
			0.09696575254201889
			0.09696575254201889
			0.09696575254201889
			0.09696575254201889
			0.09696575254201889
			0.09696575254201889
			0.09696575254201889
			0.09696575254201889
			0.09696575254201889
			0.09696575254201889
			0.09696575254201889
			0.09696575254201889
			0.09696575254201889
			0.09696575254201889
			0.09696575254201889
			0.09696575254201889
			0.09696575254201889
			0.09696575254201889
			0.09696575254201889
			0.09696575254201889
			0.09696575254201889
			0.09696575254201889
			0.09696575254201889
			0.09696575254201889
			0.09696575254201889
			0.09696575254201889
			0.09696575254201889
			0.09696575254201889
			0.09696575254201889
			0.09696575254201889
			0.09696575254201889
			0.09696575254201889
			0.09696575254201889
			0.09696575254201889
			0.09696575254201889
			0.09696575254201889
			0.09696575254201889
			0.09696575254201889
			0.09696575254201889
			0.09696575254201889
			0.09696575254201889
			0.09696575254201889
			0.09696575254201889
			0.09696575254201889
			0.09696575254201889
			0.09696575254201889
			0.09696575254201889
			0.09696575254201889
			0.09696575254201889
			0.09696575254201889
			0.09696575254201889
			0.09696575254201889
			0.09696575254201889
			0.09696575254201889
			0.09696575254201889
			0.09696575254201889
			0.09696575254201889
			0.09696575254201889
			0.09696575254201889
			0.09696575254201889
			0.09696575254201889
			0.09696575254201889
			0.09696575254201889
			0.09696575254201889
			0.09696575254201889
			0.09696575254201889
			0.09696575254201889
			0.09696575254201889
			0.09696575254201889
			0.09696575254201889
			0.09696575254201889
			0.09696575254201889
			0.09696575254201889
			0.09696575254201889
			0.09696575254201889
			0.09696575254201889
			0.09696575254201889
			0.09696575254201889
			0.09696575254201889
			0.09696575254201889
			0.09696575254201889
			0.09696575254201889
			0.09696575254201889
			0.09696575254201889
			0.09696575254201889
			0.09696575254201889
			0.09696575254201889
			0.09696575254201889
			0.09696575254201889
			0.09696575254201889
			0.09696575254201889
			0.09696575254201889
			0.09696575254201889
			0.09696575254201889
			0.09696575254201889
			0.09696575254201889
			0.09696575254201889
			0.09696575254201889
			0.09696575254201889
			0.09696575254201889
			0.09696575254201889
			0.09696575254201889
			0.09696575254201889
			0.09696575254201889
			0.09696575254201889
			0.09696575254201889
			0.09696575254201889
			0.09696575254201889
			0.09696575254201889
			0.09696575254201889
			0.09696575254201889
			0.09696575254201889
			0.09696575254201889
			0.09696575254201889
			0.09696575254201889
			0.09696575254201889
			0.09696575254201889
			0.09696575254201889
			0.09696575254201889
			0.09696575254201889
			0.09696575254201889
			0.09696575254201889
			0.09696575254201889
			0.09696575254201889
			0.09696575254201889
			0.09696575254201889
			0.09696575254201889
			0.09696575254201889
			0.09696575254201889
			0.09696575254201889
			0.09696575254201889
			0.09696575254201889
			0.09696575254201889
			0.09696575254201889
			0.09696575254201889
			0.09696575254201889
			0.09696575254201889
			0.09696575254201889
			0.09696575254201889
			0.09696575254201889
			0.09696575254201889
			0.09696575254201889
			0.09696575254201889
			0.09696575254201889
			0.09696575254201889
			0.09696575254201889
			0.09696575254201889
			0.09696575254201889
			0.09696575254201889
			0.09696575254201889
			0.09696575254201889
			0.09696575254201889
			0.09696575254201889
			0.09696575254201889
			0.09696575254201889
			0.09696575254201889
			0.09696575254201889
			0.09696575254201889
			0.09696575254201889
			0.09696575254201889
			0.09696575254201889
			0.09696575254201889
			0.09696575254201889
			0.09696575254201889
			0.09696575254201889
			0.09696575254201889
			0.09696575254201889
			0.09696575254201889
			0.09696575254201889
			0.09696575254201889
			0.09696575254201889
			0.09696575254201889
			0.09696575254201889
			0.09696575254201889
			0.09696575254201889
			0.09696575254201889
			0.09696575254201889
			0.09696575254201889
			0.09696575254201889
			0.09696575254201889
			0.09696575254201889
			0.09696575254201889
			0.09696575254201889
			0.09696575254201889
			0.09696575254201889
			0.09696575254201889
			0.09696575254201889
			0.09696575254201889
			0.09696575254201889
			0.09696575254201889
			0.09696575254201889
			0.09696575254201889
			0.09696575254201889
			0.09696575254201889
			0.09696575254201889
			0.09696575254201889
			0.09696575254201889
			0.09696575254201889
			0.09696575254201889
			0.09696575254201889
			0.09696575254201889
			0.09696575254201889
			0.09696575254201889
			0.09696575254201889
			0.09696575254201889
			0.09696575254201889
			0.09696575254201889
			0.09696575254201889
			0.09696575254201889
			0.09696575254201889
			0.09696575254201889
			0.09696575254201889
			0.09696575254201889
			0.09696575254201889
			0.09696575254201889
			0.09696575254201889
			0.09696575254201889
			0.09696575254201889
			0.09696575254201889
			0.09696575254201889
			0.09696575254201889
			0.09696575254201889
			0.09696575254201889
			0.09696575254201889
			0.09696575254201889
			0.09696575254201889
			0.09696575254201889
			0.09696575254201889
			0.09696575254201889
			0.09696575254201889
			0.09696575254201889
			0.09696575254201889
			0.09696575254201889
			0.09696575254201889
			0.09696575254201889
			0.09696575254201889
			0.09696575254201889
			0.09696575254201889
			0.09696575254201889
			0.09696575254201889
			0.09696575254201889
			0.09696575254201889
			0.09696575254201889
			0.09696575254201889
			0.09696575254201889
			0.09696575254201889
			0.09696575254201889
			0.09696575254201889
			0.09696575254201889
			0.09696575254201889
			0.09696575254201889
			0.09696575254201889
			0.09696575254201889
			0.09696575254201889
			0.09696575254201889
			0.09696575254201889
			0.09696575254201889
			0.09696575254201889
			0.09696575254201889
			0.09696575254201889
			0.09696575254201889
			0.09696575254201889
			0.09696575254201889
			0.09696575254201889
			0.09696575254201889
			0.09696575254201889
			0.09696575254201889
			0.09696575254201889
			0.09696575254201889
			0.09696575254201889
			0.09696575254201889
			0.09696575254201889
			0.09696575254201889
			0.09696575254201889
			0.09696575254201889
			0.09696575254201889
			0.09696575254201889
			0.09696575254201889
			0.09696575254201889
			0.09696575254201889
			0.09696575254201889
			0.09696575254201889
			0.09696575254201889
			0.09696575254201889
			0.09696575254201889
			0.09696575254201889
			0.09696575254201889
			0.09696575254201889
			0.09696575254201889
			0.09696575254201889
			0.09696575254201889
			0.09696575254201889
			0.09696575254201889
			0.09696575254201889
			0.09696575254201889
			0.09696575254201889
			0.09696575254201889
			0.09696575254201889
			0.09696575254201889
			0.09696575254201889
			0.09696575254201889
			0.09696575254201889
			0.09696575254201889
			0.09696575254201889
			0.09696575254201889
			0.09696575254201889
			0.09696575254201889
			0.09696575254201889
			0.09696575254201889
			0.09696575254201889
			0.09696575254201889
			0.09696575254201889
			0.09696575254201889
			0.09696575254201889
			0.09696575254201889
