# Supplementary material for: Enhanced flux potential analysis links changes in enzyme expression to metabolic flux
Source: Mol Syst Biol. 2025 Feb 17;21(4):413–45. doi: 10.1038/s44320-025-00090-9 (PMC11965317; doi:10.1038/s44320-025-00090-9)
Supplement: Supplementary file 15 — Source data Fig. 6 [file 44320_2025_90_MOESM15_ESM.zip › Figure 6/6E/box_plot.csv]

Cell Type	Gene	Value
Blood-neut	CYP4F3	4.43125057220459
Blood-neut	CYP4F3	3.38411808013916
Blood-neut	CYP4F3	0.0
Blood-neut	CYP4F3	6.715408802032471
Blood-neut	CYP4F3	3.7549679279327393
Blood-neut	CYP4F3	6.051878929138184
Blood-neut	CYP4F3	5.090633392333984
Blood-neut	CYP4F3	5.9669318199157715
Blood-neut	CYP4F3	6.098766326904297
Blood-neut	CYP4F3	5.875162124633789
Blood-neut	CYP4F3	6.940141677856445
Blood-neut	CYP4F3	8.570547103881836
Blood-neut	CYP4F3	4.004476547241211
Blood-neut	CYP4F3	7.8620524406433105
Blood-neut	CYP4F3	5.548172950744629
Blood-neut	CYP4F3	7.68198823928833
Blood-neut	CYP4F3	9.174820899963379
Blood-neut	CYP4F3	6.3556084632873535
Blood-neut	CYP4F3	0.0
Blood-neut	CYP4F3	4.371797561645508
Blood-neut	CYP4F3	0.0
Blood-neut	CYP4F3	4.43697452545166
Blood-neut	CYP4F3	7.274082660675049
Blood-neut	CYP4F3	9.189257621765137
Blood-neut	CYP4F3	8.475793838500977
Blood-neut	CYP4F3	8.715899467468262
Blood-neut	CYP4F3	0.0
Blood-neut	CYP4F3	6.1672043800354
Blood-neut	CYP4F3	6.694916725158691
Blood-neut	CYP4F3	9.308941841125488
Blood-neut	CYP4F3	6.294606685638428
Blood-neut	CYP4F3	6.3025593757629395
Blood-neut	CYP4F3	6.337340831756592
Blood-neut	CYP4F3	0.0
Blood-neut	CYP4F3	0.0
Blood-neut	CYP4F3	0.0
Blood-neut	CYP4F3	0.0
Blood-neut	CYP4F3	0.0
Blood-neut	CYP4F3	0.0
Blood-neut	CYP4F3	0.0
Blood-neut	CYP4F3	0.0
Blood-neut	CYP4F3	0.0
Blood-neut	CYP4F3	0.0
Blood-neut	CYP4F3	0.0
Blood-neut	CYP4F3	0.0
Blood-neut	CYP4F3	0.0
Blood-neut	CYP4F3	3.835864305496216
Blood-neut	CYP4F3	0.0
Blood-neut	CYP4F3	0.0
Blood-neut	CYP4F3	4.457559585571289
Blood-neut	CYP4F3	0.0
Blood-neut	CYP4F3	2.9701061248779297
Blood-neut	CYP4F3	6.2601318359375
Blood-neut	CYP4F3	3.7369942665100098
Blood-neut	CYP4F3	5.238733768463135
Blood-neut	CYP4F3	2.5393147468566895
Blood-neut	CYP4F3	3.256687641143799
Blood-neut	CYP4F3	3.2844486236572266
Blood-neut	CYP4F3	3.3863210678100586
Blood-neut	CYP4F3	0.0
Blood-neut	CYP4F3	0.0
Blood-neut	CYP4F3	5.050447463989258
Blood-neut	CYP4F3	0.0
Blood-neut	CYP4F3	0.0
Blood-neut	CYP4F3	0.0
Blood-neut	CYP4F3	4.072798728942871
Blood-neut	CYP4F3	0.0
Blood-neut	CYP4F3	0.0
Blood-neut	CYP4F3	0.0
Blood-neut	CYP4F3	0.0
Blood-neut	CYP4F3	0.0
Blood-neut	CYP4F3	0.0
Blood-neut	CYP4F3	0.0
Blood-neut	CYP4F3	0.0
Blood-neut	CYP4F3	3.358793020248413
Blood-neut	CYP4F3	0.0
Blood-neut	CYP4F3	4.189084529876709
Blood-neut	CYP4F3	0.0
Blood-neut	CYP4F3	3.9750924110412598
Blood-neut	CYP4F3	0.0
Blood-neut	CYP4F3	0.0
Blood-neut	CYP4F3	0.0
Blood-neut	CYP4F3	0.0
Blood-neut	CYP4F3	0.0
Blood-neut	CYP4F3	0.0
Blood-neut	CYP4F3	3.92453670501709
Blood-neut	CYP4F3	0.0
Blood-neut	CYP4F3	4.178387641906738
Blood-neut	CYP4F3	0.0
Blood-neut	CYP4F3	0.0
Blood-neut	CYP4F3	6.236786365509033
Blood-neut	CYP4F3	6.112473964691162
Blood-neut	CYP4F3	0.0
Blood-neut	CYP4F3	6.428749084472656
Blood-neut	CYP4F3	0.0
Blood-neut	CYP4F3	0.0
Blood-neut	CYP4F3	0.0
Blood-neut	CYP4F3	0.0
Blood-neut	CYP4F3	0.0
Blood-neut	CYP4F3	4.551778793334961
Blood-neut	CYP4F11	0.0
Blood-neut	CYP4F11	0.0
Blood-neut	CYP4F11	0.0
Blood-neut	CYP4F11	0.0
Blood-neut	CYP4F11	0.0
Blood-neut	CYP4F11	0.0
Blood-neut	CYP4F11	0.0
Blood-neut	CYP4F11	0.0
Blood-neut	CYP4F11	0.0
Blood-neut	CYP4F11	0.0
Blood-neut	CYP4F11	0.0
Blood-neut	CYP4F11	0.0
Blood-neut	CYP4F11	0.0
Blood-neut	CYP4F11	0.0
Blood-neut	CYP4F11	0.0
Blood-neut	CYP4F11	0.0
Blood-neut	CYP4F11	0.0
Blood-neut	CYP4F11	0.0
Blood-neut	CYP4F11	0.0
Blood-neut	CYP4F11	0.0
Blood-neut	CYP4F11	0.0
Blood-neut	CYP4F11	0.0
Blood-neut	CYP4F11	0.0
Blood-neut	CYP4F11	0.0
Blood-neut	CYP4F11	0.0
Blood-neut	CYP4F11	0.0
Blood-neut	CYP4F11	0.0
Blood-neut	CYP4F11	0.0
Blood-neut	CYP4F11	0.0
Blood-neut	CYP4F11	0.0
Blood-neut	CYP4F11	0.0
Blood-neut	CYP4F11	0.0
Blood-neut	CYP4F11	0.0
Blood-neut	CYP4F11	0.0
Blood-neut	CYP4F11	0.0
Blood-neut	CYP4F11	0.0
Blood-neut	CYP4F11	0.0
Blood-neut	CYP4F11	0.0
Blood-neut	CYP4F11	0.0
Blood-neut	CYP4F11	0.0
Blood-neut	CYP4F11	0.0
Blood-neut	CYP4F11	0.0
Blood-neut	CYP4F11	0.0
Blood-neut	CYP4F11	0.0
Blood-neut	CYP4F11	0.0
Blood-neut	CYP4F11	0.0
Blood-neut	CYP4F11	0.0
Blood-neut	CYP4F11	0.0
Blood-neut	CYP4F11	0.0
Blood-neut	CYP4F11	0.0
Blood-neut	CYP4F11	0.0
Blood-neut	CYP4F11	0.0
Blood-neut	CYP4F11	0.0
Blood-neut	CYP4F11	0.0
Blood-neut	CYP4F11	0.0
Blood-neut	CYP4F11	0.0
Blood-neut	CYP4F11	0.0
Blood-neut	CYP4F11	0.0
Blood-neut	CYP4F11	0.0
Blood-neut	CYP4F11	0.0
Blood-neut	CYP4F11	0.0
Blood-neut	CYP4F11	0.0
Blood-neut	CYP4F11	0.0
Blood-neut	CYP4F11	0.0
Blood-neut	CYP4F11	0.0
Blood-neut	CYP4F11	0.0
Blood-neut	CYP4F11	0.0
Blood-neut	CYP4F11	0.0
Blood-neut	CYP4F11	0.0
Blood-neut	CYP4F11	0.0
Blood-neut	CYP4F11	0.0
Blood-neut	CYP4F11	0.0
Blood-neut	CYP4F11	0.0
Blood-neut	CYP4F11	0.0
Blood-neut	CYP4F11	0.0
Blood-neut	CYP4F11	0.0
Blood-neut	CYP4F11	0.0
Blood-neut	CYP4F11	0.0
Blood-neut	CYP4F11	0.0
Blood-neut	CYP4F11	0.0
Blood-neut	CYP4F11	0.0
Blood-neut	CYP4F11	0.0
Blood-neut	CYP4F11	0.0
Blood-neut	CYP4F11	0.0
Blood-neut	CYP4F11	0.0
Blood-neut	CYP4F11	0.0
Blood-neut	CYP4F11	0.0
Blood-neut	CYP4F11	0.0
Blood-neut	CYP4F11	0.0
Blood-neut	CYP4F11	0.0
Blood-neut	CYP4F11	0.0
Blood-neut	CYP4F11	0.0
Blood-neut	CYP4F11	0.0
Blood-neut	CYP4F11	0.0
Blood-neut	CYP4F11	0.0
Blood-neut	CYP4F11	0.0
Blood-neut	CYP4F11	0.0
Blood-neut	CYP4F11	0.0
Blood-neut	CYP4F11	0.0
Blood-neut	CYP4F11	0.0
Blood-neut	CYP4F2	0.0
Blood-neut	CYP4F2	0.0
Blood-neut	CYP4F2	0.0
Blood-neut	CYP4F2	0.0
Blood-neut	CYP4F2	0.0
Blood-neut	CYP4F2	0.0
Blood-neut	CYP4F2	0.0
Blood-neut	CYP4F2	0.0
Blood-neut	CYP4F2	0.0
Blood-neut	CYP4F2	0.0
Blood-neut	CYP4F2	0.0
Blood-neut	CYP4F2	0.0
Blood-neut	CYP4F2	0.0
Blood-neut	CYP4F2	0.0
Blood-neut	CYP4F2	0.0
Blood-neut	CYP4F2	0.0
Blood-neut	CYP4F2	0.0
Blood-neut	CYP4F2	0.0
Blood-neut	CYP4F2	0.0
Blood-neut	CYP4F2	0.0
Blood-neut	CYP4F2	0.0
Blood-neut	CYP4F2	0.0
Blood-neut	CYP4F2	0.0
Blood-neut	CYP4F2	0.0
Blood-neut	CYP4F2	0.0
Blood-neut	CYP4F2	0.0
Blood-neut	CYP4F2	0.0
Blood-neut	CYP4F2	0.0
Blood-neut	CYP4F2	0.0
Blood-neut	CYP4F2	0.0
Blood-neut	CYP4F2	0.0
Blood-neut	CYP4F2	0.0
Blood-neut	CYP4F2	0.0
Blood-neut	CYP4F2	0.0
Blood-neut	CYP4F2	0.0
Blood-neut	CYP4F2	0.0
Blood-neut	CYP4F2	0.0
Blood-neut	CYP4F2	0.0
Blood-neut	CYP4F2	0.0
Blood-neut	CYP4F2	0.0
Blood-neut	CYP4F2	0.0
Blood-neut	CYP4F2	0.0
Blood-neut	CYP4F2	0.0
Blood-neut	CYP4F2	0.0
Blood-neut	CYP4F2	0.0
Blood-neut	CYP4F2	0.0
Blood-neut	CYP4F2	0.0
Blood-neut	CYP4F2	0.0
Blood-neut	CYP4F2	0.0
Blood-neut	CYP4F2	0.0
Blood-neut	CYP4F2	0.0
Blood-neut	CYP4F2	0.0
Blood-neut	CYP4F2	0.0
Blood-neut	CYP4F2	0.0
Blood-neut	CYP4F2	0.0
Blood-neut	CYP4F2	0.0
Blood-neut	CYP4F2	0.0
Blood-neut	CYP4F2	0.0
Blood-neut	CYP4F2	0.0
Blood-neut	CYP4F2	0.0
Blood-neut	CYP4F2	0.0
Blood-neut	CYP4F2	0.0
Blood-neut	CYP4F2	0.0
Blood-neut	CYP4F2	0.0
Blood-neut	CYP4F2	0.0
Blood-neut	CYP4F2	0.0
Blood-neut	CYP4F2	0.0
Blood-neut	CYP4F2	0.0
Blood-neut	CYP4F2	0.0
Blood-neut	CYP4F2	0.0
Blood-neut	CYP4F2	0.0
Blood-neut	CYP4F2	0.0
Blood-neut	CYP4F2	0.0
Blood-neut	CYP4F2	0.0
Blood-neut	CYP4F2	0.0
Blood-neut	CYP4F2	0.0
Blood-neut	CYP4F2	0.0
Blood-neut	CYP4F2	0.0
Blood-neut	CYP4F2	0.0
Blood-neut	CYP4F2	0.0
Blood-neut	CYP4F2	0.0
Blood-neut	CYP4F2	0.0
Blood-neut	CYP4F2	0.0
Blood-neut	CYP4F2	0.0
Blood-neut	CYP4F2	0.0
Blood-neut	CYP4F2	0.0
Blood-neut	CYP4F2	0.0
Blood-neut	CYP4F2	0.0
Blood-neut	CYP4F2	0.0
Blood-neut	CYP4F2	0.0
Blood-neut	CYP4F2	0.0
Blood-neut	CYP4F2	0.0
Blood-neut	CYP4F2	0.0
Blood-neut	CYP4F2	0.0
Blood-neut	CYP4F2	0.0
Blood-neut	CYP4F2	0.0
Blood-neut	CYP4F2	0.0
Blood-neut	CYP4F2	0.0
Blood-neut	CYP4F2	0.0
Blood-neut	CYP4F2	0.0
Blood-neut	Other	0.0
Blood-neut	Other	0.0
Blood-neut	Other	0.0
Blood-neut	Other	0.0
Blood-neut	Other	0.0
Blood-neut	Other	0.0
Blood-neut	Other	0.0
Blood-neut	Other	0.0
Blood-neut	Other	0.0
Blood-neut	Other	0.0
Blood-neut	Other	0.0
Blood-neut	Other	0.0
Blood-neut	Other	0.0
Blood-neut	Other	0.0
Blood-neut	Other	0.0
Blood-neut	Other	0.0
Blood-neut	Other	0.0
Blood-neut	Other	0.0
Blood-neut	Other	0.0
Blood-neut	Other	0.0
Blood-neut	Other	0.0
Blood-neut	Other	0.0
Blood-neut	Other	0.0
Blood-neut	Other	0.0
Blood-neut	Other	0.0
Blood-neut	Other	0.0
Blood-neut	Other	0.0
Blood-neut	Other	0.0
Blood-neut	Other	0.0
Blood-neut	Other	0.0
Blood-neut	Other	0.0
Blood-neut	Other	0.0
Blood-neut	Other	0.0
Blood-neut	Other	0.0
Blood-neut	Other	0.0
Blood-neut	Other	0.0
Blood-neut	Other	0.0
Blood-neut	Other	0.0
Blood-neut	Other	0.0
Blood-neut	Other	0.0
Blood-neut	Other	0.0
Blood-neut	Other	0.0
Blood-neut	Other	0.0
Blood-neut	Other	0.0
Blood-neut	Other	0.0
Blood-neut	Other	0.0
Blood-neut	Other	0.0
Blood-neut	Other	0.0
Blood-neut	Other	0.0
Blood-neut	Other	0.0
Blood-neut	Other	0.0
Blood-neut	Other	0.0
Blood-neut	Other	0.0
Blood-neut	Other	0.0
Blood-neut	Other	0.0
Blood-neut	Other	0.0
Blood-neut	Other	0.0
Blood-neut	Other	0.0
Blood-neut	Other	0.0
Blood-neut	Other	0.0
Blood-neut	Other	0.0
Blood-neut	Other	0.0
Blood-neut	Other	0.0
Blood-neut	Other	0.0
Blood-neut	Other	0.0
Blood-neut	Other	0.0
Blood-neut	Other	0.0
Blood-neut	Other	0.0
Blood-neut	Other	0.0
Blood-neut	Other	0.0
Blood-neut	Other	0.0
Blood-neut	Other	0.0
Blood-neut	Other	0.0
Blood-neut	Other	0.0
Blood-neut	Other	0.0
Blood-neut	Other	0.0
Blood-neut	Other	0.0
Blood-neut	Other	0.0
Blood-neut	Other	0.0
Blood-neut	Other	0.0
Blood-neut	Other	0.0
Blood-neut	Other	0.0
Blood-neut	Other	0.0
Blood-neut	Other	0.0
Blood-neut	Other	0.0
Blood-neut	Other	0.0
Blood-neut	Other	0.0
Blood-neut	Other	0.0
Blood-neut	Other	0.0
Blood-neut	Other	0.0
Blood-neut	Other	0.0
Blood-neut	Other	0.0
Blood-neut	Other	0.0
Blood-neut	Other	0.0
Blood-neut	Other	0.0
Blood-neut	Other	0.0
Blood-neut	Other	0.0
Blood-neut	Other	0.0
Blood-neut	Other	0.0
Blood-neut	Other	0.0
Blood-neut	Other	0.0
Blood-neut	Other	0.0
Blood-neut	Other	0.0
Blood-neut	Other	0.0
Blood-neut	Other	0.0
Blood-neut	Other	0.0
Blood-neut	Other	0.0
Blood-neut	Other	0.0
Blood-neut	Other	0.0
Blood-neut	Other	0.0
Blood-neut	Other	0.0
Blood-neut	Other	0.0
Blood-neut	Other	0.0
Blood-neut	Other	0.0
Blood-neut	Other	0.0
Blood-neut	Other	0.0
Blood-neut	Other	0.0
Blood-neut	Other	0.0
Blood-neut	Other	0.0
Blood-neut	Other	0.0
Blood-neut	Other	0.0
Blood-neut	Other	0.0
Blood-neut	Other	0.0
Blood-neut	Other	0.0
Blood-neut	Other	0.0
Blood-neut	Other	0.0
Blood-neut	Other	0.0
Blood-neut	Other	0.0
Blood-neut	Other	0.0
Blood-neut	Other	0.0
Blood-neut	Other	0.0
Blood-neut	Other	0.0
Blood-neut	Other	0.0
Blood-neut	Other	0.0
Blood-neut	Other	0.0
Blood-neut	Other	0.0
Blood-neut	Other	0.0
Blood-neut	Other	0.0
Blood-neut	Other	0.0
Blood-neut	Other	0.0
Blood-neut	Other	0.0
Blood-neut	Other	0.0
Blood-neut	Other	0.0
Blood-neut	Other	0.0
Blood-neut	Other	0.0
Blood-neut	Other	0.0
Blood-neut	Other	0.0
Blood-neut	Other	0.0
Blood-neut	Other	0.0
Blood-neut	Other	0.0
Blood-neut	Other	0.0
Blood-neut	Other	0.0
Blood-neut	Other	0.0
Blood-neut	Other	0.0
Blood-neut	Other	0.0
Blood-neut	Other	0.0
Blood-neut	Other	0.0
Blood-neut	Other	0.0
Blood-neut	Other	0.0
Blood-neut	Other	0.0
Blood-neut	Other	0.0
Blood-neut	Other	0.0
Blood-neut	Other	0.0
Blood-neut	Other	0.0
Blood-neut	Other	0.0
Blood-neut	Other	0.0
Blood-neut	Other	0.0
Blood-neut	Other	0.0
Blood-neut	Other	0.0
Blood-neut	Other	0.0
Blood-neut	Other	0.0
Blood-neut	Other	0.0
Blood-neut	Other	0.0
Blood-neut	Other	0.0
Blood-neut	Other	0.0
Blood-neut	Other	0.0
Blood-neut	Other	0.0
Blood-neut	Other	0.0
Blood-neut	Other	0.0
Blood-neut	Other	0.0
Blood-neut	Other	0.0
Blood-neut	Other	0.0
Blood-neut	Other	0.0
Blood-neut	Other	0.0
Blood-neut	Other	0.0
Blood-neut	Other	0.0
Blood-neut	Other	0.0
Blood-neut	Other	0.0
Blood-neut	Other	0.0
Blood-neut	Other	0.0
Blood-neut	Other	0.0
Blood-neut	Other	0.0
Blood-neut	Other	0.0
Blood-neut	Other	0.0
Blood-neut	Other	0.0
Blood-neut	Other	0.0
Blood-neut	Other	0.0
Blood-neut	Other	0.0
Blood-neut	Other	0.0
Blood-neut	Other	0.0
Liver-hepa	CYP4F3	3.6307008266448975
Liver-hepa	CYP4F3	0.0
Liver-hepa	CYP4F3	7.674370765686035
Liver-hepa	CYP4F3	4.43424654006958
Liver-hepa	CYP4F3	0.0
Liver-hepa	CYP4F3	8.637930870056152
Liver-hepa	CYP4F3	2.6752090454101562
Liver-hepa	CYP4F3	3.5763230323791504
Liver-hepa	CYP4F3	7.80338716506958
Liver-hepa	CYP4F3	3.7704989910125732
Liver-hepa	CYP4F3	0.0
Liver-hepa	CYP4F3	4.050167560577393
Liver-hepa	CYP4F3	2.426987648010254
Liver-hepa	CYP4F3	1.1019841432571411
Liver-hepa	CYP4F3	7.030240058898926
Liver-hepa	CYP4F3	4.3184919357299805
Liver-hepa	CYP4F3	8.88070297241211
Liver-hepa	CYP4F3	9.471985816955566
Liver-hepa	CYP4F3	1.562556266784668
Liver-hepa	CYP4F3	6.6736273765563965
Liver-hepa	CYP4F3	1.3569391965866089
Liver-hepa	CYP4F3	1.1508206129074097
Liver-hepa	CYP4F3	1.2006199359893799
Liver-hepa	CYP4F3	9.379596710205078
Liver-hepa	CYP4F3	8.711546897888184
Liver-hepa	CYP4F3	6.301563739776611
Liver-hepa	CYP4F3	1.169485330581665
Liver-hepa	CYP4F3	2.6443607807159424
Liver-hepa	CYP4F3	8.029203414916992
Liver-hepa	CYP4F3	1.9667251110076904
Liver-hepa	CYP4F3	7.1917643547058105
Liver-hepa	CYP4F3	9.635454177856445
Liver-hepa	CYP4F3	3.4458115100860596
Liver-hepa	CYP4F3	0.0
Liver-hepa	CYP4F3	3.164977788925171
Liver-hepa	CYP4F3	7.05950927734375
Liver-hepa	CYP4F3	6.095731258392334
Liver-hepa	CYP4F3	2.423417091369629
Liver-hepa	CYP4F3	8.712597846984863
Liver-hepa	CYP4F3	8.043367385864258
Liver-hepa	CYP4F3	4.740854263305664
Liver-hepa	CYP4F3	1.180262565612793
Liver-hepa	CYP4F3	3.82365083694458
Liver-hepa	CYP4F3	8.162609100341797
Liver-hepa	CYP4F3	4.233253002166748
Liver-hepa	CYP4F3	3.207294225692749
Liver-hepa	CYP4F3	7.288074016571045
Liver-hepa	CYP4F3	0.0
Liver-hepa	CYP4F3	3.8995046615600586
Liver-hepa	CYP4F3	8.160298347473145
Liver-hepa	CYP4F3	1.178420066833496
Liver-hepa	CYP4F3	6.466197490692139
Liver-hepa	CYP4F3	2.8714523315429688
Liver-hepa	CYP4F3	2.211806297302246
Liver-hepa	CYP4F3	3.9679808616638184
Liver-hepa	CYP4F3	1.1775494813919067
Liver-hepa	CYP4F3	3.5923426151275635
Liver-hepa	CYP4F3	9.980426788330078
Liver-hepa	CYP4F3	3.7980611324310303
Liver-hepa	CYP4F3	3.228645086288452
Liver-hepa	CYP4F3	9.225480079650879
Liver-hepa	CYP4F3	10.0
Liver-hepa	CYP4F3	7.348948955535889
Liver-hepa	CYP4F3	3.9193778038024902
Liver-hepa	CYP4F3	9.692718505859375
Liver-hepa	CYP4F3	7.928580284118652
Liver-hepa	CYP4F3	3.8514771461486816
Liver-hepa	CYP4F3	9.035861015319824
Liver-hepa	CYP4F3	9.853882789611816
Liver-hepa	CYP4F3	2.6315531730651855
Liver-hepa	CYP4F3	6.141066074371338
Liver-hepa	CYP4F3	2.6747255325317383
Liver-hepa	CYP4F3	2.676309585571289
Liver-hepa	CYP4F3	2.7138497829437256
Liver-hepa	CYP4F3	3.452836513519287
Liver-hepa	CYP4F3	4.5847859382629395
Liver-hepa	CYP4F3	8.156055450439453
Liver-hepa	CYP4F3	8.579890251159668
Liver-hepa	CYP4F3	2.3869290351867676
Liver-hepa	CYP4F3	8.762419700622559
Liver-hepa	CYP4F3	2.8972384929656982
Liver-hepa	CYP4F3	1.1491619348526
Liver-hepa	CYP4F3	7.1773505210876465
Liver-hepa	CYP4F3	0.0
Liver-hepa	CYP4F3	8.830714225769043
Liver-hepa	CYP4F3	5.008401870727539
Liver-hepa	CYP4F3	2.5911967754364014
Liver-hepa	CYP4F3	3.1786203384399414
Liver-hepa	CYP4F3	2.003842353820801
Liver-hepa	CYP4F3	3.0718834400177
Liver-hepa	CYP4F3	0.0
Liver-hepa	CYP4F3	3.0788683891296387
Liver-hepa	CYP4F3	0.0
Liver-hepa	CYP4F3	2.812304973602295
Liver-hepa	CYP4F3	3.2591164112091064
Liver-hepa	CYP4F3	7.228662490844727
Liver-hepa	CYP4F3	9.026155471801758
Liver-hepa	CYP4F3	3.3721671104431152
Liver-hepa	CYP4F3	0.0
Liver-hepa	CYP4F3	4.389503002166748
Liver-hepa	CYP4F11	4.574055194854736
Liver-hepa	CYP4F11	0.0
Liver-hepa	CYP4F11	10.0
Liver-hepa	CYP4F11	10.0
Liver-hepa	CYP4F11	0.0
Liver-hepa	CYP4F11	10.0
Liver-hepa	CYP4F11	10.0
Liver-hepa	CYP4F11	10.0
Liver-hepa	CYP4F11	0.0
Liver-hepa	CYP4F11	0.0
Liver-hepa	CYP4F11	0.0
Liver-hepa	CYP4F11	0.0
Liver-hepa	CYP4F11	10.0
Liver-hepa	CYP4F11	5.001617431640625
Liver-hepa	CYP4F11	0.0
Liver-hepa	CYP4F11	0.0
Liver-hepa	CYP4F11	0.0
Liver-hepa	CYP4F11	0.0
Liver-hepa	CYP4F11	10.0
Liver-hepa	CYP4F11	0.0
Liver-hepa	CYP4F11	6.158791542053223
Liver-hepa	CYP4F11	8.955707550048828
Liver-hepa	CYP4F11	0.0
Liver-hepa	CYP4F11	0.0
Liver-hepa	CYP4F11	0.0
Liver-hepa	CYP4F11	0.0
Liver-hepa	CYP4F11	0.0
Liver-hepa	CYP4F11	7.320652484893799
Liver-hepa	CYP4F11	0.0
Liver-hepa	CYP4F11	0.0
Liver-hepa	CYP4F11	0.0
Liver-hepa	CYP4F11	10.0
Liver-hepa	CYP4F11	0.0
Liver-hepa	CYP4F11	0.0
Liver-hepa	CYP4F11	5.284082889556885
Liver-hepa	CYP4F11	0.0
Liver-hepa	CYP4F11	0.0
Liver-hepa	CYP4F11	4.754696369171143
Liver-hepa	CYP4F11	0.0
Liver-hepa	CYP4F11	0.0
Liver-hepa	CYP4F11	4.539735317230225
Liver-hepa	CYP4F11	0.0
Liver-hepa	CYP4F11	10.0
Liver-hepa	CYP4F11	10.0
Liver-hepa	CYP4F11	0.0
Liver-hepa	CYP4F11	0.0
Liver-hepa	CYP4F11	0.0
Liver-hepa	CYP4F11	0.0
Liver-hepa	CYP4F11	0.0
Liver-hepa	CYP4F11	10.0
Liver-hepa	CYP4F11	5.348540306091309
Liver-hepa	CYP4F11	0.0
Liver-hepa	CYP4F11	0.0
Liver-hepa	CYP4F11	10.0
Liver-hepa	CYP4F11	0.0
Liver-hepa	CYP4F11	0.0
Liver-hepa	CYP4F11	0.0
Liver-hepa	CYP4F11	10.0
Liver-hepa	CYP4F11	4.891350746154785
Liver-hepa	CYP4F11	7.485143184661865
Liver-hepa	CYP4F11	0.0
Liver-hepa	CYP4F11	0.0
Liver-hepa	CYP4F11	10.0
Liver-hepa	CYP4F11	0.0
Liver-hepa	CYP4F11	0.0
Liver-hepa	CYP4F11	0.0
Liver-hepa	CYP4F11	3.912006378173828
Liver-hepa	CYP4F11	0.0
Liver-hepa	CYP4F11	0.0
Liver-hepa	CYP4F11	0.0
Liver-hepa	CYP4F11	0.0
Liver-hepa	CYP4F11	0.0
Liver-hepa	CYP4F11	0.0
Liver-hepa	CYP4F11	0.0
Liver-hepa	CYP4F11	3.307554006576538
Liver-hepa	CYP4F11	0.0
Liver-hepa	CYP4F11	0.0
Liver-hepa	CYP4F11	0.0
Liver-hepa	CYP4F11	10.0
Liver-hepa	CYP4F11	0.0
Liver-hepa	CYP4F11	0.0
Liver-hepa	CYP4F11	5.215745449066162
Liver-hepa	CYP4F11	0.0
Liver-hepa	CYP4F11	0.0
Liver-hepa	CYP4F11	10.0
Liver-hepa	CYP4F11	8.605883598327637
Liver-hepa	CYP4F11	2.4654717445373535
Liver-hepa	CYP4F11	5.314919948577881
Liver-hepa	CYP4F11	5.3157877922058105
Liver-hepa	CYP4F11	8.732464790344238
Liver-hepa	CYP4F11	0.0
Liver-hepa	CYP4F11	0.0
Liver-hepa	CYP4F11	0.0
Liver-hepa	CYP4F11	5.728227615356445
Liver-hepa	CYP4F11	0.0
Liver-hepa	CYP4F11	0.0
Liver-hepa	CYP4F11	10.0
Liver-hepa	CYP4F11	5.760225296020508
Liver-hepa	CYP4F11	0.0
Liver-hepa	CYP4F11	0.0
Liver-hepa	CYP4F2	10.0
Liver-hepa	CYP4F2	0.0
Liver-hepa	CYP4F2	10.0
Liver-hepa	CYP4F2	7.152495384216309
Liver-hepa	CYP4F2	0.0
Liver-hepa	CYP4F2	0.0
Liver-hepa	CYP4F2	6.209053039550781
Liver-hepa	CYP4F2	0.0
Liver-hepa	CYP4F2	0.0
Liver-hepa	CYP4F2	6.493329048156738
Liver-hepa	CYP4F2	0.0
Liver-hepa	CYP4F2	0.0
Liver-hepa	CYP4F2	0.0
Liver-hepa	CYP4F2	9.951523780822754
Liver-hepa	CYP4F2	0.0
Liver-hepa	CYP4F2	7.932198524475098
Liver-hepa	CYP4F2	10.0
Liver-hepa	CYP4F2	0.0
Liver-hepa	CYP4F2	10.0
Liver-hepa	CYP4F2	0.0
Liver-hepa	CYP4F2	0.0
Liver-hepa	CYP4F2	10.0
Liver-hepa	CYP4F2	6.290938854217529
Liver-hepa	CYP4F2	0.0
Liver-hepa	CYP4F2	0.0
Liver-hepa	CYP4F2	0.0
Liver-hepa	CYP4F2	6.127801418304443
Liver-hepa	CYP4F2	8.45132064819336
Liver-hepa	CYP4F2	10.0
Liver-hepa	CYP4F2	6.007604122161865
Liver-hepa	CYP4F2	0.0
Liver-hepa	CYP4F2	0.0
Liver-hepa	CYP4F2	10.0
Liver-hepa	CYP4F2	0.0
Liver-hepa	CYP4F2	0.0
Liver-hepa	CYP4F2	0.0
Liver-hepa	CYP4F2	0.0
Liver-hepa	CYP4F2	5.489055156707764
Liver-hepa	CYP4F2	0.0
Liver-hepa	CYP4F2	0.0
Liver-hepa	CYP4F2	10.0
Liver-hepa	CYP4F2	10.0
Liver-hepa	CYP4F2	10.0
Liver-hepa	CYP4F2	10.0
Liver-hepa	CYP4F2	0.0
Liver-hepa	CYP4F2	10.0
Liver-hepa	CYP4F2	0.0
Liver-hepa	CYP4F2	0.0
Liver-hepa	CYP4F2	0.0
Liver-hepa	CYP4F2	10.0
Liver-hepa	CYP4F2	10.0
Liver-hepa	CYP4F2	0.0
Liver-hepa	CYP4F2	0.0
Liver-hepa	CYP4F2	0.0
Liver-hepa	CYP4F2	8.337972640991211
Liver-hepa	CYP4F2	6.170055389404297
Liver-hepa	CYP4F2	7.255189895629883
Liver-hepa	CYP4F2	10.0
Liver-hepa	CYP4F2	0.0
Liver-hepa	CYP4F2	10.0
Liver-hepa	CYP4F2	10.0
Liver-hepa	CYP4F2	0.0
Liver-hepa	CYP4F2	0.0
Liver-hepa	CYP4F2	10.0
Liver-hepa	CYP4F2	0.0
Liver-hepa	CYP4F2	10.0
Liver-hepa	CYP4F2	10.0
Liver-hepa	CYP4F2	10.0
Liver-hepa	CYP4F2	0.0
Liver-hepa	CYP4F2	8.403512954711914
Liver-hepa	CYP4F2	0.0
Liver-hepa	CYP4F2	6.207643032073975
Liver-hepa	CYP4F2	0.0
Liver-hepa	CYP4F2	0.0
Liver-hepa	CYP4F2	9.409789085388184
Liver-hepa	CYP4F2	0.0
Liver-hepa	CYP4F2	10.0
Liver-hepa	CYP4F2	10.0
Liver-hepa	CYP4F2	2.54469633102417
Liver-hepa	CYP4F2	0.0
Liver-hepa	CYP4F2	4.4781107902526855
Liver-hepa	CYP4F2	10.0
Liver-hepa	CYP4F2	0.0
Liver-hepa	CYP4F2	0.0
Liver-hepa	CYP4F2	0.0
Liver-hepa	CYP4F2	9.935053825378418
Liver-hepa	CYP4F2	9.137463569641113
Liver-hepa	CYP4F2	6.135804176330566
Liver-hepa	CYP4F2	6.136806488037109
Liver-hepa	CYP4F2	10.0
Liver-hepa	CYP4F2	0.0
Liver-hepa	CYP4F2	7.421992301940918
Liver-hepa	CYP4F2	0.0
Liver-hepa	CYP4F2	10.0
Liver-hepa	CYP4F2	5.272209644317627
Liver-hepa	CYP4F2	0.0
Liver-hepa	CYP4F2	10.0
Liver-hepa	CYP4F2	6.6498870849609375
Liver-hepa	CYP4F2	0.0
Liver-hepa	CYP4F2	6.213160991668701
Liver-hepa	Other	0.0
Liver-hepa	Other	0.0
Liver-hepa	Other	0.0
Liver-hepa	Other	0.0
Liver-hepa	Other	0.0
Liver-hepa	Other	0.0
Liver-hepa	Other	0.0
Liver-hepa	Other	0.0
Liver-hepa	Other	0.0
Liver-hepa	Other	0.0
Liver-hepa	Other	0.0
Liver-hepa	Other	0.0
Liver-hepa	Other	0.0
Liver-hepa	Other	0.0
Liver-hepa	Other	0.0
Liver-hepa	Other	0.0
Liver-hepa	Other	0.0
Liver-hepa	Other	0.0
Liver-hepa	Other	0.0
Liver-hepa	Other	0.0
Liver-hepa	Other	0.0
Liver-hepa	Other	0.0
Liver-hepa	Other	0.0
Liver-hepa	Other	0.0
Liver-hepa	Other	0.0
Liver-hepa	Other	0.0
Liver-hepa	Other	0.0
Liver-hepa	Other	0.0
Liver-hepa	Other	0.0
Liver-hepa	Other	0.0
Liver-hepa	Other	0.0
Liver-hepa	Other	0.0
Liver-hepa	Other	0.0
Liver-hepa	Other	0.0
Liver-hepa	Other	0.0
Liver-hepa	Other	0.0
Liver-hepa	Other	0.0
Liver-hepa	Other	0.0
Liver-hepa	Other	0.0
Liver-hepa	Other	0.0
Liver-hepa	Other	0.0
Liver-hepa	Other	0.0
Liver-hepa	Other	0.0
Liver-hepa	Other	0.0
Liver-hepa	Other	0.0
Liver-hepa	Other	0.0
Liver-hepa	Other	0.0
Liver-hepa	Other	0.0
Liver-hepa	Other	0.0
Liver-hepa	Other	0.0
Liver-hepa	Other	0.0
Liver-hepa	Other	0.0
Liver-hepa	Other	0.0
Liver-hepa	Other	0.0
Liver-hepa	Other	0.0
Liver-hepa	Other	0.0
Liver-hepa	Other	0.0
Liver-hepa	Other	0.0
Liver-hepa	Other	0.0
Liver-hepa	Other	0.0
Liver-hepa	Other	0.0
Liver-hepa	Other	0.0
Liver-hepa	Other	0.0
Liver-hepa	Other	0.0
Liver-hepa	Other	0.0
Liver-hepa	Other	0.0
Liver-hepa	Other	0.0
Liver-hepa	Other	0.0
Liver-hepa	Other	0.0
Liver-hepa	Other	0.0
Liver-hepa	Other	0.0
Liver-hepa	Other	0.0
Liver-hepa	Other	0.0
Liver-hepa	Other	0.0
Liver-hepa	Other	0.0
Liver-hepa	Other	0.0
Liver-hepa	Other	0.0
Liver-hepa	Other	0.0
Liver-hepa	Other	0.0
Liver-hepa	Other	0.0
Liver-hepa	Other	0.0
Liver-hepa	Other	0.0
Liver-hepa	Other	0.0
Liver-hepa	Other	0.0
Liver-hepa	Other	0.0
Liver-hepa	Other	0.0
Liver-hepa	Other	0.0
Liver-hepa	Other	0.0
Liver-hepa	Other	0.0
Liver-hepa	Other	0.0
Liver-hepa	Other	0.0
Liver-hepa	Other	0.0
Liver-hepa	Other	0.0
Liver-hepa	Other	0.0
Liver-hepa	Other	0.0
Liver-hepa	Other	0.0
Liver-hepa	Other	0.0
Liver-hepa	Other	0.0
Liver-hepa	Other	0.0
Liver-hepa	Other	0.0
Liver-hepa	Other	0.0
Liver-hepa	Other	0.0
Liver-hepa	Other	0.0
Liver-hepa	Other	0.0
Liver-hepa	Other	0.0
Liver-hepa	Other	0.0
Liver-hepa	Other	0.0
Liver-hepa	Other	0.0
Liver-hepa	Other	0.0
Liver-hepa	Other	0.0
Liver-hepa	Other	0.0
Liver-hepa	Other	0.0
Liver-hepa	Other	0.0
Liver-hepa	Other	0.0
Liver-hepa	Other	0.0
Liver-hepa	Other	0.0
Liver-hepa	Other	0.0
Liver-hepa	Other	0.0
Liver-hepa	Other	0.0
Liver-hepa	Other	0.0
Liver-hepa	Other	0.0
Liver-hepa	Other	0.0
Liver-hepa	Other	0.0
Liver-hepa	Other	0.0
Liver-hepa	Other	0.0
Liver-hepa	Other	0.0
Liver-hepa	Other	0.0
Liver-hepa	Other	0.0
Liver-hepa	Other	0.0
Liver-hepa	Other	0.0
Liver-hepa	Other	0.0
Liver-hepa	Other	0.0
Liver-hepa	Other	0.0
Liver-hepa	Other	0.0
Liver-hepa	Other	0.0
Liver-hepa	Other	0.0
Liver-hepa	Other	0.0
Liver-hepa	Other	3.1910359859466553
Liver-hepa	Other	0.0
Liver-hepa	Other	0.0
Liver-hepa	Other	0.0
Liver-hepa	Other	0.0
Liver-hepa	Other	0.0
Liver-hepa	Other	0.0
Liver-hepa	Other	0.0
Liver-hepa	Other	0.0
Liver-hepa	Other	0.0
Liver-hepa	Other	0.0
Liver-hepa	Other	0.0
Liver-hepa	Other	0.0
Liver-hepa	Other	0.0
Liver-hepa	Other	0.0
Liver-hepa	Other	0.0
Liver-hepa	Other	0.0
Liver-hepa	Other	0.0
Liver-hepa	Other	0.0
Liver-hepa	Other	0.0
Liver-hepa	Other	0.0
Liver-hepa	Other	0.0
Liver-hepa	Other	0.0
Liver-hepa	Other	0.0
Liver-hepa	Other	0.0
Liver-hepa	Other	0.0
Liver-hepa	Other	0.0
Liver-hepa	Other	0.0
Liver-hepa	Other	0.0
Liver-hepa	Other	0.0
Liver-hepa	Other	0.0
Liver-hepa	Other	0.0
Liver-hepa	Other	0.0
Liver-hepa	Other	0.0
Liver-hepa	Other	0.0
Liver-hepa	Other	0.0
Liver-hepa	Other	0.0
Liver-hepa	Other	0.0
Liver-hepa	Other	0.0
Liver-hepa	Other	0.0
Liver-hepa	Other	0.0
Liver-hepa	Other	0.0
Liver-hepa	Other	0.0
Liver-hepa	Other	0.0
Liver-hepa	Other	0.0
Liver-hepa	Other	0.0
Liver-hepa	Other	0.0
Liver-hepa	Other	0.0
Liver-hepa	Other	0.0
Liver-hepa	Other	0.0
Liver-hepa	Other	0.0
Liver-hepa	Other	0.0
Liver-hepa	Other	0.0
Liver-hepa	Other	0.0
Liver-hepa	Other	0.0
Liver-hepa	Other	0.0
Liver-hepa	Other	0.0
Liver-hepa	Other	0.0
Liver-hepa	Other	0.0
Liver-hepa	Other	0.0
Liver-hepa	Other	0.0
Liver-hepa	Other	0.0
Liver-hepa	Other	0.0
Bldr-uroth	CYP4F3	0.6827319264411926
Bldr-uroth	CYP4F3	1.8858444690704346
Bldr-uroth	CYP4F3	0.0
Bldr-uroth	CYP4F3	0.0
Bldr-uroth	CYP4F3	0.0
Bldr-uroth	CYP4F3	0.0
Bldr-uroth	CYP4F3	0.0
Bldr-uroth	CYP4F3	0.5035661458969116
Bldr-uroth	CYP4F3	0.5967345237731934
Bldr-uroth	CYP4F3	0.0
Bldr-uroth	CYP4F3	0.0
Bldr-uroth	CYP4F3	0.0
Bldr-uroth	CYP4F3	0.8619921207427979
Bldr-uroth	CYP4F3	0.0
Bldr-uroth	CYP4F3	1.4355988502502441
Bldr-uroth	CYP4F3	0.0
Bldr-uroth	CYP4F3	0.8137571215629578
Bldr-uroth	CYP4F3	0.0
Bldr-uroth	CYP4F3	0.0
Bldr-uroth	CYP4F3	0.9704639315605164
Bldr-uroth	CYP4F3	0.0
Bldr-uroth	CYP4F3	0.2258598953485489
Bldr-uroth	CYP4F3	0.0
Bldr-uroth	CYP4F3	0.0
Bldr-uroth	CYP4F3	0.0
Bldr-uroth	CYP4F3	0.9221426844596863
Bldr-uroth	CYP4F3	0.0
Bldr-uroth	CYP4F3	0.5899201035499573
Bldr-uroth	CYP4F3	2.9017577171325684
Bldr-uroth	CYP4F3	0.0
Bldr-uroth	CYP4F3	0.0
Bldr-uroth	CYP4F3	0.0
Bldr-uroth	CYP4F3	0.0
Bldr-uroth	CYP4F3	0.0
Bldr-uroth	CYP4F3	0.0
Bldr-uroth	CYP4F3	0.0
Bldr-uroth	CYP4F3	0.0
Bldr-uroth	CYP4F3	0.0
Bldr-uroth	CYP4F3	0.0
Bldr-uroth	CYP4F3	1.2919292449951172
Bldr-uroth	CYP4F3	0.0
Bldr-uroth	CYP4F3	0.6228646636009216
Bldr-uroth	CYP4F3	0.0
Bldr-uroth	CYP4F3	0.0
Bldr-uroth	CYP4F3	0.0
Bldr-uroth	CYP4F3	0.0
Bldr-uroth	CYP4F3	0.0
Bldr-uroth	CYP4F3	0.0
Bldr-uroth	CYP4F3	0.6886932253837585
Bldr-uroth	CYP4F3	0.0
Bldr-uroth	CYP4F3	0.9023951292037964
Bldr-uroth	CYP4F3	0.0
Bldr-uroth	CYP4F3	0.0
Bldr-uroth	CYP4F3	0.0
Bldr-uroth	CYP4F3	0.0
Bldr-uroth	CYP4F3	0.0
Bldr-uroth	CYP4F3	0.0
Bldr-uroth	CYP4F3	0.0
Bldr-uroth	CYP4F3	0.0
Bldr-uroth	CYP4F3	0.0
Bldr-uroth	CYP4F3	0.0
Bldr-uroth	CYP4F3	0.0
Bldr-uroth	CYP4F3	0.0
Bldr-uroth	CYP4F3	0.0
Bldr-uroth	CYP4F3	0.0
Bldr-uroth	CYP4F3	0.0
Bldr-uroth	CYP4F3	0.0
Bldr-uroth	CYP4F3	0.0
Bldr-uroth	CYP4F3	0.0
Bldr-uroth	CYP4F3	0.0
Bldr-uroth	CYP4F3	0.0
Bldr-uroth	CYP4F3	0.0
Bldr-uroth	CYP4F3	0.0
Bldr-uroth	CYP4F3	0.0
Bldr-uroth	CYP4F3	0.0
Bldr-uroth	CYP4F3	0.0
Bldr-uroth	CYP4F3	0.0
Bldr-uroth	CYP4F3	0.0
Bldr-uroth	CYP4F3	1.296085238456726
Bldr-uroth	CYP4F3	0.0
Bldr-uroth	CYP4F3	2.378056049346924
Bldr-uroth	CYP4F3	1.862466812133789
Bldr-uroth	CYP4F3	5.377260684967041
Bldr-uroth	CYP4F3	4.401688098907471
Bldr-uroth	CYP4F3	0.8188543319702148
Bldr-uroth	CYP4F3	0.0
Bldr-uroth	CYP4F3	0.0
Bldr-uroth	CYP4F3	0.9148445129394531
Bldr-uroth	CYP4F3	0.0
Bldr-uroth	CYP4F3	0.0
Bldr-uroth	CYP4F3	0.0
Bldr-uroth	CYP4F3	0.8806647658348083
Bldr-uroth	CYP4F3	1.8337452411651611
Bldr-uroth	CYP4F3	0.0
Bldr-uroth	CYP4F3	0.0
Bldr-uroth	CYP4F3	2.1974329948425293
Bldr-uroth	CYP4F3	0.9898036122322083
Bldr-uroth	CYP4F3	0.0
Bldr-uroth	CYP4F3	0.0
Bldr-uroth	CYP4F3	0.0
Bldr-uroth	CYP4F11	0.0
Bldr-uroth	CYP4F11	1.4258677959442139
Bldr-uroth	CYP4F11	6.984442710876465
Bldr-uroth	CYP4F11	0.0
Bldr-uroth	CYP4F11	4.259952545166016
Bldr-uroth	CYP4F11	0.0
Bldr-uroth	CYP4F11	0.0
Bldr-uroth	CYP4F11	2.2855546474456787
Bldr-uroth	CYP4F11	0.0
Bldr-uroth	CYP4F11	0.0
Bldr-uroth	CYP4F11	0.0
Bldr-uroth	CYP4F11	0.0
Bldr-uroth	CYP4F11	3.9123566150665283
Bldr-uroth	CYP4F11	0.0
Bldr-uroth	CYP4F11	0.0
Bldr-uroth	CYP4F11	3.9323172569274902
Bldr-uroth	CYP4F11	3.6934304237365723
Bldr-uroth	CYP4F11	0.0
Bldr-uroth	CYP4F11	0.0
Bldr-uroth	CYP4F11	4.40468168258667
Bldr-uroth	CYP4F11	0.0
Bldr-uroth	CYP4F11	3.694913148880005
Bldr-uroth	CYP4F11	0.0
Bldr-uroth	CYP4F11	6.476984024047852
Bldr-uroth	CYP4F11	0.0
Bldr-uroth	CYP4F11	0.0
Bldr-uroth	CYP4F11	0.0
Bldr-uroth	CYP4F11	4.902377128601074
Bldr-uroth	CYP4F11	0.0
Bldr-uroth	CYP4F11	0.0
Bldr-uroth	CYP4F11	0.0
Bldr-uroth	CYP4F11	0.0
Bldr-uroth	CYP4F11	0.0
Bldr-uroth	CYP4F11	0.0
Bldr-uroth	CYP4F11	0.0
Bldr-uroth	CYP4F11	0.0
Bldr-uroth	CYP4F11	0.0
Bldr-uroth	CYP4F11	0.0
Bldr-uroth	CYP4F11	0.0
Bldr-uroth	CYP4F11	5.8637285232543945
Bldr-uroth	CYP4F11	0.0
Bldr-uroth	CYP4F11	7.131680965423584
Bldr-uroth	CYP4F11	0.0
Bldr-uroth	CYP4F11	0.0
Bldr-uroth	CYP4F11	0.0
Bldr-uroth	CYP4F11	0.0
Bldr-uroth	CYP4F11	0.0
Bldr-uroth	CYP4F11	0.0
Bldr-uroth	CYP4F11	0.0
Bldr-uroth	CYP4F11	0.0
Bldr-uroth	CYP4F11	4.0957350730896
Bldr-uroth	CYP4F11	0.0
Bldr-uroth	CYP4F11	5.519341468811035
Bldr-uroth	CYP4F11	0.0
Bldr-uroth	CYP4F11	2.7668819427490234
Bldr-uroth	CYP4F11	0.0
Bldr-uroth	CYP4F11	2.576700210571289
Bldr-uroth	CYP4F11	0.0
Bldr-uroth	CYP4F11	0.0
Bldr-uroth	CYP4F11	0.0
Bldr-uroth	CYP4F11	0.0
Bldr-uroth	CYP4F11	3.444683074951172
Bldr-uroth	CYP4F11	0.0
Bldr-uroth	CYP4F11	2.6654486656188965
Bldr-uroth	CYP4F11	0.0
Bldr-uroth	CYP4F11	3.0339195728302
Bldr-uroth	CYP4F11	0.0
Bldr-uroth	CYP4F11	2.875051975250244
Bldr-uroth	CYP4F11	0.0
Bldr-uroth	CYP4F11	0.0
Bldr-uroth	CYP4F11	0.0
Bldr-uroth	CYP4F11	0.0
Bldr-uroth	CYP4F11	0.0
Bldr-uroth	CYP4F11	0.0
Bldr-uroth	CYP4F11	0.0
Bldr-uroth	CYP4F11	0.0
Bldr-uroth	CYP4F11	0.0
Bldr-uroth	CYP4F11	0.0
Bldr-uroth	CYP4F11	3.2663350105285645
Bldr-uroth	CYP4F11	0.0
Bldr-uroth	CYP4F11	0.0
Bldr-uroth	CYP4F11	8.453248977661133
Bldr-uroth	CYP4F11	2.9973840713500977
Bldr-uroth	CYP4F11	0.0
Bldr-uroth	CYP4F11	0.0
Bldr-uroth	CYP4F11	0.0
Bldr-uroth	CYP4F11	0.0
Bldr-uroth	CYP4F11	0.0
Bldr-uroth	CYP4F11	0.0
Bldr-uroth	CYP4F11	0.0
Bldr-uroth	CYP4F11	0.0
Bldr-uroth	CYP4F11	0.0
Bldr-uroth	CYP4F11	3.390582323074341
Bldr-uroth	CYP4F11	0.0
Bldr-uroth	CYP4F11	7.699674606323242
Bldr-uroth	CYP4F11	0.0
Bldr-uroth	CYP4F11	0.0
Bldr-uroth	CYP4F11	7.764561653137207
Bldr-uroth	CYP4F11	0.0
Bldr-uroth	CYP4F11	0.0
Bldr-uroth	CYP4F2	0.0
Bldr-uroth	CYP4F2	0.0
Bldr-uroth	CYP4F2	0.0
Bldr-uroth	CYP4F2	0.0
Bldr-uroth	CYP4F2	0.0
Bldr-uroth	CYP4F2	0.0
Bldr-uroth	CYP4F2	0.0
Bldr-uroth	CYP4F2	0.0
Bldr-uroth	CYP4F2	0.0
Bldr-uroth	CYP4F2	0.0
Bldr-uroth	CYP4F2	0.0
Bldr-uroth	CYP4F2	0.0
Bldr-uroth	CYP4F2	0.0
Bldr-uroth	CYP4F2	0.0
Bldr-uroth	CYP4F2	0.0
Bldr-uroth	CYP4F2	0.0
Bldr-uroth	CYP4F2	0.0
Bldr-uroth	CYP4F2	0.0
Bldr-uroth	CYP4F2	0.0
Bldr-uroth	CYP4F2	0.0
Bldr-uroth	CYP4F2	0.0
Bldr-uroth	CYP4F2	0.0
Bldr-uroth	CYP4F2	0.0
Bldr-uroth	CYP4F2	0.0
Bldr-uroth	CYP4F2	0.0
Bldr-uroth	CYP4F2	0.0
Bldr-uroth	CYP4F2	0.0
Bldr-uroth	CYP4F2	0.0
Bldr-uroth	CYP4F2	0.0
Bldr-uroth	CYP4F2	0.0
Bldr-uroth	CYP4F2	0.0
Bldr-uroth	CYP4F2	0.0
Bldr-uroth	CYP4F2	0.0
Bldr-uroth	CYP4F2	0.0
Bldr-uroth	CYP4F2	0.0
Bldr-uroth	CYP4F2	0.0
Bldr-uroth	CYP4F2	0.0
Bldr-uroth	CYP4F2	0.0
Bldr-uroth	CYP4F2	0.0
Bldr-uroth	CYP4F2	0.0
Bldr-uroth	CYP4F2	0.0
Bldr-uroth	CYP4F2	0.0
Bldr-uroth	CYP4F2	0.0
Bldr-uroth	CYP4F2	0.0
Bldr-uroth	CYP4F2	0.0
Bldr-uroth	CYP4F2	0.0
Bldr-uroth	CYP4F2	0.0
Bldr-uroth	CYP4F2	0.0
Bldr-uroth	CYP4F2	0.0
Bldr-uroth	CYP4F2	0.0
Bldr-uroth	CYP4F2	0.0
Bldr-uroth	CYP4F2	0.0
Bldr-uroth	CYP4F2	0.0
Bldr-uroth	CYP4F2	0.0
Bldr-uroth	CYP4F2	0.0
Bldr-uroth	CYP4F2	0.0
Bldr-uroth	CYP4F2	0.0
Bldr-uroth	CYP4F2	0.0
Bldr-uroth	CYP4F2	0.0
Bldr-uroth	CYP4F2	0.0
Bldr-uroth	CYP4F2	0.0
Bldr-uroth	CYP4F2	0.0
Bldr-uroth	CYP4F2	0.0
Bldr-uroth	CYP4F2	0.0
Bldr-uroth	CYP4F2	0.0
Bldr-uroth	CYP4F2	0.0
Bldr-uroth	CYP4F2	0.0
Bldr-uroth	CYP4F2	0.0
Bldr-uroth	CYP4F2	0.0
Bldr-uroth	CYP4F2	0.0
Bldr-uroth	CYP4F2	0.0
Bldr-uroth	CYP4F2	0.0
Bldr-uroth	CYP4F2	0.0
Bldr-uroth	CYP4F2	0.0
Bldr-uroth	CYP4F2	0.0
Bldr-uroth	CYP4F2	0.0
Bldr-uroth	CYP4F2	0.0
Bldr-uroth	CYP4F2	0.0
Bldr-uroth	CYP4F2	0.0
Bldr-uroth	CYP4F2	0.0
Bldr-uroth	CYP4F2	0.0
Bldr-uroth	CYP4F2	0.0
Bldr-uroth	CYP4F2	0.0
Bldr-uroth	CYP4F2	0.0
Bldr-uroth	CYP4F2	0.0
Bldr-uroth	CYP4F2	0.0
Bldr-uroth	CYP4F2	0.0
Bldr-uroth	CYP4F2	0.0
Bldr-uroth	CYP4F2	0.0
Bldr-uroth	CYP4F2	0.0
Bldr-uroth	CYP4F2	0.0
Bldr-uroth	CYP4F2	0.0
Bldr-uroth	CYP4F2	0.0
Bldr-uroth	CYP4F2	0.0
Bldr-uroth	CYP4F2	0.0
Bldr-uroth	CYP4F2	0.0
Bldr-uroth	CYP4F2	0.0
Bldr-uroth	CYP4F2	0.0
Bldr-uroth	CYP4F2	0.0
Bldr-uroth	CYP4F2	0.0
Bldr-uroth	Other	0.0
Bldr-uroth	Other	0.0
Bldr-uroth	Other	0.0
Bldr-uroth	Other	0.0
Bldr-uroth	Other	0.9302952885627747
Bldr-uroth	Other	0.0
Bldr-uroth	Other	0.0
Bldr-uroth	Other	0.0
Bldr-uroth	Other	0.0
Bldr-uroth	Other	1.5936185121536255
Bldr-uroth	Other	0.0
Bldr-uroth	Other	0.0
Bldr-uroth	Other	0.0
Bldr-uroth	Other	0.0
Bldr-uroth	Other	0.0
Bldr-uroth	Other	0.0
Bldr-uroth	Other	0.0
Bldr-uroth	Other	0.0
Bldr-uroth	Other	0.0
Bldr-uroth	Other	0.0
Bldr-uroth	Other	0.0
Bldr-uroth	Other	0.0
Bldr-uroth	Other	0.0
Bldr-uroth	Other	1.4144541025161743
Bldr-uroth	Other	0.0
Bldr-uroth	Other	0.0
Bldr-uroth	Other	0.0
Bldr-uroth	Other	0.0
Bldr-uroth	Other	0.0
Bldr-uroth	Other	0.0
Bldr-uroth	Other	0.0
Bldr-uroth	Other	0.0
Bldr-uroth	Other	0.6742275953292847
Bldr-uroth	Other	0.0
Bldr-uroth	Other	0.0
Bldr-uroth	Other	0.0
Bldr-uroth	Other	0.0
Bldr-uroth	Other	0.0
Bldr-uroth	Other	0.0
Bldr-uroth	Other	0.0
Bldr-uroth	Other	0.0
Bldr-uroth	Other	0.0
Bldr-uroth	Other	0.0
Bldr-uroth	Other	0.0
Bldr-uroth	Other	0.5802390575408936
Bldr-uroth	Other	0.0
Bldr-uroth	Other	0.0
Bldr-uroth	Other	0.0
Bldr-uroth	Other	0.0
Bldr-uroth	Other	0.0
Bldr-uroth	Other	0.0
Bldr-uroth	Other	0.0
Bldr-uroth	Other	0.0
Bldr-uroth	Other	0.0
Bldr-uroth	Other	0.0
Bldr-uroth	Other	0.0
Bldr-uroth	Other	0.0
Bldr-uroth	Other	0.0
Bldr-uroth	Other	0.0
Bldr-uroth	Other	0.0
Bldr-uroth	Other	0.0
Bldr-uroth	Other	0.0
Bldr-uroth	Other	0.0
Bldr-uroth	Other	0.0
Bldr-uroth	Other	0.0
Bldr-uroth	Other	0.0
Bldr-uroth	Other	0.0
Bldr-uroth	Other	0.0
Bldr-uroth	Other	0.0
Bldr-uroth	Other	0.0
Bldr-uroth	Other	0.0
Bldr-uroth	Other	0.0
Bldr-uroth	Other	0.0
Bldr-uroth	Other	0.0
Bldr-uroth	Other	0.0
Bldr-uroth	Other	0.0
Bldr-uroth	Other	0.0
Bldr-uroth	Other	0.0
Bldr-uroth	Other	0.0
Bldr-uroth	Other	0.0
Bldr-uroth	Other	0.0
Bldr-uroth	Other	0.0
Bldr-uroth	Other	0.0
Bldr-uroth	Other	0.0
Bldr-uroth	Other	0.8116294741630554
Bldr-uroth	Other	0.0
Bldr-uroth	Other	0.0
Bldr-uroth	Other	0.0
Bldr-uroth	Other	0.0
Bldr-uroth	Other	0.0
Bldr-uroth	Other	0.0
Bldr-uroth	Other	0.0
Bldr-uroth	Other	0.0
Bldr-uroth	Other	0.0
Bldr-uroth	Other	0.0
Bldr-uroth	Other	0.0
Bldr-uroth	Other	0.365395724773407
Bldr-uroth	Other	0.0
Bldr-uroth	Other	0.0
Bldr-uroth	Other	0.0
Bldr-uroth	Other	3.7627391815185547
Bldr-uroth	Other	4.619215965270996
Bldr-uroth	Other	0.0
Bldr-uroth	Other	0.0
Bldr-uroth	Other	0.0
Bldr-uroth	Other	5.104886531829834
Bldr-uroth	Other	0.0
Bldr-uroth	Other	1.5339123010635376
Bldr-uroth	Other	0.0
Bldr-uroth	Other	0.0
Bldr-uroth	Other	0.0
Bldr-uroth	Other	0.0
Bldr-uroth	Other	1.409787893295288
Bldr-uroth	Other	0.0
Bldr-uroth	Other	4.372976303100586
Bldr-uroth	Other	0.0
Bldr-uroth	Other	0.0
Bldr-uroth	Other	0.0
Bldr-uroth	Other	0.0
Bldr-uroth	Other	2.956129312515259
Bldr-uroth	Other	0.0
Bldr-uroth	Other	8.238158226013184
Bldr-uroth	Other	0.0
Bldr-uroth	Other	7.25006103515625
Bldr-uroth	Other	0.0
Bldr-uroth	Other	0.0
Bldr-uroth	Other	0.0
Bldr-uroth	Other	0.0
Bldr-uroth	Other	0.0
Bldr-uroth	Other	0.0
Bldr-uroth	Other	0.0
Bldr-uroth	Other	0.0
Bldr-uroth	Other	0.0
Bldr-uroth	Other	0.0
Bldr-uroth	Other	0.0
Bldr-uroth	Other	2.16129207611084
Bldr-uroth	Other	6.190697193145752
Bldr-uroth	Other	0.0
Bldr-uroth	Other	0.0
Bldr-uroth	Other	0.0
Bldr-uroth	Other	0.0
Bldr-uroth	Other	1.8973075151443481
Bldr-uroth	Other	0.0
Bldr-uroth	Other	0.0
Bldr-uroth	Other	1.7831990718841553
Bldr-uroth	Other	0.0
Bldr-uroth	Other	3.297955274581909
Bldr-uroth	Other	0.0
Bldr-uroth	Other	0.0
Bldr-uroth	Other	0.0
Bldr-uroth	Other	0.0
Bldr-uroth	Other	0.0
Bldr-uroth	Other	0.0
Bldr-uroth	Other	0.0
Bldr-uroth	Other	0.0
Bldr-uroth	Other	0.0
Bldr-uroth	Other	0.0
Bldr-uroth	Other	2.88179612159729
Bldr-uroth	Other	1.5237290859222412
Bldr-uroth	Other	0.0
Bldr-uroth	Other	0.0
Bldr-uroth	Other	0.0
Bldr-uroth	Other	1.1890367269515991
Bldr-uroth	Other	0.0
Bldr-uroth	Other	0.0
Bldr-uroth	Other	0.0
Bldr-uroth	Other	2.7623512744903564
Bldr-uroth	Other	0.0
Bldr-uroth	Other	4.272510051727295
Bldr-uroth	Other	0.0
Bldr-uroth	Other	0.0
Bldr-uroth	Other	0.0
Bldr-uroth	Other	0.0
Bldr-uroth	Other	0.0
Bldr-uroth	Other	0.0
Bldr-uroth	Other	0.0
Bldr-uroth	Other	0.0
Bldr-uroth	Other	0.0
Bldr-uroth	Other	0.0
Bldr-uroth	Other	0.0
Bldr-uroth	Other	0.0
Bldr-uroth	Other	0.0
Bldr-uroth	Other	0.0
Bldr-uroth	Other	0.0
Bldr-uroth	Other	0.0
Bldr-uroth	Other	0.0
Bldr-uroth	Other	0.0
Bldr-uroth	Other	0.0
Bldr-uroth	Other	0.0
Bldr-uroth	Other	0.0
Bldr-uroth	Other	0.0
Bldr-uroth	Other	0.0
Bldr-uroth	Other	0.0
Bldr-uroth	Other	0.0
Bldr-uroth	Other	0.0
Bldr-uroth	Other	0.0
Bldr-uroth	Other	1.1229393482208252
Bldr-uroth	Other	0.0
Bldr-uroth	Other	0.0
Bldr-uroth	Other	0.0
Other	CYP4F3	1.368055820465088
Other	CYP4F3	2.3749771118164062
Other	CYP4F3	0.0
Other	CYP4F3	0.0
Other	CYP4F3	0.0
Other	CYP4F3	0.0
Other	CYP4F3	1.0365982055664062
Other	CYP4F3	1.3993828296661377
Other	CYP4F3	2.923200845718384
Other	CYP4F3	0.0
Other	CYP4F3	1.5246508121490479
Other	CYP4F3	0.0
Other	CYP4F3	0.0
Other	CYP4F3	0.0
Other	CYP4F3	0.0
Other	CYP4F3	1.6562111377716064
Other	CYP4F3	1.0897825956344604
Other	CYP4F3	0.0
Other	CYP4F3	2.421635866165161
Other	CYP4F3	0.0
Other	CYP4F3	0.0
Other	CYP4F3	0.0
Other	CYP4F3	0.0
Other	CYP4F3	0.0
Other	CYP4F3	0.0
Other	CYP4F3	0.0
Other	CYP4F3	0.0
Other	CYP4F3	0.0
Other	CYP4F3	0.0
Other	CYP4F3	0.0
Other	CYP4F3	0.0
Other	CYP4F3	0.0
Other	CYP4F3	0.0
Other	CYP4F3	2.2069733142852783
Other	CYP4F3	5.584033966064453
Other	CYP4F3	0.0
Other	CYP4F3	2.2259175777435303
Other	CYP4F3	0.0
Other	CYP4F3	0.0
Other	CYP4F3	0.0
Other	CYP4F3	0.0
Other	CYP4F3	0.0
Other	CYP4F3	0.0
Other	CYP4F3	0.0
Other	CYP4F3	0.0
Other	CYP4F3	0.0
Other	CYP4F3	0.0
Other	CYP4F3	4.227603912353516
Other	CYP4F3	0.0
Other	CYP4F3	0.0
Other	CYP4F3	0.0
Other	CYP4F3	1.9629977941513062
Other	CYP4F3	0.0
Other	CYP4F3	0.0
Other	CYP4F3	0.0
Other	CYP4F3	0.0
Other	CYP4F3	0.0
Other	CYP4F3	0.0
Other	CYP4F3	0.0
Other	CYP4F3	0.0
Other	CYP4F3	0.0
Other	CYP4F3	0.0
Other	CYP4F3	0.0
Other	CYP4F3	3.0364232063293457
Other	CYP4F3	0.0
Other	CYP4F3	0.0
Other	CYP4F3	0.0
Other	CYP4F3	0.0
Other	CYP4F3	0.0
Other	CYP4F3	0.0
Other	CYP4F3	0.0
Other	CYP4F3	0.0
Other	CYP4F3	0.0
Other	CYP4F3	0.0
Other	CYP4F3	0.0
Other	CYP4F3	0.0
Other	CYP4F3	0.0
Other	CYP4F3	0.0
Other	CYP4F3	0.8791049718856812
Other	CYP4F3	0.0
Other	CYP4F3	0.0
Other	CYP4F3	0.0
Other	CYP4F3	0.0
Other	CYP4F3	3.9567878246307373
Other	CYP4F3	0.0
Other	CYP4F3	0.0
Other	CYP4F3	0.0
Other	CYP4F3	0.0
Other	CYP4F3	0.0
Other	CYP4F3	0.0
Other	CYP4F3	0.0
Other	CYP4F3	0.0
Other	CYP4F3	3.1185190677642822
Other	CYP4F3	0.0
Other	CYP4F3	0.0
Other	CYP4F3	0.0
Other	CYP4F3	0.0
Other	CYP4F3	0.0
Other	CYP4F3	0.0
Other	CYP4F3	0.0
Other	CYP4F3	0.0
Other	CYP4F3	0.0
Other	CYP4F3	0.0
Other	CYP4F3	0.0
Other	CYP4F3	0.0
Other	CYP4F3	0.0
Other	CYP4F3	0.0
Other	CYP4F3	0.0
Other	CYP4F3	0.0
Other	CYP4F3	0.0
Other	CYP4F3	0.0
Other	CYP4F3	0.0
Other	CYP4F3	0.0
Other	CYP4F3	0.0
Other	CYP4F3	0.0
Other	CYP4F3	0.0
Other	CYP4F3	0.0
Other	CYP4F3	0.0
Other	CYP4F3	0.0
Other	CYP4F3	0.0
Other	CYP4F3	0.0
Other	CYP4F3	0.0
Other	CYP4F3	0.0
Other	CYP4F3	0.0
Other	CYP4F3	0.0
Other	CYP4F3	0.0
Other	CYP4F3	0.0
Other	CYP4F3	0.0
Other	CYP4F3	0.0
Other	CYP4F3	0.0
Other	CYP4F3	0.0
Other	CYP4F3	0.0
Other	CYP4F3	0.0
Other	CYP4F3	0.0
Other	CYP4F3	0.0
Other	CYP4F3	0.0
Other	CYP4F3	0.0
Other	CYP4F3	0.0
Other	CYP4F3	0.0
Other	CYP4F3	0.0
Other	CYP4F3	0.0
Other	CYP4F3	0.0
Other	CYP4F3	0.0
Other	CYP4F3	0.0
Other	CYP4F3	0.0
Other	CYP4F3	0.0
Other	CYP4F3	0.0
Other	CYP4F3	0.0
Other	CYP4F3	0.0
Other	CYP4F3	0.0
Other	CYP4F3	0.0
Other	CYP4F3	0.0
Other	CYP4F3	0.0
Other	CYP4F3	0.0
Other	CYP4F3	0.0
Other	CYP4F3	0.0
Other	CYP4F3	0.0
Other	CYP4F3	0.0
Other	CYP4F3	0.0
Other	CYP4F3	0.0
Other	CYP4F3	0.0
Other	CYP4F3	0.0
Other	CYP4F3	3.960585355758667
Other	CYP4F3	0.0
Other	CYP4F3	0.0
Other	CYP4F3	0.0
Other	CYP4F3	0.0
Other	CYP4F3	0.0
Other	CYP4F3	0.0
Other	CYP4F3	0.0
Other	CYP4F3	0.0
Other	CYP4F3	0.0
Other	CYP4F3	0.0
Other	CYP4F3	2.8156394958496094
Other	CYP4F3	0.0
Other	CYP4F3	0.0
Other	CYP4F3	0.0
Other	CYP4F3	0.0
Other	CYP4F3	0.0
Other	CYP4F3	4.084224700927734
Other	CYP4F3	0.0
Other	CYP4F3	0.0
Other	CYP4F3	0.0
Other	CYP4F3	0.0
Other	CYP4F3	0.0
Other	CYP4F3	0.0
Other	CYP4F3	0.0
Other	CYP4F3	0.0
Other	CYP4F3	0.0
Other	CYP4F3	0.0
Other	CYP4F3	0.0
Other	CYP4F3	0.0
Other	CYP4F3	0.0
Other	CYP4F3	0.0
Other	CYP4F3	0.0
Other	CYP4F3	0.0
Other	CYP4F3	0.0
Other	CYP4F3	0.0
Other	CYP4F3	0.0
Other	CYP4F3	0.0
Other	CYP4F3	0.0
Other	CYP4F3	0.0
Other	CYP4F3	0.0
Other	CYP4F3	1.1428943872451782
Other	CYP4F3	0.0
Other	CYP4F3	0.0
Other	CYP4F3	0.0
Other	CYP4F3	0.0
Other	CYP4F3	0.0
Other	CYP4F3	0.0
Other	CYP4F3	0.0
Other	CYP4F3	0.0
Other	CYP4F3	0.0
Other	CYP4F3	0.0
Other	CYP4F3	0.0
Other	CYP4F3	0.0
Other	CYP4F3	0.0
Other	CYP4F3	0.0
Other	CYP4F3	0.0
Other	CYP4F3	0.0
Other	CYP4F3	0.0
Other	CYP4F3	0.0
Other	CYP4F3	0.0
Other	CYP4F3	0.0
Other	CYP4F3	0.0
Other	CYP4F3	1.4376990795135498
Other	CYP4F3	2.809858798980713
Other	CYP4F3	1.9965451955795288
Other	CYP4F3	0.0
Other	CYP4F3	0.0
Other	CYP4F3	0.0
Other	CYP4F3	0.0
Other	CYP4F3	0.0
Other	CYP4F3	0.0
Other	CYP4F3	0.0
Other	CYP4F3	0.0
Other	CYP4F3	0.0
Other	CYP4F3	0.0
Other	CYP4F3	0.0
Other	CYP4F3	0.0
Other	CYP4F3	0.0
Other	CYP4F3	0.0
Other	CYP4F3	0.0
Other	CYP4F3	1.2635788917541504
Other	CYP4F3	0.0
Other	CYP4F3	0.0
Other	CYP4F3	0.0
Other	CYP4F3	0.0
Other	CYP4F3	0.0
Other	CYP4F3	0.0
Other	CYP4F3	0.0
Other	CYP4F3	0.0
Other	CYP4F3	0.0
Other	CYP4F3	0.0
Other	CYP4F3	0.0
Other	CYP4F3	0.0
Other	CYP4F3	0.0
Other	CYP4F3	0.0
Other	CYP4F3	0.0
Other	CYP4F3	0.0
Other	CYP4F3	0.0
Other	CYP4F3	0.0
Other	CYP4F3	0.0
Other	CYP4F3	0.0
Other	CYP4F3	0.0
Other	CYP4F3	0.0
Other	CYP4F3	0.0
Other	CYP4F3	0.0
Other	CYP4F3	0.0
Other	CYP4F3	0.0
Other	CYP4F3	0.0
Other	CYP4F3	0.0
Other	CYP4F3	0.0
Other	CYP4F3	0.0
Other	CYP4F3	0.0
Other	CYP4F3	0.0
Other	CYP4F3	0.0
Other	CYP4F3	0.0
Other	CYP4F3	0.0
Other	CYP4F3	0.0
Other	CYP4F3	0.0
Other	CYP4F3	0.0
Other	CYP4F3	0.0
Other	CYP4F3	0.0
Other	CYP4F3	0.0
Other	CYP4F3	0.0
Other	CYP4F3	0.0
Other	CYP4F3	0.0
Other	CYP4F3	0.0
Other	CYP4F3	0.0
Other	CYP4F3	0.0
Other	CYP4F3	0.0
Other	CYP4F3	0.0
Other	CYP4F3	0.0
Other	CYP4F3	0.0
Other	CYP4F3	0.0
Other	CYP4F3	0.0
Other	CYP4F3	0.0
Other	CYP4F3	0.0
Other	CYP4F3	0.0
Other	CYP4F3	0.0
Other	CYP4F3	0.0
Other	CYP4F3	0.0
Other	CYP4F3	0.0
Other	CYP4F3	0.0
Other	CYP4F3	0.0
Other	CYP4F3	0.0
Other	CYP4F3	0.0
Other	CYP4F3	0.0
Other	CYP4F3	0.0
Other	CYP4F3	0.0
Other	CYP4F3	0.0
Other	CYP4F3	0.0
Other	CYP4F3	0.0
Other	CYP4F3	0.0
Other	CYP4F3	0.0
Other	CYP4F3	0.0
Other	CYP4F3	0.0
Other	CYP4F3	0.0
Other	CYP4F3	0.0
Other	CYP4F3	0.0
Other	CYP4F3	0.0
Other	CYP4F3	0.0
Other	CYP4F3	0.0
Other	CYP4F3	0.0
Other	CYP4F3	0.0
Other	CYP4F3	0.0
Other	CYP4F3	0.0
Other	CYP4F3	0.0
Other	CYP4F3	0.0
Other	CYP4F3	0.0
Other	CYP4F3	0.0
Other	CYP4F3	0.0
Other	CYP4F3	0.0
Other	CYP4F3	0.0
Other	CYP4F3	0.0
Other	CYP4F3	0.0
Other	CYP4F3	0.0
Other	CYP4F3	0.0
Other	CYP4F3	0.0
Other	CYP4F3	0.0
Other	CYP4F3	0.0
Other	CYP4F3	0.0
Other	CYP4F3	0.0
Other	CYP4F3	0.0
Other	CYP4F3	0.0
Other	CYP4F3	0.0
Other	CYP4F3	0.0
Other	CYP4F3	0.0
Other	CYP4F3	0.0
Other	CYP4F3	0.0
Other	CYP4F3	0.0
Other	CYP4F3	0.0
Other	CYP4F3	0.0
Other	CYP4F3	0.0
Other	CYP4F3	0.0
Other	CYP4F3	0.0
Other	CYP4F3	0.0
Other	CYP4F3	0.0
Other	CYP4F3	0.0
Other	CYP4F3	0.0
Other	CYP4F3	0.0
Other	CYP4F3	0.0
Other	CYP4F3	0.0
Other	CYP4F3	0.0
Other	CYP4F3	0.0
Other	CYP4F3	0.0
Other	CYP4F3	0.0
Other	CYP4F3	0.0
Other	CYP4F3	0.0
Other	CYP4F3	0.0
Other	CYP4F3	0.0
Other	CYP4F3	4.7404704093933105
Other	CYP4F3	0.0
Other	CYP4F3	0.0
Other	CYP4F3	0.0
Other	CYP4F3	0.0
Other	CYP4F3	0.0
Other	CYP4F3	0.0
Other	CYP4F3	0.0
Other	CYP4F3	0.0
Other	CYP4F3	0.0
Other	CYP4F3	0.0
Other	CYP4F3	0.0
Other	CYP4F3	0.0
Other	CYP4F3	0.0
Other	CYP4F3	0.0
Other	CYP4F3	0.0
Other	CYP4F3	0.0
Other	CYP4F3	0.0
Other	CYP4F3	0.0
Other	CYP4F3	0.0
Other	CYP4F3	0.0
Other	CYP4F3	0.0
Other	CYP4F3	0.0
Other	CYP4F3	0.0
Other	CYP4F3	0.0
Other	CYP4F3	0.0
Other	CYP4F3	0.0
Other	CYP4F3	0.0
Other	CYP4F3	0.0
Other	CYP4F3	0.0
Other	CYP4F3	0.0
Other	CYP4F3	0.0
Other	CYP4F3	0.0
Other	CYP4F3	0.0
Other	CYP4F3	0.0
Other	CYP4F3	0.0
Other	CYP4F3	0.0
Other	CYP4F3	0.0
Other	CYP4F3	0.0
Other	CYP4F3	0.0
Other	CYP4F3	0.0
Other	CYP4F3	0.0
Other	CYP4F3	0.0
Other	CYP4F3	0.0
Other	CYP4F3	0.0
Other	CYP4F3	0.0
Other	CYP4F3	0.0
Other	CYP4F3	0.0
Other	CYP4F3	0.0
Other	CYP4F3	0.0
Other	CYP4F3	0.0
Other	CYP4F3	0.0
Other	CYP4F3	0.0
Other	CYP4F3	0.0
Other	CYP4F3	0.0
Other	CYP4F3	0.0
Other	CYP4F3	0.0
Other	CYP4F3	0.0
Other	CYP4F3	0.0
Other	CYP4F3	0.0
Other	CYP4F3	0.0
Other	CYP4F3	0.0
Other	CYP4F3	0.0
Other	CYP4F3	0.0
Other	CYP4F3	0.0
Other	CYP4F3	0.0
Other	CYP4F3	0.0
Other	CYP4F3	0.0
Other	CYP4F3	0.0
Other	CYP4F3	0.0
Other	CYP4F3	0.0
Other	CYP4F3	0.0
Other	CYP4F3	0.0
Other	CYP4F3	0.0
Other	CYP4F3	0.0
Other	CYP4F3	0.0
Other	CYP4F3	0.0
Other	CYP4F3	0.0
Other	CYP4F3	0.0
Other	CYP4F3	0.0
Other	CYP4F3	0.0
Other	CYP4F3	0.0
Other	CYP4F3	0.0
Other	CYP4F3	0.0
Other	CYP4F3	0.0
Other	CYP4F3	0.0
Other	CYP4F3	0.0
Other	CYP4F3	0.0
Other	CYP4F3	0.0
Other	CYP4F3	4.304259777069092
Other	CYP4F3	0.0
Other	CYP4F3	0.0
Other	CYP4F3	0.0
Other	CYP4F3	0.0
Other	CYP4F3	0.0
Other	CYP4F3	0.0
Other	CYP4F3	0.0
Other	CYP4F3	0.0
Other	CYP4F3	0.0
Other	CYP4F3	0.0
Other	CYP4F3	0.0
Other	CYP4F3	0.0
Other	CYP4F3	0.0
Other	CYP4F3	0.0
Other	CYP4F3	0.0
Other	CYP4F3	0.0
Other	CYP4F3	0.0
Other	CYP4F3	0.0
Other	CYP4F3	0.0
Other	CYP4F3	0.0
Other	CYP4F3	0.0
Other	CYP4F3	0.0
Other	CYP4F3	0.0
Other	CYP4F3	0.0
Other	CYP4F3	0.0
Other	CYP4F3	0.0
Other	CYP4F3	0.0
Other	CYP4F3	0.0
Other	CYP4F3	0.0
Other	CYP4F3	0.0
Other	CYP4F3	0.0
Other	CYP4F3	0.0
Other	CYP4F3	0.0
Other	CYP4F3	0.0
Other	CYP4F3	0.0
Other	CYP4F3	0.0
Other	CYP4F3	0.0
[truncated: 9,321 more rows]
