# Supplementary material for: Enhanced flux potential analysis links changes in enzyme expression to metabolic flux
Source: Mol Syst Biol. 2025 Feb 17;21(4):413–45. doi: 10.1038/s44320-025-00090-9 (PMC11965317; doi:10.1038/s44320-025-00090-9)
Supplement: Supplementary file 15 — Source data Fig. 6 [file 44320_2025_90_MOESM15_ESM.zip › Figure 6/6G/MAR04042-Compass-.csv]

BonMar-eryth	Muscle-fast	Heart-muscle	Muscle-slow	Other
0.33235085010528564	0.26116943359375	0.33548665046691895	0.2432708442211151	0.2883312702178955
0.35410356521606445	0.25096264481544495	0.2824057638645172	0.2745896279811859	0.3117605745792389
0.35116782784461975	0.24378059804439545	0.3397802710533142	0.2793559730052948	0.2904900014400482
0.3575323522090912	0.2864988148212433	0.29657772183418274	0.2668271064758301	0.2806814908981323
0.3642740547657013	0.29094037413597107	0.2983939051628113	0.3859311044216156	0.28665995597839355
0.3755553960800171	0.30138418078422546	0.331577330827713	0.3133983314037323	0.3170759975910187
0.37980714440345764	0.2515801191329956	0.3325200080871582	0.29910197854042053	0.2891250550746918
0.30556994676589966	0.24332720041275024	0.31561708450317383	0.3438234329223633	0.2903338074684143
0.3414957821369171	0.25063517689704895	0.2653842866420746	0.24309459328651428	0.29797518253326416
0.33814141154289246	0.32192033529281616	0.3600572347640991	0.29283586144447327	0.3051477074623108
0.3815097212791443	0.24652323126792908	0.3543260395526886	0.26735633611679077	0.31964123249053955
0.33070433139801025	0.23856121301651	0.31654250621795654	0.24509824812412262	0.3074735105037689
0.31618937849998474	0.25692906975746155	0.3136759400367737	0.2998320758342743	0.26653245091438293
0.3294747471809387	0.24031798541545868	0.3059486448764801	0.2518146336078644	0.2825995683670044
0.3515276312828064	0.2503718435764313	0.2670102119445801	0.24058422446250916	0.28094246983528137
0.23325717449188232	0.25022557377815247	0.32974374294281006	0.27736881375312805	0.3198919892311096
0.23985818028450012	0.257444828748703	0.26647424697875977	0.2839958071708679	0.2849477529525757
0.24057148396968842	0.2535005807876587	0.3358999192714691	0.32960864901542664	0.31456634402275085
0.3146164119243622	0.34494543075561523	0.3092394769191742	0.34276068210601807	0.31659042835235596
0.35659828782081604	0.2717664837837219	0.34644293785095215	0.25664132833480835	0.3101184070110321
0.24648290872573853	0.2455495446920395	0.26483219861984253	0.23856121301651	0.31199610233306885
0.2578279674053192	0.29687079787254333	0.2619893252849579	0.28404152393341064	0.3124869167804718
0.25817087292671204	0.29367610812187195	0.322870135307312	0.276409775018692	0.34279772639274597
0.34901195764541626	0.28686100244522095	0.2967931032180786	0.27095431089401245	0.32106849551200867
0.3297897279262543	0.3048732280731201	0.2954736351966858	0.2807404398918152	0.32761433720588684
0.3598334491252899	0.30333834886550903	0.30533695220947266	0.29868364334106445	0.2570553421974182
0.339275598526001	0.35306018590927124	0.3296205997467041	0.24930429458618164	0.27022385597229004
0.38425350189208984	0.3970004618167877	0.311210572719574	0.28656816482543945	0.32661524415016174
0.3905337452888489	0.3289453089237213	0.3237048089504242	0.2517678439617157	0.3106323182582855
0.3727191686630249	0.3278026580810547	0.3112030625343323	0.3557227849960327	0.32501277327537537
0.25327908992767334	0.25057607889175415	0.2637364864349365	0.2952871322631836	0.2888537049293518
0.2846335470676422	0.2950354516506195	0.30429327487945557	0.33512425422668457	0.3145676851272583
0.3663589656352997	0.3242669105529785	0.27616700530052185	0.31473276019096375	0.2839629054069519
0.32294464111328125	0.3101595640182495	0.312528520822525	0.30547213554382324	0.30203813314437866
0.3084874451160431	0.35124412178993225	0.2823033332824707	0.3104000687599182	0.3050413727760315
0.4050962030887604	0.29298970103263855	0.33792221546173096	0.2994627058506012	0.3188127875328064
0.35019195079803467	0.3050670325756073	0.29529574513435364	0.2955019176006317	0.35450756549835205
0.3432832956314087	0.284586638212204	0.2624639868736267	0.2778293490409851	0.2879467308521271
0.3583996295928955	0.3265349268913269	0.33545735478401184	0.32521241903305054	0.310683935880661
0.3127641975879669	0.33135977387428284	0.3243767023086548	0.24853365123271942	0.3153815269470215
0.3685409128665924	0.33101293444633484	0.3197784125804901	0.30457526445388794	0.31194862723350525
0.35036739706993103	0.3271086812019348	0.3223794996738434	0.35069841146469116	0.2805669605731964
0.2950574457645416	0.28392985463142395	0.3341261148452759	0.3433885872364044	0.2835201025009155
0.3511887192726135	0.293009877204895	0.262239933013916	0.29177287220954895	0.3058531880378723
0.32073459029197693	0.32448118925094604	0.2639428377151489	0.33520767092704773	0.2771242558956146
0.285599946975708	0.33117493987083435	0.3163106143474579	0.2794867753982544	0.3369046449661255
0.3363398313522339	0.363009512424469	0.2804473340511322	0.3173030614852905	0.2643987834453583
0.31507641077041626	0.3780025839805603	0.32267388701438904	0.2860145568847656	0.2613787353038788
0.34540054202079773	0.3322584331035614	0.2673914134502411	0.37128371000289917	0.349170982837677
0.3246271014213562	0.3277479112148285	0.3156042695045471	0.3296622633934021	0.3322514593601227
0.33535709977149963	0.38543638586997986	0.31022968888282776	0.29386723041534424	0.3108355700969696
0.27953675389289856	0.40072429180145264	0.28280580043792725	0.3563922047615051	0.309528648853302
0.3217669427394867	0.36742106080055237	0.29283809661865234	0.31360599398612976	0.35887303948402405
0.3432822525501251	0.3951306641101837	0.28510990738868713	0.31589454412460327	0.2959619462490082
0.3286350667476654	0.29320621490478516	0.3302214741706848	0.3372839689254761	0.28440409898757935
0.3212169408798218	0.29482099413871765	0.3436305820941925	0.2899515628814697	0.28991031646728516
0.34614598751068115	0.3228326737880707	0.3279950022697449	0.35763832926750183	0.24288032948970795
0.3318946063518524	0.3429868519306183	0.33761104941368103	0.29347068071365356	0.29034125804901123
0.3307012915611267	0.35819342732429504	0.28628668189048767	0.34676462411880493	0.3125685155391693
0.28882792592048645	0.3579581677913666	0.3283582031726837	0.2912921905517578	0.3316510021686554
0.28602439165115356	0.33261555433273315	0.33855897188186646	0.3683883249759674	0.3398791253566742
0.32627326250076294	0.4047483205795288	0.31787505745887756	0.29898926615715027	0.30565619468688965
0.35711243748664856	0.3412562310695648	0.29272404313087463	0.32175201177597046	0.28660252690315247
0.2667294442653656	0.34089112281799316	0.26251813769340515	0.38466936349868774	0.2968652546405792
0.3505221903324127	0.324850469827652	0.2948882281780243	0.2825494706630707	0.31587135791778564
0.3315590023994446	0.3786216676235199	0.3432880640029907	0.29160255193710327	0.36164772510528564
0.3489276170730591	0.33262091875076294	0.26774001121520996	0.32413145899772644	0.28508803248405457
0.37748926877975464	0.2661489248275757	0.328468382358551	0.3350640833377838	0.3173060417175293
0.3121599555015564	0.2961445748806	0.32108765840530396	0.39321547746658325	0.3235730528831482
0.29320910573005676	0.3636816740036011	0.28846123814582825	0.29277753829956055	0.3141821324825287
0.32934486865997314	0.3029972314834595	0.3119320571422577	0.36028972268104553	0.32091987133026123
0.29301172494888306	0.3414723873138428	0.2583724558353424	0.2909556031227112	0.2874568700790405
0.3480623662471771	0.3360920548439026	0.336667537689209	0.28760626912117004	0.29075440764427185
0.32236242294311523	0.3344773054122925	0.2828640639781952	0.32359790802001953	0.2903461754322052
0.29707029461860657	0.36793574690818787	0.3370567262172699	0.29337820410728455	0.3182295560836792
0.32877618074417114	0.37060022354125977	0.34894663095474243	0.2700062394142151	0.31830132007598877
0.34004291892051697	0.3781092166900635	0.29323670268058777	0.2872055768966675	0.3149789273738861
0.31964150071144104	0.37256136536598206	0.2961755394935608	0.376401424407959	0.39277416467666626
0.3178859055042267	0.36403098702430725	0.29033565521240234	0.23325717449188232	0.31914928555488586
0.3619205951690674	0.29982230067253113	0.314608633518219	0.2533177137374878	0.3168465793132782
0.3886737525463104	0.3244260549545288	0.3740464746952057	0.3329421579837799	0.3174537420272827
0.2912675738334656	0.3814008831977844	0.3362135589122772	0.2457144409418106	0.3210732638835907
0.2993035316467285	0.33204641938209534	0.3177468478679657	0.2987556457519531	0.29119375348091125
0.33477625250816345	0.35577601194381714	0.3398016095161438	0.2906772494316101	0.3242969512939453
0.35898447036743164	0.33898797631263733	0.29423367977142334	0.26470258831977844	0.34821829199790955
0.31471920013427734	0.33655479550361633	0.2859775722026825	0.2814973294734955	0.32314977049827576
0.36261942982673645	0.3676607310771942	0.29529887437820435	0.34059733152389526	0.347904235124588
0.3322172164916992	0.3316194415092468	0.32280758023262024	0.29700979590415955	0.3482058048248291
0.3337027430534363	0.39583510160446167	0.32978153228759766	0.31093141436576843	0.32296985387802124
0.3231605887413025	0.36986395716667175	0.3015706241130829	0.2946372926235199	0.3097694516181946
0.368291437625885	0.333818256855011	0.3229859173297882	0.28378841280937195	0.32500597834587097
0.35370633006095886	0.3286222219467163	0.2909649610519409	0.26207324862480164	0.28398367762565613
0.29694846272468567	0.3573469817638397	0.32356294989585876	0.38183924555778503	0.3021717369556427
0.339790940284729	0.3638053238391876	0.2833350598812103	0.3167388439178467	0.3154829740524292
0.24775759875774384	0.3459639847278595	0.3042640686035156	0.2978653013706207	0.27825668454170227
0.3318788409233093	0.3363702893257141	0.3324177861213684	0.2621909976005554	0.28734371066093445
0.30361515283584595	0.26863396167755127	0.3220035433769226	0.2860160171985626	0.31593477725982666
0.34842610359191895	0.2876655161380768	0.26632657647132874	0.24997417628765106	0.32159242033958435
0.277024507522583	0.3112742304801941	0.2662527859210968	0.31942981481552124	0.32282114028930664
0.2805490493774414	0.2541240155696869	0.248806893825531	0.2693864703178406	0.3054577112197876
				0.35737815499305725
				0.3453643023967743
				0.33277463912963867
				0.2967534065246582
				0.33564990758895874
				0.2976079285144806
				0.31208541989326477
				0.27923476696014404
				0.32323867082595825
				0.29002174735069275
				0.2903980612754822
				0.38435107469558716
				0.2839599549770355
				0.3484375476837158
				0.3371186852455139
				0.32028433680534363
				0.31229156255722046
				0.28534725308418274
				0.3927322328090668
				0.33724793791770935
				0.2756166458129883
				0.2450670748949051
				0.24535951018333435
				0.23982204496860504
				0.32212281227111816
				0.26233768463134766
				0.32169342041015625
				0.3372138738632202
				0.275020569562912
				0.33855459094047546
				0.33520233631134033
				0.29155123233795166
				0.2770782709121704
				0.3117729127407074
				0.32537347078323364
				0.298046350479126
				0.27744415402412415
				0.2654446065425873
				0.36616963148117065
				0.4025152325630188
				0.3898940682411194
				0.37569308280944824
				0.3302233815193176
				0.38448500633239746
				0.2736663222312927
				0.2876300811767578
				0.297950804233551
				0.3059563934803009
				0.29109320044517517
				0.27778545022010803
				0.38643646240234375
				0.3536727726459503
				0.27505987882614136
				0.3168871998786926
				0.2674254775047302
				0.271942675113678
				0.30293402075767517
				0.2715730667114258
				0.37130534648895264
				0.2895602583885193
				0.30381086468696594
				0.33064499497413635
				0.2629259526729584
				0.31478992104530334
				0.26482221484184265
				0.26788073778152466
				0.34480801224708557
				0.24985381960868835
				0.3700123131275177
				0.31363633275032043
				0.2631857693195343
				0.3338439464569092
				0.2790151834487915
				0.3460838496685028
				0.25285354256629944
				0.2654440104961395
				0.274804949760437
				0.3643016517162323
				0.34078922867774963
				0.29542192816734314
				0.27448007464408875
				0.2752023935317993
				0.30116602778434753
				0.3267669677734375
				0.3326844573020935
				0.2389822155237198
				0.28110256791114807
				0.2680828869342804
				0.33889687061309814
				0.28074949979782104
				0.2798817455768585
				0.3029721677303314
				0.27211546897888184
				0.2937036156654358
				0.26621755957603455
				0.30710890889167786
				0.34088799357414246
				0.3345318138599396
				0.36030519008636475
				0.2934000492095947
				0.3419901430606842
				0.23817841708660126
				0.24332542717456818
				0.3105514645576477
				0.28233352303504944
				0.2746860384941101
				0.33157986402511597
				0.270354688167572
				0.3202705383300781
				0.3349846303462982
				0.2503085434436798
				0.2766258716583252
				0.27201932668685913
				0.2987740635871887
				0.28328537940979004
				0.31793609261512756
				0.27121350169181824
				0.25204649567604065
				0.28912797570228577
				0.30557602643966675
				0.2999541163444519
				0.33702513575553894
				0.3338983654975891
				0.2894756495952606
				0.3136290907859802
				0.26911064982414246
				0.33069390058517456
				0.3486576974391937
				0.2658439576625824
				0.3043510317802429
				0.30199694633483887
				0.2622438371181488
				0.30840176343917847
				0.30166351795196533
				0.35120853781700134
				0.2865338623523712
				0.32937365770339966
				0.301882266998291
				0.2765626907348633
				0.32506003975868225
				0.26006776094436646
				0.2991192638874054
				0.28174683451652527
				0.3480643928050995
				0.24743004143238068
				0.2816789746284485
				0.259606271982193
				0.31911277770996094
				0.29366475343704224
				0.2684671878814697
				0.3443927466869354
				0.28725793957710266
				0.2731817066669464
				0.28237518668174744
				0.3227638900279999
				0.3163871169090271
				0.3219228982925415
				0.373561829328537
				0.31973353028297424
				0.3198629915714264
				0.32599347829818726
				0.27859413623809814
				0.24701061844825745
				0.28964465856552124
				0.3280487060546875
				0.3248119652271271
				0.32850465178489685
				0.3595333993434906
				0.30051127076148987
				0.31400418281555176
				0.2585279643535614
				0.2868277430534363
				0.2991796135902405
				0.260110080242157
				0.30782145261764526
				0.3367343544960022
				0.27331340312957764
				0.26660412549972534
				0.29236018657684326
				0.2879061996936798
				0.3244326710700989
				0.32480260729789734
				0.2796419858932495
				0.2452239990234375
				0.29430755972862244
				0.30653050541877747
				0.30234745144844055
				0.2669202387332916
				0.31253305077552795
				0.3187505304813385
				0.256257563829422
				0.29628482460975647
				0.2892034947872162
				0.28037312626838684
				0.2858538329601288
				0.2924778461456299
				0.2707018554210663
				0.37944281101226807
				0.29663413763046265
				0.27047497034072876
				0.3138590455055237
				0.3762577176094055
				0.26567259430885315
				0.30703336000442505
				0.34853094816207886
				0.29648736119270325
				0.32114455103874207
				0.34350308775901794
				0.3087959587574005
				0.312530517578125
				0.3309224247932434
				0.29805582761764526
				0.27440235018730164
				0.25905922055244446
				0.2713111937046051
				0.34294992685317993
				0.3008542060852051
				0.2762943208217621
				0.32581472396850586
				0.2621084451675415
				0.3200225532054901
				0.274312287569046
				0.349155992269516
				0.3304595351219177
				0.2771405577659607
				0.3498743176460266
				0.3094352185726166
				0.3470931947231293
				0.32578644156455994
				0.2833288609981537
				0.35741540789604187
				0.3474172353744507
				0.33919745683670044
				0.33098703622817993
				0.3397786021232605
				0.32021868228912354
				0.30889594554901123
				0.327066034078598
				0.30053430795669556
				0.32809874415397644
				0.31515806913375854
				0.29341819882392883
				0.2958183288574219
				0.26334795355796814
				0.3022781014442444
				0.2623276710510254
				0.24363180994987488
				0.2870939075946808
				0.3566873371601105
				0.2905583381652832
				0.275696337223053
				0.32806628942489624
				0.32635557651519775
				0.2943904399871826
				0.26093989610671997
				0.3249330520629883
				0.2821822464466095
				0.2547660768032074
				0.3034798204898834
				0.27690935134887695
				0.2610248923301697
				0.27531301975250244
				0.3079867660999298
				0.2450798600912094
				0.29018476605415344
				0.295917272567749
				0.25732776522636414
				0.3116592466831207
				0.25971519947052
				0.2800593972206116
				0.24859169125556946
				0.30827611684799194
				0.299486368894577
				0.2874877154827118
				0.2971521019935608
				0.2542189657688141
				0.24085356295108795
				0.24215209484100342
				0.26540520787239075
				0.27174776792526245
				0.31333598494529724
				0.2579875588417053
				0.2595411241054535
				0.2902137041091919
				0.26269230246543884
				0.2825736701488495
				0.2700006067752838
				0.27731361985206604
				0.30255651473999023
				0.27293625473976135
				0.2984873056411743
				0.27327361702919006
				0.29187896847724915
				0.344582200050354
				0.3198429048061371
				0.28496333956718445
				0.29763728380203247
				0.24834491312503815
				0.2368563711643219
				0.24408632516860962
				0.2673358917236328
				0.26474037766456604
				0.24765507876873016
				0.2653234302997589
				0.29797595739364624
				0.3135555684566498
				0.29071494936943054
				0.2759591042995453
				0.2783794701099396
				0.29523417353630066
				0.31376224756240845
				0.24534419178962708
				0.32671383023262024
				0.2741561233997345
				0.3089378774166107
				0.28494295477867126
				0.2999330759048462
				0.2615373432636261
				0.26355648040771484
				0.2746102213859558
				0.2802751362323761
				0.28603291511535645
				0.24131911993026733
				0.3131135106086731
				0.2942947745323181
				0.303583025932312
				0.3033450245857239
				0.2991293668746948
				0.27619436383247375
				0.28310444951057434
				0.28831425309181213
				0.24328488111495972
				0.275120347738266
				0.2713199555873871
				0.28627264499664307
				0.30641090869903564
				0.2982882857322693
				0.3133407533168793
				0.2749652862548828
				0.3079183101654053
				0.3352859914302826
				0.29893457889556885
				0.2769815921783447
				0.3000231683254242
				0.2626328468322754
				0.2924536466598511
				0.2952653765678406
				0.3203466534614563
				0.27721744775772095
				0.30946677923202515
				0.3083708584308624
				0.3485189378261566
				0.2838022708892822
				0.2953532338142395
				0.27295708656311035
				0.2959180474281311
				0.30153366923332214
				0.2732686698436737
				0.24295108020305634
				0.2520011365413666
				0.29048964381217957
				0.3053062856197357
				0.2651003897190094
				0.2798954248428345
				0.2673494219779968
				0.26969224214553833
				0.2542884945869446
				0.26370999217033386
				0.3077605366706848
				0.2760196328163147
				0.29974648356437683
				0.3028148412704468
				0.29433348774909973
				0.27231061458587646
				0.29720863699913025
				0.2803180515766144
				0.2816302180290222
				0.24993635714054108
				0.3002563416957855
				0.2821618616580963
				0.28171372413635254
				0.307161808013916
				0.2514945864677429
				0.3096253573894501
				0.29515108466148376
				0.28176993131637573
				0.34261661767959595
				0.3176068067550659
				0.28214889764785767
				0.30026164650917053
				0.2792088985443115
				0.3235704004764557
				0.31435105204582214
				0.3008900582790375
				0.28624680638313293
				0.28441932797431946
				0.284938782453537
				0.31388673186302185
				0.3135288953781128
				0.2838062644004822
				0.2511776089668274
				0.2691597044467926
				0.2878148555755615
				0.25572463870048523
				0.2792092561721802
				0.3353550434112549
				0.3514995872974396
				0.2711027264595032
				0.24434493482112885
				0.291264146566391
				0.27875274419784546
				0.2854602038860321
				0.2752555310726166
				0.2711917459964752
				0.27298837900161743
				0.2703337073326111
				0.3137645423412323
				0.31904157996177673
				0.24391013383865356
				0.2845662534236908
				0.2352394014596939
				0.2727544605731964
				0.27198243141174316
				0.28212034702301025
				0.2700454592704773
				0.289969265460968
				0.30488985776901245
				0.3217856287956238
				0.30156704783439636
				0.30615219473838806
				0.38414886593818665
				0.29702672362327576
				0.3297058641910553
				0.2878433167934418
				0.27888721227645874
				0.3113727867603302
				0.3340701758861542
				0.3209218978881836
				0.3086860477924347
				0.24958500266075134
				0.35780930519104004
				0.3097796142101288
				0.3351260721683502
				0.272360622882843
				0.25004470348358154
				0.2718203663825989
				0.29000818729400635
				0.278726726770401
				0.2824234068393707
				0.2908287048339844
				0.3083081543445587
				0.2960161566734314
				0.2524460256099701
				0.2623186707496643
				0.23378944396972656
				0.23994041979312897
				0.2958565950393677
				0.2745903432369232
				0.24094834923744202
				0.2489124834537506
				0.3152691721916199
				0.27415773272514343
				0.30665743350982666
				0.26157712936401367
				0.2789672911167145
				0.25442835688591003
				0.26720935106277466
				0.32623931765556335
				0.2960864007472992
				0.25413721799850464
				0.28316643834114075
				0.26657339930534363
				0.28771740198135376
				0.2576073706150055
				0.2557585835456848
				0.288377046585083
				0.26649048924446106
				0.2950819432735443
				0.2667636275291443
				0.2522560656070709
				0.2627948522567749
				0.29663795232772827
				0.2536594271659851
				0.26651233434677124
				0.2572341859340668
				0.2584567964076996
				0.25442713499069214
				0.3115268051624298
				0.27962547540664673
				0.32965582609176636
				0.2805190086364746
				0.2669140696525574
				0.2790154814720154
				0.3243614733219147
				0.3142562806606293
				0.28871938586235046
				0.31398728489875793
				0.29409167170524597
				0.24375225603580475
				0.2627606689929962
				0.29946014285087585
				0.3335825204849243
				0.2858411371707916
				0.3272385597229004
				0.262220174074173
				0.23325717449188232
				0.2565760314464569
				0.3770076632499695
				0.27221614122390747
				0.24526529014110565
				0.2619636356830597
				0.2576465904712677
				0.28190457820892334
				0.3301202952861786
				0.31454047560691833
				0.25458598136901855
				0.3527083694934845
				0.28198063373565674
				0.2567339241504669
				0.2664089500904083
				0.2586163282394409
				0.2561976909637451
				0.28602176904678345
				0.2733859717845917
				0.31857720017433167
				0.24444089829921722
				0.26182833313941956
				0.27712878584861755
				0.3115060031414032
				0.24584269523620605
				0.298755943775177
				0.2905648350715637
				0.3609875440597534
				0.27028754353523254
				0.3648509681224823
				0.3035719394683838
				0.2707459032535553
				0.330274373292923
				0.30672863125801086
				0.3196154534816742
				0.3474505543708801
				0.3231655955314636
				0.31214603781700134
				0.3469085395336151
				0.25294655561447144
				0.26578739285469055
				0.36057722568511963
				0.2827397882938385
				0.2868441939353943
				0.27130448818206787
				0.28304824233055115
				0.2533458173274994
				0.2728349268436432
				0.2943074107170105
				0.2693881094455719
				0.2959831655025482
				0.2869656980037689
				0.2739758789539337
				0.2899334132671356
				0.3015328645706177
				0.2744491696357727
				0.3102864623069763
				0.2891716957092285
				0.24179494380950928
				0.27672770619392395
				0.27602165937423706
				0.28511056303977966
				0.28309619426727295
				0.2705199420452118
				0.2668936252593994
				0.3037117123603821
				0.2741083800792694
				0.2866554260253906
				0.2915140688419342
				0.2571142315864563
				0.2745136320590973
				0.27695345878601074
				0.28151366114616394
				0.2828770875930786
				0.2873290181159973
				0.2826957702636719
				0.2813911736011505
				0.25880497694015503
				0.2702579200267792
				0.28975871205329895
				0.2664579153060913
				0.31404203176498413
				0.2655736207962036
				0.2913207709789276
				0.27399560809135437
				0.27462297677993774
				0.27917206287384033
				0.2975246012210846
				0.26201391220092773
				0.23465269804000854
				0.28737419843673706
				0.26901498436927795
				0.3108150362968445
				0.2687756419181824
				0.2998581826686859
				0.26820603013038635
				0.25452548265457153
				0.2512643039226532
				0.2527216672897339
				0.2668951153755188
				0.2607654631137848
				0.2712690532207489
				0.29141274094581604
				0.2519581615924835
				0.25944387912750244
				0.27111732959747314
				0.26640012860298157
				0.32381126284599304
				0.25998422503471375
				0.26325544714927673
				0.2381371408700943
				0.27216681838035583
				0.2997998893260956
				0.2995157241821289
				0.2749882936477661
				0.2635590732097626
				0.2803346812725067
				0.2622903883457184
				0.26253965497016907
				0.294854998588562
				0.26458939909935
				0.24929234385490417
				0.3113604187965393
				0.2836080491542816
				0.29208797216415405
				0.23935914039611816
				0.24783937633037567
				0.27282652258872986
				0.26304692029953003
				0.2769651710987091
				0.29281580448150635
				0.25754764676094055
				0.28438571095466614
				0.2825004458427429
				0.316236287355423
				0.26665952801704407
				0.2857479751110077
				0.2818816304206848
				0.25141358375549316
				0.2863880693912506
				0.2365545630455017
				0.2965588867664337
				0.31882244348526
				0.2867399752140045
				0.2562216818332672
				0.2758945822715759
				0.29290157556533813
				0.2853967547416687
				0.31856703758239746
				0.2705400586128235
				0.32084783911705017
				0.30374109745025635
				0.265448659658432
				0.294450968503952
				0.25299373269081116
				0.2866489291191101
				0.25421762466430664
				0.2808866798877716
				0.23698195815086365
				0.27085721492767334
				0.32591766119003296
				0.2527856230735779
				0.2452879101037979
				0.2633042335510254
				0.2644941210746765
				0.23600056767463684
				0.27762115001678467
				0.28083252906799316
				0.2829757332801819
				0.24474307894706726
				0.28500938415527344
				0.3032728135585785
				0.2435571551322937
				0.26405254006385803
				0.28570258617401123
				0.27305296063423157
				0.26239702105522156
				0.2397664189338684
				0.24834397435188293
				0.25971806049346924
				0.30627378821372986
				0.26958227157592773
				0.28754955530166626
				0.24204221367835999
				0.31304600834846497
				0.2431267946958542
				0.2731815576553345
				0.24080072343349457
				0.2428673803806305
				0.27027517557144165
				0.2628849148750305
				0.26249438524246216
				0.2754371166229248
				0.2630135715007782
				0.2714060842990875
				0.24396730959415436
				0.2813262939453125
				0.27937689423561096
				0.3168831467628479
				0.26065292954444885
				0.2724297046661377
				0.284022718667984
				0.2946881353855133
				0.2728952169418335
				0.27169209718704224
				0.27093788981437683
				0.29746124148368835
				0.3097326457500458
				0.25179970264434814
				0.26144012808799744
				0.2646901607513428
				0.2766174376010895
				0.27835965156555176
				0.29666876792907715
				0.26084497570991516
				0.2910355031490326
				0.24925419688224792
				0.2852373719215393
				0.26424890756607056
				0.28304678201675415
				0.29511508345603943
				0.309706449508667
				0.2889688313007355
				0.25918328762054443
				0.31837356090545654
				0.31425437331199646
				0.32337912917137146
				0.26955682039260864
				0.29157814383506775
				0.288272500038147
				0.2674158215522766
				0.2334488183259964
				0.3182353377342224
				0.27146875858306885
				0.287033349275589
				0.28242647647857666
				0.2704462707042694
				0.293261855840683
				0.2607352137565613
				0.30511343479156494
				0.2980990707874298
				0.32488948106765747
				0.24956122040748596
				0.27210602164268494
				0.3074944019317627
				0.25215721130371094
				0.28467127680778503
				0.3161182403564453
				0.31491267681121826
				0.23416045308113098
				0.31245294213294983
				0.3131246566772461
				0.2772587835788727
				0.2921088635921478
				0.29741546511650085
				0.2905310392379761
				0.2691214084625244
				0.24983154237270355
				0.2978949546813965
				0.2736271619796753
				0.301520437002182
				0.26157668232917786
				0.28028640151023865
				0.33248910307884216
				0.2839927673339844
				0.2944224178791046
				0.2533873915672302
				0.27176403999328613
				0.2496686577796936
				0.24256575107574463
				0.26283806562423706
				0.274101585149765
				0.270749568939209
				0.28347426652908325
				0.24383825063705444
				0.33823755383491516
				0.2672853171825409
				0.2866753041744232
				0.2695813477039337
				0.24300861358642578
				0.29618385434150696
				0.2644490897655487
				0.2718947231769562
				0.28378739953041077
				0.2446078211069107
				0.257145494222641
				0.25117027759552
				0.2662818431854248
				0.28327876329421997
				0.3651391267776489
				0.24900232255458832
				0.2552664577960968
				0.2850041091442108
				0.2521496117115021
				0.254806250333786
				0.2544121742248535
				0.2759557366371155
				0.3060835301876068
				0.24525006115436554
				0.27013838291168213
				0.2388574481010437
				0.2541678249835968
				0.2456434965133667
				0.27346014976501465
				0.2725813686847687
				0.27836373448371887
				0.26801156997680664
				0.24978671967983246
				0.24710023403167725
				0.2613694965839386
				0.25140097737312317
				0.2542908489704132
				0.27593281865119934
				0.2779091000556946
				0.2837192118167877
				0.23325717449188232
				0.23325717449188232
				0.31546130776405334
				0.24992966651916504
				0.3467562794685364
				0.30852535367012024
				0.33391913771629333
				0.28808921575546265
				0.30276039242744446
				0.2358301281929016
				0.2621314823627472
				0.2858230769634247
				0.27133098244667053
				0.28001001477241516
				0.2888508141040802
				0.25536048412323
				0.30716490745544434
				0.2521165907382965
				0.24013255536556244
				0.2744697332382202
				0.30444467067718506
				0.25762778520584106
				0.2372114062309265
				0.2912343442440033
				0.27630308270454407
				0.2779795527458191
				0.29459938406944275
				0.266687273979187
				0.25701311230659485
				0.27498894929885864
				0.28987231850624084
				0.26919984817504883
				0.262453556060791
				0.23788732290267944
				0.23325717449188232
				0.23325717449188232
				0.24855384230613708
				0.2345895916223526
				0.24260735511779785
				0.23930644989013672
				0.23955683410167694
				0.24057701230049133
				0.26631495356559753
				0.23805707693099976
				0.26614466309547424
				0.2581162452697754
				0.30452221632003784
				0.2512125074863434
				0.26130354404449463
				0.285480260848999
				0.23800788819789886
				0.283032089471817
				0.26133278012275696
				0.3285488188266754
				0.29548290371894836
				0.26200544834136963
				0.2559441924095154
				0.3169366121292114
				0.2775042951107025
				0.2848763167858124
				0.29242178797721863
				0.29394644498825073
				0.3066115081310272
				0.29615315794944763
				0.2622849643230438
				0.24203267693519592
				0.3023695945739746
				0.24358662962913513
				0.2595982551574707
				0.2543379068374634
				0.2716342806816101
				0.25938671827316284
				0.26132920384407043
				0.27695661783218384
				0.2994934022426605
				0.2658543884754181
				0.2618463337421417
				0.27454712986946106
				0.2651028633117676
				0.24102579057216644
				0.28222325444221497
				0.3152475953102112
				0.2639922797679901
				0.30923792719841003
				0.2545495629310608
				0.2699151039123535
				0.2626951038837433
				0.26899588108062744
				0.2739613354206085
				0.2769300043582916
				0.2785278558731079
				0.3051210343837738
				0.2861030697822571
				0.2525732219219208
				0.2536379396915436
				0.2615374028682709
				0.269998162984848
				0.2759959399700165
				0.29715803265571594
				0.2758035957813263
				0.2517474591732025
				0.3241126239299774
				0.2662014663219452
				0.2690865993499756
				0.2474091500043869
				0.26933014392852783
				0.2647295594215393
				0.24978026747703552
				0.27829185128211975
				0.27439025044441223
				0.2706739604473114
				0.25245705246925354
				0.2637825012207031
				0.24438083171844482
				0.26571157574653625
				0.26379892230033875
				0.322350412607193
				0.29171377420425415
				0.28069671988487244
				0.2607372999191284
				0.2655528485774994
				0.2411864697933197
				0.2683352530002594
				0.25770923495292664
				0.247915118932724
				0.2556697726249695
				0.2786753475666046
				0.26255229115486145
				0.26013702154159546
				0.26390498876571655
				0.2599691152572632
				0.2547354996204376
				0.3139556050300598
				0.24911567568778992
				0.2631840109825134
				0.23348204791545868
				0.2567231059074402
				0.2582552433013916
				0.26268473267555237
				0.2905709445476532
				0.24874435365200043
				0.23325717449188232
				0.2711370289325714
				0.2761230766773224
				0.24811704456806183
				0.25779181718826294
				0.3343508839607239
				0.2484453022480011
				0.2747820019721985
				0.23325717449188232
				0.27826449275016785
				0.2529153823852539
				0.27948763966560364
				0.287339985370636
				0.26454097032546997
				0.2551807165145874
				0.2602270245552063
				0.24284058809280396
				0.25790032744407654
				0.2819518446922302
				0.2721827030181885
				0.28834062814712524
				0.3564995527267456
				0.27484309673309326
				0.2501436173915863
				0.2633122205734253
				0.2768423855304718
				0.2548169791698456
				0.24717088043689728
				0.2519906461238861
				0.24403613805770874
				0.2871132493019104
				0.256997287273407
				0.2502865195274353
				0.2846253216266632
				0.27999377250671387
				0.29109859466552734
				0.269013911485672
				0.2730925381183624
				0.25561395287513733
				0.29756900668144226
				0.26575222611427307
				0.28990063071250916
				0.2500962018966675
				0.2603232264518738
				0.2956179976463318
				0.279755562543869
				0.26896020770072937
				0.2877920866012573
				0.2771408259868622
				0.26081687211990356
				0.24995237588882446
				0.24724236130714417
				0.2730124592781067
				0.2420990914106369
				0.3062056601047516
				0.2934778928756714
				0.24720758199691772
				0.24003320932388306
				0.26257824897766113
				0.26744839549064636
				0.28332966566085815
				0.2583685517311096
				0.2671099901199341
				0.2877945005893707
				0.25613829493522644
				0.27332884073257446
				0.259340763092041
				0.27869969606399536
				0.25902193784713745
				0.25252053141593933
				0.3146694004535675
				0.2533252537250519
				0.2731699049472809
				0.2832365930080414
				0.24960502982139587
				0.2401687204837799
				0.2681272327899933
				0.2673426866531372
				0.2556024491786957
				0.2945612072944641
				0.26546868681907654
				0.23568856716156006
				0.2824803292751312
				0.25798529386520386
				0.28606826066970825
				0.24799206852912903
				0.2587282657623291
				0.24813808500766754
				0.2424248903989792
				0.25390708446502686
				0.23494604229927063
				0.29474833607673645
				0.2769612967967987
				0.24829865992069244
				0.23516863584518433
				0.26880019903182983
				0.26061153411865234
				0.24672099947929382
				0.2567688524723053
				0.24000002443790436
				0.2717721462249756
				0.2396165281534195
				0.24715648591518402
				0.2611539363861084
				0.24970507621765137
				0.3103708326816559
				0.2613464593887329
				0.25632697343826294
				0.29315879940986633
				0.27554428577423096
				0.23657983541488647
				0.2908773422241211
				0.24948750436306
				0.2943416237831116
				0.2866120934486389
				0.2840114235877991
				0.30480697751045227
				0.2940397262573242
				0.29670804738998413
				0.2369036078453064
				0.30567502975463867
				0.260047048330307
				0.27235472202301025
				0.23828551173210144
				0.2612021267414093
				0.25359904766082764
				0.2627440094947815
				0.26421022415161133
				0.24186672270298004
				0.2777860462665558
				0.2949049174785614
				0.26366814970970154
				0.2590915560722351
				0.2956694960594177
				0.30884745717048645
				0.25479862093925476
				0.2740378677845001
				0.2511034607887268
				0.2653794586658478
				0.24905215203762054
				0.24922999739646912
				0.27965664863586426
				0.2526090443134308
				0.2732398211956024
				0.2830994725227356
				0.26222097873687744
				0.25016921758651733
				0.23704750835895538
				0.248062863945961
				0.2957639694213867
				0.24823656678199768
				0.2670222222805023
				0.27516409754753113
				0.3159796893596649
				0.2706299126148224
				0.2804931402206421
				0.2932521402835846
				0.27297836542129517
				0.24147161841392517
				0.29808923602104187
				0.26781588792800903
				0.28267717361450195
				0.2635148763656616
				0.2806929051876068
				0.24897728860378265
				0.25305578112602234
				0.26882174611091614
				0.2607986032962799
				0.24426089227199554
				0.2631174325942993
				0.315764844417572
				0.27984389662742615
				0.25867271423339844
				0.2859170138835907
				0.25270143151283264
				0.28891023993492126
				0.26197800040245056
				0.2598787546157837
				0.2914467453956604
				0.24257132411003113
				0.28100425004959106
				0.27845802903175354
				0.25788891315460205
				0.24885566532611847
				0.27609962224960327
				0.2519480586051941
				0.234671950340271
				0.23353949189186096
				0.2541516125202179
				0.24034324288368225
				0.23325717449188232
				0.23325717449188232
				0.23613137006759644
				0.30117812752723694
				0.23325717449188232
				0.23325717449188232
				0.2344292849302292
				0.2336721569299698
				0.24635125696659088
				0.2454390674829483
				0.23389314115047455
				0.23325717449188232
				0.25367993116378784
				0.2775641679763794
				0.24562925100326538
				0.249773770570755
				0.2701280117034912
				0.30577147006988525
				0.2566722631454468
				0.28897765278816223
				0.2569712996482849
				0.26507654786109924
				0.23725733160972595
				0.24144798517227173
				0.25478395819664
				0.3023872375488281
				0.24911527335643768
				0.23968929052352905
				0.2508762776851654
				0.24082006514072418
				0.27326270937919617
				0.25149744749069214
				0.27676108479499817
				0.24781784415245056
				0.2599514126777649
				0.2569873034954071
				0.26757925748825073
				0.2647935748100281
				0.25545430183410645
				0.2613377869129181
				0.2661082148551941
				0.2655554711818695
				0.28831061720848083
				0.2386021614074707
				0.2553771734237671
				0.28319811820983887
				0.2525131106376648
				0.27105605602264404
				0.30819734930992126
				0.23597045242786407
				0.26912593841552734
				0.23382936418056488
				0.30550551414489746
				0.2778994143009186
				0.2589845359325409
				0.2970861792564392
				0.2523971498012543
				0.25669601559638977
				0.2625313699245453
				0.27210718393325806
				0.2781291604042053
				0.24308733642101288
				0.23744387924671173
				0.26865336298942566
				0.24072067439556122
				0.2734187841415405
				0.30137500166893005
				0.267088919878006
				0.258987694978714
				0.2362850308418274
				0.26086753606796265
				0.2597688138484955
				0.32048287987709045
				0.28342628479003906
				0.24707703292369843
				0.28639405965805054
				0.2596442401409149
				0.25568756461143494
				0.2609158456325531
				0.23488716781139374
				0.28382402658462524
				0.25810742378234863
				0.241926372051239
				0.2737983167171478
				0.26855549216270447
				0.2660462260246277
				0.2382739633321762
				0.2646721303462982
				0.2969198524951935
				0.23511771857738495
				0.2677672505378723
				0.25069859623908997
				0.28075116872787476
				0.2587178349494934
				0.2597772777080536
				0.28814899921417236
				0.24635551869869232
				0.2709570825099945
				0.25247541069984436
				0.28546175360679626
				0.2648281753063202
				0.2498874068260193
				0.26091906428337097
				0.25691795349121094
				0.2555558681488037
				0.2541339695453644
				0.2852628231048584
				0.2767338156700134
				0.3074713349342346
				0.2504151165485382
				0.24909424781799316
				0.2342892289161682
				0.2349163293838501
				0.302137553691864
				0.27665975689888
				0.30512312054634094
				0.2988935112953186
				0.3009410500526428
				0.24235442280769348
				0.28443604707717896
				0.3025147020816803
				0.2825787365436554
				0.2928706109523773
				0.2715536057949066
				0.2878107726573944
				0.2707290053367615
				0.2943536341190338
				0.28193679451942444
				0.30523252487182617
				0.26723623275756836
				0.2910463213920593
				0.2672119140625
				0.24303413927555084
				0.23458343744277954
				0.23667272925376892
				0.23325717449188232
				0.25068482756614685
				0.2661705017089844
				0.23540574312210083
				0.2336028665304184
				0.24080342054367065
				0.2478509098291397
				0.23420992493629456
				0.2653833329677582
				0.2513449788093567
				0.29126062989234924
				0.28681644797325134
				0.2689830958843231
				0.23575186729431152
				0.2653640806674957
				0.26841747760772705
				0.23325717449188232
				0.2926914095878601
				0.29057785868644714
				0.24383823573589325
				0.23531493544578552
				0.27912774682044983
				0.24189305305480957
				0.2662891745567322
				0.2924392521381378
				0.2588801383972168
				0.2561258375644684
				0.2725575864315033
				0.23654234409332275
				0.27907177805900574
				0.30079230666160583
				0.2543373703956604
				0.2488364279270172
				0.2612780034542084
				0.2834250330924988
				0.24076908826828003
				0.2580954134464264
				0.2339421510696411
				0.27577510476112366
				0.23646198213100433
				0.23325717449188232
				0.2520841956138611
				0.2376336306333542
				0.25818684697151184
				0.23325717449188232
				0.25819915533065796
				0.3100202679634094
				0.26357829570770264
				0.2745836675167084
				0.2653640806674957
				0.24224190413951874
				0.23325717449188232
				0.23942410945892334
				0.28039175271987915
				0.23325717449188232
				0.2469595968723297
				0.2697826027870178
				0.23325717449188232
				0.26962971687316895
				0.23325717449188232
				0.29061317443847656
				0.2892783284187317
				0.24979989230632782
				0.24570992588996887
				0.2441684901714325
				0.23775990307331085
				0.2356502115726471
				0.2682086229324341
				0.24138504266738892
				0.23325717449188232
				0.3043830990791321
				0.23373150825500488
				0.24138841032981873
				0.23342207074165344
				0.2486073225736618
				0.23325757682323456
				0.23325717449188232
				0.2333035171031952
				0.2559482157230377
				0.27300509810447693
				0.26696518063545227
				0.2531922161579132
				0.27809134125709534
				0.2550523579120636
				0.25390467047691345
				0.3064843416213989
				0.263086199760437
				0.25039178133010864
				0.25326284766197205
				0.2625262439250946
				0.28634631633758545
				0.2559874355792999
				0.2683011293411255
				0.25555431842803955
				0.27955424785614014
				0.28731095790863037
				0.2533342242240906
				0.2612360417842865
				0.2508310377597809
				0.2569412887096405
				0.2713885009288788
				0.27203667163848877
				0.29651835560798645
				0.25204160809516907
				0.2526824474334717
				0.2615804374217987
				0.2516140341758728
				0.2716481387615204
				0.25056856870651245
				0.26300179958343506
				0.2545439302921295
				0.2540917694568634
				0.2502982020378113
				0.265402227640152
				0.28010058403015137
				0.25362569093704224
				0.29893454909324646
				0.2784819006919861
				0.26090389490127563
				0.27647727727890015
				0.24219131469726562
				0.2537615895271301
				0.35863542556762695
				0.2987991273403168
				0.24487833678722382
				0.24874526262283325
				0.25774702429771423
				0.2770545780658722
				0.27743709087371826
				0.24048395454883575
				0.2452401965856552
				0.23325717449188232
				0.2432681918144226
				0.24588438868522644
				0.24400241672992706
				0.24715162813663483
				0.24950678646564484
				0.24704590439796448
				0.2484198659658432
				0.23325717449188232
				0.23931747674942017
				0.24140062928199768
				0.2421407252550125
				0.2445635050535202
				0.2475963979959488
				0.24541497230529785
				0.23325717449188232
				0.24091342091560364
				0.23325717449188232
				0.2684207856655121
				0.26063668727874756
				0.2703719735145569
				0.2543768882751465
				0.28025513887405396
				0.25529858469963074
				0.3105928599834442
				0.28156572580337524
				0.2585166394710541
				0.26958954334259033
				0.25871211290359497
				0.2477944940328598
				0.28679531812667847
				0.2689424455165863
				0.2538277506828308
				0.30210334062576294
				0.258525013923645
				0.24795740842819214
				0.24824178218841553
				0.2592795491218567
				0.272107869386673
				0.2565773129463196
				0.3094305694103241
				0.2729145884513855
				0.25942763686180115
				0.3188020586967468
				0.26672860980033875
				0.276569664478302
				0.26003196835517883
				0.28071269392967224
				0.2497376650571823
				0.2587205469608307
				0.26560285687446594
				0.2764154076576233
				0.2669786512851715
				0.2776555120944977
				0.2530754804611206
				0.27177146077156067
				0.26212191581726074
				0.28823384642601013
				0.264261931180954
				0.28041520714759827
				0.24391455948352814
				0.24452586472034454
				0.269382119178772
				0.3261840343475342
				0.2854478359222412
				0.24521873891353607
				0.32385900616645813
				0.2915983200073242
				0.24725030362606049
				0.2848929166793823
				0.3094404637813568
				0.23325717449188232
				0.25829005241394043
				0.26345473527908325
				0.26102742552757263
				0.2825124263763428
				0.28145161271095276
				0.28539395332336426
				0.2742761969566345
				0.2907752990722656
				0.2825988233089447
				0.2889902591705322
				0.2409430593252182
				0.24697993695735931
				0.28297558426856995
				0.2785654366016388
				0.24716459214687347
				0.25172409415245056
				0.2632006108760834
				0.2789887487888336
				0.29409274458885193
				0.2759295105934143
				0.2767678201198578
				0.2513761520385742
				0.2856651842594147
				0.2524065375328064
				0.26557639241218567
				0.27030569314956665
				0.2964271903038025
				0.23535148799419403
				0.24819564819335938
				0.23325717449188232
				0.2778960168361664
				0.25107893347740173
				0.27713093161582947
				0.2609212100505829
				0.2887589931488037
				0.23325717449188232
				0.27446869015693665
				0.24485191702842712
				0.2438862919807434
				0.2508295476436615
				0.2591414451599121
				0.23906388878822327
				0.23325717449188232
				0.2627231180667877
				0.23845092952251434
				0.23531724512577057
				0.236379012465477
				0.23745688796043396
				0.23325717449188232
				0.23325717449188232
				0.2361469864845276
				0.23358029127120972
				0.24639539420604706
				0.23744821548461914
				0.2443823665380478
				0.26964929699897766
				0.23325717449188232
				0.23325717449188232
				0.23458349704742432
				0.23421378433704376
				0.2640293538570404
				0.27521848678588867
				0.23346047103405
				0.23693498969078064
				0.24520841240882874
				0.2338855117559433
				0.23325717449188232
				0.24706555902957916
				0.26024630665779114
				0.23611199855804443
				0.24081993103027344
				0.23325717449188232
				0.23325717449188232
				0.23325717449188232
				0.23325717449188232
				0.2552717328071594
				0.2507154643535614
				0.26547911763191223
				0.27461349964141846
				0.2484915852546692
				0.26574331521987915
				0.2801845967769623
				0.2445484697818756
				0.2590242624282837
				0.24148422479629517
				0.2720371186733246
				0.27297669649124146
				0.23384225368499756
				0.2665879428386688
				0.2522895336151123
				0.261013388633728
				0.2490062564611435
				0.24140486121177673
				0.2547553479671478
				0.24929356575012207
				0.26213914155960083
				0.23521532118320465
				0.31330081820487976
				0.2862160801887512
				0.23325717449188232
				0.24804489314556122
				0.23452721536159515
				0.26958751678466797
				0.25091293454170227
				0.33856233954429626
				0.25168412923812866
				0.23549599945545197
				0.2964019775390625
				0.25663653016090393
				0.2630738615989685
				0.25860396027565
				0.24841897189617157
				0.25369226932525635
				0.25975096225738525
				0.23325717449188232
				0.24572916328907013
				0.26843541860580444
				0.23922167718410492
				0.29215699434280396
				0.2563008666038513
				0.31244388222694397
				0.24846582114696503
				0.23621611297130585
				0.2612541913986206
				0.2923946976661682
				0.2343519628047943
				0.24167868494987488
				0.24507924914360046
				0.2756493389606476
				0.23454700410366058
				0.2570483684539795
				0.2632807493209839
				0.2424156218767166
				0.24290427565574646
				0.25545838475227356
				0.28169089555740356
				0.2575545907020569
				0.2566538453102112
				0.27898916602134705
				0.26911744475364685
				0.27013126015663147
				0.2620633542537689
				0.23391327261924744
				0.24867622554302216
				0.24364328384399414
				0.23349282145500183
				0.24879734218120575
				0.2841714918613434
				0.2496996372938156
				0.2516978979110718
				0.2679968774318695
				0.25095227360725403
				0.2556093633174896
				0.2694496512413025
				0.26238059997558594
				0.2791617810726166
				0.25063395500183105
				0.23440362513065338
				0.24162225425243378
				0.26010578870773315
				0.2531132698059082
				0.2493564933538437
				0.24884070456027985
				0.25853970646858215
				0.23838931322097778
				0.23325717449188232
				0.24302636086940765
				0.25948935747146606
				0.23458129167556763
				0.25096583366394043
				0.23464302718639374
				0.29338139295578003
				0.2475072145462036
				0.2510998547077179
				0.23325717449188232
				0.23382997512817383
				0.23325717449188232
				0.23427434265613556
				0.23325717449188232
				0.23325717449188232
				0.23736347258090973
				0.23325717449188232
				0.24460311233997345
				0.23325717449188232
				0.23325717449188232
				0.23325717449188232
				0.23325717449188232
				0.23676271736621857
				0.23325717449188232
				0.23325717449188232
				0.23717287182807922
				0.23879079520702362
				0.24212294816970825
				0.23325717449188232
				0.23441770672798157
				0.23516279458999634
				0.23778916895389557
				0.23325717449188232
				0.24265313148498535
				0.23325717449188232
				0.23445241153240204
				0.23325717449188232
				0.2355039417743683
				0.25661277770996094
				0.23947261273860931
				0.2334219366312027
				0.23436957597732544
				0.23325717449188232
				0.25124791264533997
				0.23325717449188232
				0.24168911576271057
				0.2549249827861786
				0.23325717449188232
				0.23774194717407227
				0.23325717449188232
				0.23535774648189545
				0.23325717449188232
				0.23325717449188232
				0.2338387668132782
				0.23325717449188232
				0.2495468556880951
				0.24551573395729065
				0.2333003729581833
				0.23325717449188232
				0.2421182543039322
				0.23325717449188232
				0.23788386583328247
				0.23325717449188232
				0.23325717449188232
				0.23431512713432312
				0.23325717449188232
				0.23325717449188232
				0.2344183772802353
				0.24748919904232025
				0.2380874752998352
				0.23340128362178802
				0.2354099601507187
				0.23363085091114044
				0.23969125747680664
				0.23325717449188232
				0.2394404113292694
				0.23325717449188232
				0.23325717449188232
				0.23325717449188232
				0.23325717449188232
				0.23893839120864868
				0.2348557412624359
				0.23485788702964783
				0.24390175938606262
				0.2353949248790741
				0.23823972046375275
				0.23411311209201813
				0.2369937002658844
				0.24065223336219788
				0.23325717449188232
				0.238155335187912
				0.23325717449188232
				0.23517456650733948
				0.23325717449188232
				0.24042288959026337
				0.23744797706604004
				0.23538808524608612
				0.23899708688259125
				0.2354547679424286
				0.2340039312839508
				0.2380565106868744
				0.25555431842803955
				0.28374236822128296
				0.2355666309595108
				0.26174867153167725
				0.23467053472995758
				0.23531533777713776
				0.23325717449188232
				0.23325717449188232
				0.23325717449188232
