# Supplementary material for: Enhanced flux potential analysis links changes in enzyme expression to metabolic flux
Source: Mol Syst Biol. 2025 Feb 17;21(4):413–45. doi: 10.1038/s44320-025-00090-9 (PMC11965317; doi:10.1038/s44320-025-00090-9)
Supplement: Supplementary file 15 — Source data Fig. 6 [file 44320_2025_90_MOESM15_ESM.zip › Figure 6/6G/MAR04042-eFPA.csv]

Muscle-fast	Muscle-slow	BonMar-eryth	Other
0.1581745147705078	0.1581745147705078	0.1968165934085846	0.2665840983390808
0.1581745147705078	0.2253648191690445	0.2502121925354004	0.19158777594566345
0.1581745147705078	0.26060646772384644	0.31541627645492554	0.2892102301120758
0.21338610351085663	0.18455226719379425	0.3208451569080353	0.20633992552757263
0.25538280606269836	0.5625078678131104	0.26823902130126953	0.21946589648723602
0.24654461443424225	0.5595270395278931	0.31316494941711426	0.42205390334129333
0.1581745147705078	0.25538280606269836	0.27573251724243164	0.370206743478775
0.1581745147705078	0.5028198957443237	0.21610493957996368	0.24430903792381287
0.1581745147705078	0.1581745147705078	0.3175200819969177	0.1581745147705078
0.25538280606269836	0.24274495244026184	0.22443901002407074	0.3320111632347107
0.1581745147705078	0.236978217959404	0.3116697371006012	0.3223934769630432
0.1581745147705078	0.1581745147705078	0.2782039940357208	0.252542108297348
0.1581745147705078	0.25538280606269836	0.23754550516605377	0.2525612413883209
0.1581745147705078	0.1581745147705078	0.2887469232082367	0.19317077100276947
0.16016288101673126	0.1581745147705078	0.22438901662826538	0.1581745147705078
0.1581745147705078	0.25538280606269836	0.1581745147705078	0.3728182017803192
0.15963846445083618	0.23733605444431305	0.174612894654274	0.1581745147705078
0.1581745147705078	0.5059057474136353	0.1581745147705078	0.4012681245803833
0.4567590653896332	0.46768003702163696	0.23546990752220154	0.2152862399816513
0.1600794494152069	0.1740804761648178	0.3859369456768036	0.3523596525192261
0.1581745147705078	0.1581745147705078	0.1581745147705078	0.1581745147705078
0.24020704627037048	0.2589089572429657	0.1581745147705078	0.1581745147705078
0.23596471548080444	0.1581745147705078	0.24243050813674927	0.31114885210990906
0.19183436036109924	0.22302187979221344	0.25923776626586914	0.2089824229478836
0.39999905228614807	0.1581745147705078	0.21876730024814606	0.20981208980083466
0.25538280606269836	0.25538280606269836	0.3341987431049347	0.22290602326393127
0.4598333537578583	0.1581745147705078	0.2983057200908661	0.361618310213089
0.42540863156318665	0.23521727323532104	0.27483657002449036	0.25077512860298157
0.40237730741500854	0.16940154135227203	0.3515389561653137	0.32682985067367554
0.5117554068565369	0.46157923340797424	0.2536123991012573	0.2285671830177307
0.1581745147705078	0.25538280606269836	0.20472946763038635	0.1581745147705078
0.25538280606269836	0.5068612098693848	0.23389218747615814	0.21805982291698456
0.5293774008750916	0.22656604647636414	0.3071727752685547	0.1581745147705078
0.25538280606269836	0.3928525745868683	0.21993744373321533	0.25329309701919556
0.4101327359676361	0.25538280606269836	0.19893933832645416	0.18853724002838135
0.25538280606269836	0.25538280606269836	0.3325566351413727	0.3574097156524658
0.25538280606269836	0.25538280606269836	0.23098452389240265	0.20105300843715668
0.25538280606269836	0.25538280606269836	0.2490517497062683	0.1581745147705078
0.46902093291282654	0.254529744386673	0.27032825350761414	0.3762134909629822
0.5270640850067139	0.1581745147705078	0.20779374241828918	0.29950061440467834
0.5281736850738525	0.25538280606269836	0.3975275456905365	0.25434398651123047
0.49234405159950256	0.25538280606269836	0.24184438586235046	0.29604223370552063
0.25538280606269836	0.5714243054389954	0.2303704470396042	0.35417866706848145
0.25538280606269836	0.23082059621810913	0.25206005573272705	0.1581745147705078
0.25538280606269836	0.25538280606269836	0.21489667892456055	0.1581745147705078
0.5123928189277649	0.25538280606269836	0.1581745147705078	0.30647212266921997
0.4675126075744629	0.25538280606269836	0.24289749562740326	0.1581745147705078
0.5989271998405457	0.25538280606269836	0.19629473984241486	0.2633432447910309
0.48222556710243225	0.5691022872924805	0.2540787160396576	0.1581745147705078
0.25538280606269836	0.25538280606269836	0.23725315928459167	0.2170436829328537
0.4244611859321594	0.25538280606269836	0.27602675557136536	0.21440915763378143
0.5179030895233154	0.37955987453460693	0.19534488022327423	0.1581745147705078
0.5342786908149719	0.25538280606269836	0.20455510914325714	0.22406278550624847
0.4783795475959778	0.25538280606269836	0.2584732472896576	0.18464627861976624
0.25419026613235474	0.25538280606269836	0.23706062138080597	0.3446158170700073
0.25538280606269836	0.25538280606269836	0.2455492466688156	0.3563916087150574
0.25538280606269836	0.49834153056144714	0.23199352622032166	0.3708382844924927
0.5857408046722412	0.25538280606269836	0.23795171082019806	0.3159436881542206
0.46238067746162415	0.3856016993522644	0.20153146982192993	0.1581745147705078
0.5227435827255249	0.25538280606269836	0.203828364610672	0.2661678194999695
0.5186240673065186	0.4906683564186096	0.17284558713436127	0.31058692932128906
0.5391217470169067	0.25538280606269836	0.2123003453016281	0.26481717824935913
0.6089460253715515	0.25538280606269836	0.2721971273422241	0.19859541952610016
0.5268017053604126	0.47962290048599243	0.1581745147705078	0.1581745147705078
0.5092980265617371	0.25538280606269836	0.2976992726325989	0.21808558702468872
0.5217747688293457	0.25538280606269836	0.2646271288394928	0.40969204902648926
0.25538280606269836	0.25538280606269836	0.26561200618743896	0.1581745147705078
0.1581745147705078	0.25538280606269836	0.391264945268631	0.2949379086494446
0.25538280606269836	0.4931241571903229	0.23169690370559692	0.28286004066467285
0.4447496235370636	0.25538280606269836	0.18396320939064026	0.21965602040290833
0.25538280606269836	0.5073790550231934	0.2784702479839325	0.19435380399227142
0.25538280606269836	0.25538280606269836	0.19270245730876923	0.1581745147705078
0.26035407185554504	0.25538280606269836	0.24077208340168	0.32254284620285034
0.25538280606269836	0.2558979392051697	0.2042473554611206	0.1959259808063507
0.45260581374168396	0.25538280606269836	0.26638326048851013	0.22885006666183472
0.4636167287826538	0.25538280606269836	0.24453601241111755	0.45829570293426514
0.44769519567489624	0.25538280606269836	0.26956379413604736	0.19624558091163635
0.5524988770484924	0.48021358251571655	0.22022487223148346	0.24582749605178833
0.4456404149532318	0.1581745147705078	0.2033354938030243	0.19093027710914612
0.25538280606269836	0.1581745147705078	0.260888010263443	0.3145844042301178
0.25538280606269836	0.27820441126823425	0.22823995351791382	0.3548842668533325
0.4928898513317108	0.1581745147705078	0.23387236893177032	0.36961740255355835
0.4919489026069641	0.3593917191028595	0.19181090593338013	0.27631768584251404
0.37948012351989746	0.2538357675075531	0.21770796179771423	0.2580302655696869
0.25538280606269836	0.1581745147705078	0.2861998975276947	0.20735742151737213
0.5690340995788574	0.2531059980392456	0.2110482007265091	0.2012331783771515
0.471486359834671	0.2016364187002182	0.34157779812812805	0.22544477880001068
0.4767382740974426	0.25538280606269836	0.22494801878929138	0.2704831063747406
0.49548423290252686	0.25538280606269836	0.3032389283180237	0.26030781865119934
0.5223415493965149	0.25538280606269836	0.2697176933288574	0.20149289071559906
0.5285729765892029	0.25538280606269836	0.29592013359069824	0.3110400140285492
0.25538280606269836	0.1581745147705078	0.27781185507774353	0.20538629591464996
0.41265296936035156	0.469684898853302	0.1935725212097168	0.2890198230743408
0.49451422691345215	0.4681975543498993	0.31554993987083435	0.22159647941589355
0.5236539840698242	0.20801985263824463	0.1581745147705078	0.24303288757801056
0.5596593022346497	0.2090238332748413	0.23317904770374298	0.36326637864112854
0.1581745147705078	0.23258671164512634	0.20760105550289154	0.33690550923347473
0.23015180230140686	0.1581745147705078	0.2846192717552185	0.1581745147705078
0.396208256483078	0.38248634338378906	0.22322624921798706	0.1581745147705078
0.15863685309886932	0.1581745147705078	0.1688607633113861	0.1581745147705078
			0.261484295129776
			0.37885844707489014
			0.193360835313797
			0.2329804003238678
			0.29750052094459534
			0.30543795228004456
			0.196280837059021
			0.26576298475265503
			0.25203531980514526
			0.26128748059272766
			0.29236775636672974
			0.21035389602184296
			0.17691560089588165
			0.21541135013103485
			0.23351188004016876
			0.20414425432682037
			0.15986880660057068
			0.22931629419326782
			0.2550930380821228
			0.17978127300739288
			0.37933143973350525
			0.19559970498085022
			0.3188092112541199
			0.3188192844390869
			0.22491692006587982
			0.27145418524742126
			0.2265128344297409
			0.27838465571403503
			0.2876722514629364
			0.23606716096401215
			0.2121240496635437
			0.35749801993370056
			0.3173193335533142
			0.3402029573917389
			0.28777557611465454
			0.26098471879959106
			0.2154797911643982
			0.23288434743881226
			0.36344054341316223
			0.221431165933609
			0.20016571879386902
			0.20894886553287506
			0.20685873925685883
			0.20912040770053864
			0.1788003295660019
			0.198674738407135
			0.1581745147705078
			0.2092011421918869
			0.24194097518920898
			0.19977127015590668
			0.21256780624389648
			0.2843853533267975
			0.3738473951816559
			0.22425776720046997
			0.19264157116413116
			0.29401662945747375
			0.2087753862142563
			0.1939072459936142
			0.2497163712978363
			0.1998976618051529
			0.22089171409606934
			0.2717108726501465
			0.20261332392692566
			0.1581745147705078
			0.20461754500865936
			0.2584468424320221
			0.18075884878635406
			0.26034975051879883
			0.1950044482946396
			0.18568111956119537
			0.1581745147705078
			0.23740185797214508
			0.2798360288143158
			0.1983523815870285
			0.20345690846443176
			0.18636301159858704
			0.1581745147705078
			0.1581745147705078
			0.20930726826190948
			0.22105053067207336
			0.2877281606197357
			0.19828718900680542
			0.1581745147705078
			0.28651177883148193
			0.1581745147705078
			0.1581745147705078
			0.1581745147705078
			0.23412849009037018
			0.3478107154369354
			0.23123203217983246
			0.22917114198207855
			0.2411467730998993
			0.20722953975200653
			0.30888813734054565
			0.25655752420425415
			0.34461256861686707
			0.18696700036525726
			0.1581745147705078
			0.1581745147705078
			0.15855976939201355
			0.2137378305196762
			0.19051241874694824
			0.25789904594421387
			0.23002728819847107
			0.1967925876379013
			0.22017937898635864
			0.23685863614082336
			0.2163507044315338
			0.19893433153629303
			0.20948956906795502
			0.1581745147705078
			0.21503975987434387
			0.24009110033512115
			0.2542089819908142
			0.18713633716106415
			0.22030840814113617
			0.2503681480884552
			0.2320740967988968
			0.18351483345031738
			0.20222055912017822
			0.2909398674964905
			0.19019335508346558
			0.25697219371795654
			0.19643662869930267
			0.22826293110847473
			0.21693190932273865
			0.21617166697978973
			0.23167568445205688
			0.2500233054161072
			0.17872270941734314
			0.1581745147705078
			0.2146996557712555
			0.1977003812789917
			0.2262841761112213
			0.1581745147705078
			0.34277063608169556
			0.17612873017787933
			0.1581745147705078
			0.1989945024251938
			0.1581745147705078
			0.18831048905849457
			0.17563730478286743
			0.21411214768886566
			0.2763037085533142
			0.1581745147705078
			0.1789802759885788
			0.17351683974266052
			0.2018439918756485
			0.2694251239299774
			0.20931851863861084
			0.19573676586151123
			0.1581745147705078
			0.21511399745941162
			0.20697863399982452
			0.21312396228313446
			0.17878389358520508
			0.20926626026630402
			0.25869402289390564
			0.19122539460659027
			0.19484642148017883
			0.28329575061798096
			0.18478639423847198
			0.1581745147705078
			0.19951002299785614
			0.26660412549972534
			0.2918381094932556
			0.1581745147705078
			0.1581745147705078
			0.20779991149902344
			0.19992367923259735
			0.18187403678894043
			0.21478575468063354
			0.20385320484638214
			0.19320020079612732
			0.22568361461162567
			0.26704320311546326
			0.1978083848953247
			0.19943778216838837
			0.274604856967926
			0.20061831176280975
			0.27044180035591125
			0.1581745147705078
			0.24866048991680145
			0.31387192010879517
			0.28427717089653015
			0.191574826836586
			0.212174192070961
			0.18497565388679504
			0.2668377459049225
			0.24940037727355957
			0.18683838844299316
			0.25255510210990906
			0.2544184625148773
			0.1581745147705078
			0.20757915079593658
			0.1581745147705078
			0.22436018288135529
			0.1581745147705078
			0.21800757944583893
			0.1581745147705078
			0.21410179138183594
			0.21596242487430573
			0.20992299914360046
			0.2013148069381714
			0.1581745147705078
			0.21035805344581604
			0.19536155462265015
			0.1581745147705078
			0.22020435333251953
			0.21419024467468262
			0.20530252158641815
			0.20897740125656128
			0.1581745147705078
			0.1581745147705078
			0.1581745147705078
			0.2064162939786911
			0.1581745147705078
			0.22125855088233948
			0.21451857686042786
			0.2049061357975006
			0.20708130300045013
			0.22150324285030365
			0.3032931983470917
			0.21606948971748352
			0.22139547765254974
			0.1581745147705078
			0.1581745147705078
			0.23981265723705292
			0.21181711554527283
			0.22207051515579224
			0.21183659136295319
			0.21338824927806854
			0.20451149344444275
			0.2363709807395935
			0.23844122886657715
			0.22015000879764557
			0.2122664898633957
			0.21660570800304413
			0.20165835320949554
			0.19936904311180115
			0.2051735669374466
			0.21894077956676483
			0.20239368081092834
			0.30930423736572266
			0.20387808978557587
			0.21654601395130157
			0.1581745147705078
			0.1581745147705078
			0.29997602105140686
			0.23462828993797302
			0.2111378014087677
			0.20324242115020752
			0.3232741951942444
			0.2046305239200592
			0.1581745147705078
			0.22985965013504028
			0.1581745147705078
			0.1581745147705078
			0.19294840097427368
			0.23732586205005646
			0.20619527995586395
			0.18782982230186462
			0.1581745147705078
			0.1581745147705078
			0.19690962135791779
			0.34026089310646057
			0.1581745147705078
			0.20664750039577484
			0.21080410480499268
			0.20132774114608765
			0.21459083259105682
			0.20150096714496613
			0.1581745147705078
			0.1581745147705078
			0.2290697544813156
			0.20486049354076385
			0.19784650206565857
			0.3106083571910858
			0.21814113855361938
			0.20861996710300446
			0.20387311279773712
			0.22535385191440582
			0.20537830889225006
			0.21589280664920807
			0.30771031975746155
			0.2145109921693802
			0.2947985529899597
			0.20965944230556488
			0.20697440207004547
			0.18611328303813934
			0.20713499188423157
			0.2052917331457138
			0.21160566806793213
			0.19208312034606934
			0.208152174949646
			0.1581745147705078
			0.19691962003707886
			0.20840010046958923
			0.2087361365556717
			0.20325203239917755
			0.20168277621269226
			0.21046221256256104
			0.19526776671409607
			0.18996760249137878
			0.19241741299629211
			0.21428269147872925
			0.1581745147705078
			0.22202005982398987
			0.19931627810001373
			0.22712337970733643
			0.29912078380584717
			0.1870424896478653
			0.1926460564136505
			0.3061563968658447
			0.255349338054657
			0.19124990701675415
			0.2991778254508972
			0.25732147693634033
			0.30773410201072693
			0.21351248025894165
			0.20565098524093628
			0.1581745147705078
			0.3099920451641083
			0.1581745147705078
			0.20321843028068542
			0.19916996359825134
			0.21683859825134277
			0.19598616659641266
			0.2011326104402542
			0.20035137236118317
			0.3143323063850403
			0.20969906449317932
			0.20996323227882385
			0.24502873420715332
			0.21601629257202148
			0.1581745147705078
			0.25536730885505676
			0.26269060373306274
			0.19566471874713898
			0.2662622332572937
			0.1581745147705078
			0.21038027107715607
			0.19724614918231964
			0.28361213207244873
			0.21450401842594147
			0.2040029764175415
			0.20323286950588226
			0.21581701934337616
			0.2876504063606262
			0.1581745147705078
			0.1581745147705078
			0.19842511415481567
			0.1581745147705078
			0.1581745147705078
			0.3057471811771393
			0.23251821100711823
			0.1581745147705078
			0.26448699831962585
			0.21696041524410248
			0.20633362233638763
			0.1581745147705078
			0.20302757620811462
			0.19276680052280426
			0.1581745147705078
			0.18223345279693604
			0.1997387856245041
			0.2037961333990097
			0.1581745147705078
			0.1581745147705078
			0.1581745147705078
			0.2025500386953354
			0.18662379682064056
			0.29264429211616516
			0.2648526132106781
			0.24730077385902405
			0.1963140219449997
			0.26119518280029297
			0.1581745147705078
			0.19359290599822998
			0.20520929992198944
			0.18539199233055115
			0.20460458099842072
			0.29020118713378906
			0.218957781791687
			0.1872161328792572
			0.18880817294120789
			0.2089310884475708
			0.19980579614639282
			0.26308679580688477
			0.19561533629894257
			0.1581745147705078
			0.1581745147705078
			0.1869504302740097
			0.1911846250295639
			0.2099067121744156
			0.32166391611099243
			0.1581745147705078
			0.1581745147705078
			0.2932310104370117
			0.20055633783340454
			0.24626074731349945
			0.27859851717948914
			0.34304553270339966
			0.21359780430793762
			0.19498220086097717
			0.20076791942119598
			0.21110789477825165
			0.1581745147705078
			0.20384079217910767
			0.1581745147705078
			0.23516841232776642
			0.3502523601055145
			0.1581745147705078
			0.3194602429866791
			0.2062685489654541
			0.2297697514295578
			0.1981050670146942
			0.1581745147705078
			0.3507992625236511
			0.2087339609861374
			0.1581745147705078
			0.1581745147705078
			0.16101901233196259
			0.1581745147705078
			0.20355741679668427
			0.1581745147705078
			0.21535974740982056
			0.2409716248512268
			0.1581745147705078
			0.26943689584732056
			0.1881660521030426
			0.1581745147705078
			0.1581745147705078
			0.20492693781852722
			0.2257927805185318
			0.2318097949028015
			0.1581745147705078
			0.1581745147705078
			0.3452344238758087
			0.3657265901565552
			0.3741035759449005
			0.3172399699687958
			0.26957377791404724
			0.38545212149620056
			0.20485523343086243
			0.1581745147705078
			0.19777794182300568
			0.23288594186306
			0.21588285267353058
			0.1581745147705078
			0.3323975205421448
			0.39722537994384766
			0.1581745147705078
			0.24017710983753204
			0.1581745147705078
			0.2052110880613327
			0.19305312633514404
			0.1581745147705078
			0.29405897855758667
			0.1581745147705078
			0.20601575076580048
			0.21229447424411774
			0.1581745147705078
			0.1876884251832962
			0.1581745147705078
			0.1581745147705078
			0.21930712461471558
			0.1581745147705078
			0.24131803214550018
			0.20213010907173157
			0.1581745147705078
			0.247958242893219
			0.1581745147705078
			0.192694753408432
			0.1581745147705078
			0.1581745147705078
			0.2053511142730713
			0.37297412753105164
			0.2068219631910324
			0.1581745147705078
			0.1581745147705078
			0.20099054276943207
			0.1947351098060608
			0.2948823571205139
			0.19969163835048676
			0.1581745147705078
			0.1581745147705078
			0.1581745147705078
			0.24863021075725555
			0.1581745147705078
			0.1997034102678299
			0.2450973093509674
			0.20333391427993774
			0.1581745147705078
			0.1581745147705078
			0.1908305436372757
			0.25891563296318054
			0.27307426929473877
			0.2602601945400238
			0.21077901124954224
			0.20110081136226654
			0.195066899061203
			0.2125050574541092
			0.1581745147705078
			0.32404664158821106
			0.1581745147705078
			0.2991293966770172
			0.19696302711963654
			0.2735823690891266
			0.22660622000694275
			0.25033700466156006
			0.2197602093219757
			0.2055058777332306
			0.1581745147705078
			0.20470598340034485
			0.2797434628009796
			0.2725949287414551
			0.2603149712085724
			0.36712324619293213
			0.22208154201507568
			0.1581745147705078
			0.19544672966003418
			0.1897653490304947
			0.1581745147705078
			0.1581745147705078
			0.1581745147705078
			0.1581745147705078
			0.3235197067260742
			0.23008166253566742
			0.1581745147705078
			0.3103058934211731
			0.2971700131893158
			0.27694302797317505
			0.1997821182012558
			0.2049660086631775
			0.19154959917068481
			0.24085351824760437
			0.23087158799171448
			0.19522860646247864
			0.1581745147705078
			0.1581745147705078
			0.2732320725917816
			0.2306625097990036
			0.23343577980995178
			0.26653212308883667
			0.2824383080005646
			0.19719184935092926
			0.1581745147705078
			0.1581745147705078
			0.21366086602210999
			0.1581745147705078
			0.22724992036819458
			0.2794807553291321
			0.1581745147705078
			0.1581745147705078
			0.209818497300148
			0.1581745147705078
			0.1961604207754135
			0.1581745147705078
			0.23337988555431366
			0.3293524384498596
			0.21508269011974335
			0.22027234733104706
			0.20954827964305878
			0.1581745147705078
			0.21034015715122223
			0.1998097449541092
			0.3103562295436859
			0.19108954071998596
			0.2121848165988922
			0.26407837867736816
			0.18735986948013306
			0.1581745147705078
			0.19365008175373077
			0.21411649882793427
			0.19006438553333282
			0.2616344094276428
			0.2142244130373001
			0.1581745147705078
			0.28317224979400635
			0.20131266117095947
			0.20704559981822968
			0.1581745147705078
			0.1948067843914032
			0.1581745147705078
			0.1581745147705078
			0.2000383734703064
			0.1581745147705078
			0.230948805809021
			0.2736058533191681
			0.18592119216918945
			0.1581745147705078
			0.1920473724603653
			0.21035782992839813
			0.1581745147705078
			0.21759304404258728
			0.1581745147705078
			0.1957235485315323
			0.1581745147705078
			0.1581745147705078
			0.25673750042915344
			0.1581745147705078
			0.1581745147705078
			0.23901420831680298
			0.20272645354270935
			0.21276293694972992
			0.20360571146011353
			0.1581745147705078
			0.2135079950094223
			0.27620741724967957
			0.1581745147705078
			0.20224323868751526
			0.1581745147705078
			0.1581745147705078
			0.3655850887298584
			0.283264696598053
			0.1581745147705078
			0.15952853858470917
			0.18016110360622406
			0.19757916033267975
			0.2143891155719757
			0.19579468667507172
			0.17582111060619354
			0.1581745147705078
			0.20559608936309814
			0.1581745147705078
			0.1849496066570282
			0.20814143121242523
			0.22117722034454346
			0.2293192446231842
			0.21900781989097595
			0.21480020880699158
			0.2343524545431137
			0.24903878569602966
			0.2733469009399414
			0.20416413247585297
			0.293918639421463
			0.18298736214637756
			0.20560157299041748
			0.4057750105857849
			0.18219012022018433
			0.19137661159038544
			0.1581745147705078
			0.21575964987277985
			0.1581745147705078
			0.17303113639354706
			0.20541611313819885
			0.4617741107940674
			0.19492007791996002
			0.1998889297246933
			0.20733238756656647
			0.2107125222682953
			0.1581745147705078
			0.1870843768119812
			0.23271259665489197
			0.1581745147705078
			0.18813206255435944
			0.31328055262565613
			0.24384212493896484
			0.18536125123500824
			0.3725796043872833
			0.20202666521072388
			0.1581745147705078
			0.1581745147705078
			0.2123733013868332
			0.1961827427148819
			0.19504469633102417
			0.21033300459384918
			0.1962178498506546
			0.2834130525588989
			0.2049395740032196
			0.16845570504665375
			0.1581745147705078
			0.1581745147705078
			0.2057274430990219
			0.2260282188653946
			0.21511174738407135
			0.21346227824687958
			0.1959453821182251
			0.21508033573627472
			0.17129483819007874
			0.2061668336391449
			0.20481321215629578
			0.1581745147705078
			0.1581745147705078
			0.1581745147705078
			0.17821061611175537
			0.17544890940189362
			0.22351472079753876
			0.1747792512178421
			0.1581745147705078
			0.1704546958208084
			0.20252235233783722
			0.20941713452339172
			0.18229186534881592
			0.20509345829486847
			0.1581745147705078
			0.25587308406829834
			0.20010359585285187
			0.18365894258022308
			0.19631576538085938
			0.27461132407188416
			0.1581745147705078
			0.1581745147705078
			0.17242950201034546
			0.1581745147705078
			0.1581745147705078
			0.19746139645576477
			0.23626478016376495
			0.1848621964454651
			0.1581745147705078
			0.1581745147705078
			0.28978613018989563
			0.1581745147705078
			0.1951945424079895
			0.20872806012630463
			0.19251354038715363
			0.24501004815101624
			0.1581745147705078
			0.1581745147705078
			0.1581745147705078
			0.24994026124477386
			0.21510380506515503
			0.30073216557502747
			0.18167635798454285
			0.2398473620414734
			0.1581745147705078
			0.2192021608352661
			0.1581745147705078
			0.1581745147705078
			0.1581745147705078
			0.2025407999753952
			0.19618649780750275
			0.21247760951519012
			0.19179221987724304
			0.20858266949653625
			0.1581745147705078
			0.24632345139980316
			0.22499431669712067
			0.25589868426322937
			0.1581745147705078
			0.19606901705265045
			0.29089826345443726
			0.19778478145599365
			0.20309992134571075
			0.21602416038513184
			0.18183748424053192
			0.2171933948993683
			0.25185564160346985
			0.1581745147705078
			0.17194336652755737
			0.18791991472244263
			0.225277841091156
			0.28485000133514404
			0.19936011731624603
			0.18924139440059662
			0.20829340815544128
			0.1581745147705078
			0.21704155206680298
			0.1581745147705078
			0.24447649717330933
			0.22461220622062683
			0.21446873247623444
			0.203226238489151
			0.1801007091999054
			0.23819395899772644
			0.23584996163845062
			0.2054053544998169
			0.16690559685230255
			0.1979641616344452
			0.24624335765838623
			0.1827573925256729
			0.1581745147705078
			0.24832338094711304
			0.20260556042194366
			0.2799382209777832
			0.2514612376689911
			0.20544326305389404
			0.16941770911216736
			0.1581745147705078
			0.20102688670158386
			0.24025936424732208
			0.2182988077402115
			0.1581745147705078
			0.19282598793506622
			0.19010545313358307
			0.1581745147705078
			0.24948006868362427
			0.23034337162971497
			0.3110608458518982
			0.1581745147705078
			0.2595561742782593
			0.2421720325946808
			0.23594897985458374
			0.24044980108737946
			0.2418750524520874
			0.18776658177375793
			0.17141388356685638
			0.1581745147705078
			0.22441846132278442
			0.19647857546806335
			0.2064838409423828
			0.1581745147705078
			0.1581745147705078
			0.18527252972126007
			0.27690643072128296
			0.1581745147705078
			0.1581745147705078
			0.1581745147705078
			0.3355816900730133
			0.21059253811836243
			0.1581745147705078
			0.3034566640853882
			0.1581745147705078
			0.2368198186159134
			0.19533124566078186
			0.21171607077121735
			0.1766091287136078
			0.1581745147705078
			0.1581745147705078
			0.1892099827528
			0.20839548110961914
			0.1581745147705078
			0.1939920336008072
			0.2173253744840622
			0.21763452887535095
			0.27153918147087097
			0.20250160992145538
			0.1581745147705078
			0.2093551605939865
			0.18316467106342316
			0.1581745147705078
			0.1581745147705078
			0.2042190134525299
			0.1581745147705078
			0.19256691634655
			0.19071735441684723
			0.20012331008911133
			0.2098497897386551
			0.20236623287200928
			0.26176542043685913
			0.19289110600948334
			0.1581745147705078
			0.19104798138141632
			0.22747570276260376
			0.22567255795001984
			0.1581745147705078
			0.22432741522789001
			0.1581745147705078
			0.19824746251106262
			0.25615450739860535
			0.2565731108188629
			0.1581745147705078
			0.30837008357048035
			0.1581745147705078
			0.2069418728351593
			0.2945815920829773
			0.17766699194908142
			0.1581745147705078
			0.1581745147705078
			0.22508768737316132
			0.20526379346847534
			0.2191801369190216
			0.2510230541229248
			0.1581745147705078
			0.19689957797527313
			0.19395583868026733
			0.1581745147705078
			0.21173617243766785
			0.1581745147705078
			0.20884211361408234
			0.19373488426208496
			0.22882016003131866
			0.3253992199897766
			0.21418732404708862
			0.2395275980234146
			0.20699210464954376
			0.1581745147705078
			0.18888753652572632
			0.20171764492988586
			0.24356050789356232
			0.19987702369689941
			0.1581745147705078
			0.2007012665271759
			0.2031322866678238
			0.20023562014102936
			0.23057252168655396
			0.25474318861961365
			0.18385206162929535
			0.27847275137901306
			0.19700987637043
			0.22484691441059113
			0.38989099860191345
			0.19679893553256989
			0.20511385798454285
			0.18009908497333527
			0.18336474895477295
			0.19292493164539337
			0.20042487978935242
			0.2537505328655243
			0.2333454191684723
			0.1581745147705078
			0.19762080907821655
			0.21720737218856812
			0.2634376585483551
			0.1581745147705078
			0.20636329054832458
			0.1581745147705078
			0.2426396757364273
			0.1581745147705078
			0.1581745147705078
			0.19708378612995148
			0.2710215449333191
			0.1581745147705078
			0.1581745147705078
			0.1581745147705078
			0.1581745147705078
			0.20037788152694702
			0.18974843621253967
			0.24815309047698975
			0.1581745147705078
			0.1581745147705078
			0.1581745147705078
			0.20802783966064453
			0.2070188671350479
			0.19863779842853546
			0.2540897727012634
			0.23315732181072235
			0.2504742741584778
			0.21166600286960602
			0.1581745147705078
			0.18935467302799225
			0.1581745147705078
			0.1581745147705078
			0.21972857415676117
			0.30669400095939636
			0.1581745147705078
			0.1581745147705078
			0.1581745147705078
			0.23339971899986267
			0.2620146870613098
			0.21846100687980652
			0.29834431409835815
			0.1908419132232666
			0.2026745080947876
			0.1904979646205902
			0.21904590725898743
			0.28573334217071533
			0.1581745147705078
			0.1581745147705078
			0.20774677395820618
			0.1581745147705078
			0.22072605788707733
			0.20712034404277802
			0.1581745147705078
			0.21412278711795807
			0.1581745147705078
			0.1581745147705078
			0.21461142599582672
			0.24425143003463745
			0.24470394849777222
			0.1581745147705078
			0.2691252827644348
			0.19151626527309418
			0.1581745147705078
			0.18864098191261292
			0.1581745147705078
			0.2795921862125397
			0.20141474902629852
			0.1581745147705078
			0.20215041935443878
			0.20673328638076782
			0.201522558927536
			0.1581745147705078
			0.1581745147705078
			0.20366530120372772
			0.1581745147705078
			0.21574299037456512
			0.20916955173015594
			0.18877260386943817
			0.18279369175434113
			0.20799271762371063
			0.20210906863212585
			0.1581745147705078
			0.1581745147705078
			0.1581745147705078
			0.20884211361408234
			0.193128302693367
			0.1581745147705078
			0.1932181715965271
			0.20212078094482422
			0.20258472859859467
			0.2031872719526291
			0.26398831605911255
			0.2531837522983551
			0.30006855726242065
			0.1581745147705078
			0.20163202285766602
			0.1581745147705078
			0.1590658277273178
			0.1581745147705078
			0.1581745147705078
			0.2660081088542938
			0.19112426042556763
			0.20981155335903168
			0.19875258207321167
			0.2031537890434265
			0.1581745147705078
			0.2774353623390198
			0.1581745147705078
			0.30722343921661377
			0.19408567249774933
			0.21839186549186707
			0.332936555147171
			0.24143053591251373
			0.2587181031703949
			0.1581745147705078
			0.20785053074359894
			0.1581745147705078
			0.2289903461933136
			0.1581745147705078
			0.1951531171798706
			0.1581745147705078
			0.1581745147705078
			0.1581745147705078
			0.1581745147705078
			0.27682188153266907
			0.22630994021892548
			0.19406186044216156
			0.1995704472064972
			0.21313278377056122
			0.3165985941886902
			0.18348044157028198
			0.24177347123622894
			0.17940497398376465
			0.21731068193912506
			0.2013881802558899
			0.1581745147705078
			0.2531423270702362
			0.19096750020980835
			0.22859148681163788
			0.2704961895942688
			0.20644070208072662
			0.1581745147705078
			0.1581745147705078
			0.1581745147705078
			0.27858203649520874
			0.1581745147705078
			0.2010328769683838
			0.18158608675003052
			0.3552097678184509
			0.2267794907093048
			0.2798145115375519
			0.2121550440788269
			0.22325102984905243
			0.1581745147705078
			0.33070269227027893
			0.2050916701555252
			0.24996668100357056
			0.19955098628997803
			0.18819065392017365
			0.1581745147705078
			0.19299805164337158
			0.23614120483398438
			0.23324474692344666
			0.1581745147705078
			0.18736521899700165
			0.2908403277397156
			0.1952155977487564
			0.2071102410554886
			0.27812209725379944
			0.2186478078365326
			0.311676561832428
			0.1797315925359726
			0.20098420977592468
			0.2080523669719696
			0.1581745147705078
			0.20412875711917877
			0.23084622621536255
			0.1581745147705078
			0.1581745147705078
			0.2512354850769043
			0.1581745147705078
			0.1581745147705078
			0.1581745147705078
			0.22348612546920776
			0.1581745147705078
			0.1581745147705078
			0.1581745147705078
			0.1581745147705078
			0.4394967257976532
			0.1581745147705078
			0.1581745147705078
			0.1581745147705078
			0.1581745147705078
			0.1581745147705078
			0.1581745147705078
			0.1581745147705078
			0.1581745147705078
			0.22276271879673004
			0.1581745147705078
			0.20314662158489227
			0.20007644593715668
			0.19669117033481598
			0.2256871461868286
			0.25851207971572876
			0.35012292861938477
			0.1581745147705078
			0.1581745147705078
			0.5488062500953674
			0.19175836443901062
			0.1581745147705078
			0.20740285515785217
			0.1581745147705078
			0.1581745147705078
			0.20011258125305176
			0.1581745147705078
			0.15974481403827667
			0.1581745147705078
			0.21169303357601166
			0.1581745147705078
			0.1581745147705078
			0.20996323227882385
			0.1581745147705078
			0.20553043484687805
			0.1581745147705078
			0.1983560025691986
			0.26588699221611023
			0.1872285008430481
			0.19735188782215118
			0.29598939418792725
			0.1961795538663864
			0.24886156618595123
			0.18351835012435913
			0.19644634425640106
			0.1898735761642456
			0.25650739669799805
			0.36322319507598877
			0.199151411652565
			0.1581745147705078
			0.35499194264411926
			0.19020751118659973
			0.4032730460166931
			0.16827799379825592
			0.1581745147705078
			0.17076905071735382
			0.2993617355823517
			0.18336081504821777
			0.1900571882724762
			0.2165025919675827
			0.21466459333896637
			0.3338816165924072
			0.19056951999664307
			0.17575299739837646
			0.15974481403827667
			0.1585197001695633
			0.2071852684020996
			0.2083742767572403
			0.1581745147705078
			0.20177675783634186
			0.21007351577281952
			0.20764094591140747
			0.2662178575992584
			0.1581745147705078
			0.2253207415342331
			0.1581745147705078
			0.1581745147705078
			0.29178085923194885
			0.2641257345676422
			0.20039626955986023
			0.2054286152124405
			0.1581745147705078
			0.1581745147705078
			0.1581745147705078
			0.20215527713298798
			0.28133201599121094
			0.1581745147705078
			0.25682467222213745
			0.1581745147705078
			0.1581745147705078
			0.1581745147705078
			0.1937815397977829
			0.1581745147705078
			0.1844850778579712
			0.1970701813697815
			0.1581745147705078
			0.1581745147705078
			0.29104214906692505
			0.19418448209762573
			0.27650463581085205
			0.25241464376449585
			0.1881038099527359
			0.2028246968984604
			0.22813591361045837
			0.2087574601173401
			0.1943535953760147
			0.20537903904914856
			0.18989580869674683
			0.1581745147705078
			0.1581745147705078
			0.21205934882164001
			0.2516298294067383
			0.21879354119300842
			0.19232311844825745
			0.1581745147705078
			0.1581745147705078
			0.1581745147705078
			0.29914093017578125
			0.1581745147705078
			0.1581745147705078
			0.1581745147705078
			0.1581745147705078
			0.19200776517391205
			0.20658829808235168
			0.18987980484962463
			0.1581745147705078
			0.2527536451816559
			0.1581745147705078
			0.1649785190820694
			0.1813674420118332
			0.17997904121875763
			0.1581745147705078
			0.22869059443473816
			0.19661472737789154
			0.20004037022590637
			0.1581745147705078
			0.1581745147705078
			0.19428741931915283
			0.2661242187023163
			0.1581745147705078
			0.28890570998191833
			0.2377207726240158
			0.4003208875656128
			0.1581745147705078
			0.20346908271312714
			0.3439740240573883
			0.18599146604537964
			0.33248937129974365
			0.19243592023849487
			0.25145530700683594
			0.26772961020469666
			0.29427674412727356
			0.23113906383514404
			0.31225427985191345
			0.1581745147705078
			0.1581745147705078
			0.3533540964126587
			0.18252484500408173
			0.2454683631658554
			0.17241929471492767
			0.21244972944259644
			0.1581745147705078
			0.1581745147705078
			0.27144622802734375
			0.20547786355018616
			0.25069117546081543
			0.19412638247013092
			0.21626627445220947
			0.20714055001735687
			0.193974107503891
			0.2028633952140808
			0.20510591566562653
			0.20219065248966217
			0.1581745147705078
			0.1581745147705078
			0.25527361035346985
			0.19152584671974182
			0.23306728899478912
			0.32272058725357056
			0.22782666981220245
			0.21991878747940063
			0.1581745147705078
			0.20744599401950836
			0.1581745147705078
			0.1581745147705078
			0.19235265254974365
			0.22671139240264893
			0.2321254462003708
			0.1899024099111557
			0.1581745147705078
			0.3314151167869568
			0.17725570499897003
			0.19973286986351013
			0.17503300309181213
			0.1581745147705078
			0.23119185864925385
			0.19598042964935303
			0.1581745147705078
			0.21330855786800385
			0.1581745147705078
			0.1581745147705078
			0.1581745147705078
			0.1581745147705078
			0.2315765917301178
			0.31506767868995667
			0.1581745147705078
			0.1581745147705078
			0.22853213548660278
			0.1581745147705078
			0.1581745147705078
			0.1581745147705078
			0.1581745147705078
			0.2041883021593094
			0.1581745147705078
			0.19446635246276855
			0.1581745147705078
			0.1581745147705078
			0.1581745147705078
			0.21516212821006775
			0.2097940742969513
			0.1581745147705078
			0.20902585983276367
			0.1581745147705078
			0.1581745147705078
			0.15946809947490692
			0.1581745147705078
			0.1581745147705078
			0.22219623625278473
			0.22187462449073792
			0.1975250095129013
			0.1581745147705078
			0.1581745147705078
			0.19539526104927063
			0.1581745147705078
			0.40620821714401245
			0.19878368079662323
			0.327278733253479
			0.2173205465078354
			0.19348520040512085
			0.1581745147705078
			0.17491376399993896
			0.18187837302684784
			0.20882171392440796
			0.25724542140960693
			0.23456065356731415
			0.2275865375995636
			0.31649330258369446
			0.1581745147705078
			0.1581745147705078
			0.20805753767490387
			0.21092255413532257
			0.1581745147705078
			0.1581745147705078
			0.205530047416687
			0.2134590446949005
			0.295894056558609
			0.21481631696224213
			0.18192104995250702
			0.15839245915412903
			0.20217615365982056
			0.23750066757202148
			0.17470860481262207
			0.22147707641124725
			0.1581745147705078
			0.1581745147705078
			0.1581745147705078
			0.2026176154613495
			0.1581745147705078
			0.1581745147705078
			0.1581745147705078
			0.1581745147705078
			0.1581745147705078
			0.18853966891765594
			0.1581745147705078
			0.2141551822423935
			0.1581745147705078
			0.19631080329418182
			0.24032779037952423
			0.2001608908176422
			0.2309856414794922
			0.1985751837491989
			0.1581745147705078
			0.20469816029071808
			0.1581745147705078
			0.3169736862182617
			0.2142266482114792
			0.1581745147705078
			0.1581745147705078
			0.21129070222377777
			0.2075062394142151
			0.20311319828033447
			0.1581745147705078
			0.2054215371608734
			0.2043881118297577
			0.2398167997598648
			0.1581745147705078
			0.46187156438827515
			0.34884387254714966
			0.1581745147705078
			0.20062243938446045
			0.1581745147705078
			0.20508812367916107
			0.20210756361484528
			0.3298119008541107
			0.20580561459064484
			0.1581745147705078
			0.35047343373298645
			0.1581745147705078
			0.2027357816696167
			0.20077209174633026
			0.1581745147705078
			0.21145129203796387
			0.1581745147705078
			0.1581745147705078
			0.1581745147705078
			0.1581745147705078
			0.1581745147705078
			0.1581745147705078
			0.1581745147705078
			0.29706570506095886
			0.1581745147705078
			0.1581745147705078
			0.1581745147705078
			0.2314673364162445
			0.1581745147705078
			0.1581745147705078
			0.1581745147705078
			0.2000303715467453
			0.1581745147705078
			0.20697243511676788
			0.1581745147705078
			0.1581745147705078
			0.1581745147705078
			0.1581745147705078
			0.19862674176692963
			0.23829859495162964
			0.1932966709136963
			0.22090096771717072
			0.1581745147705078
			0.20239825546741486
			0.21444588899612427
			0.1581745147705078
			0.1581745147705078
			0.1581745147705078
			0.1581745147705078
			0.1581745147705078
			0.21405741572380066
			0.1581745147705078
			0.1581745147705078
			0.21138282120227814
			0.1581745147705078
			0.19684313237667084
			0.21657340228557587
			0.24412374198436737
			0.20540526509284973
			0.1581745147705078
			0.1581745147705078
			0.1581745147705078
			0.20507214963436127
			0.21956337988376617
			0.1581745147705078
			0.20311319828033447
			0.20097364485263824
			0.1581745147705078
			0.1581745147705078
			0.1581745147705078
			0.2014228105545044
			0.1581745147705078
			0.20510944724082947
			0.1581745147705078
			0.3039535880088806
			0.1581745147705078
			0.20277784764766693
			0.1581745147705078
			0.1581745147705078
			0.1581745147705078
			0.1581745147705078
			0.1581745147705078
			0.1581745147705078
			0.1581745147705078
			0.1581745147705078
			0.22433117032051086
			0.1581745147705078
			0.1581745147705078
			0.1581745147705078
			0.1581745147705078
			0.18452240526676178
			0.1581745147705078
			0.1581745147705078
			0.1581745147705078
			0.22870409488677979
			0.1581745147705078
			0.1581745147705078
			0.1581745147705078
			0.1581745147705078
			0.1581745147705078
			0.1581745147705078
			0.23343601822853088
			0.2892511188983917
			0.1581745147705078
			0.1581745147705078
			0.1581745147705078
			0.1581745147705078
			0.19910159707069397
			0.1581745147705078
			0.1581745147705078
			0.1581745147705078
			0.1581745147705078
			0.1581745147705078
			0.1581745147705078
			0.21727095544338226
			0.1581745147705078
			0.2869197130203247
			0.1581745147705078
			0.1581745147705078
			0.1581745147705078
			0.1581745147705078
			0.1581745147705078
			0.21355141699314117
			0.1581745147705078
			0.1581745147705078
			0.1581745147705078
			0.1581745147705078
			0.1581745147705078
			0.1581745147705078
			0.1581745147705078
			0.1581745147705078
			0.1581745147705078
			0.1581745147705078
			0.1581745147705078
			0.1581745147705078
			0.1581745147705078
			0.1581745147705078
			0.1581745147705078
			0.1581745147705078
			0.1581745147705078
			0.1581745147705078
			0.1581745147705078
			0.1581745147705078
			0.1581745147705078
			0.1581745147705078
			0.1581745147705078
			0.1581745147705078
			0.1581745147705078
			0.1581745147705078
			0.1581745147705078
			0.19627869129180908
			0.1581745147705078
			0.1581745147705078
			0.1581745147705078
			0.1581745147705078
			0.1581745147705078
			0.1581745147705078
			0.1581745147705078
			0.1581745147705078
			0.1581745147705078
			0.1581745147705078
			0.18796519935131073
			0.1581745147705078
			0.1581745147705078
			0.1581745147705078
			0.1581745147705078
			0.1581745147705078
			0.1581745147705078
			0.20165395736694336
			0.1581745147705078
			0.1581745147705078
			0.24191424250602722
			0.1581745147705078
			0.20221148431301117
			0.3112504780292511
			0.1581745147705078
			0.1581745147705078
			0.1581745147705078
			0.20213191211223602
			0.1735304743051529
			0.17656518518924713
			0.18534208834171295
			0.18925736844539642
			0.17895087599754333
			0.18893803656101227
			0.1782512217760086
			0.17736265063285828
			0.1794022172689438
			0.1581745147705078
			0.18757380545139313
			0.17836907505989075
			0.2041453719139099
			0.18328805267810822
			0.22601331770420074
			0.1581745147705078
			0.17633260786533356
			0.1581745147705078
			0.1581745147705078
			0.1581745147705078
			0.16388355195522308
			0.1581745147705078
			0.19807834923267365
			0.1941644549369812
			0.1581745147705078
			0.1581745147705078
			0.16416402161121368
			0.1581745147705078
			0.1581745147705078
			0.1581745147705078
			0.17337863147258759
			0.1581745147705078
			0.18639330565929413
			0.16513514518737793
			0.1581745147705078
			0.1581745147705078
			0.1581745147705078
			0.1581745147705078
			0.1581745147705078
			0.16927386820316315
			0.1581745147705078
			0.1581745147705078
			0.1581745147705078
			0.1581745147705078
			0.1581745147705078
			0.1581745147705078
			0.1581745147705078
			0.1581745147705078
			0.1596112847328186
			0.1581745147705078
			0.1597401350736618
			0.1639849692583084
			0.16963016986846924
			0.1581745147705078
			0.1581745147705078
			0.18015165627002716
			0.17696164548397064
			0.18894004821777344
			0.1598425954580307
			0.17655663192272186
			0.1581745147705078
			0.1581745147705078
			0.1581745147705078
			0.1581745147705078
			0.1581745147705078
			0.1581745147705078
			0.18507809937000275
			0.2005271017551422
			0.1581745147705078
			0.16618992388248444
			0.1581745147705078
			0.1581745147705078
			0.1581745147705078
			0.1581745147705078
			0.19009247422218323
			0.1581745147705078
			0.1581745147705078
			0.16672948002815247
			0.1581745147705078
			0.1581745147705078
			0.1581745147705078
			0.1581745147705078
			0.17018677294254303
			0.17591416835784912
			0.1581745147705078
			0.1581745147705078
			0.1581745147705078
			0.1612049639225006
			0.20223276317119598
			0.1763525903224945
			0.1581745147705078
			0.17569372057914734
			0.1581745147705078
			0.17864260077476501
			0.1581745147705078
			0.17668481171131134
			0.1581745147705078
			0.1581745147705078
			0.1581745147705078
			0.19844333827495575
			0.1581745147705078
			0.1581745147705078
			0.1581745147705078
			0.1581745147705078
			0.1581745147705078
			0.17570601403713226
			0.1581745147705078
			0.17837321758270264
			0.1581745147705078
			0.18522362411022186
			0.18465571105480194
			0.2048191875219345
			0.1581745147705078
			0.1756182163953781
			0.1581745147705078
			0.21461650729179382
			0.22176334261894226
			0.1581745147705078
			0.2302735149860382
			0.2298482209444046
			0.1581745147705078
			0.17615093290805817
			0.1581745147705078
			0.1581745147705078
			0.17870639264583588
			0.1581745147705078
			0.17539002001285553
			0.1581745147705078
			0.1581745147705078
			0.19623544812202454
			0.18799662590026855
			0.1865001767873764
			0.17636604607105255
			0.18275423347949982
			0.1745312362909317
			0.1581745147705078
			0.1581745147705078
			0.18056751787662506
			0.17894068360328674
			0.1581745147705078
			0.1581745147705078
			0.17512474954128265
			0.19268876314163208
			0.18922670185565948
			0.1581745147705078
			0.1581745147705078
			0.17626015841960907
			0.1581745147705078
			0.1581745147705078
			0.1581745147705078
			0.19215844571590424
			0.1581745147705078
			0.16046257317066193
			0.1581745147705078
			0.1581745147705078
			0.1628933846950531
			0.1581745147705078
			0.16440242528915405
			0.1581745147705078
			0.1581745147705078
			0.17223460972309113
			0.1581745147705078
			0.1626950204372406
			0.16121962666511536
			0.16515378654003143
			0.170566126704216
			0.1581745147705078
			0.1581745147705078
			0.1581745147705078
			0.16255205869674683
			0.15896646678447723
			0.1581745147705078
			0.1581745147705078
			0.1581745147705078
			0.1581745147705078
			0.1581745147705078
			0.17399924993515015
			0.15871702134609222
			0.18741858005523682
			0.1581745147705078
			0.1581745147705078
			0.1581745147705078
			0.1581745147705078
			0.1581745147705078
			0.16689403355121613
			0.1581745147705078
			0.1581745147705078
			0.16300813853740692
			0.1581745147705078
			0.1581745147705078
			0.1581745147705078
			0.1581745147705078
			0.15870301425457
			0.16529777646064758
			0.1625223606824875
			0.1581745147705078
			0.1581745147705078
			0.1581745147705078
			0.1581745147705078
			0.1581745147705078
			0.1581745147705078
			0.1581745147705078
			0.1581745147705078
			0.1581745147705078
			0.1581745147705078
			0.1581745147705078
			0.1581745147705078
			0.1581745147705078
			0.1581745147705078
			0.1581745147705078
			0.1581745147705078
			0.1581745147705078
			0.1581745147705078
			0.1581745147705078
			0.1581745147705078
			0.1581745147705078
			0.18061889708042145
			0.1581745147705078
			0.1581745147705078
			0.1581745147705078
			0.1581745147705078
			0.1581745147705078
			0.18349894881248474
			0.1581745147705078
			0.1581745147705078
			0.1581745147705078
			0.1581745147705078
			0.1581745147705078
			0.1581745147705078
			0.1581745147705078
			0.1581745147705078
			0.1581745147705078
			0.17715290188789368
			0.1581745147705078
			0.1581745147705078
			0.22795511782169342
			0.1581745147705078
			0.1581745147705078
			0.1581745147705078
			0.1581745147705078
			0.1581745147705078
			0.1581745147705078
			0.1581745147705078
			0.1581745147705078
			0.18101854622364044
			0.18948060274124146
			0.1581745147705078
			0.1581745147705078
			0.1581745147705078
			0.1581745147705078
			0.1581745147705078
			0.1581745147705078
			0.1581745147705078
			0.1581745147705078
			0.1581745147705078
			0.1581745147705078
			0.1581745147705078
			0.1581745147705078
			0.1581745147705078
			0.1581745147705078
			0.1581745147705078
			0.1581745147705078
			0.1581745147705078
			0.1581745147705078
			0.1581745147705078
			0.1581745147705078
			0.1581745147705078
			0.1581745147705078
			0.1581745147705078
			0.1581745147705078
			0.1581745147705078
			0.1581745147705078
			0.18203771114349365
			0.1581745147705078
			0.1581745147705078
			0.1581745147705078
			0.1581745147705078
			0.17387835681438446
			0.1581745147705078
			0.1581745147705078
			0.1581745147705078
			0.1581745147705078
			0.1581745147705078
			0.1581745147705078
			0.1581745147705078
			0.1581745147705078
			0.1581745147705078
			0.1581745147705078
			0.1581745147705078
			0.1581745147705078
			0.1581745147705078
			0.17554716765880585
			0.1581745147705078
			0.17136748135089874
			0.1581745147705078
			0.1581745147705078
			0.1581745147705078
			0.1581745147705078
			0.1581745147705078
