# Supplementary material for: Enhanced flux potential analysis links changes in enzyme expression to metabolic flux
Source: Mol Syst Biol. 2025 Feb 17;21(4):413–45. doi: 10.1038/s44320-025-00090-9 (PMC11965317; doi:10.1038/s44320-025-00090-9)
Supplement: Supplementary file 15 — Source data Fig. 6 [file 44320_2025_90_MOESM15_ESM.zip › Figure 6/6G/MAR04042-Reaction_Exp.csv]

Muscle-fast	Muscle-slow	Skin-strom	Other
0.10441803932189941	0.10441803932189941	0.16736391186714172	0.10441803932189941
0.10441803932189941	0.10441803932189941	0.10441803932189941	0.12772752344608307
0.10441803932189941	0.6265082359313965	0.10441803932189941	0.1668878048658371
0.10441803932189941	0.10441803932189941	0.17655254900455475	0.2367185354232788
0.6265082359313965	0.6265082359313965	0.1693018674850464	0.15342172980308533
0.10441803932189941	0.6265082359313965	0.10441803932189941	0.17656725645065308
0.10441803932189941	0.6265082359313965	0.10441803932189941	0.17051422595977783
0.10441803932189941	0.6265082359313965	0.10441803932189941	0.10441803932189941
0.10441803932189941	0.10441803932189941	0.10441803932189941	0.21711507439613342
0.6265082359313965	0.10441803932189941	0.10441803932189941	0.11343275755643845
0.10441803932189941	0.35793665051460266	0.19938696920871735	0.1958484649658203
0.10441803932189941	0.10441803932189941	0.18126744031906128	0.1438346803188324
0.10441803932189941	0.6265082359313965	0.10441803932189941	0.10441803932189941
0.10441803932189941	0.10441803932189941	0.22283926606178284	0.17183977365493774
0.10441803932189941	0.10441803932189941	0.10441803932189941	0.10441803932189941
0.10441803932189941	0.6265082359313965	0.10441803932189941	0.10441803932189941
0.10441803932189941	0.10441803932189941	0.10441803932189941	0.10441803932189941
0.10441803932189941	0.6265082359313965	0.17469441890716553	0.10441803932189941
0.6265082359313965	0.6265082359313965	0.10441803932189941	0.10441803932189941
0.10441803932189941	0.13052909076213837	0.15182138979434967	0.322730153799057
0.10441803932189941	0.10441803932189941	0.18386796116828918	0.10441803932189941
0.38340991735458374	0.6265082359313965	0.10441803932189941	0.10441803932189941
0.10441803932189941	0.10441803932189941	0.10441803932189941	0.4366905987262726
0.1695491522550583	0.10441803932189941	0.2858617305755615	0.1513545662164688
0.6265082359313965	0.10441803932189941	0.17578497529029846	0.13055630028247833
0.6265082359313965	0.6265082359313965	0.1540611833333969	0.1812344789505005
0.6246076822280884	0.10441803932189941	0.1767750084400177	0.15857835114002228
0.6265082359313965	0.10441803932189941	0.10441803932189941	0.14134018123149872
0.6265082359313965	0.10441803932189941	0.10441803932189941	0.25332969427108765
0.6265082359313965	0.6265082359313965	0.1557474285364151	0.13228073716163635
0.10441803932189941	0.6265082359313965	0.10441803932189941	0.10441803932189941
0.6265082359313965	0.6265082359313965	0.17624539136886597	0.10441803932189941
0.6265082359313965	0.10441803932189941	0.10441803932189941	0.16584257781505585
0.6265082359313965	0.6265082359313965	0.1646231710910797	0.16201432049274445
0.6265082359313965	0.6265082359313965	0.10441803932189941	0.10441803932189941
0.6265082359313965	0.6265082359313965	0.10441803932189941	0.23834481835365295
0.6265082359313965	0.6265082359313965	0.23533962666988373	0.10441803932189941
0.6265082359313965	0.6265082359313965	0.22525516152381897	0.1592835783958435
0.5306737422943115	0.6098781228065491	0.14808735251426697	0.14770106971263885
0.6265082359313965	0.10441803932189941	0.17082157731056213	0.10441803932189941
0.6265082359313965	0.6265082359313965	0.10441803932189941	0.32811176776885986
0.6611747741699219	0.6265082359313965	0.10441803932189941	0.1920187771320343
0.6265082359313965	0.6265082359313965	0.10441803932189941	0.10441803932189941
0.6265082359313965	0.10441803932189941	0.2128070890903473	0.12961959838867188
0.6265082359313965	0.6265082359313965	0.10441803932189941	0.1456078141927719
0.6137468218803406	0.6265082359313965	0.10441803932189941	0.10441803932189941
0.6265082359313965	0.6265082359313965	0.10441803932189941	0.1265820562839508
0.6265082359313965	0.6265082359313965	0.10441803932189941	0.10441803932189941
0.6265082359313965	0.6265082359313965	0.1699991673231125	0.14685654640197754
0.6265082359313965	0.6265082359313965	0.21443836390972137	0.16464893519878387
0.6265082359313965	0.6265082359313965	0.16458332538604736	0.15927204489707947
0.6265082359313965	0.6265082359313965	0.10441803932189941	0.10441803932189941
0.6265082359313965	0.6265082359313965	0.21773412823677063	0.10441803932189941
0.6265082359313965	0.6265082359313965	0.10441803932189941	0.17279626429080963
0.6034737229347229	0.6265082359313965	0.10441803932189941	0.12826834619045258
0.6265082359313965	0.6265082359313965	0.14501793682575226	0.14865119755268097
0.6265082359313965	0.5870987772941589	0.10441803932189941	0.1332964450120926
0.6265082359313965	0.6265082359313965	0.10441803932189941	0.15859664976596832
0.6265082359313965	0.6265082359313965	0.14889918267726898	0.10441803932189941
0.6265082359313965	0.6265082359313965	0.18255941569805145	0.10441803932189941
0.6265082359313965	0.6265082359313965	0.10441803932189941	0.10441803932189941
0.6265082359313965	0.6265082359313965	0.10441803932189941	0.128749281167984
0.6265082359313965	0.6265082359313965	0.10441803932189941	0.1551007330417633
0.6265082359313965	0.6265082359313965	0.10441803932189941	0.10441803932189941
0.6265082359313965	0.6265082359313965	0.209703728556633	0.1878986954689026
0.6265082359313965	0.6265082359313965	0.10441803932189941	0.1421116292476654
0.6265082359313965	0.6265082359313965	0.18666516244411469	0.14786382019519806
0.10441803932189941	0.6265082359313965	0.16385573148727417	0.2817515730857849
0.6265082359313965	0.6265082359313965	0.3375509977340698	0.19151239097118378
0.6265082359313965	0.6265082359313965	0.10441803932189941	0.10441803932189941
0.6265082359313965	0.6265082359313965	0.20368905365467072	0.17226530611515045
0.6265082359313965	0.6265082359313965	0.33670350909233093	0.10441803932189941
0.7417352199554443	0.6265082359313965	0.15525320172309875	0.20790426433086395
0.6265082359313965	0.6265082359313965	0.22388657927513123	0.10441803932189941
0.6265082359313965	0.6265082359313965	0.10441803932189941	0.16879834234714508
0.6265082359313965	0.6265082359313965	0.21610841155052185	0.14112964272499084
0.6265082359313965	0.6265082359313965	0.16165095567703247	0.18551549315452576
0.6265082359313965	0.6265082359313965	0.28181302547454834	0.12730635702610016
0.6265082359313965	0.10441803932189941	0.19082212448120117	0.10441803932189941
0.6265082359313965	0.10441803932189941	0.19934414327144623	0.14724010229110718
0.6265082359313965	0.6265082359313965	0.10441803932189941	0.10441803932189941
0.6265082359313965	0.10441803932189941	0.10441803932189941	0.10441803932189941
0.6265082359313965	0.5194189548492432	0.5418375134468079	0.16948840022087097
0.6265082359313965	0.5969101190567017	0.10441803932189941	0.10441803932189941
0.6265082359313965	0.10441803932189941	0.199584499001503	0.15980811417102814
0.7567594647407532	0.5837833285331726	0.10441803932189941	0.10441803932189941
0.6265082359313965	0.10441803932189941	0.15466263890266418	0.24962878227233887
0.6265082359313965	0.6265082359313965	0.10441803932189941	0.10441803932189941
0.5814365148544312	0.6265082359313965	0.10441803932189941	0.1704137623310089
0.6265082359313965	0.6265082359313965	0.2986513674259186	0.21358874440193176
0.6265082359313965	0.6265082359313965	0.2105219066143036	0.16066494584083557
0.6265082359313965	0.10441803932189941	0.2090357095003128	0.13662570714950562
0.6265082359313965	0.6265082359313965	0.10441803932189941	0.10441803932189941
0.6265082359313965	0.5291414260864258	0.25348806381225586	0.16691577434539795
0.6265082359313965	0.10441803932189941	0.2164246290922165	0.10441803932189941
0.6265082359313965	0.10441803932189941	0.175214484333992	0.1752701848745346
0.10441803932189941	0.10441803932189941	0.20168982446193695	0.10441803932189941
0.10441803932189941	0.10441803932189941	0.20923268795013428	0.17203038930892944
0.6265082359313965	0.26050007343292236	0.10441803932189941	0.10441803932189941
0.10441803932189941	0.10441803932189941	0.10441803932189941	0.10441803932189941
			0.13065123558044434
			0.2385423332452774
			0.10441803932189941
			0.10441803932189941
			0.10441803932189941
			0.10441803932189941
			0.10441803932189941
			0.14025487005710602
			0.16260778903961182
			0.10441803932189941
			0.10441803932189941
			0.10441803932189941
			0.31700411438941956
			0.10441803932189941
			0.10441803932189941
			0.1633233278989792
			0.10441803932189941
			0.1873936951160431
			0.10441803932189941
			0.10441803932189941
			0.10441803932189941
			0.1930994689464569
			0.24827252328395844
			0.19587118923664093
			0.10441803932189941
			0.2411942183971405
			0.10441803932189941
			0.17611423134803772
			0.10441803932189941
			0.10441803932189941
			0.10441803932189941
			0.10441803932189941
			0.13055507838726044
			0.17608806490898132
			0.10441803932189941
			0.22173677384853363
			0.10441803932189941
			0.2715040147304535
			0.1670379936695099
			0.2635120153427124
			0.10441803932189941
			0.14805108308792114
			0.34265682101249695
			0.1859467476606369
			0.1456270068883896
			0.17222073674201965
			0.146018847823143
			0.14679953455924988
			0.15226027369499207
			0.10441803932189941
			0.10441803932189941
			0.1597927063703537
			0.21538788080215454
			0.3012482225894928
			0.1278418004512787
			0.16300258040428162
			0.17647428810596466
			0.10441803932189941
			0.17837795615196228
			0.10441803932189941
			0.20165017247200012
			0.17582114040851593
			0.18218167126178741
			0.14574803411960602
			0.14236274361610413
			0.21494466066360474
			0.13926267623901367
			0.1287575364112854
			0.10441803932189941
			0.10441803932189941
			0.1755203753709793
			0.10441803932189941
			0.10441803932189941
			0.19852052628993988
			0.10441803932189941
			0.22478191554546356
			0.16121691465377808
			0.10441803932189941
			0.10441803932189941
			0.10441803932189941
			0.19579213857650757
			0.18846842646598816
			0.19625262916088104
			0.10441803932189941
			0.13588158786296844
			0.10441803932189941
			0.10441803932189941
			0.221385657787323
			0.15015220642089844
			0.27494484186172485
			0.10441803932189941
			0.18523114919662476
			0.21775290369987488
			0.17808471620082855
			0.1416969746351242
			0.15442712604999542
			0.13115254044532776
			0.12566770613193512
			0.10441803932189941
			0.12752403318881989
			0.1365920901298523
			0.10441803932189941
			0.2817341387271881
			0.12682554125785828
			0.13785460591316223
			0.42927175760269165
			0.27379778027534485
			0.13604474067687988
			0.10441803932189941
			0.2430962771177292
			0.24366243183612823
			0.1372411847114563
			0.14327554404735565
			0.10441803932189941
			0.10441803932189941
			0.37262263894081116
			0.10441803932189941
			0.36971378326416016
			0.10441803932189941
			0.2400032877922058
			0.10441803932189941
			0.10441803932189941
			0.2540736198425293
			0.10441803932189941
			0.10441803932189941
			0.13463819026947021
			0.29037395119667053
			0.1360132247209549
			0.35848182439804077
			0.10441803932189941
			0.10441803932189941
			0.10441803932189941
			0.10441803932189941
			0.2601917088031769
			0.16128188371658325
			0.30510127544403076
			0.10441803932189941
			0.10441803932189941
			0.36025115847587585
			0.20957902073860168
			0.14254707098007202
			0.25275006890296936
			0.25310438871383667
			0.10441803932189941
			0.10441803932189941
			0.29092463850975037
			0.10441803932189941
			0.17386996746063232
			0.10441803932189941
			0.1386082023382187
			0.10441803932189941
			0.10441803932189941
			0.10441803932189941
			0.10441803932189941
			0.41257667541503906
			0.3364286720752716
			0.310403436422348
			0.2164212465286255
			0.10441803932189941
			0.16025736927986145
			0.24154335260391235
			0.19941267371177673
			0.10441803932189941
			0.10441803932189941
			0.10441803932189941
			0.48429372906684875
			0.10441803932189941
			0.20477256178855896
			0.2757221460342407
			0.10441803932189941
			0.10441803932189941
			0.10441803932189941
			0.37579816579818726
			0.10441803932189941
			0.10441803932189941
			0.4583077132701874
			0.10441803932189941
			0.47598305344581604
			0.10441803932189941
			0.16649888455867767
			0.2651689052581787
			0.5291802287101746
			0.30940502882003784
			0.21416524052619934
			0.10441803932189941
			0.10441803932189941
			0.10441803932189941
			0.1531093269586563
			0.17435809969902039
			0.10441803932189941
			0.2681201696395874
			0.10441803932189941
			0.16061583161354065
			0.10441803932189941
			0.1367194503545761
			0.2746492922306061
			0.2795851528644562
			0.10441803932189941
			0.10441803932189941
			0.10441803932189941
			0.17129230499267578
			0.22330251336097717
			0.33343440294265747
			0.2417481243610382
			0.10441803932189941
			0.10441803932189941
			0.10441803932189941
			0.10441803932189941
			0.10441803932189941
			0.10441803932189941
			0.10441803932189941
			0.2701292932033539
			0.10441803932189941
			0.2116638869047165
			0.10441803932189941
			0.10441803932189941
			0.10441803932189941
			0.10441803932189941
			0.28267398476600647
			0.10441803932189941
			0.10441803932189941
			0.10441803932189941
			0.10441803932189941
			0.10441803932189941
			0.10441803932189941
			0.10441803932189941
			0.10441803932189941
			0.18322540819644928
			0.10441803932189941
			0.23872822523117065
			0.10441803932189941
			0.10441803932189941
			0.10441803932189941
			0.2086162567138672
			0.10441803932189941
			0.10441803932189941
			0.10441803932189941
			0.10441803932189941
			0.5429165959358215
			0.5917444229125977
			0.33924585580825806
			0.3121376931667328
			0.1926119327545166
			0.337299644947052
			0.10441803932189941
			0.10441803932189941
			0.10441803932189941
			0.10441803932189941
			0.10441803932189941
			0.10441803932189941
			0.3706738352775574
			0.4411652982234955
			0.10441803932189941
			0.10441803932189941
			0.10441803932189941
			0.10441803932189941
			0.10441803932189941
			0.10441803932189941
			0.16239474713802338
			0.10441803932189941
			0.10441803932189941
			0.10441803932189941
			0.10441803932189941
			0.10441803932189941
			0.10441803932189941
			0.10441803932189941
			0.10441803932189941
			0.10441803932189941
			0.10441803932189941
			0.10441803932189941
			0.10441803932189941
			0.503781795501709
			0.10441803932189941
			0.10441803932189941
			0.10441803932189941
			0.10441803932189941
			0.10441803932189941
			0.47756141424179077
			0.10441803932189941
			0.10441803932189941
			0.10441803932189941
			0.10441803932189941
			0.10441803932189941
			0.24153825640678406
			0.10441803932189941
			0.10441803932189941
			0.10441803932189941
			0.10441803932189941
			0.19115696847438812
			0.10441803932189941
			0.10441803932189941
			0.18748410046100616
			0.10441803932189941
			0.10441803932189941
			0.10441803932189941
			0.10441803932189941
			0.2718280851840973
			0.25895407795906067
			0.15403878688812256
			0.23019330203533173
			0.10441803932189941
			0.10441803932189941
			0.1725897192955017
			0.10441803932189941
			0.10441803932189941
			0.10441803932189941
			0.10441803932189941
			0.10441803932189941
			0.19840583205223083
			0.10441803932189941
			0.23022474348545074
			0.10441803932189941
			0.10441803932189941
			0.2673618197441101
			0.17357581853866577
			0.17125768959522247
			0.10441803932189941
			0.10441803932189941
			0.10441803932189941
			0.10441803932189941
			0.10441803932189941
			0.1784440129995346
			0.10441803932189941
			0.10441803932189941
			0.10441803932189941
			0.10441803932189941
			0.18887865543365479
			0.1597927063703537
			0.10441803932189941
			0.10441803932189941
			0.10441803932189941
			0.2478199005126953
			0.10441803932189941
			0.4297144412994385
			0.10441803932189941
			0.10441803932189941
			0.10441803932189941
			0.10441803932189941
			0.5844247937202454
			0.10441803932189941
			0.10441803932189941
			0.16355624794960022
			0.10441803932189941
			0.10441803932189941
			0.10441803932189941
			0.10441803932189941
			0.22837986052036285
			0.10441803932189941
			0.10441803932189941
			0.10441803932189941
			0.2843703627586365
			0.10441803932189941
			0.15667606890201569
			0.10441803932189941
			0.13727229833602905
			0.10441803932189941
			0.2764170169830322
			0.10441803932189941
			0.1710663139820099
			0.10441803932189941
			0.10441803932189941
			0.10441803932189941
			0.10441803932189941
			0.10441803932189941
			0.10441803932189941
			0.10441803932189941
			0.10441803932189941
			0.3425215780735016
			0.17861735820770264
			0.21631495654582977
			0.2227773368358612
			0.2646951973438263
			0.3236617147922516
			0.10441803932189941
			0.10441803932189941
			0.219761922955513
			0.10441803932189941
			0.10441803932189941
			0.20184637606143951
			0.10441803932189941
			0.10441803932189941
			0.5523281693458557
			0.10441803932189941
			0.10441803932189941
			0.10441803932189941
			0.10441803932189941
			0.10441803932189941
			0.10441803932189941
			0.10441803932189941
			0.10441803932189941
			0.46721893548965454
			0.10441803932189941
			0.10441803932189941
			0.10441803932189941
			0.10441803932189941
			0.10441803932189941
			0.10441803932189941
			0.10441803932189941
			0.10441803932189941
			0.2858982980251312
			0.17955976724624634
			0.2540527582168579
			0.10441803932189941
			0.10441803932189941
			0.16801141202449799
			0.17647069692611694
			0.10441803932189941
			0.14794780313968658
			0.1426049768924713
			0.20451541244983673
			0.1615343540906906
			0.10441803932189941
			0.10441803932189941
			0.10441803932189941
			0.10441803932189941
			0.10441803932189941
			0.10441803932189941
			0.10441803932189941
			0.19927841424942017
			0.14170272648334503
			0.3083801567554474
			0.17968811094760895
			0.2497495710849762
			0.2965554893016815
			0.10798543691635132
			0.23586860299110413
			0.10441803932189941
			0.17066214978694916
			0.1560686081647873
			0.10441803932189941
			0.10441803932189941
			0.24752210080623627
			0.406877338886261
			0.3218967020511627
			0.17484089732170105
			0.16883648931980133
			0.13763929903507233
			0.147220179438591
			0.22589750587940216
			0.10441803932189941
			0.10441803932189941
			0.22311535477638245
			0.10441803932189941
			0.10441803932189941
			0.10441803932189941
			0.10441803932189941
			0.10441803932189941
			0.15150509774684906
			0.18422307074069977
			0.10441803932189941
			0.10441803932189941
			0.15787571668624878
			0.34774112701416016
			0.10441803932189941
			0.10441803932189941
			0.1624871790409088
			0.10441803932189941
			0.10441803932189941
			0.1558411866426468
			0.10441803932189941
			0.2759496569633484
			0.1945696920156479
			0.10441803932189941
			0.10441803932189941
			0.10441803932189941
			0.16544191539287567
			0.10441803932189941
			0.24319855868816376
			0.10441803932189941
			0.10441803932189941
			0.10441803932189941
			0.16358189284801483
			0.15446583926677704
			0.10441803932189941
			0.20364859700202942
			0.15611481666564941
			0.10441803932189941
			0.10441803932189941
			0.10441803932189941
			0.10441803932189941
			0.21927015483379364
			0.10441803932189941
			0.10441803932189941
			0.23209480941295624
			0.10441803932189941
			0.10441803932189941
			0.10441803932189941
			0.10441803932189941
			0.20602953433990479
			0.10441803932189941
			0.10441803932189941
			0.10441803932189941
			0.1132591962814331
			0.17678263783454895
			0.1200246587395668
			0.18972791731357574
			0.10441803932189941
			0.10441803932189941
			0.10441803932189941
			0.10441803932189941
			0.23232941329479218
			0.10441803932189941
			0.10441803932189941
			0.15686841309070587
			0.10441803932189941
			0.23823927342891693
			0.10441803932189941
			0.10441803932189941
			0.10441803932189941
			0.18531771004199982
			0.10441803932189941
			0.10441803932189941
			0.10441803932189941
			0.10441803932189941
			0.2461235374212265
			0.3547300100326538
			0.10441803932189941
			0.10441803932189941
			0.10441803932189941
			0.10441803932189941
			0.1565568745136261
			0.180234894156456
			0.10441803932189941
			0.10441803932189941
			0.10441803932189941
			0.10441803932189941
			0.10441803932189941
			0.13964812457561493
			0.2774333655834198
			0.32551109790802
			0.10441803932189941
			0.10441803932189941
			0.222870871424675
			0.5189534425735474
			0.3574206531047821
			0.10441803932189941
			0.24044343829154968
			0.10441803932189941
			0.10441803932189941
			0.6265082359313965
			0.10441803932189941
			0.10441803932189941
			0.10441803932189941
			0.10441803932189941
			0.10441803932189941
			0.10441803932189941
			0.10441803932189941
			0.6265082359313965
			0.10441803932189941
			0.10441803932189941
			0.14969748258590698
			0.10441803932189941
			0.10441803932189941
			0.10441803932189941
			0.1655617207288742
			0.10441803932189941
			0.10441803932189941
			0.2101326584815979
			0.2412024438381195
			0.10441803932189941
			0.29637232422828674
			0.10441803932189941
			0.10441803932189941
			0.10441803932189941
			0.10441803932189941
			0.10441803932189941
			0.10441803932189941
			0.10441803932189941
			0.10441803932189941
			0.2550642490386963
			0.10441803932189941
			0.10441803932189941
			0.10441803932189941
			0.10441803932189941
			0.13241899013519287
			0.1680709719657898
			0.10441803932189941
			0.10441803932189941
			0.12307869642972946
			0.10441803932189941
			0.10441803932189941
			0.14857327938079834
			0.10441803932189941
			0.10441803932189941
			0.10441803932189941
			0.10441803932189941
			0.10441803932189941
			0.10441803932189941
			0.18141339719295502
			0.10441803932189941
			0.10441803932189941
			0.10441803932189941
			0.10441803932189941
			0.1312752217054367
			0.10441803932189941
			0.10441803932189941
			0.10441803932189941
			0.26550012826919556
			0.10441803932189941
			0.14998012781143188
			0.10441803932189941
			0.10441803932189941
			0.10441803932189941
			0.10441803932189941
			0.30258694291114807
			0.1823098510503769
			0.30776575207710266
			0.10441803932189941
			0.10441803932189941
			0.787799596786499
			0.10441803932189941
			0.10441803932189941
			0.10441803932189941
			0.10441803932189941
			0.10441803932189941
			0.10441803932189941
			0.10441803932189941
			0.10441803932189941
			0.10441803932189941
			0.10441803932189941
			0.10441803932189941
			0.10441803932189941
			0.10441803932189941
			0.10441803932189941
			0.10441803932189941
			0.10441803932189941
			0.10441803932189941
			0.2094481736421585
			0.10441803932189941
			0.1846836656332016
			0.21858547627925873
			0.10441803932189941
			0.19139832258224487
			0.1496696025133133
			0.10441803932189941
			0.10441803932189941
			0.18047888576984406
			0.24223743379116058
			0.19001224637031555
			0.10441803932189941
			0.35520508885383606
			0.10441803932189941
			0.3594682812690735
			0.10441803932189941
			0.10441803932189941
			0.10441803932189941
			0.19285255670547485
			0.10441803932189941
			0.10441803932189941
			0.10441803932189941
			0.10441803932189941
			0.2555779814720154
			0.10441803932189941
			0.10441803932189941
			0.10441803932189941
			0.1049182340502739
			0.10441803932189941
			0.10441803932189941
			0.10441803932189941
			0.10441803932189941
			0.10441803932189941
			0.10441803932189941
			0.16866517066955566
			0.10441803932189941
			0.10441803932189941
			0.10441803932189941
			0.10441803932189941
			0.10441803932189941
			0.18685558438301086
			0.10441803932189941
			0.10441803932189941
			0.10441803932189941
			0.1849433034658432
			0.10441803932189941
			0.10441803932189941
			0.10441803932189941
			0.2150048464536667
			0.10441803932189941
			0.10441803932189941
			0.10441803932189941
			0.10441803932189941
			0.10441803932189941
			0.10441803932189941
			0.5064612030982971
			0.10441803932189941
			0.10441803932189941
			0.10441803932189941
			0.10441803932189941
			0.10441803932189941
			0.10441803932189941
			0.6016002297401428
			0.10441803932189941
			0.19308367371559143
			0.10441803932189941
			0.10441803932189941
			0.10441803932189941
			0.10441803932189941
			0.10441803932189941
			0.10441803932189941
			0.2551194429397583
			0.10441803932189941
			0.10441803932189941
			0.10441803932189941
			0.17549386620521545
			0.1855354905128479
			0.2637895941734314
			0.21421584486961365
			0.10441803932189941
			0.20107191801071167
			0.10441803932189941
			0.2666407823562622
			0.23122413456439972
			0.10441803932189941
			0.10441803932189941
			0.10441803932189941
			0.10441803932189941
			0.10441803932189941
			0.2163514792919159
			0.10441803932189941
			0.10441803932189941
			0.10441803932189941
			0.10441803932189941
			0.10441803932189941
			0.457045316696167
			0.46235132217407227
			0.10441803932189941
			0.21294648945331573
			0.10441803932189941
			0.10441803932189941
			0.10441803932189941
			0.10441803932189941
			0.20223399996757507
			0.1970175802707672
			0.10441803932189941
			0.10441803932189941
			0.10441803932189941
			0.1973600834608078
			0.10441803932189941
			0.10441803932189941
			0.10441803932189941
			0.10441803932189941
			0.10441803932189941
			0.22395212948322296
			0.10441803932189941
			0.10441803932189941
			0.21954137086868286
			0.10441803932189941
			0.10441803932189941
			0.10441803932189941
			0.10441803932189941
			0.10441803932189941
			0.1729455143213272
			0.10441803932189941
			0.10441803932189941
			0.19927570223808289
			0.10441803932189941
			0.10441803932189941
			0.18736791610717773
			0.19592660665512085
			0.22277045249938965
			0.10441803932189941
			0.10441803932189941
			0.10441803932189941
			0.10441803932189941
			0.18217067420482635
			0.10441803932189941
			0.10441803932189941
			0.10441803932189941
			0.10441803932189941
			0.22143928706645966
			0.10441803932189941
			0.10441803932189941
			0.10441803932189941
			0.3476904332637787
			0.10441803932189941
			0.10441803932189941
			0.28221389651298523
			0.10441803932189941
			0.16308282315731049
			0.10441803932189941
			0.23394358158111572
			0.10441803932189941
			0.10441803932189941
			0.10441803932189941
			0.10441803932189941
			0.15072502195835114
			0.10441803932189941
			0.10441803932189941
			0.14052291214466095
			0.25983813405036926
			0.19447767734527588
			0.10441803932189941
			0.10441803932189941
			0.22465936839580536
			0.14889200031757355
			0.10441803932189941
			0.10441803932189941
			0.20620299875736237
			0.10441803932189941
			0.10441803932189941
			0.10441803932189941
			0.10441803932189941
			0.10441803932189941
			0.10441803932189941
			0.2050260305404663
			0.10441803932189941
			0.10441803932189941
			0.10441803932189941
			0.10441803932189941
			0.1677154153585434
			0.10441803932189941
			0.10441803932189941
			0.10441803932189941
			0.10441803932189941
			0.23733828961849213
			0.222523495554924
			0.10441803932189941
			0.257071316242218
			0.10441803932189941
			0.10441803932189941
			0.2411963790655136
			0.10441803932189941
			0.10441803932189941
			0.10441803932189941
			0.15322166681289673
			0.2097785323858261
			0.26730164885520935
			0.19365832209587097
			0.10441803932189941
			0.18337631225585938
			0.10441803932189941
			0.10441803932189941
			0.10577228665351868
			0.10441803932189941
			0.10441803932189941
			0.10441803932189941
			0.17087037861347198
			0.24981923401355743
			0.15635946393013
			0.40720900893211365
			0.13875645399093628
			0.10441803932189941
			0.10441803932189941
			0.1548367142677307
			0.1858939379453659
			0.10441803932189941
			0.10441803932189941
			0.10441803932189941
			0.10441803932189941
			0.10441803932189941
			0.18255563080310822
			0.197569340467453
			0.15040798485279083
			0.1925533264875412
			0.10441803932189941
			0.15302325785160065
			0.24610303342342377
			0.10441803932189941
			0.14755979180335999
			0.10441803932189941
			0.10441803932189941
			0.10441803932189941
			0.10441803932189941
			0.21920211613178253
			0.14404261112213135
			0.10441803932189941
			0.18174877762794495
			0.17208527028560638
			0.10441803932189941
			0.16225358843803406
			0.1437145322561264
			0.10441803932189941
			0.10441803932189941
			0.15178467333316803
			0.10441803932189941
			0.15719394385814667
			0.16589975357055664
			0.1783931851387024
			0.15792788565158844
			0.10441803932189941
			0.19297263026237488
			0.1431761533021927
			0.10441803932189941
			0.10441803932189941
			0.29004403948783875
			0.10441803932189941
			0.1552484929561615
			0.10441803932189941
			0.15585322678089142
			0.15905097126960754
			0.15830405056476593
			0.15871252119541168
			0.25354036688804626
			0.10441803932189941
			0.10441803932189941
			0.13864831626415253
			0.10441803932189941
			0.1848253458738327
			0.10441803932189941
			0.3505089282989502
			0.10441803932189941
			0.10441803932189941
			0.10441803932189941
			0.10441803932189941
			0.10441803932189941
			0.10441803932189941
			0.10441803932189941
			0.22077703475952148
			0.10441803932189941
			0.10441803932189941
			0.10441803932189941
			0.1444254219532013
			0.15251117944717407
			0.10441803932189941
			0.18007224798202515
			0.10441803932189941
			0.10441803932189941
			0.10441803932189941
			0.10441803932189941
			0.10441803932189941
			0.10441803932189941
			0.16697682440280914
			0.10441803932189941
			0.10441803932189941
			0.18517117202281952
			0.10441803932189941
			0.10441803932189941
			0.10441803932189941
			0.18981310725212097
			0.20780859887599945
			0.10441803932189941
			0.10441803932189941
			0.10441803932189941
			0.10441803932189941
			0.10441803932189941
			0.24687325954437256
			0.10441803932189941
			0.1731368452310562
			0.16772645711898804
			0.16123758256435394
			0.10441803932189941
			0.14213131368160248
			0.1974092274904251
			0.10441803932189941
			0.18317042291164398
			0.10441803932189941
			0.13824006915092468
			0.3331267237663269
			0.1957053542137146
			0.16887852549552917
			0.10441803932189941
			0.10441803932189941
			0.21047307550907135
			0.1652240753173828
			0.10441803932189941
			0.17690137028694153
			0.21982048451900482
			0.10441803932189941
			0.10441803932189941
			0.10441803932189941
			0.18245428800582886
			0.10441803932189941
			0.16010963916778564
			0.10441803932189941
			0.19787061214447021
			0.10441803932189941
			0.10441803932189941
			0.10441803932189941
			0.10441803932189941
			0.10441803932189941
			0.10441803932189941
			0.10441803932189941
			0.19051088392734528
			0.10441803932189941
			0.20979991555213928
			0.10441803932189941
			0.10441803932189941
			0.20339810848236084
			0.1601153016090393
			0.10441803932189941
			0.2464422583580017
			0.2002958506345749
			0.27397629618644714
			0.24138608574867249
			0.10441803932189941
			0.10441803932189941
			0.19934414327144623
			0.10441803932189941
			0.10441803932189941
			0.10441803932189941
			0.10441803932189941
			0.10441803932189941
			0.1961251199245453
			0.10441803932189941
			0.31812983751296997
			0.10441803932189941
			0.10441803932189941
			0.1874130517244339
			0.10441803932189941
			0.10441803932189941
			0.1982281655073166
			0.1861618310213089
			0.10441803932189941
			0.18949243426322937
			0.10441803932189941
			0.10441803932189941
			0.10441803932189941
			0.20617322623729706
			0.24564336240291595
			0.10441803932189941
			0.10441803932189941
			0.10441803932189941
			0.2101757526397705
			0.10441803932189941
			0.10441803932189941
			0.10441803932189941
			0.10441803932189941
			0.10441803932189941
			0.2540196180343628
			0.10441803932189941
			0.10441803932189941
			0.20794227719306946
			0.10441803932189941
			0.21353106200695038
			0.10441803932189941
			0.10441803932189941
			0.10441803932189941
			0.10441803932189941
			0.10441803932189941
			0.10441803932189941
			0.10441803932189941
			0.10441803932189941
			0.10441803932189941
			0.10441803932189941
			0.10441803932189941
			0.10441803932189941
			0.22443914413452148
			0.20833516120910645
			0.18977203965187073
			0.10441803932189941
			0.17511722445487976
			0.10441803932189941
			0.10441803932189941
			0.10441803932189941
			0.10441803932189941
			0.10441803932189941
			0.20125015079975128
			0.266208291053772
			0.10441803932189941
			0.10441803932189941
			0.10441803932189941
			0.10441803932189941
			0.2307143211364746
			0.10441803932189941
			0.10441803932189941
			0.10441803932189941
			0.10441803932189941
			0.10441803932189941
			0.10441803932189941
			0.24571463465690613
			0.10441803932189941
			0.10441803932189941
			0.2157820761203766
			0.10441803932189941
			0.10441803932189941
			0.10441803932189941
			0.10441803932189941
			0.10441803932189941
			0.2756310999393463
			0.10441803932189941
			0.20226137340068817
			0.10441803932189941
			0.1964285969734192
			0.10441803932189941
			0.21470901370048523
			0.27018609642982483
			0.10441803932189941
			0.10441803932189941
			0.10441803932189941
			0.19153381884098053
			0.21671824157238007
			0.16397248208522797
			0.19605354964733124
			0.28221389651298523
			0.10441803932189941
			0.10441803932189941
			0.10441803932189941
			0.10441803932189941
			0.10441803932189941
			0.10441803932189941
			0.10441803932189941
			0.2749982178211212
			0.10441803932189941
			0.10441803932189941
			0.2593333423137665
			0.24414506554603577
			0.22147955000400543
			0.10441803932189941
			0.10441803932189941
			0.10441803932189941
			0.18310397863388062
			0.10441803932189941
			0.10441803932189941
			0.10441803932189941
			0.10441803932189941
			0.19609329104423523
			0.10441803932189941
			0.10441803932189941
			0.21014341711997986
			0.227552592754364
			0.10441803932189941
			0.10441803932189941
			0.10441803932189941
			0.2420162856578827
			0.10441803932189941
			0.10441803932189941
			0.2242763191461563
			0.10441803932189941
			0.10441803932189941
			0.10441803932189941
			0.10441803932189941
			0.10441803932189941
			0.10441803932189941
			0.10441803932189941
			0.19564233720302582
			0.10441803932189941
			0.16234555840492249
			0.10441803932189941
			0.10441803932189941
			0.10441803932189941
			0.10441803932189941
			0.24358132481575012
			0.10441803932189941
			0.10441803932189941
			0.1874517947435379
			0.10441803932189941
			0.10441803932189941
			0.10441803932189941
			0.2439664900302887
			0.10441803932189941
			0.17549386620521545
			0.10441803932189941
			0.10441803932189941
			0.22836843132972717
			0.10441803932189941
			0.10441803932189941
			0.10441803932189941
			0.10441803932189941
			0.10441803932189941
			0.10441803932189941
			0.10441803932189941
			0.10441803932189941
			0.15810084342956543
			0.21782177686691284
			0.10441803932189941
			0.10441803932189941
			0.10441803932189941
			0.22853606939315796
			0.10441803932189941
			0.10441803932189941
			0.10441803932189941
			0.10441803932189941
			0.10441803932189941
			0.10441803932189941
			0.10441803932189941
			0.19166259467601776
			0.10441803932189941
			0.3521718382835388
			0.21177509427070618
			0.10441803932189941
			0.10441803932189941
			0.10441803932189941
			0.10441803932189941
			0.10441803932189941
			0.10441803932189941
			0.17089888453483582
			0.10441803932189941
			0.10441803932189941
			0.10441803932189941
			0.10441803932189941
			0.2183634340763092
			0.10441803932189941
			0.19177882373332977
			0.10441803932189941
			0.10441803932189941
			0.1475210338830948
			0.18075793981552124
			0.10441803932189941
			0.10441803932189941
			0.10441803932189941
			0.10441803932189941
			0.10441803932189941
			0.10441803932189941
			0.10441803932189941
			0.23856478929519653
			0.10441803932189941
			0.10441803932189941
			0.10441803932189941
			0.10441803932189941
			0.10441803932189941
			0.10441803932189941
			0.10441803932189941
			0.10441803932189941
			0.10441803932189941
			0.12928006052970886
			0.10441803932189941
			0.10441803932189941
			0.10441803932189941
			0.10441803932189941
			0.10441803932189941
			0.10441803932189941
			0.22340676188468933
			0.10441803932189941
			0.10441803932189941
			0.10441803932189941
			0.10441803932189941
			0.10441803932189941
			0.10441803932189941
			0.2811090648174286
			0.1725863814353943
			0.10441803932189941
			0.10441803932189941
			0.10441803932189941
			0.10441803932189941
			0.5108274817466736
			0.1889064759016037
			0.2726839482784271
			0.10441803932189941
			0.10441803932189941
			0.10441803932189941
			0.10441803932189941
			0.12098883837461472
			0.10441803932189941
			0.1635885238647461
			0.16562917828559875
			0.10441803932189941
			0.263902485370636
			0.10441803932189941
			0.10441803932189941
			0.21218907833099365
			0.23076215386390686
			0.10441803932189941
			0.10441803932189941
			0.17224277555942535
			0.10441803932189941
			0.23187869787216187
			0.24700720608234406
			0.10441803932189941
			0.10441803932189941
			0.1224510446190834
			0.10441803932189941
			0.10441803932189941
			0.12977053225040436
			0.10441803932189941
			0.10441803932189941
			0.10441803932189941
			0.10441803932189941
			0.10441803932189941
			0.10441803932189941
			0.10441803932189941
			0.10441803932189941
			0.10441803932189941
			0.10441803932189941
			0.10441803932189941
			0.10441803932189941
			0.10441803932189941
			0.10441803932189941
			0.4149995744228363
			0.10441803932189941
			0.33695462346076965
			0.10441803932189941
			0.10441803932189941
			0.10441803932189941
			0.10441803932189941
			0.2671887278556824
			0.10441803932189941
			0.10441803932189941
			0.10441803932189941
			0.10441803932189941
			0.10441803932189941
			0.10441803932189941
			0.10441803932189941
			0.10441803932189941
			0.10441803932189941
			0.10441803932189941
			0.10441803932189941
			0.3547828495502472
			0.3846949636936188
			0.10441803932189941
			0.10441803932189941
			0.10441803932189941
			0.10441803932189941
			0.10441803932189941
			0.28259751200675964
			0.10441803932189941
			0.10441803932189941
			0.24795496463775635
			0.10441803932189941
			0.10441803932189941
			0.10441803932189941
			0.10441803932189941
			0.10441803932189941
			0.10441803932189941
			0.10441803932189941
			0.10441803932189941
			0.10441803932189941
			0.10441803932189941
			0.10441803932189941
			0.10441803932189941
			0.24402596056461334
			0.10441803932189941
			0.10441803932189941
			0.10441803932189941
			0.34038153290748596
			0.10441803932189941
			0.10441803932189941
			0.10441803932189941
			0.10441803932189941
			0.10441803932189941
			0.10441803932189941
			0.10441803932189941
			0.10441803932189941
			0.10441803932189941
			0.10441803932189941
			0.10441803932189941
			0.10441803932189941
			0.10441803932189941
			0.2759975492954254
			0.10441803932189941
			0.10441803932189941
			0.10441803932189941
			0.10441803932189941
			0.10441803932189941
			0.10441803932189941
			0.10441803932189941
			0.10441803932189941
			0.10441803932189941
			0.10441803932189941
			0.10441803932189941
			0.10441803932189941
			0.10441803932189941
			0.10441803932189941
			0.10441803932189941
			0.10441803932189941
			0.10441803932189941
			0.10441803932189941
			0.10441803932189941
			0.10441803932189941
			0.10441803932189941
			0.10441803932189941
			0.10441803932189941
			0.10441803932189941
			0.10441803932189941
			0.10441803932189941
			0.10441803932189941
			0.10441803932189941
			0.10441803932189941
			0.10441803932189941
			0.10441803932189941
			0.10441803932189941
			0.251941442489624
			0.10441803932189941
			0.10441803932189941
			0.10441803932189941
			0.10441803932189941
			0.10441803932189941
			0.10441803932189941
			0.10441803932189941
			0.10441803932189941
			0.10441803932189941
			0.10441803932189941
			0.10441803932189941
			0.10441803932189941
			0.24428431689739227
			0.10441803932189941
			0.10441803932189941
			0.10441803932189941
			0.10441803932189941
			0.10441803932189941
			0.10441803932189941
			0.10441803932189941
			0.2778582274913788
			0.10441803932189941
			0.10441803932189941
			0.10441803932189941
			0.10441803932189941
			0.19659721851348877
			0.10441803932189941
			0.10441803932189941
			0.10441803932189941
			0.10441803932189941
			0.10441803932189941
			0.10441803932189941
			0.10441803932189941
			0.10441803932189941
			0.10441803932189941
			0.10441803932189941
			0.10441803932189941
			0.10441803932189941
			0.10441803932189941
			0.10441803932189941
			0.10441803932189941
			0.10441803932189941
			0.10441803932189941
			0.10441803932189941
			0.2661249041557312
			0.10441803932189941
			0.25816184282302856
			0.10441803932189941
			0.10441803932189941
			0.10441803932189941
			0.10441803932189941
			0.1596488356590271
			0.10441803932189941
			0.10441803932189941
			0.10441803932189941
			0.1821068972349167
			0.10441803932189941
			0.10441803932189941
			0.10441803932189941
			0.10441803932189941
			0.10441803932189941
			0.10441803932189941
			0.10441803932189941
			0.10441803932189941
			0.10441803932189941
			0.10441803932189941
			0.10441803932189941
			0.10441803932189941
			0.22547689080238342
			0.10441803932189941
			0.21465004980564117
			0.10441803932189941
			0.10441803932189941
			0.10441803932189941
			0.10441803932189941
			0.10441803932189941
			0.10441803932189941
			0.10441803932189941
			0.10441803932189941
			0.10441803932189941
			0.17156557738780975
			0.10441803932189941
			0.10441803932189941
			0.10441803932189941
			0.10441803932189941
			0.2101757526397705
			0.10441803932189941
			0.21041347086429596
			0.10441803932189941
			0.15803518891334534
			0.10441803932189941
			0.10441803932189941
			0.10441803932189941
			0.10441803932189941
			0.10441803932189941
			0.10441803932189941
			0.10441803932189941
			0.10441803932189941
			0.10441803932189941
			0.10441803932189941
			0.10441803932189941
			0.10441803932189941
			0.10441803932189941
			0.10441803932189941
			0.10441803932189941
			0.10441803932189941
			0.10441803932189941
			0.10441803932189941
			0.10441803932189941
			0.10441803932189941
			0.10441803932189941
			0.10441803932189941
			0.10441803932189941
			0.15349172055721283
			0.10441803932189941
			0.13708078861236572
			0.10441803932189941
			0.10441803932189941
			0.10441803932189941
			0.13463160395622253
			0.1415519267320633
			0.10441803932189941
			0.15753386914730072
			0.32907629013061523
			0.10441803932189941
			0.10441803932189941
			0.10441803932189941
			0.10441803932189941
			0.10441803932189941
			0.10441803932189941
			0.10441803932189941
			0.10441803932189941
			0.10441803932189941
			0.10441803932189941
			0.1599767655134201
			0.10441803932189941
			0.10441803932189941
			0.1479959338903427
			0.10441803932189941
			0.10441803932189941
			0.10441803932189941
			0.10441803932189941
			0.10441803932189941
			0.10441803932189941
			0.10441803932189941
			0.10441803932189941
			0.10441803932189941
			0.16296645998954773
			0.10441803932189941
			0.10441803932189941
			0.10441803932189941
			0.10441803932189941
			0.10441803932189941
			0.10441803932189941
			0.13525497913360596
			0.10441803932189941
			0.10441803932189941
			0.10441803932189941
			0.10441803932189941
			0.11148891597986221
			0.10441803932189941
			0.10441803932189941
			0.10441803932189941
			0.10441803932189941
			0.10441803932189941
			0.10441803932189941
			0.10441803932189941
			0.10441803932189941
			0.10441803932189941
			0.12416721880435944
			0.10441803932189941
			0.10441803932189941
			0.10441803932189941
			0.10441803932189941
			0.10441803932189941
			0.10441803932189941
			0.10441803932189941
			0.10441803932189941
			0.10441803932189941
			0.10441803932189941
			0.10441803932189941
			0.10441803932189941
			0.10441803932189941
			0.10441803932189941
			0.10441803932189941
			0.10441803932189941
			0.10441803932189941
			0.10441803932189941
			0.10441803932189941
			0.10441803932189941
			0.10441803932189941
			0.10441803932189941
			0.10441803932189941
			0.10441803932189941
			0.10441803932189941
			0.10441803932189941
			0.10441803932189941
			0.10441803932189941
			0.11091417074203491
			0.10441803932189941
			0.10441803932189941
			0.10441803932189941
			0.10441803932189941
			0.10441803932189941
			0.10441803932189941
			0.10441803932189941
			0.10441803932189941
			0.10441803932189941
			0.10441803932189941
			0.10441803932189941
			0.10441803932189941
			0.10441803932189941
			0.10441803932189941
			0.10441803932189941
			0.10441803932189941
			0.15190523862838745
			0.10441803932189941
			0.10441803932189941
			0.10441803932189941
			0.10441803932189941
			0.10441803932189941
			0.10441803932189941
			0.10441803932189941
			0.10441803932189941
			0.10441803932189941
			0.10441803932189941
			0.10441803932189941
			0.16972702741622925
			0.10441803932189941
			0.10441803932189941
			0.10441803932189941
			0.10441803932189941
			0.10441803932189941
			0.10441803932189941
			0.10441803932189941
			0.10441803932189941
			0.10441803932189941
			0.10441803932189941
			0.10441803932189941
			0.10441803932189941
			0.10441803932189941
			0.2094481736421585
			0.10441803932189941
			0.10441803932189941
			0.10441803932189941
			0.10441803932189941
			0.10441803932189941
			0.15573783218860626
			0.10441803932189941
			0.10441803932189941
			0.10441803932189941
			0.10441803932189941
			0.10441803932189941
			0.10441803932189941
			0.10441803932189941
			0.10441803932189941
			0.10441803932189941
			0.10441803932189941
			0.10441803932189941
			0.10441803932189941
			0.10441803932189941
			0.10441803932189941
			0.10441803932189941
			0.10441803932189941
			0.10441803932189941
			0.10441803932189941
			0.10441803932189941
			0.10441803932189941
			0.10441803932189941
			0.10441803932189941
			0.10441803932189941
			0.10441803932189941
			0.10441803932189941
			0.10441803932189941
			0.10441803932189941
			0.10441803932189941
			0.10441803932189941
			0.10441803932189941
			0.10441803932189941
			0.10441803932189941
			0.10441803932189941
			0.10441803932189941
			0.10441803932189941
			0.10441803932189941
			0.10441803932189941
			0.10441803932189941
			0.10441803932189941
			0.10441803932189941
			0.10441803932189941
			0.10441803932189941
			0.10441803932189941
			0.10441803932189941
			0.10441803932189941
			0.10441803932189941
			0.10441803932189941
			0.10441803932189941
			0.1375015676021576
			0.10441803932189941
			0.10441803932189941
			0.22720122337341309
			0.10441803932189941
			0.10441803932189941
			0.10441803932189941
			0.10441803932189941
			0.10441803932189941
			0.10441803932189941
			0.10441803932189941
			0.10441803932189941
			0.14000451564788818
			0.10441803932189941
			0.10441803932189941
			0.10441803932189941
			0.10441803932189941
			0.10441803932189941
			0.10441803932189941
			0.10441803932189941
			0.14662940800189972
			0.14916269481182098
			0.16805607080459595
			0.10441803932189941
			0.10441803932189941
			0.10441803932189941
			0.10441803932189941
			0.10441803932189941
			0.10441803932189941
			0.10441803932189941
			0.10441803932189941
			0.10441803932189941
			0.10441803932189941
			0.10441803932189941
			0.1087440624833107
			0.10441803932189941
			0.10441803932189941
			0.10441803932189941
			0.10441803932189941
			0.10441803932189941
			0.1384803205728531
			0.10441803932189941
			0.10441803932189941
			0.10441803932189941
			0.10441803932189941
			0.10441803932189941
			0.10441803932189941
			0.1219201609492302
			0.10441803932189941
			0.10441803932189941
			0.10441803932189941
			0.10441803932189941
			0.10441803932189941
			0.10441803932189941
			0.10441803932189941
			0.10441803932189941
			0.10441803932189941
			0.10441803932189941
			0.10441803932189941
			0.10441803932189941
			0.12253493815660477
			0.10441803932189941
			0.10441803932189941
			0.10441803932189941
			0.13603679835796356
			0.10441803932189941
			0.10441803932189941
			0.10441803932189941
			0.10441803932189941
			0.10441803932189941
			0.10441803932189941
			0.10441803932189941
			0.10441803932189941
			0.10441803932189941
			0.10441803932189941
			0.10441803932189941
			0.10441803932189941
			0.10441803932189941
			0.10441803932189941
			0.10441803932189941
			0.10441803932189941
			0.10441803932189941
			0.10441803932189941
			0.10441803932189941
			0.10441803932189941
			0.10441803932189941
			0.10441803932189941
			0.10441803932189941
			0.10441803932189941
			0.10441803932189941
			0.10441803932189941
			0.10441803932189941
			0.10441803932189941
			0.10441803932189941
			0.10441803932189941
			0.10889995843172073
			0.10441803932189941
			0.12315680086612701
			0.10441803932189941
			0.10441803932189941
			0.10441803932189941
			0.10441803932189941
			0.10441803932189941
			0.10441803932189941
			0.10441803932189941
			0.10441803932189941
			0.10441803932189941
			0.10441803932189941
			0.10441803932189941
			0.10441803932189941
			0.10441803932189941
			0.10441803932189941
			0.10441803932189941
			0.10441803932189941
			0.10441803932189941
			0.10441803932189941
			0.10441803932189941
			0.10441803932189941
			0.10441803932189941
			0.10441803932189941
			0.10441803932189941
			0.10441803932189941
			0.10441803932189941
			0.10441803932189941
			0.10441803932189941
			0.10441803932189941
			0.10441803932189941
			0.10441803932189941
			0.10441803932189941
			0.10441803932189941
			0.10441803932189941
			0.10441803932189941
			0.10441803932189941
			0.10441803932189941
			0.10441803932189941
			0.10441803932189941
			0.10441803932189941
			0.10441803932189941
			0.10441803932189941
			0.10441803932189941
			0.10441803932189941
			0.10441803932189941
			0.10441803932189941
			0.31659242510795593
			0.10441803932189941
			0.10441803932189941
			0.10441803932189941
			0.10441803932189941
			0.10441803932189941
			0.10441803932189941
			0.10441803932189941
			0.10441803932189941
			0.10441803932189941
			0.10441803932189941
			0.10441803932189941
			0.10441803932189941
			0.10441803932189941
			0.10441803932189941
			0.10441803932189941
			0.10441803932189941
			0.10441803932189941
			0.10441803932189941
			0.10441803932189941
			0.10441803932189941
			0.10441803932189941
			0.10441803932189941
			0.10441803932189941
			0.10441803932189941
			0.10441803932189941
			0.10441803932189941
			0.10441803932189941
			0.10441803932189941
			0.10441803932189941
			0.10441803932189941
			0.10441803932189941
			0.10441803932189941
			0.10441803932189941
			0.10441803932189941
			0.10441803932189941
			0.10441803932189941
			0.10441803932189941
			0.10441803932189941
			0.10441803932189941
			0.10441803932189941
			0.10441803932189941
			0.10441803932189941
			0.10441803932189941
			0.10441803932189941
			0.10441803932189941
			0.10441803932189941
			0.10441803932189941
			0.10441803932189941
			0.10441803932189941
			0.10441803932189941
			0.10441803932189941
			0.10441803932189941
			0.10441803932189941
			0.10441803932189941
			0.10441803932189941
			0.10441803932189941
			0.10441803932189941
			0.10441803932189941
			0.10441803932189941
			0.10441803932189941
			0.10441803932189941
			0.10441803932189941
			0.10441803932189941
