# Supplementary material for: Enhanced flux potential analysis links changes in enzyme expression to metabolic flux
Source: Mol Syst Biol. 2025 Feb 17;21(4):413–45. doi: 10.1038/s44320-025-00090-9 (PMC11965317; doi:10.1038/s44320-025-00090-9)
Supplement: Supplementary file 15 — Source data Fig. 6 [file 44320_2025_90_MOESM15_ESM.zip › Figure 6/6G/MAR04412-eFPA.csv]

Muscle-fast	Muscle-slow	BonMar-eryth	Other
0.16095928847789764	0.16095928847789764	0.20063039660453796	0.2715774178504944
0.16095928847789764	0.2300276905298233	0.25497356057167053	0.19525425136089325
0.16095928847789764	0.2651859521865845	0.3209632337093353	0.2928263545036316
0.21768349409103394	0.18802450597286224	0.32537004351615906	0.20996779203414917
0.2577115297317505	0.5667609572410583	0.27290818095207214	0.22323140501976013
0.25188636779785156	0.5637660622596741	0.3184507489204407	0.42636552453041077
0.16095928847789764	0.2577115297317505	0.28026965260505676	0.3751417100429535
0.16095928847789764	0.5067737102508545	0.22048412263393402	0.24872536957263947
0.16095928847789764	0.16095928847789764	0.32222980260849	0.16095928847789764
0.2577115297317505	0.24951082468032837	0.22882728278636932	0.3366588354110718
0.16095928847789764	0.24104899168014526	0.3165758550167084	0.32686665654182434
0.16095928847789764	0.16095928847789764	0.2833341658115387	0.2571468651294708
0.16095928847789764	0.2577115297317505	0.2425937056541443	0.25704145431518555
0.16095928847789764	0.16095928847789764	0.29355695843696594	0.19688159227371216
0.16384357213974	0.16095928847789764	0.22902162373065948	0.16095928847789764
0.16095928847789764	0.2577115297317505	0.16095928847789764	0.37694546580314636
0.16313941776752472	0.24371503293514252	0.17781855165958405	0.16095928847789764
0.16095928847789764	0.5098758935928345	0.16095928847789764	0.4057517945766449
0.46045729517936707	0.47144079208374023	0.24045147001743317	0.21964070200920105
0.16373145580291748	0.17690184712409973	0.3906080722808838	0.35741153359413147
0.16095928847789764	0.16095928847789764	0.16095928847789764	0.16095928847789764
0.24430231750011444	0.26293280720710754	0.16095928847789764	0.16095928847789764
0.24096211791038513	0.16095928847789764	0.24491329491138458	0.3153252601623535
0.19464488327503204	0.2276122123003006	0.26372718811035156	0.2131488025188446
0.40335285663604736	0.16095928847789764	0.22263991832733154	0.21400302648544312
0.2577115297317505	0.2577115297317505	0.3398817181587219	0.22680920362472534
0.4635557532310486	0.16095928847789764	0.3040536046028137	0.36624184250831604
0.4289206564426422	0.24019074440002441	0.2799369990825653	0.25536027550697327
0.405746191740036	0.1724710762500763	0.356404185295105	0.33049291372299194
0.5157563090324402	0.4653052091598511	0.2583574652671814	0.23333001136779785
0.16095928847789764	0.2577115297317505	0.20877103507518768	0.16095928847789764
0.2577115297317505	0.5108364224433899	0.23882336914539337	0.22249822318553925
0.5388885140419006	0.2312663048505783	0.31253954768180847	0.16095928847789764
0.2577115297317505	0.39616069197654724	0.22338108718395233	0.2565135359764099
0.4135504364967346	0.2577115297317505	0.20281367003917694	0.19135388731956482
0.2577115297317505	0.2577115297317505	0.33727139234542847	0.36183539032936096
0.2577115297317505	0.2577115297317505	0.23582345247268677	0.204988032579422
0.2577115297317505	0.2577115297317505	0.2531668245792389	0.16095928847789764
0.473186731338501	0.25686946511268616	0.2751663625240326	0.38046279549598694
0.531143844127655	0.16095928847789764	0.21192507445812225	0.30396199226379395
0.5322589874267578	0.2577115297317505	0.4023084044456482	0.25888383388519287
0.4961146414279938	0.2577115297317505	0.24539948999881744	0.29998400807380676
0.2577115297317505	0.5757189989089966	0.2351899892091751	0.3590923249721527
0.2577115297317505	0.23565435409545898	0.2568263113498688	0.16095928847789764
0.2577115297317505	0.2577115297317505	0.21843978762626648	0.16095928847789764
0.5190002918243408	0.2577115297317505	0.16095928847789764	0.3102757930755615
0.47127240896224976	0.2577115297317505	0.2474847435951233	0.16095928847789764
0.6033452153205872	0.2577115297317505	0.20009373128414154	0.26755470037460327
0.4860677719116211	0.5733862519264221	0.2585269808769226	0.16095928847789764
0.2577115297317505	0.2577115297317505	0.2410309761762619	0.22073954343795776
0.4279674291610718	0.2577115297317505	0.28077149391174316	0.21873724460601807
0.5219359397888184	0.38278165459632874	0.19911696016788483	0.16095928847789764
0.5383947491645813	0.2577115297317505	0.20859158039093018	0.22868527472019196
0.4822004437446594	0.2577115297317505	0.2625952363014221	0.18812109529972076
0.2565343379974365	0.2577115297317505	0.2414516806602478	0.34821948409080505
0.2577115297317505	0.2577115297317505	0.24975775182247162	0.3605579435825348
0.2577115297317505	0.5024380683898926	0.23614910244941711	0.37540900707244873
0.5901007056236267	0.2577115297317505	0.2418280392885208	0.3206324279308319
0.46611127257347107	0.3888629078865051	0.20548027753829956	0.16095928847789764
0.5268012881278992	0.2577115297317505	0.20784370601177216	0.2706608474254608
0.5226606130599976	0.49455681443214417	0.1760047972202301	0.3148788511753082
0.5512558221817017	0.2577115297317505	0.2160433679819107	0.2687322497367859
0.6134070754051208	0.2577115297317505	0.2769300937652588	0.202459916472435
0.5308800935745239	0.48345068097114563	0.16095928847789764	0.16095928847789764
0.5211641788482666	0.2577115297317505	0.3024357855319977	0.22252477705478668
0.5258275270462036	0.2577115297317505	0.269440233707428	0.4136005640029907
0.2577115297317505	0.2577115297317505	0.2703274190425873	0.16095928847789764
0.16095928847789764	0.2577115297317505	0.39644575119018555	0.29937294125556946
0.2577115297317505	0.4970259368419647	0.23506572842597961	0.2864229083061218
0.44837772846221924	0.2577115297317505	0.18741941452026367	0.22414304316043854
0.2577115297317505	0.5113570094108582	0.28303977847099304	0.19809789955615997
0.2577115297317505	0.2577115297317505	0.19640013575553894	0.16095928847789764
0.2626160979270935	0.2577115297317505	0.24416053295135498	0.32607024908065796
0.2577115297317505	0.2588196396827698	0.20827487111091614	0.1997145116329193
0.4562799632549286	0.2577115297317505	0.2707386314868927	0.23362179100513458
0.4673543870449066	0.2577115297317505	0.24885708093643188	0.46277472376823425
0.45134061574935913	0.2577115297317505	0.273743599653244	0.20004317164421082
0.5567042827606201	0.4840446412563324	0.22419461607933044	0.2482726275920868
0.4492737650871277	0.16095928847789764	0.20733651518821716	0.19457842409610748
0.2577115297317505	0.16095928847789764	0.26549771428108215	0.32011958956718445
0.2577115297317505	0.2807089686393738	0.2329925298690796	0.3596667945384979
0.4967903792858124	0.16095928847789764	0.23880290985107422	0.3730250298976898
0.4958443343639374	0.3627457618713379	0.1946214884519577	0.2795938551425934
0.3827013671398163	0.2561843693256378	0.22213567793369293	0.26167014241218567
0.2577115297317505	0.16095928847789764	0.29118043184280396	0.2114759087562561
0.5727617144584656	0.2554638385772705	0.2152758091688156	0.20517340302467346
0.4752686619758606	0.20558825135231018	0.3463151752948761	0.23011012375354767
0.48055002093315125	0.2577115297317505	0.22959794104099274	0.27521347999572754
0.4995890259742737	0.2577115297317505	0.3084145486354828	0.26444700360298157
0.5263972282409668	0.2577115297317505	0.27357345819473267	0.20544059574604034
0.5326603055000305	0.2577115297317505	0.30112189054489136	0.3150884211063385
0.2577115297317505	0.16095928847789764	0.28311270475387573	0.20944702625274658
0.4160863757133484	0.473457008600235	0.19729462265968323	0.29405269026756287
0.4984235465526581	0.4723648428916931	0.32109957933425903	0.22614294290542603
0.527716338634491	0.21215783059597015	0.16095928847789764	0.24740266799926758
0.5638989210128784	0.2131914347410202	0.23674263060092926	0.36807945370674133
0.16095928847789764	0.2374763786792755	0.21172671020030975	0.34125375747680664
0.23496446013450623	0.16095928847789764	0.28933170437812805	0.16095928847789764
0.3995378613471985	0.3877947926521301	0.22782288491725922	0.16095928847789764
0.1615895926952362	0.16095928847789764	0.17191630601882935	0.16095928847789764
			0.26557645201683044
			0.38419264554977417
			0.19707699120044708
			0.2378825694322586
			0.3025878667831421
			0.3105461597442627
			0.20007942616939545
			0.2704804837703705
			0.25651565194129944
			0.26508086919784546
			0.29746347665786743
			0.2145608812570572
			0.18018220365047455
			0.21976959705352783
			0.2384309470653534
			0.20816877484321594
			0.16269581019878387
			0.23410265147686005
			0.2588246464729309
			0.1826050877571106
			0.3840426802635193
			0.19840095937252045
			0.3231559693813324
			0.3227599561214447
			0.22946316003799438
			0.2751350998878479
			0.23121143877506256
			0.28297919034957886
			0.2927680015563965
			0.24106785655021667
			0.216383695602417
			0.3625414967536926
			0.3206580877304077
			0.3442583382129669
			0.2925106883049011
			0.26521968841552734
			0.21915371716022491
			0.2368171215057373
			0.368914395570755
			0.22597253322601318
			0.20407521724700928
			0.2116975635290146
			0.21096257865428925
			0.21329087018966675
			0.18211717903614044
			0.2025415152311325
			0.16095928847789764
			0.21254204213619232
			0.245579794049263
			0.2036694437265396
			0.2168407142162323
			0.2893611490726471
			0.378155916929245
			0.22888629138469696
			0.19633755087852478
			0.2991327941417694
			0.2129356563091278
			0.19763876497745514
			0.2539016008377075
			0.20379945635795593
			0.22356753051280975
			0.2758173942565918
			0.20659340918064117
			0.16095928847789764
			0.20865584909915924
			0.2626776099205017
			0.1841282695531845
			0.2637917101383209
			0.19876690208911896
			0.18918423354625702
			0.16095928847789764
			0.24119707942008972
			0.2847701907157898
			0.202209934592247
			0.20623092353343964
			0.18918268382549286
			0.16095928847789764
			0.16095928847789764
			0.21348325908184052
			0.22558023035526276
			0.29185253381729126
			0.2021428793668747
			0.16095928847789764
			0.2904828190803528
			0.16095928847789764
			0.16095928847789764
			0.16095928847789764
			0.2390671968460083
			0.35330748558044434
			0.23607878386974335
			0.23395293951034546
			0.24631154537200928
			0.21113866567611694
			0.3140701353549957
			0.2617081105709076
			0.3503568470478058
			0.19050540030002594
			0.16095928847789764
			0.16095928847789764
			0.16135413944721222
			0.21727651357650757
			0.19414891302585602
			0.26188814640045166
			0.23356300592422485
			0.20060572028160095
			0.2236252725124359
			0.24094411730766296
			0.2207372933626175
			0.20280851423740387
			0.21283330023288727
			0.16095928847789764
			0.21843715012073517
			0.2439132183790207
			0.25816503167152405
			0.18995502591133118
			0.22481536865234375
			0.2540762722492218
			0.23605382442474365
			0.18695883452892303
			0.20618927478790283
			0.2945268750190735
			0.19382096827030182
			0.261337012052536
			0.2002396434545517
			0.23196333646774292
			0.22034728527069092
			0.21957984566688538
			0.2354121208190918
			0.2532345950603485
			0.18203748762607574
			0.16095928847789764
			0.21833956241607666
			0.2015393227338791
			0.229613795876503
			0.16095928847789764
			0.34667256474494934
			0.17937445640563965
			0.16095928847789764
			0.2028704136610031
			0.16095928847789764
			0.19188593327999115
			0.17887002229690552
			0.21843130886554718
			0.2802061140537262
			0.16095928847789764
			0.18230195343494415
			0.17669366300106049
			0.20511163771152496
			0.2741413414478302
			0.21349483728408813
			0.19853763282299042
			0.16095928847789764
			0.2194632887840271
			0.21108600497245789
			0.2174134999513626
			0.182100310921669
			0.21344102919101715
			0.26290667057037354
			0.19488175213336945
			0.19860441982746124
			0.2877674400806427
			0.18826502561569214
			0.16095928847789764
			0.20340070128440857
			0.2706679701805115
			0.29617372155189514
			0.16095928847789764
			0.16095928847789764
			0.21193142235279083
			0.20382621884346008
			0.18527355790138245
			0.21750189363956451
			0.2078692615032196
			0.196007639169693
			0.2291802316904068
			0.27153950929641724
			0.20165041089057922
			0.20268096029758453
			0.2787335216999054
			0.20454081892967224
			0.2746717929840088
			0.16095928847789764
			0.2531435787677765
			0.31751176714897156
			0.28862032294273376
			0.19438590109348297
			0.21643534302711487
			0.18845945596694946
			0.2706725597381592
			0.2534339427947998
			0.1903732419013977
			0.2564961016178131
			0.25794491171836853
			0.16095928847789764
			0.21170416474342346
			0.16095928847789764
			0.22767570614814758
			0.16095928847789764
			0.2214331179857254
			0.16095928847789764
			0.21842063963413239
			0.22033728659152985
			0.21411721408367157
			0.2052573710680008
			0.16095928847789764
			0.21456515789031982
			0.19913411140441895
			0.16095928847789764
			0.22470813989639282
			0.2169099748134613
			0.20936080813407898
			0.21314363181591034
			0.16095928847789764
			0.16095928847789764
			0.16095928847789764
			0.21050715446472168
			0.16095928847789764
			0.22393172979354858
			0.21884995698928833
			0.20895284414291382
			0.21119168400764465
			0.2260468304157257
			0.308012455701828
			0.2204475998878479
			0.22593575716018677
			0.16095928847789764
			0.16095928847789764
			0.2449340969324112
			0.2160676270723343
			0.2266315370798111
			0.21608766913414001
			0.21768571436405182
			0.2085466980934143
			0.2413814216852188
			0.24351830780506134
			0.22465212643146515
			0.21653039753437042
			0.22100001573562622
			0.20561082661151886
			0.20325568318367004
			0.20922809839248657
			0.22163015604019165
			0.20636741816997528
			0.3134126365184784
			0.20789486169815063
			0.2209385186433792
			0.16095928847789764
			0.16095928847789764
			0.3053014576435089
			0.23958294093608856
			0.2153680920600891
			0.2072407454252243
			0.3286837339401245
			0.20866920053958893
			0.16095928847789764
			0.23466311395168304
			0.16095928847789764
			0.16095928847789764
			0.19665297865867615
			0.2423669993877411
			0.2102796733379364
			0.1913919746875763
			0.16095928847789764
			0.16095928847789764
			0.20072607696056366
			0.34529048204421997
			0.16095928847789764
			0.20940744876861572
			0.21502447128295898
			0.2052706778049469
			0.2189243733882904
			0.2054489105939865
			0.16095928847789764
			0.16095928847789764
			0.23384837806224823
			0.2089058756828308
			0.20168961584568024
			0.31593605875968933
			0.22348779439926147
			0.21277564764022827
			0.20788975059986115
			0.23001638054847717
			0.20814406871795654
			0.22026556730270386
			0.3123205304145813
			0.21884213387966156
			0.300029993057251
			0.2138458490371704
			0.21108165383338928
			0.1896282285451889
			0.21124695241451263
			0.20934970676898956
			0.2158498764038086
			0.1957634538412094
			0.2122940570116043
			0.16095928847789764
			0.20073635876178741
			0.21254929900169373
			0.2128952443599701
			0.20725062489509583
			0.2044638693332672
			0.21467241644859314
			0.19903767108917236
			0.19358894228935242
			0.19610708951950073
			0.21860696375370026
			0.16095928847789764
			0.22657953202724457
			0.20210596919059753
			0.23184101283550262
			0.3035719394683838
			0.19058296084403992
			0.19634214043617249
			0.31083381175994873
			0.259594589471817
			0.19490694999694824
			0.30322790145874023
			0.26108449697494507
			0.3116832375526428
			0.21623621881008148
			0.2097194641828537
			0.16095928847789764
			0.31480810046195984
			0.16095928847789764
			0.2072160392999649
			0.203050896525383
			0.22123995423316956
			0.19977641105651855
			0.2039157897233963
			0.20426620543003082
			0.31806623935699463
			0.21388664841651917
			0.21415862441062927
			0.2486932873725891
			0.22039277851581573
			0.16095928847789764
			0.2591151297092438
			0.26672136783599854
			0.19944584369659424
			0.2703231871128082
			0.16095928847789764
			0.21458804607391357
			0.20107217133045197
			0.2878094017505646
			0.21722184121608734
			0.20802338421344757
			0.20723091065883636
			0.2201875001192093
			0.2918769419193268
			0.16095928847789764
			0.16095928847789764
			0.20228473842144012
			0.16095928847789764
			0.16095928847789764
			0.30983561277389526
			0.2374057024717331
			0.16095928847789764
			0.2683044373989105
			0.22136546671390533
			0.2090950310230255
			0.16095928847789764
			0.20701967179775238
			0.19646628201007843
			0.16095928847789764
			0.18564268946647644
			0.2036360204219818
			0.20781053602695465
			0.16095928847789764
			0.16095928847789764
			0.16095928847789764
			0.20652829110622406
			0.19015274941921234
			0.29680177569389343
			0.26867276430130005
			0.2509840130805969
			0.20011354982852936
			0.2653425931930542
			0.16095928847789764
			0.19731557369232178
			0.2092648595571518
			0.18888719379901886
			0.20864251255989075
			0.2945890724658966
			0.22164705395698547
			0.19076138734817505
			0.1923973709344864
			0.21309594810009003
			0.20370495319366455
			0.26667022705078125
			0.1993950754404068
			0.16095928847789764
			0.16095928847789764
			0.19048838317394257
			0.19483985006809235
			0.2141004353761673
			0.32610195875167847
			0.16095928847789764
			0.16095928847789764
			0.2974965274333954
			0.20447707176208496
			0.250142902135849
			0.282516747713089
			0.34705930948257446
			0.21632103621959686
			0.1987440288066864
			0.2046947330236435
			0.21533727645874023
			0.16095928847789764
			0.20785647630691528
			0.16095928847789764
			0.24014033377170563
			0.3549046814441681
			0.16095928847789764
			0.32428425550460815
			0.21035508811473846
			0.23457038402557373
			0.20195557177066803
			0.16095928847789764
			0.35533255338668823
			0.21289299428462982
			0.16095928847789764
			0.16095928847789764
			0.16387483477592468
			0.16095928847789764
			0.20756487548351288
			0.16095928847789764
			0.21971644461154938
			0.2446022927761078
			0.16095928847789764
			0.27306079864501953
			0.19173750281333923
			0.16095928847789764
			0.16095928847789764
			0.20769469439983368
			0.2304689586162567
			0.23667481541633606
			0.16095928847789764
			0.16095928847789764
			0.3484087288379669
			0.3689352571964264
			0.37847888469696045
			0.32105109095573425
			0.27366209030151367
			0.38999107480049133
			0.20890046656131744
			0.16095928847789764
			0.20161910355091095
			0.23778510093688965
			0.2202553153038025
			0.16095928847789764
			0.33606356382369995
			0.401225745677948
			0.16095928847789764
			0.24531038105487823
			0.16095928847789764
			0.20926670730113983
			0.1967606395483017
			0.16095928847789764
			0.2991780936717987
			0.16095928847789764
			0.2100948840379715
			0.21655921638011932
			0.16095928847789764
			0.19124668836593628
			0.16095928847789764
			0.16095928847789764
			0.2237834930419922
			0.16095928847789764
			0.24648837745189667
			0.20609621703624725
			0.16095928847789764
			0.2503787577152252
			0.16095928847789764
			0.1963922083377838
			0.16095928847789764
			0.16095928847789764
			0.20941081643104553
			0.37658706307411194
			0.21092472970485687
			0.16095928847789764
			0.16095928847789764
			0.20492376387119293
			0.1984899491071701
			0.2989064157009125
			0.20358753204345703
			0.16095928847789764
			0.16095928847789764
			0.16095928847789764
			0.25232428312301636
			0.16095928847789764
			0.20359963178634644
			0.24876242876052856
			0.20733489096164703
			0.16095928847789764
			0.16095928847789764
			0.19447588920593262
			0.2621510922908783
			0.27660396695137024
			0.2647247016429901
			0.21351812779903412
			0.26020193099975586
			0.16095928847789764
			0.16095928847789764
			0.24293942749500275
			0.20670980215072632
			0.21549101173877716
			0.20761457085609436
			0.16095928847789764
			0.2178090214729309
			0.28052785992622375
			0.16095928847789764
			0.2062126100063324
			0.16095928847789764
			0.16095928847789764
			0.3741331398487091
			0.28642451763153076
			0.16095928847789764
			0.16281437873840332
			0.18351444602012634
			0.20141465961933136
			0.21778027713298798
			0.19859537482261658
			0.17905868589878082
			0.16095928847789764
			0.20966295897960663
			0.16095928847789764
			0.1884327083826065
			0.21161408722400665
			0.22385098040103912
			0.23192894458770752
			0.22347508370876312
			0.21914003789424896
			0.23751528561115265
			0.25144651532173157
			0.2763790488243103
			0.2081892192363739
			0.29793673753738403
			0.18641702830791473
			0.2096685916185379
			0.40916532278060913
			0.1855981945991516
			0.19503718614578247
			0.16095928847789764
			0.2201284021139145
			0.16095928847789764
			0.17619521915912628
			0.2094777226448059
			0.46550121903419495
			0.19868014752864838
			0.20379047095775604
			0.21065489947795868
			0.21493016183376312
			0.16095928847789764
			0.19062601029872894
			0.23638193309307098
			0.16095928847789764
			0.19170257449150085
			0.31800422072410583
			0.2470352053642273
			0.1888556182384491
			0.3773089349269867
			0.2059897780418396
			0.16095928847789764
			0.16095928847789764
			0.2166404128074646
			0.1999785453081131
			0.19880829751491547
			0.21453937888145447
			0.20001466572284698
			0.2871333062648773
			0.2089872509241104
			0.1715008020401001
			0.16095928847789764
			0.16095928847789764
			0.20925021171569824
			0.22952795028686523
			0.21946096420288086
			0.21776194870471954
			0.19937807321548462
			0.21942861378192902
			0.1744135320186615
			0.20947779715061188
			0.2088572084903717
			0.16095928847789764
			0.16095928847789764
			0.16095928847789764
			0.18151171505451202
			0.17867664992809296
			0.22682404518127441
			0.17798930406570435
			0.16095928847789764
			0.1735515296459198
			0.20649980008602142
			0.2130468487739563
			0.18570268154144287
			0.20914563536643982
			0.16095928847789764
			0.2591005265712738
			0.2043481171131134
			0.18648122251033783
			0.2050372064113617
			0.19883112609386444
			0.21677608788013458
			0.16095928847789764
			0.32823213934898376
			0.16095928847789764
			0.3036816716194153
			0.200780987739563
			0.2777029573917389
			0.2313077300786972
			0.2538360357284546
			0.22244396805763245
			0.20957010984420776
			0.16095928847789764
			0.20874686539173126
			0.28405091166496277
			0.2764713168144226
			0.2646109461784363
			0.37324759364128113
			0.22474874556064606
			0.16095928847789764
			0.1992216855287552
			0.19338107109069824
			0.16095928847789764
			0.16095928847789764
			0.16095928847789764
			0.16095928847789764
			0.3277026116847992
			0.2348921149969101
			0.16095928847789764
			0.31441983580589294
			0.3012080192565918
			0.2808499038219452
			0.2036805897951126
			0.20901447534561157
			0.19521501660346985
			0.24448318779468536
			0.23570695519447327
			0.1989973932504654
			0.16095928847789764
			0.16095928847789764
			0.2773498594760895
			0.23549126088619232
			0.238352432847023
			0.2703647017478943
			0.2863825261592865
			0.20101632177829742
			0.16095928847789764
			0.16095928847789764
			0.21638372540473938
			0.16095928847789764
			0.23197151720523834
			0.28340500593185425
			0.16095928847789764
			0.16095928847789764
			0.2140096127986908
			0.16095928847789764
			0.19995559751987457
			0.16095928847789764
			0.23829475045204163
			0.33464062213897705
			0.21943102777004242
			0.22371912002563477
			0.21373139321804047
			0.16095928847789764
			0.21454674005508423
			0.20370902121067047
			0.31462302803993225
			0.1947421133518219
			0.21644629538059235
			0.26812097430229187
			0.19090908765792847
			0.16095928847789764
			0.1973743736743927
			0.21683666110038757
			0.19368842244148254
			0.2657858729362488
			0.21854694187641144
			0.16095928847789764
			0.28712135553359985
			0.2052551656961441
			0.21115493774414062
			0.16095928847789764
			0.19856366515159607
			0.16095928847789764
			0.16095928847789764
			0.20394420623779297
			0.16095928847789764
			0.23467761278152466
			0.27748939394950867
			0.18943087756633759
			0.16095928847789764
			0.19572670757770538
			0.21309921145439148
			0.16095928847789764
			0.22201727330684662
			0.16095928847789764
			0.19950634241104126
			0.16095928847789764
			0.16095928847789764
			0.19927729666233063
			0.21057669818401337
			0.16095928847789764
			0.16095928847789764
			0.18876445293426514
			0.2808130383491516
			0.16095928847789764
			0.16095928847789764
			0.16095928847789764
			0.3394114077091217
			0.21480661630630493
			0.16095928847789764
			0.30727866291999817
			0.16095928847789764
			0.24060913920402527
			0.19910293817520142
			0.21445006132125854
			0.17986759543418884
			0.16095928847789764
			0.16095928847789764
			0.1928103119134903
			0.21172846853733063
			0.16095928847789764
			0.19772593677043915
			0.22099830210208893
			0.22033263742923737
			0.2756434381008148
			0.20647846162319183
			0.16095928847789764
			0.2121017873287201
			0.18598729372024536
			0.16095928847789764
			0.16095928847789764
			0.2069898247718811
			0.16095928847789764
			0.19626079499721527
			0.19435955584049225
			0.2040315717458725
			0.2140418291091919
			0.20633916556835175
			0.2655624449253082
			0.19659405946731567
			0.16095928847789764
			0.19469939172267914
			0.2322043478488922
			0.2291690707206726
			0.16095928847789764
			0.2289581000804901
			0.16095928847789764
			0.20210202038288116
			0.25957155227661133
			0.260113924741745
			0.16095928847789764
			0.3124732971191406
			0.16095928847789764
			0.2110481560230255
			0.2986038029193878
			0.18095359206199646
			0.16095928847789764
			0.16095928847789764
			0.22875390946865082
			0.20803005993366241
			0.2218678891658783
			0.25473642349243164
			0.16095928847789764
			0.19969704747200012
			0.19768871366977692
			0.16095928847789764
			0.21594902873039246
			0.16095928847789764
			0.21300435066223145
			0.1974615603685379
			0.2323450893163681
			0.3298567831516266
			0.2175765484571457
			0.2420409917831421
			0.2104509323835373
			0.16095928847789764
			0.1924789398908615
			0.20486202836036682
			0.24721288681030273
			0.2037782222032547
			0.16095928847789764
			0.2046261578798294
			0.2071274071931839
			0.2041471153497696
			0.23600569367408752
			0.2584860622882843
			0.1871669590473175
			0.2834059000015259
			0.2008291780948639
			0.2285105288028717
			0.3955448567867279
			0.20061223208904266
			0.20914363861083984
			0.18345077335834503
			0.1868046671152115
			0.1966288536787033
			0.2043418288230896
			0.2572706639766693
			0.1996418684720993
			0.2783224284648895
			0.16095928847789764
			0.16142970323562622
			0.1755778193473816
			0.16095928847789764
			0.16095928847789764
			0.2006842941045761
			0.24004848301410675
			0.18834291398525238
			0.16095928847789764
			0.16095928847789764
			0.2932012975215912
			0.16095928847789764
			0.19896236062049866
			0.21192647516727448
			0.19620591402053833
			0.2486744523048401
			0.16095928847789764
			0.16095928847789764
			0.16095928847789764
			0.2536388039588928
			0.2178179919719696
			0.3054092824459076
			0.18507052958011627
			0.24297763407230377
			0.16095928847789764
			0.22247958183288574
			0.16095928847789764
			0.16095928847789764
			0.16095928847789764
			0.20651879906654358
			0.19951093196868896
			0.21562504768371582
			0.19546441733837128
			0.21133321523666382
			0.16095928847789764
			0.2493782639503479
			0.228484645485878
			0.2591382563114166
			0.16095928847789764
			0.1991691291332245
			0.2942020297050476
			0.20057952404022217
			0.206380233168602
			0.21927784383296967
			0.18466079235076904
			0.22077180445194244
			0.2561514973640442
			0.16095928847789764
			0.17507897317409515
			0.1907375007867813
			0.22834134101867676
			0.2882848381996155
			0.20280073583126068
			0.19205689430236816
			0.21135734021663666
			0.16095928847789764
			0.22025537490844727
			0.16095928847789764
			0.24798741936683655
			0.2279987931251526
			0.21759909391403198
			0.2065078318119049
			0.18292449414730072
			0.24148014187812805
			0.23999007046222687
			0.20897823572158813
			0.16991081833839417
			0.20181062817573547
			0.2500709295272827
			0.18618083000183105
			0.16095928847789764
			0.25193560123443604
			0.20658542215824127
			0.2838656008243561
			0.2556007206439972
			0.20950566232204437
			0.17248766124248505
			0.16095928847789764
			0.20381046831607819
			0.24382033944129944
			0.2213824838399887
			0.16095928847789764
			0.19600068032741547
			0.19373062252998352
			0.16095928847789764
			0.2529086768627167
			0.2341720461845398
			0.31505292654037476
			0.16095928847789764
			0.2635350823402405
			0.24550451338291168
			0.23953670263290405
			0.24465885758399963
			0.24590228497982025
			0.19088757038116455
			0.17423216998577118
			0.16095928847789764
			0.22849225997924805
			0.2382591962814331
			0.16095928847789764
			0.20145750045776367
			0.22161990404129028
			0.26747483015060425
			0.16095928847789764
			0.210452601313591
			0.16095928847789764
			0.2462843656539917
			0.16095928847789764
			0.16095928847789764
			0.20090517401695251
			0.27488672733306885
			0.16095928847789764
			0.16095928847789764
			0.16095928847789764
			0.16095928847789764
			0.20429347455501556
			0.19336369633674622
			0.2505713105201721
			0.16095928847789764
			0.16095928847789764
			0.16095928847789764
			0.21216605603694916
			0.2111274152994156
			0.2025035172700882
			0.2564351260662079
			0.23806510865688324
			0.25418323278427124
			0.21591199934482574
			0.16095928847789764
			0.1929590106010437
			0.16095928847789764
			0.16095928847789764
			0.22421781718730927
			0.31078776717185974
			0.16095928847789764
			0.16095928847789764
			0.16095928847789764
			0.23696523904800415
			0.2660396695137024
			0.2211536169052124
			0.3027249276638031
			0.1944875866174698
			0.20545171201229095
			0.19413407146930695
			0.22173456847667694
			0.2896993160247803
			0.16095928847789764
			0.16095928847789764
			0.21187672019004822
			0.16095928847789764
			0.22524581849575043
			0.20987804234027863
			0.16095928847789764
			0.21844226121902466
			0.16095928847789764
			0.16095928847789764
			0.21894559264183044
			0.2467142641544342
			0.24716174602508545
			0.16095928847789764
			0.2729767858982086
			0.195180743932724
			0.16095928847789764
			0.19222556054592133
			0.16095928847789764
			0.28375938534736633
			0.20419687032699585
			0.16095928847789764
			0.20611710846424103
			0.21083344519138336
			0.2043042629957199
			0.16095928847789764
			0.16095928847789764
			0.20767590403556824
			0.16095928847789764
			0.22011123597621918
			0.21191713213920593
			0.19236081838607788
			0.18621811270713806
			0.21074619889259338
			0.2060745656490326
			0.16095928847789764
			0.16095928847789764
			0.16095928847789764
			0.21300435066223145
			0.195935919880867
			0.16095928847789764
			0.19693031907081604
			0.20490017533302307
			0.20656397938728333
			0.20718398690223694
			0.2680301368236542
			0.256914347410202
			0.30437952280044556
			0.16095928847789764
			0.20558373630046844
			0.16095928847789764
			0.16187278926372528
			0.16095928847789764
			0.16095928847789764
			0.27029651403427124
			0.19477780163288116
			0.21400246024131775
			0.20262156426906586
			0.20714953541755676
			0.16095928847789764
			0.28160738945007324
			0.16095928847789764
			0.31157925724983215
			0.1978222280740738
			0.22284036874771118
			0.3373384475708008
			0.24518261849880219
			0.2628674805164337
			0.16095928847789764
			0.21198351681232452
			0.16095928847789764
			0.23376646637916565
			0.16095928847789764
			0.19795559346675873
			0.16095928847789764
			0.16095928847789764
			0.16095928847789764
			0.16095928847789764
			0.2811056077480316
			0.22991585731506348
			0.1977977454662323
			0.2034628540277481
			0.21742258965969086
			0.3209279179573059
			0.18692350387573242
			0.24426330626010895
			0.1827380359172821
			0.22172634303569794
			0.20533286035060883
			0.16095928847789764
			0.2554997205734253
			0.1946166753768921
			0.2333550751209259
			0.2750322222709656
			0.2105322778224945
			0.16095928847789764
			0.16095928847789764
			0.16095928847789764
			0.28245100378990173
			0.16095928847789764
			0.20496731996536255
			0.18497782945632935
			0.35979440808296204
			0.23148640990257263
			0.28470250964164734
			0.2164156287908554
			0.2271174043416977
			0.16095928847789764
			0.33498406410217285
			0.20914380252361298
			0.25393053889274597
			0.20344282686710358
			0.1917627900838852
			0.16095928847789764
			0.19670403003692627
			0.24114426970481873
			0.2381553202867508
			0.16095928847789764
			0.190914586186409
			0.29414400458335876
			0.1980178952217102
			0.20986799895763397
			0.28203707933425903
			0.2213391661643982
			0.3153421878814697
			0.18307340145111084
			0.20491725206375122
			0.21080555021762848
			0.16095928847789764
			0.20815281569957733
			0.2341088354587555
			0.16095928847789764
			0.16095928847789764
			0.2536166310310364
			0.16095928847789764
			0.16095928847789764
			0.16095928847789764
			0.2280907928943634
			0.16095928847789764
			0.16095928847789764
			0.16095928847789764
			0.16095928847789764
			0.44375309348106384
			0.16095928847789764
			0.16095928847789764
			0.16095928847789764
			0.16095928847789764
			0.16095928847789764
			0.16095928847789764
			0.16095928847789764
			0.16095928847789764
			0.2254249006509781
			0.16095928847789764
			0.2071421593427658
			0.2039833664894104
			0.20050141215324402
			0.22832682728767395
			0.2625065743923187
			0.35442233085632324
			0.16095928847789764
			0.16095928847789764
			0.5523785948753357
			0.19542960822582245
			0.16095928847789764
			0.2115226686000824
			0.16095928847789764
			0.16095928847789764
			0.20402054488658905
			0.16095928847789764
			0.1630384624004364
			0.16095928847789764
			0.21593983471393585
			0.16095928847789764
			0.16095928847789764
			0.21415862441062927
			0.16095928847789764
			0.20959538221359253
			0.16095928847789764
			0.20221365988254547
			0.2697148025035858
			0.1907740831375122
			0.20014798641204834
			0.3002735674381256
			0.19997526705265045
			0.25255751609802246
			0.18634073436260223
			0.20024962723255157
			0.19349230825901031
			0.26048412919044495
			0.36844271421432495
			0.20194166898727417
			0.16095928847789764
			0.3590152859687805
			0.1938355267047882
			0.4078596830368042
			0.17131850123405457
			0.16095928847789764
			0.1742015928030014
			0.3040560185909271
			0.18680062890052795
			0.1936810165643692
			0.22089378535747528
			0.21985366940498352
			0.3384203612804413
			0.1942075937986374
			0.1789887696504593
			0.1630384624004364
			0.1613057404756546
			0.21129870414733887
			0.21252283453941345
			0.16095928847789764
			0.20573265850543976
			0.21427218616008759
			0.21176777780056
			0.27057164907455444
			0.16095928847789764
			0.228814035654068
			0.16095928847789764
			0.16095928847789764
			0.29657647013664246
			0.26842302083969116
			0.20431238412857056
			0.2094905823469162
			0.16095928847789764
			0.16095928847789764
			0.16095928847789764
			0.20493453741073608
			0.28582072257995605
			0.16095928847789764
			0.26036712527275085
			0.16095928847789764
			0.16095928847789764
			0.16095928847789764
			0.19658756256103516
			0.16095928847789764
			0.18730668723583221
			0.1998671442270279
			0.16095928847789764
			0.16095928847789764
			0.2946576178073883
			0.196989506483078
			0.28136441111564636
			0.25635436177253723
			0.19167353212833405
			0.20681090652942657
			0.23183496296405792
			0.21291719377040863
			0.19715818762779236
			0.20943954586982727
			0.19271016120910645
			0.16095928847789764
			0.16095928847789764
			0.2147914171218872
			0.25506410002708435
			0.2223900705575943
			0.1951325684785843
			0.16095928847789764
			0.16095928847789764
			0.16095928847789764
			0.3035542070865631
			0.16095928847789764
			0.16095928847789764
			0.16095928847789764
			0.16095928847789764
			0.194817915558815
			0.20934852957725525
			0.19269418716430664
			0.16095928847789764
			0.2562689483165741
			0.16095928847789764
			0.16793449223041534
			0.18419092893600464
			0.18332749605178833
			0.16095928847789764
			0.23250022530555725
			0.19941304624080658
			0.20394626259803772
			0.16095928847789764
			0.16095928847789764
			0.19802963733673096
			0.26995378732681274
			0.16095928847789764
			0.29347386956214905
			0.24151919782161713
			0.40505367517471313
			0.16095928847789764
			0.20624305307865143
			0.3479781150817871
			0.1888115555047989
			0.3373928666114807
			0.19612611830234528
			0.25496187806129456
			0.2722346782684326
			0.29796648025512695
			0.2345038801431656
			0.31711718440055847
			0.16095928847789764
			0.16095928847789764
			0.3565957844257355
			0.18594197928905487
			0.24901708960533142
			0.17556734383106232
			0.215822234749794
			0.16095928847789764
			0.16095928847789764
			0.27471184730529785
			0.20824316143989563
			0.2542467713356018
			0.19786407053470612
			0.21897320449352264
			0.20989815890789032
			0.19677965342998505
			0.20563985407352448
			0.2078728824853897
			0.20615850389003754
			0.16095928847789764
			0.16095928847789764
			0.2590911090373993
			0.19519060850143433
			0.23564369976520538
			0.3276076912879944
			0.23256629705429077
			0.22441384196281433
			0.16095928847789764
			0.21156708896160126
			0.16095928847789764
			0.16095928847789764
			0.19516204297542572
			0.23141618072986603
			0.2370004802942276
			0.19352194666862488
			0.16095928847789764
			0.3403090238571167
			0.1805313676595688
			0.20252111554145813
			0.17824974656105042
			0.16095928847789764
			0.23508040606975555
			0.1987806111574173
			0.16095928847789764
			0.2176036238670349
			0.16095928847789764
			0.16095928847789764
			0.16095928847789764
			0.16095928847789764
			0.2364342361688614
			0.31946954131126404
			0.16095928847789764
			0.16095928847789764
			0.23329387605190277
			0.16095928847789764
			0.16095928847789764
			0.16095928847789764
			0.16095928847789764
			0.20821410417556763
			0.16095928847789764
			0.1977686583995819
			0.16095928847789764
			0.16095928847789764
			0.16095928847789764
			0.21951286494731903
			0.21398447453975677
			0.16095928847789764
			0.21177417039871216
			0.16095928847789764
			0.16095928847789764
			0.1628323495388031
			0.16095928847789764
			0.16095928847789764
			0.226761132478714
			0.22454334795475006
			0.2004181146621704
			0.16095928847789764
			0.16095928847789764
			0.19916877150535583
			0.16095928847789764
			0.4099753797054291
			0.2015751749277115
			0.3315407335758209
			0.22173650562763214
			0.1972048580646515
			0.16095928847789764
			0.17812736332416534
			0.18533477187156677
			0.21298334002494812
			0.2614782154560089
			0.23826828598976135
			0.23231865465641022
			0.3206649422645569
			0.16095928847789764
			0.16095928847789764
			0.21085530519485474
			0.21366089582443237
			0.16095928847789764
			0.16095928847789764
			0.20857888460159302
			0.21775861084461212
			0.3000308573246002
			0.21753226220607758
			0.1853218376636505
			0.16118264198303223
			0.20577487349510193
			0.2425474226474762
			0.17791679501533508
			0.22543232142925262
			0.16095928847789764
			0.16095928847789764
			0.16095928847789764
			0.20659781992435455
			0.16095928847789764
			0.16095928847789764
			0.16095928847789764
			0.16095928847789764
			0.16095928847789764
			0.19212143123149872
			0.16095928847789764
			0.21847563982009888
			0.16095928847789764
			0.20011024177074432
			0.24283289909362793
			0.20407024025917053
			0.2335808277130127
			0.2024390995502472
			0.16095928847789764
			0.20873881876468658
			0.16095928847789764
			0.3211233615875244
			0.21854925155639648
			0.16095928847789764
			0.16095928847789764
			0.2155255228281021
			0.21162910759449005
			0.2071077823638916
			0.16095928847789764
			0.2094833105802536
			0.20841972529888153
			0.24493837356567383
			0.16095928847789764
			0.46723830699920654
			0.3526265323162079
			0.16095928847789764
			0.2045450657606125
			0.16095928847789764
			0.20914015173912048
			0.20607301592826843
			0.3340250551700592
			0.2098785936832428
			0.16095928847789764
			0.3553868234157562
			0.16095928847789764
			0.20671941339969635
			0.20469902455806732
			0.16095928847789764
			0.21569089591503143
			0.16095928847789764
			0.16095928847789764
			0.16095928847789764
			0.16095928847789764
			0.16095928847789764
			0.16095928847789764
			0.16095928847789764
			0.3011030852794647
			0.16095928847789764
			0.16095928847789764
			0.16095928847789764
			0.23405824601650238
			0.16095928847789764
			0.16095928847789764
			0.16095928847789764
			0.20393598079681396
			0.16095928847789764
			0.21107961237430573
			0.16095928847789764
			0.16095928847789764
			0.16095928847789764
			0.16095928847789764
			0.2024921327829361
			0.24337108433246613
			0.19701102375984192
			0.22357670962810516
			0.16095928847789764
			0.20637212693691254
			0.21877506375312805
			0.16095928847789764
			0.16095928847789764
			0.16095928847789764
			0.16095928847789764
			0.16095928847789764
			0.21837492287158966
			0.16095928847789764
			0.16095928847789764
			0.21562039852142334
			0.16095928847789764
			0.2006576806306839
			0.22096672654151917
			0.2493857890367508
			0.20946654677391052
			0.16095928847789764
			0.16095928847789764
			0.16095928847789764
			0.20912371575832367
			0.22404757142066956
			0.16095928847789764
			0.2071077823638916
			0.2049063891172409
			0.16095928847789764
			0.16095928847789764
			0.16095928847789764
			0.20536848902702332
			0.16095928847789764
			0.20916210114955902
			0.16095928847789764
			0.30803170800209045
			0.16095928847789764
			0.20676268637180328
			0.16095928847789764
			0.16095928847789764
			0.16095928847789764
			0.16095928847789764
			0.16095928847789764
			0.16095928847789764
			0.16095928847789764
			0.16095928847789764
			0.2289619743824005
			0.16095928847789764
			0.16095928847789764
			0.16095928847789764
			0.16095928847789764
			0.18734396994113922
			0.16095928847789764
			0.16095928847789764
			0.16095928847789764
			0.23347122967243195
			0.16095928847789764
			0.16095928847789764
			0.16095928847789764
			0.16095928847789764
			0.16095928847789764
			0.16095928847789764
			0.2383526712656021
			0.29411137104034424
			0.16095928847789764
			0.16095928847789764
			0.16095928847789764
			0.16095928847789764
			0.20298056304454803
			0.16095928847789764
			0.16095928847789764
			0.16095928847789764
			0.16095928847789764
			0.16095928847789764
			0.16095928847789764
			0.22168540954589844
			0.16095928847789764
			0.2911410331726074
			0.16095928847789764
			0.16095928847789764
			0.16095928847789764
			0.16095928847789764
			0.16095928847789764
			0.21693453192710876
			0.16095928847789764
			0.16095928847789764
			0.16095928847789764
			0.16095928847789764
			0.16095928847789764
			0.16095928847789764
			0.16095928847789764
			0.16095928847789764
			0.16095928847789764
			0.16095928847789764
			0.16095928847789764
			0.16095928847789764
			0.16095928847789764
			0.16095928847789764
			0.16095928847789764
			0.16095928847789764
			0.16095928847789764
			0.16095928847789764
			0.16095928847789764
			0.16095928847789764
			0.16095928847789764
			0.16095928847789764
			0.16095928847789764
			0.16095928847789764
			0.16095928847789764
			0.16095928847789764
			0.16095928847789764
			0.20007722079753876
			0.16095928847789764
			0.16095928847789764
			0.16095928847789764
			0.16095928847789764
			0.16095928847789764
			0.16095928847789764
			0.16095928847789764
			0.16095928847789764
			0.16095928847789764
			0.16095928847789764
			0.19153110682964325
			0.16095928847789764
			0.16095928847789764
			0.16095928847789764
			0.16095928847789764
			0.16095928847789764
			0.16095928847789764
			0.20560631155967712
			0.16095928847789764
			0.16095928847789764
			0.24623990058898926
			0.16095928847789764
			0.20617994666099548
			0.3157142698764801
			0.16095928847789764
			0.16095928847789764
			0.16095928847789764
			0.2060980647802353
			0.1767076551914215
			0.17982248961925507
			0.18883591890335083
			0.1928590089082718
			0.18177469074726105
			0.1925308257341385
			0.1815534085035324
			0.18064114451408386
			0.18273520469665527
			0.16095928847789764
			0.1911289095878601
			0.18167440593242645
			0.20743617415428162
			0.18611058592796326
			0.22951291501522064
			0.16095928847789764
			0.17958374321460724
			0.16095928847789764
			0.16095928847789764
			0.16095928847789764
			0.16681167483329773
			0.16095928847789764
			0.20192807912826538
			0.19790321588516235
			0.16095928847789764
			0.16095928847789764
			0.16703373193740845
			0.16095928847789764
			0.16095928847789764
			0.16095928847789764
			0.17655181884765625
			0.16095928847789764
			0.18939372897148132
			0.16809509694576263
			0.16095928847789764
			0.16095928847789764
			0.16095928847789764
			0.16095928847789764
			0.16095928847789764
			0.17208880186080933
			0.16095928847789764
			0.16095928847789764
			0.16095928847789764
			0.16095928847789764
			0.16095928847789764
			0.16095928847789764
			0.16095928847789764
			0.16095928847789764
			0.16243186593055725
			0.16095928847789764
			0.16256393492221832
			0.1669156700372696
			0.17244571447372437
			0.16095928847789764
			0.16095928847789764
			0.18350476026535034
			0.17978493869304657
			0.19253289699554443
			0.16266894340515137
			0.1798137128353119
			0.16095928847789764
			0.16095928847789764
			0.16095928847789764
			0.16095928847789764
			0.16095928847789764
			0.16095928847789764
			0.1885647177696228
			0.20444698631763458
			0.16095928847789764
			0.16917680203914642
			0.16095928847789764
			0.16095928847789764
			0.16095928847789764
			0.16095928847789764
			0.19371728599071503
			0.16095928847789764
			0.16095928847789764
			0.16973018646240234
			0.16095928847789764
			0.16095928847789764
			0.16095928847789764
			0.16095928847789764
			0.1732766479253769
			0.17915421724319458
			0.16095928847789764
			0.16095928847789764
			0.16095928847789764
			0.16400009393692017
			0.20620183646678925
			0.1793150156736374
			0.16095928847789764
			0.1789279282093048
			0.16095928847789764
			0.1819552481174469
			0.16095928847789764
			0.17994529008865356
			0.16095928847789764
			0.16095928847789764
			0.16095928847789764
			0.20230349898338318
			0.16095928847789764
			0.16095928847789764
			0.16095928847789764
			0.16095928847789764
			0.16095928847789764
			0.1789405345916748
			0.16095928847789764
			0.1816786676645279
			0.16095928847789764
			0.18804453313350677
			0.18813078105449677
			0.20825164020061493
			0.16095928847789764
			0.1788504272699356
			0.16095928847789764
			0.2183176428079605
			0.22552461922168732
			0.16095928847789764
			0.2339952290058136
			0.2324533611536026
			0.16095928847789764
			0.17939725518226624
			0.16095928847789764
			0.16095928847789764
			0.18202073872089386
			0.16095928847789764
			0.17861619591712952
			0.16095928847789764
			0.16095928847789764
			0.20003274083137512
			0.1908140927553177
			0.19002574682235718
			0.17961806058883667
			0.18557709455490112
			0.17773474752902985
			0.16095928847789764
			0.16095928847789764
			0.18393179774284363
			0.18226130306720734
			0.16095928847789764
			0.16095928847789764
			0.17834392189979553
			0.19638605415821075
			0.19204223155975342
			0.16095928847789764
			0.16095928847789764
			0.17950937151908875
			0.16095928847789764
			0.16095928847789764
			0.16095928847789764
			0.19532610476016998
			0.16095928847789764
			0.16330444812774658
			0.16095928847789764
			0.16095928847789764
			0.16569359600543976
			0.16095928847789764
			0.16734372079372406
			0.16095928847789764
			0.16095928847789764
			0.17537783086299896
			0.16095928847789764
			0.16559305787086487
			0.16408048570156097
			0.16811421513557434
			0.1733831763267517
			0.16095928847789764
			0.16095928847789764
			0.16095928847789764
			0.165446475148201
			0.16177095472812653
			0.16095928847789764
			0.16095928847789764
			0.16095928847789764
			0.16095928847789764
			0.16095928847789764
			0.17718875408172607
			0.1615152806043625
			0.19096940755844116
			0.16095928847789764
			0.16095928847789764
			0.16095928847789764
			0.16095928847789764
			0.16095928847789764
			0.16989895701408386
			0.16095928847789764
			0.16095928847789764
			0.16591408848762512
			0.16095928847789764
			0.16095928847789764
			0.16095928847789764
			0.16095928847789764
			0.161500945687294
			0.16826187074184418
			0.1653214991092682
			0.16095928847789764
			0.16095928847789764
			0.16095928847789764
			0.16095928847789764
			0.16095928847789764
			0.16095928847789764
			0.16095928847789764
			0.16095928847789764
			0.16095928847789764
			0.16095928847789764
			0.16095928847789764
			0.16095928847789764
			0.16095928847789764
			0.16095928847789764
			0.16095928847789764
			0.16095928847789764
			0.16095928847789764
			0.16095928847789764
			0.16095928847789764
			0.16095928847789764
			0.16095928847789764
			0.18398456275463104
			0.16095928847789764
			0.16095928847789764
			0.16095928847789764
			0.16095928847789764
			0.16095928847789764
			0.18694251775741577
			0.16095928847789764
			0.16095928847789764
			0.16095928847789764
			0.16095928847789764
			0.16095928847789764
			0.16095928847789764
			0.16095928847789764
			0.16095928847789764
			0.16095928847789764
			0.18042582273483276
			0.16095928847789764
			0.16095928847789764
			0.23057633638381958
			0.16095928847789764
			0.16095928847789764
			0.16095928847789764
			0.16095928847789764
			0.16095928847789764
			0.16095928847789764
			0.16095928847789764
			0.16095928847789764
			0.184394970536232
			0.19308842718601227
			0.16095928847789764
			0.16095928847789764
			0.16095928847789764
			0.16095928847789764
			0.16095928847789764
			0.16095928847789764
			0.16095928847789764
			0.16095928847789764
			0.16095928847789764
			0.16095928847789764
			0.16095928847789764
			0.16095928847789764
			0.16095928847789764
			0.16095928847789764
			0.16095928847789764
			0.16095928847789764
			0.16095928847789764
			0.16095928847789764
			0.16095928847789764
			0.16095928847789764
			0.16095928847789764
			0.16095928847789764
			0.16095928847789764
			0.16095928847789764
			0.16095928847789764
			0.16095928847789764
			0.18544165790081024
			0.16095928847789764
			0.16095928847789764
			0.16095928847789764
			0.16095928847789764
			0.1770646870136261
			0.16095928847789764
			0.16095928847789764
			0.16095928847789764
			0.16095928847789764
			0.16095928847789764
			0.16095928847789764
			0.16095928847789764
			0.16095928847789764
			0.16095928847789764
			0.16095928847789764
			0.16095928847789764
			0.16095928847789764
			0.16095928847789764
			0.17877750098705292
			0.16095928847789764
			0.17448808252811432
			0.16095928847789764
			0.16095928847789764
			0.16095928847789764
			0.16095928847789764
			0.16095928847789764
