# Supplementary material for: Enhanced flux potential analysis links changes in enzyme expression to metabolic flux
Source: Mol Syst Biol. 2025 Feb 17;21(4):413–45. doi: 10.1038/s44320-025-00090-9 (PMC11965317; doi:10.1038/s44320-025-00090-9)
Supplement: Supplementary file 15 — Source data Fig. 6 [file 44320_2025_90_MOESM15_ESM.zip › Figure 6/6G/MAR04412-Reaction_Exp.csv]

BonMar-eryth	Eye-photo	Muscle-fast	Muscle-slow	Other
0.20189169049263	0.279446542263031	0.10973513871431351	0.10973513871431351	0.3601638674736023
0.32408347725868225	0.2903897166252136	0.10973513871431351	0.35762232542037964	0.18457497656345367
0.4601355195045471	0.25706401467323303	0.10973513871431351	0.10973513871431351	0.1784367859363556
0.26457399129867554	0.21868933737277985	0.2754063010215759	0.16434739530086517	0.17015239596366882
0.28486236929893494	0.10973513871431351	0.10973513871431351	0.5132926106452942	0.1804022490978241
0.3873591721057892	0.25926443934440613	0.6584108471870422	0.5050646066665649	0.31350472569465637
0.26101747155189514	0.1968516707420349	0.10973513871431351	0.10973513871431351	0.33725839853286743
0.29125526547431946	0.10973513871431351	0.10973513871431351	0.37658950686454773	0.2568773329257965
0.28541961312294006	0.31799277663230896	0.10973513871431351	0.10973513871431351	0.10973513871431351
0.27573561668395996	0.10973513871431351	0.10973513871431351	0.5211220383644104	0.28245580196380615
0.3128573000431061	0.23532947897911072	0.10973513871431351	0.10973513871431351	0.2596627175807953
0.3811023533344269	0.25237759947776794	0.10973513871431351	0.10973513871431351	0.2848617136478424
0.4917028844356537	0.10973513871431351	0.10973513871431351	0.10973513871431351	0.2618093490600586
0.30038338899612427	0.10973513871431351	0.10973513871431351	0.10973513871431351	0.18959103524684906
0.3495389223098755	0.10973513871431351	0.10973513871431351	0.10973513871431351	0.10973513871431351
0.10973513871431351	0.24031035602092743	0.10973513871431351	0.10973513871431351	0.25769951939582825
0.1404830515384674	0.10973513871431351	0.10973513871431351	0.4532376825809479	0.10973513871431351
0.10973513871431351	0.10973513871431351	0.10973513871431351	0.38244447112083435	0.3103812336921692
0.4633699953556061	0.2818417549133301	0.30052515864372253	0.3168385326862335	0.28633710741996765
0.3168863356113434	0.2335936576128006	0.10973513871431351	0.10973513871431351	0.34436339139938354
0.10973513871431351	0.24335941672325134	0.10973513871431351	0.10973513871431351	0.10973513871431351
0.10973513871431351	0.32728034257888794	0.10973513871431351	0.10973513871431351	0.10973513871431351
0.10973513871431351	0.28466010093688965	0.4698674976825714	0.10973513871431351	0.22744120657444
0.25945013761520386	0.2910395860671997	0.10973513871431351	0.3387002944946289	0.2524021565914154
0.19296956062316895	0.32649344205856323	0.22890542447566986	0.10973513871431351	0.2565075755119324
0.4865088164806366	0.10973513871431351	0.10973513871431351	0.10973513871431351	0.19484077394008636
0.4056105315685272	0.10973513871431351	0.30547890067100525	0.10973513871431351	0.29491931200027466
0.37770500779151917	0.5262110233306885	0.25851815938949585	0.4601109027862549	0.28268536925315857
0.3177028000354767	0.26685675978660583	0.23152980208396912	0.12972338497638702	0.19847822189331055
0.314626544713974	0.3314730226993561	0.39384955167770386	0.3076080083847046	0.3864125609397888
0.2328260838985443	0.2669603228569031	0.10973513871431351	0.10973513871431351	0.10973513871431351
0.44363510608673096	0.27541834115982056	0.10973513871431351	0.38427966833114624	0.3035459518432617
0.41318172216415405	0.2318841516971588	0.41015392541885376	0.3679978847503662	0.10973513871431351
0.15143480896949768	0.4753192663192749	0.10973513871431351	0.22118888795375824	0.14387725293636322
0.20957911014556885	0.5048586130142212	0.24029161036014557	0.10973513871431351	0.10973513871431351
0.2906170189380646	0.3176133334636688	0.10973513871431351	0.10973513871431351	0.2726385295391083
0.4107675850391388	0.26926344633102417	0.10973513871431351	0.10973513871431351	0.21765756607055664
0.21207311749458313	0.2943285405635834	0.10973513871431351	0.10973513871431351	0.10973513871431351
0.3165745139122009	0.22005406022071838	0.35156506299972534	0.10973513871431351	0.2698153853416443
0.24669042229652405	0.21118608117103577	0.42574208974838257	0.10973513871431351	0.2518094480037689
0.33853721618652344	0.23476271331310272	0.42817702889442444	0.10973513871431351	0.27096402645111084
0.16134564578533173	0.10973513871431351	0.34700676798820496	0.10973513871431351	0.20302459597587585
0.40434420108795166	0.2230171114206314	0.10973513871431351	0.5390124917030334	0.3254152834415436
0.3222772777080536	0.2210455685853958	0.10973513871431351	0.40903642773628235	0.10973513871431351
0.1597917079925537	0.22917872667312622	0.10973513871431351	0.10973513871431351	0.10973513871431351
0.10973513871431351	0.2939595580101013	0.3986953794956207	0.10973513871431351	0.19743819534778595
0.2926229238510132	0.10973513871431351	0.316581130027771	0.10973513871431351	0.10973513871431351
0.2000633180141449	0.10973513871431351	0.630541205406189	0.10973513871431351	0.2213699072599411
0.2556038796901703	0.4088985323905945	0.3401309549808502	0.5321490168571472	0.10973513871431351
0.1788511723279953	0.45266208052635193	0.10973513871431351	0.10973513871431351	0.17380930483341217
0.2941252887248993	0.2632804214954376	0.25734835863113403	0.10973513871431351	0.28120988607406616
0.19679494202136993	0.22651000320911407	0.40628793835639954	0.20747879147529602	0.10973513871431351
0.23207217454910278	0.41304606199264526	0.4418947994709015	0.10973513871431351	0.34690219163894653
0.21182037889957428	0.23239785432815552	0.33378782868385315	0.10973513871431351	0.1645974963903427
0.25893205404281616	0.10973513871431351	0.10973513871431351	0.10973513871431351	0.20497168600559235
0.22454093396663666	0.3991273045539856	0.10973513871431351	0.10973513871431351	0.24980954825878143
0.2238166779279709	0.10973513871431351	0.10973513871431351	0.38357698917388916	0.2954293489456177
0.18812665343284607	0.10973513871431351	0.5841453075408936	0.10973513871431351	0.2823779582977295
0.2195485532283783	0.18887506425380707	0.30880340933799744	0.2136099487543106	0.10973513871431351
0.22896835207939148	0.4885662794113159	0.41642525792121887	0.10973513871431351	0.25716063380241394
0.1367141604423523	0.239309623837471	0.407778263092041	0.35455119609832764	0.23753486573696136
0.18050028383731842	0.1733759343624115	0.4337309002876282	0.10973513871431351	0.19264398515224457
0.2941093444824219	0.10973513871431351	0.6693975925445557	0.10973513871431351	0.20830558240413666
0.10973513871431351	0.10973513871431351	0.4251687824726105	0.3358234465122223	0.10973513871431351
0.287138432264328	0.2022201120853424	0.3793657720088959	0.10973513871431351	0.3037133812904358
0.3167758584022522	0.3366057872772217	0.4143712520599365	0.10973513871431351	0.27050650119781494
0.29529333114624023	0.10973513871431351	0.10973513871431351	0.10973513871431351	0.10973513871431351
0.3872857093811035	0.10973513871431351	0.10973513871431351	0.10973513871431351	0.24806606769561768
0.1472572386264801	0.26155027747154236	0.10973513871431351	0.35887905955314636	0.17282630503177643
0.16279180347919464	0.21874046325683594	0.28363773226737976	0.10973513871431351	0.3141970634460449
0.26511746644973755	0.2822601795196533	0.10973513871431351	0.38527870178222656	0.19346432387828827
0.188087597489357	0.21942731738090515	0.10973513871431351	0.10973513871431351	0.10973513871431351
0.1501123160123825	0.10973513871431351	0.10973513871431351	0.10973513871431351	0.18851891160011292
0.23075027763843536	0.10973513871431351	0.10973513871431351	0.10973513871431351	0.19878539443016052
0.23823806643486023	0.39127615094184875	0.29456523060798645	0.10973513871431351	0.38913780450820923
0.24109198153018951	0.23339498043060303	0.3106570839881897	0.10973513871431351	0.36887142062187195
0.21793651580810547	0.2055702954530716	0.28768301010131836	0.10973513871431351	0.19989228248596191
0.20478416979312897	0.3995492458343506	0.48634985089302063	0.33679550886154175	0.10973513871431351
0.22689788043498993	0.3040747344493866	0.2848546504974365	0.10973513871431351	0.182545468211174
0.278864324092865	0.2506396174430847	0.10973513871431351	0.10973513871431351	0.45720046758651733
0.3832991421222687	0.22915765643119812	0.10973513871431351	0.12443366646766663	0.30904000997543335
0.4433962106704712	0.35752975940704346	0.35846349596977234	0.10973513871431351	0.21005657315254211
0.10973513871431351	0.10973513871431351	0.3568001985549927	0.20069406926631927	0.15466371178627014
0.30127450823783875	0.289968341588974	0.20739895105361938	0.10973513871431351	0.1702755242586136
0.3344884216785431	0.2708669900894165	0.10973513871431351	0.10973513871431351	0.24464237689971924
0.26281413435935974	0.281797856092453	0.4635027050971985	0.10973513871431351	0.21836687624454498
0.2970479428768158	0.3880227208137512	0.3227541446685791	0.21996653079986572	0.35829803347587585
0.35413286089897156	0.25574469566345215	0.3311222791671753	0.10973513871431351	0.294691801071167
0.3669438660144806	0.2428654283285141	0.3803645968437195	0.10973513871431351	0.21358449757099152
0.18877466022968292	0.1685667484998703	0.4155714213848114	0.10973513871431351	0.2193952053785324
0.37896859645843506	0.24360808730125427	0.4290575087070465	0.10973513871431351	0.21697299182415009
0.4404737949371338	0.23528200387954712	0.10973513871431351	0.10973513871431351	0.23569877445697784
0.19089414179325104	0.2657356560230255	0.24320800602436066	0.3199390470981598	0.3439744710922241
0.46087485551834106	0.18612462282180786	0.3613564372062683	0.35069575905799866	0.3279636800289154
0.10973513871431351	0.24839212000370026	0.41836705803871155	0.24776184558868408	0.24990054965019226
0.1610320508480072	0.10973513871431351	0.5054258704185486	0.25260472297668457	0.31751328706741333
0.24578282237052917	0.2022554576396942	0.10973513871431351	0.4283526837825775	0.2540493309497833
0.2853955626487732	0.249579519033432	0.40209734439849854	0.10973513871431351	0.10973513871431351
0.3402858078479767	0.2512025237083435	0.22478097677230835	0.4022410809993744	0.10973513871431351
0.12866593897342682	0.22655001282691956	0.10973513871431351	0.10973513871431351	0.10973513871431351
				0.2086831033229828
				0.40460777282714844
				0.19020594656467438
				0.4328670799732208
				0.350435346364975
				0.35097962617874146
				0.2000149041414261
				0.29558035731315613
				0.2621851861476898
				0.18220557272434235
				0.35584762692451477
				0.25924327969551086
				0.1455923169851303
				0.287080317735672
				0.4390895664691925
				0.23030993342399597
				0.11250728368759155
				0.39369896054267883
				0.17636971175670624
				0.10973513871431351
				0.3163343071937561
				0.10973513871431351
				0.2457551509141922
				0.2124338448047638
				0.31790855526924133
				0.1765311062335968
				0.3675279915332794
				0.26878032088279724
				0.35994476079940796
				0.4712321162223816
				0.26849696040153503
				0.34541070461273193
				0.17602746188640594
				0.23175488412380219
				0.2882517874240875
				0.2242623269557953
				0.17199352383613586
				0.19494473934173584
				0.42534512281417847
				0.326753705739975
				0.21421261131763458
				0.10973513871431351
				0.2423325628042221
				0.25307801365852356
				0.14995147287845612
				0.2085983157157898
				0.10973513871431351
				0.14382614195346832
				0.16751393675804138
				0.21270635724067688
				0.2708958387374878
				0.33478885889053345
				0.2730967700481415
				0.3484741747379303
				0.187893345952034
				0.3593771457672119
				0.2513931393623352
				0.19198937714099884
				0.22029297053813934
				0.2131873071193695
				0.10973513871431351
				0.21080483496189117
				0.22391343116760254
				0.10973513871431351
				0.23234176635742188
				0.2240970879793167
				0.154661163687706
				0.15821783244609833
				0.1956418752670288
				0.1673842966556549
				0.10973513871431351
				0.18042856454849243
				0.32924652099609375
				0.2074122428894043
				0.10973513871431351
				0.10973513871431351
				0.10973513871431351
				0.10973513871431351
				0.25399768352508545
				0.32399484515190125
				0.21541666984558105
				0.20717355608940125
				0.10973513871431351
				0.20217303931713104
				0.10973513871431351
				0.10973513871431351
				0.10973513871431351
				0.4464995265007019
				0.428443968296051
				0.4134047031402588
				0.39226946234703064
				0.5485262274742126
				0.20605817437171936
				0.3654008209705353
				0.44510820508003235
				0.4994909167289734
				0.17093582451343536
				0.10973513871431351
				0.10973513871431351
				0.11035855859518051
				0.10973513871431351
				0.2597954571247101
				0.1965329498052597
				0.1796288788318634
				0.18718057870864868
				0.2804822325706482
				0.10973513871431351
				0.3310966193675995
				0.10973513871431351
				0.37297964096069336
				0.25059252977371216
				0.1711474508047104
				0.1879076212644577
				0.2792136073112488
				0.2264261096715927
				0.18352819979190826
				0.21256059408187866
				0.17915061116218567
				0.20810922980308533
				0.10973513871431351
				0.23687128722667694
				0.10973513871431351
				0.2989523112773895
				0.10973513871431351
				0.2264101505279541
				0.21043939888477325
				0.2957751452922821
				0.19899320602416992
				0.10973513871431351
				0.21492686867713928
				0.19652269780635834
				0.2559424042701721
				0.2572662830352783
				0.16982348263263702
				0.29071635007858276
				0.10973513871431351
				0.17765361070632935
				0.20272955298423767
				0.19788698852062225
				0.20589007437229156
				0.10973513871431351
				0.2593775689601898
				0.20341452956199646
				0.22131463885307312
				0.10973513871431351
				0.2297084927558899
				0.22647026181221008
				0.2895107865333557
				0.22492600977420807
				0.10973513871431351
				0.10973513871431351
				0.20767900347709656
				0.10973513871431351
				0.10973513871431351
				0.21804657578468323
				0.42757514119148254
				0.10973513871431351
				0.18468663096427917
				0.29653623700141907
				0.10973513871431351
				0.10973513871431351
				0.22561833262443542
				0.18829317390918732
				0.10973513871431351
				0.1583348661661148
				0.21258299052715302
				0.22883208096027374
				0.10973513871431351
				0.10973513871431351
				0.10973513871431351
				0.2236546277999878
				0.169978067278862
				0.2196526825428009
				0.18497106432914734
				0.17153137922286987
				0.200130432844162
				0.21443702280521393
				0.10973513871431351
				0.1909605711698532
				0.23491954803466797
				0.16659940779209137
				0.232285737991333
				0.24211473762989044
				0.10973513871431351
				0.17163559794425964
				0.17620022594928741
				0.25215139985084534
				0.2128375768661499
				0.16773870587348938
				0.1977178454399109
				0.10973513871431351
				0.10973513871431351
				0.17088942229747772
				0.18332688510417938
				0.25698211789131165
				0.2557961940765381
				0.10973513871431351
				0.10973513871431351
				0.22993263602256775
				0.21571943163871765
				0.2178453952074051
				0.19585269689559937
				0.27055463194847107
				0.10973513871431351
				0.23369330167770386
				0.10973513871431351
				0.2624186873435974
				0.20240895450115204
				0.21238183975219727
				0.36835330724716187
				0.15913647413253784
				0.10973513871431351
				0.23622742295265198
				0.10973513871431351
				0.23272433876991272
				0.23216642439365387
				0.19104042649269104
				0.23177316784858704
				0.6338712573051453
				0.10973513871431351
				0.10973513871431351
				0.19714178144931793
				0.17902424931526184
				0.10973513871431351
				0.10973513871431351
				0.10973513871431351
				0.10973513871431351
				0.23323506116867065
				0.4013809859752655
				0.10973513871431351
				0.22189372777938843
				0.21089741587638855
				0.19448760151863098
				0.21274755895137787
				0.23385462164878845
				0.18445628881454468
				0.1667037159204483
				0.40957358479499817
				0.19640003144741058
				0.10973513871431351
				0.10973513871431351
				0.21207070350646973
				0.40737825632095337
				0.43818944692611694
				0.1862802505493164
				0.1988844871520996
				0.2032211273908615
				0.10973513871431351
				0.10973513871431351
				0.10973513871431351
				0.10973513871431351
				0.3741261661052704
				0.19651247560977936
				0.10973513871431351
				0.10973513871431351
				0.25653964281082153
				0.10973513871431351
				0.19959652423858643
				0.10973513871431351
				0.43753013014793396
				0.382610946893692
				0.28513437509536743
				0.15167462825775146
				0.25519129633903503
				0.10973513871431351
				0.25917336344718933
				0.2128525972366333
				0.23513199388980865
				0.18303421139717102
				0.2688235938549042
				0.20395711064338684
				0.17204110324382782
				0.10973513871431351
				0.19114716351032257
				0.10973513871431351
				0.17991921305656433
				0.21485881507396698
				0.2801479697227478
				0.10973513871431351
				0.19947515428066254
				0.21868082880973816
				0.24319425225257874
				0.10973513871431351
				0.19497671723365784
				0.10973513871431351
				0.10973513871431351
				0.21372464299201965
				0.10973513871431351
				0.17474476993083954
				0.19183938205242157
				0.16803976893424988
				0.10973513871431351
				0.18601219356060028
				0.10973513871431351
				0.10973513871431351
				0.30053845047950745
				0.10973513871431351
				0.19808878004550934
				0.10973513871431351
				0.10973513871431351
				0.18823137879371643
				0.19580741226673126
				0.23031380772590637
				0.10973513871431351
				0.19556684792041779
				0.21654200553894043
				0.26312461495399475
				0.10973513871431351
				0.2290208637714386
				0.10973513871431351
				0.45948517322540283
				0.2914871275424957
				0.10973513871431351
				0.30123645067214966
				0.2396407127380371
				0.39822065830230713
				0.2065088450908661
				0.10973513871431351
				0.27919110655784607
				0.2511919438838959
				0.10973513871431351
				0.10973513871431351
				0.11443513631820679
				0.10973513871431351
				0.22782669961452484
				0.10973513871431351
				0.2867734432220459
				0.1667916178703308
				0.10973513871431351
				0.17216230928897858
				0.17433960735797882
				0.10973513871431351
				0.10973513871431351
				0.10973513871431351
				0.361263632774353
				0.41967153549194336
				0.10973513871431351
				0.10973513871431351
				0.1835101842880249
				0.1976686418056488
				0.2791113257408142
				0.20284892618656158
				0.20882432162761688
				0.30285847187042236
				0.23337210714817047
				0.10973513871431351
				0.2053225040435791
				0.43177661299705505
				0.28990820050239563
				0.10973513871431351
				0.2016412615776062
				0.26670169830322266
				0.10973513871431351
				0.5321490168571472
				0.10973513871431351
				0.23492740094661713
				0.18921177089214325
				0.10973513871431351
				0.3600475788116455
				0.10973513871431351
				0.23850122094154358
				0.26941436529159546
				0.10973513871431351
				0.17297284305095673
				0.10973513871431351
				0.10973513871431351
				0.31181907653808594
				0.10973513871431351
				0.5515096187591553
				0.22194837033748627
				0.10973513871431351
				0.10973513871431351
				0.10973513871431351
				0.18806299567222595
				0.10973513871431351
				0.10973513871431351
				0.23554359376430511
				0.22358234226703644
				0.2421635240316391
				0.10973513871431351
				0.10973513871431351
				0.21741242706775665
				0.1947362869977951
				0.20901009440422058
				0.21240414679050446
				0.10973513871431351
				0.10973513871431351
				0.10973513871431351
				0.17253407835960388
				0.10973513871431351
				0.21244879066944122
				0.16987492144107819
				0.22689132392406464
				0.10973513871431351
				0.10973513871431351
				0.18224027752876282
				0.1464276909828186
				0.16740866005420685
				0.2551111876964569
				0.10973513871431351
				0.10973513871431351
				0.22611172497272491
				0.2138703316450119
				0.20145007967948914
				0.10973513871431351
				0.19903677701950073
				0.2569587528705597
				0.10973513871431351
				0.10973513871431351
				0.41200369596481323
				0.18510660529136658
				0.10973513871431351
				0.2448544055223465
				0.10973513871431351
				0.10973513871431351
				0.21400877833366394
				0.10973513871431351
				0.10973513871431351
				0.10973513871431351
				0.26619797945022583
				0.10973513871431351
				0.10973513871431351
				0.2572662830352783
				0.10973513871431351
				0.23633620142936707
				0.10973513871431351
				0.2074255496263504
				0.18577688932418823
				0.17167042195796967
				0.10973513871431351
				0.23241469264030457
				0.19966287910938263
				0.17270880937576294
				0.10973513871431351
				0.200592041015625
				0.1793474555015564
				0.19726675748825073
				0.37618201971054077
				0.10973513871431351
				0.10973513871431351
				0.23815786838531494
				0.1803496927022934
				0.32232865691185
				0.12753812968730927
				0.10973513871431351
				0.13199663162231445
				0.28103551268577576
				0.16122107207775116
				0.17989757657051086
				0.29369157552719116
				0.26697060465812683
				0.2712354063987732
				0.1814448982477188
				0.1429838389158249
				0.10973513871431351
				0.10973513871431351
				0.2438412755727768
				0.24945604801177979
				0.10973513871431351
				0.2205272912979126
				0.25782206654548645
				0.24597029387950897
				0.238062784075737
				0.10973513871431351
				0.15955865383148193
				0.18127156794071198
				0.19849541783332825
				0.15872617065906525
				0.20180708169937134
				0.15160804986953735
				0.21182948350906372
				0.29275721311569214
				0.20956048369407654
				0.14402855932712555
				0.10973513871431351
				0.1479448527097702
				0.182796910405159
				0.19523845613002777
				0.10973513871431351
				0.31872129440307617
				0.17384861409664154
				0.20056036114692688
				0.16162075102329254
				0.22231425344944
				0.1773647665977478
				0.1803070455789566
				0.24179530143737793
				0.20055809617042542
				0.17237818241119385
				0.1492893546819687
				0.14874857664108276
				0.17538513243198395
				0.14241942763328552
				0.1497686505317688
				0.10973513871431351
				0.1688016653060913
				0.20504260063171387
				0.14396964013576508
				0.10973513871431351
				0.22235237061977386
				0.14382031559944153
				0.10973513871431351
				0.20978444814682007
				0.10973513871431351
				0.17475579679012299
				0.14272752404212952
				0.27950572967529297
				0.19397898018360138
				0.10973513871431351
				0.15037637948989868
				0.1381305605173111
				0.1387004554271698
				0.2927277386188507
				0.2540532350540161
				0.10973513871431351
				0.10973513871431351
				0.28531891107559204
				0.24288494884967804
				0.27394893765449524
				0.1499127298593521
				0.25379541516304016
				0.22192104160785675
				0.1834525763988495
				0.19510984420776367
				0.2515241503715515
				0.16497118771076202
				0.10973513871431351
				0.2117171585559845
				0.20619285106658936
				0.23674431443214417
				0.10973513871431351
				0.10973513871431351
				0.2467195689678192
				0.21328653395175934
				0.15742900967597961
				0.10973513871431351
				0.2290734201669693
				0.10973513871431351
				0.1555704027414322
				0.2573552429676056
				0.2054324448108673
				0.13703952729701996
				0.21329031884670258
				0.21595987677574158
				0.2232942134141922
				0.10973513871431351
				0.26519423723220825
				0.19058135151863098
				0.23648159205913544
				0.10973513871431351
				0.2687664031982422
				0.16547773778438568
				0.18651892244815826
				0.20306064188480377
				0.1705760508775711
				0.1937796026468277
				0.1618490368127823
				0.10973513871431351
				0.24567997455596924
				0.10973513871431351
				0.14281918108463287
				0.10973513871431351
				0.15005582571029663
				0.10973513871431351
				0.10973513871431351
				0.24061749875545502
				0.10973513871431351
				0.10973513871431351
				0.16627651453018188
				0.19445845484733582
				0.10973513871431351
				0.10973513871431351
				0.10973513871431351
				0.2135183960199356
				0.26046228408813477
				0.10973513871431351
				0.1973816603422165
				0.10973513871431351
				0.17991596460342407
				0.19674858450889587
				0.10973513871431351
				0.14489887654781342
				0.10973513871431351
				0.10973513871431351
				0.17737825214862823
				0.1432613730430603
				0.10973513871431351
				0.19226820766925812
				0.17144562304019928
				0.10973513871431351
				0.21056775748729706
				0.22345685958862305
				0.10973513871431351
				0.10973513871431351
				0.10973513871431351
				0.10973513871431351
				0.10973513871431351
				0.10973513871431351
				0.10973513871431351
				0.18765553832054138
				0.18189480900764465
				0.21404989063739777
				0.2566964626312256
				0.22290544211864471
				0.1825752705335617
				0.188691183924675
				0.10973513871431351
				0.18290650844573975
				0.37618616223335266
				0.1555624008178711
				0.10973513871431351
				0.3490385413169861
				0.10973513871431351
				0.207028329372406
				0.15555439889431
				0.16329677402973175
				0.10973513871431351
				0.2202560007572174
				0.10973513871431351
				0.24271537363529205
				0.20876257121562958
				0.14731046557426453
				0.10973513871431351
				0.10973513871431351
				0.16957923769950867
				0.10973513871431351
				0.10973513871431351
				0.17434506118297577
				0.10973513871431351
				0.10973513871431351
				0.1921491026878357
				0.10973513871431351
				0.2579127550125122
				0.10973513871431351
				0.2517176568508148
				0.19142432510852814
				0.157846599817276
				0.25924620032310486
				0.14734070003032684
				0.10973513871431351
				0.1535862535238266
				0.10973513871431351
				0.1764320582151413
				0.13002826273441315
				0.16872364282608032
				0.21310868859291077
				0.10973513871431351
				0.21628238260746002
				0.22605226933956146
				0.21448111534118652
				0.15145790576934814
				0.17717662453651428
				0.10973513871431351
				0.22779807448387146
				0.20257487893104553
				0.16936694085597992
				0.4778400957584381
				0.2018294334411621
				0.14096975326538086
				0.15305347740650177
				0.16123126447200775
				0.18879973888397217
				0.21521063148975372
				0.1612825095653534
				0.10973513871431351
				0.10973513871431351
				0.2300579845905304
				0.18314099311828613
				0.2565048635005951
				0.20888614654541016
				0.22614149749279022
				0.10973513871431351
				0.21788150072097778
				0.10973513871431351
				0.24257931113243103
				0.1925768405199051
				0.30571433901786804
				0.2570968270301819
				0.17660121619701385
				0.21476861834526062
				0.10973513871431351
				0.24695882201194763
				0.10973513871431351
				0.3905009627342224
				0.10973513871431351
				0.10973513871431351
				0.10973513871431351
				0.10973513871431351
				0.10973513871431351
				0.10973513871431351
				0.22938290238380432
				0.16426461935043335
				0.19249829649925232
				0.21194535493850708
				0.2739977240562439
				0.24325086176395416
				0.16153138875961304
				0.10973513871431351
				0.15138544142246246
				0.2987416982650757
				0.21897973120212555
				0.10973513871431351
				0.10973513871431351
				0.18265953660011292
				0.3866454064846039
				0.2621692717075348
				0.24042125046253204
				0.10973513871431351
				0.10973513871431351
				0.10973513871431351
				0.19199848175048828
				0.10973513871431351
				0.2175784856081009
				0.15670818090438843
				0.28698647022247314
				0.3698929250240326
				0.31944358348846436
				0.2686634659767151
				0.190360888838768
				0.10973513871431351
				0.24501460790634155
				0.2344038039445877
				0.19596068561077118
				0.21187178790569305
				0.1744104027748108
				0.10973513871431351
				0.1890346109867096
				0.4722226560115814
				0.4359433352947235
				0.10973513871431351
				0.17205621302127838
				0.16192211210727692
				0.10973513871431351
				0.10973513871431351
				0.19542719423770905
				0.10973513871431351
				0.1910730004310608
				0.15216737985610962
				0.21738757193088531
				0.10973513871431351
				0.10973513871431351
				0.23024380207061768
				0.140562504529953
				0.10973513871431351
				0.10973513871431351
				0.10973513871431351
				0.10973513871431351
				0.10973513871431351
				0.10973513871431351
				0.3423193097114563
				0.10973513871431351
				0.10973513871431351
				0.10973513871431351
				0.10973513871431351
				0.326179176568985
				0.10973513871431351
				0.10973513871431351
				0.10973513871431351
				0.10973513871431351
				0.10973513871431351
				0.10973513871431351
				0.10973513871431351
				0.10973513871431351
				0.10973513871431351
				0.15855096280574799
				0.10973513871431351
				0.10973513871431351
				0.192947119474411
				0.2243771106004715
				0.10973513871431351
				0.22802957892417908
				0.10973513871431351
				0.27608799934387207
				0.23344556987285614
				0.10973513871431351
				0.22240614891052246
				0.10973513871431351
				0.10973513871431351
				0.3752986788749695
				0.15184879302978516
				0.10973513871431351
				0.10973513871431351
				0.15320366621017456
				0.204606294631958
				0.14748363196849823
				0.10973513871431351
				0.14313501119613647
				0.10973513871431351
				0.23662738502025604
				0.10973513871431351
				0.1654079109430313
				0.15460491180419922
				0.10973513871431351
				0.10973513871431351
				0.30980178713798523
				0.28347817063331604
				0.1356973499059677
				0.10973513871431351
				0.14212235808372498
				0.23039470613002777
				0.20821744203567505
				0.16025736927986145
				0.23665174841880798
				0.23532947897911072
				0.15822531282901764
				0.1839197874069214
				0.10973513871431351
				0.2891651690006256
				0.10973513871431351
				0.137103870511055
				0.23583044111728668
				0.3078981935977936
				0.1953575611114502
				0.21315403282642365
				0.14251743257045746
				0.26107847690582275
				0.10973513871431351
				0.17126505076885223
				0.1694721281528473
				0.10973513871431351
				0.17424187064170837
				0.2863861322402954
				0.13971522450447083
				0.1665162444114685
				0.3136223554611206
				0.2215309888124466
				0.10973513871431351
				0.10973513871431351
				0.26984038949012756
				0.19967395067214966
				0.19577769935131073
				0.25913694500923157
				0.1997959166765213
				0.18294192850589752
				0.23373933136463165
				0.1278807818889618
				0.10973513871431351
				0.10973513871431351
				0.1596936136484146
				0.1558198183774948
				0.2853056490421295
				0.27583202719688416
				0.1539386510848999
				0.28512054681777954
				0.13351033627986908
				0.1417035013437271
				0.23318946361541748
				0.10973513871431351
				0.10973513871431351
				0.10973513871431351
				0.1485697478055954
				0.14231136441230774
				0.14231668412685394
				0.14084449410438538
				0.10973513871431351
				0.13181336224079132
				0.2235415130853653
				0.16924764215946198
				0.15848274528980255
				0.2344115823507309
				0.10973513871431351
				0.14504073560237885
				0.21026885509490967
				0.10973513871431351
				0.14409878849983215
				0.1795070618391037
				0.10973513871431351
				0.10973513871431351
				0.13584525883197784
				0.10973513871431351
				0.10973513871431351
				0.13568097352981567
				0.1794271469116211
				0.16517384350299835
				0.10973513871431351
				0.10973513871431351
				0.16721706092357635
				0.10973513871431351
				0.19628453254699707
				0.13383711874485016
				0.18748576939105988
				0.1698094606399536
				0.10973513871431351
				0.10973513871431351
				0.10973513871431351
				0.1730557233095169
				0.10973513871431351
				0.27870631217956543
				0.15693368017673492
				0.1353880912065506
				0.10973513871431351
				0.13978280127048492
				0.10973513871431351
				0.10973513871431351
				0.10973513871431351
				0.22361689805984497
				0.1439836174249649
				0.13094237446784973
				0.1852124035358429
				0.10973513871431351
				0.10973513871431351
				0.13357314467430115
				0.1550719439983368
				0.14567513763904572
				0.10973513871431351
				0.12706251442432404
				0.16195176541805267
				0.10973513871431351
				0.139570415019989
				0.1379472315311432
				0.10973513871431351
				0.16261272132396698
				0.23403175175189972
				0.10973513871431351
				0.13483873009681702
				0.10973513871431351
				0.12840522825717926
				0.1662806272506714
				0.1536324918270111
				0.10973513871431351
				0.1255282610654831
				0.10973513871431351
				0.13552042841911316
				0.10973513871431351
				0.15872922539710999
				0.1475762277841568
				0.13016660511493683
				0.13965803384780884
				0.10973513871431351
				0.1434406191110611
				0.21946582198143005
				0.16473020613193512
				0.12492906302213669
				0.20599660277366638
				0.1832953542470932
				0.1596677005290985
				0.10973513871431351
				0.16642571985721588
				0.22388164699077606
				0.19687852263450623
				0.21447721123695374
				0.23595042526721954
				0.1297551691532135
				0.10973513871431351
				0.10973513871431351
				0.16154682636260986
				0.1281067132949829
				0.10973513871431351
				0.13251473009586334
				0.180042564868927
				0.10973513871431351
				0.15451574325561523
				0.18441927433013916
				0.21268922090530396
				0.10973513871431351
				0.19764943420886993
				0.14703622460365295
				0.16306976974010468
				0.2267906814813614
				0.20345479249954224
				0.12909090518951416
				0.10973513871431351
				0.10973513871431351
				0.21680761873722076
				0.27975165843963623
				0.10973513871431351
				0.2001192420721054
				0.10973513871431351
				0.21419404447078705
				0.10973513871431351
				0.20823098719120026
				0.10973513871431351
				0.2326904684305191
				0.10973513871431351
				0.2275809943675995
				0.2801607847213745
				0.10973513871431351
				0.10973513871431351
				0.26407894492149353
				0.2453380525112152
				0.22597308456897736
				0.10973513871431351
				0.23585441708564758
				0.2313535213470459
				0.5262778997421265
				0.10973513871431351
				0.49726614356040955
				0.21818116307258606
				0.10973513871431351
				0.21597594022750854
				0.10973513871431351
				0.23438826203346252
				0.22185732424259186
				0.23873697221279144
				0.2375601828098297
				0.10973513871431351
				0.3236124515533447
				0.10973513871431351
				0.22441543638706207
				0.2165582925081253
				0.10973513871431351
				0.264921635389328
				0.10973513871431351
				0.10973513871431351
				0.10973513871431351
				0.10973513871431351
				0.10973513871431351
				0.10973513871431351
				0.10973513871431351
				0.21081119775772095
				0.10973513871431351
				0.10973513871431351
				0.10973513871431351
				0.10973513871431351
				0.10973513871431351
				0.10973513871431351
				0.10973513871431351
				0.2136940360069275
				0.10973513871431351
				0.24285630881786346
				0.10973513871431351
				0.10973513871431351
				0.10973513871431351
				0.10973513871431351
				0.20842108130455017
				0.5027236342430115
				0.189998060464859
				0.10973513871431351
				0.10973513871431351
				0.22303572297096252
				0.2814216911792755
				0.10973513871431351
				0.10973513871431351
				0.10973513871431351
				0.10973513871431351
				0.10973513871431351
				0.27919337153434753
				0.10973513871431351
				0.10973513871431351
				0.26456189155578613
				0.10973513871431351
				0.20198526978492737
				0.29412874579429626
				0.6047407388687134
				0.23578251898288727
				0.10973513871431351
				0.10973513871431351
				0.10973513871431351
				0.234318345785141
				0.3135628402233124
				0.10973513871431351
				0.22597308456897736
				0.2173461765050888
				0.10973513871431351
				0.10973513871431351
				0.10973513871431351
				0.21911701560020447
				0.10973513871431351
				0.23448163270950317
				0.10973513871431351
				0.21654200553894043
				0.10973513871431351
				0.22458824515342712
				0.10973513871431351
				0.10973513871431351
				0.18317952752113342
				0.18438251316547394
				0.10973513871431351
				0.3109278976917267
				0.3794254958629608
				0.31600701808929443
				0.10973513871431351
				0.24505603313446045
				0.10973513871431351
				0.10973513871431351
				0.10973513871431351
				0.36928656697273254
				0.42316269874572754
				0.17943371832370758
				0.10973513871431351
				0.32327479124069214
				0.14636683464050293
				0.10973513871431351
				0.14139807224273682
				0.10973513871431351
				0.19051243364810944
				0.10973513871431351
				0.10973513871431351
				0.27497392892837524
				0.10973513871431351
				0.10973513871431351
				0.10973513871431351
				0.10973513871431351
				0.41712313890457153
				0.24973605573177338
				0.10973513871431351
				0.10973513871431351
				0.3860771059989929
				0.10973513871431351
				0.10973513871431351
				0.10973513871431351
				0.10973513871431351
				0.23049794137477875
				0.10973513871431351
				0.1424502432346344
				0.10973513871431351
				0.10973513871431351
				0.10973513871431351
				0.285602867603302
				0.2564173638820648
				0.10973513871431351
				0.10973513871431351
				0.10973513871431351
				0.10973513871431351
				0.10973513871431351
				0.10973513871431351
				0.10973513871431351
				0.33241382241249084
				0.10973513871431351
				0.1147519201040268
				0.10973513871431351
				0.10973513871431351
				0.19696642458438873
				0.10973513871431351
				0.25804439187049866
				0.10973513871431351
				0.24170008301734924
				0.2988041639328003
				0.1906098574399948
				0.10973513871431351
				0.14113761484622955
				0.1300310641527176
				0.251618355512619
				0.22453178465366364
				0.17272046208381653
				0.3772042989730835
				0.22920046746730804
				0.10973513871431351
				0.10973513871431351
				0.1117524728178978
				0.10973513871431351
				0.10973513871431351
				0.10973513871431351
				0.1243475154042244
				0.2758139371871948
				0.21875502169132233
				0.10973513871431351
				0.15754711627960205
				0.1100873127579689
				0.16872140765190125
				0.49105972051620483
				0.140690878033638
				0.20210690796375275
				0.10973513871431351
				0.10973513871431351
				0.10973513871431351
				0.2239309698343277
				0.10973513871431351
				0.10973513871431351
				0.10973513871431351
				0.10973513871431351
				0.10973513871431351
				0.1754189133644104
				0.10973513871431351
				0.4371245503425598
				0.10973513871431351
				0.20475608110427856
				0.29808855056762695
				0.20339030027389526
				0.10973513871431351
				0.24006977677345276
				0.10973513871431351
				0.1680353879928589
				0.10973513871431351
				0.10973513871431351
				0.20283697545528412
				0.18979991972446442
				0.10973513871431351
				0.10973513871431351
				0.10973513871431351
				0.10973513871431351
				0.21502913534641266
				0.17897383868694305
				0.10973513871431351
				0.10973513871431351
				0.10973513871431351
				0.10973513871431351
				0.2477997988462448
				0.24307072162628174
				0.2084619104862213
				0.10973513871431351
				0.43492189049720764
				0.17392900586128235
				0.26605480909347534
				0.10973513871431351
				0.177805095911026
				0.10973513871431351
				0.10973513871431351
				0.31469517946243286
				0.21884284913539886
				0.10973513871431351
				0.10973513871431351
				0.10973513871431351
				0.16119399666786194
				0.20213189721107483
				0.10973513871431351
				0.24277807772159576
				0.18227502703666687
				0.10973513871431351
				0.18122772872447968
				0.10973513871431351
				0.2015426605939865
				0.10973513871431351
				0.10973513871431351
				0.2464687079191208
				0.10973513871431351
				0.3216721713542938
				0.10973513871431351
				0.10973513871431351
				0.2795664668083191
				0.10973513871431351
				0.10973513871431351
				0.2823796272277832
				0.10973513871431351
				0.10973513871431351
				0.10973513871431351
				0.1883096694946289
				0.18435274064540863
				0.10973513871431351
				0.1757131814956665
				0.10973513871431351
				0.21772845089435577
				0.10973513871431351
				0.10973513871431351
				0.22203044593334198
				0.2417566180229187
				0.10973513871431351
				0.10973513871431351
				0.10973513871431351
				0.22828027606010437
				0.10973513871431351
				0.289064884185791
				0.10973513871431351
				0.17609645426273346
				0.15976057946681976
				0.10973513871431351
				0.22186340391635895
				0.10973513871431351
				0.10973513871431351
				0.10973513871431351
				0.2517176568508148
				0.10973513871431351
				0.10973513871431351
				0.18974411487579346
				0.10973513871431351
				0.22379639744758606
				0.22628061473369598
				0.20387741923332214
				0.17598728835582733
				0.23609475791454315
				0.10973513871431351
				0.21994903683662415
				0.10973513871431351
				0.11118359118700027
				0.15530791878700256
				0.10973513871431351
				0.10973513871431351
				0.29714435338974
				0.23133084177970886
				0.21510007977485657
				0.2358856350183487
				0.10973513871431351
				0.10973513871431351
				0.10973513871431351
				0.10973513871431351
				0.25375497341156006
				0.10973513871431351
				0.16346649825572968
				0.10973513871431351
				0.10973513871431351
				0.10973513871431351
				0.10973513871431351
				0.10973513871431351
				0.10973513871431351
				0.10973513871431351
				0.10973513871431351
				0.10973513871431351
				0.17911264300346375
				0.10973513871431351
				0.3160216808319092
				0.19365571439266205
				0.1741606444120407
				0.22478097677230835
				0.17226624488830566
				0.25130602717399597
				0.10973513871431351
				0.23566673696041107
				0.10973513871431351
				0.10973513871431351
				0.10973513871431351
				0.10973513871431351
				0.15538856387138367
				0.16402588784694672
				0.10973513871431351
				0.10973513871431351
				0.10973513871431351
				0.10973513871431351
				0.2464359700679779
				0.10973513871431351
				0.10973513871431351
				0.10973513871431351
				0.10973513871431351
				0.10973513871431351
				0.10973513871431351
				0.10973513871431351
				0.10973513871431351
				0.16073785722255707
				0.10973513871431351
				0.12137287110090256
				0.10973513871431351
				0.15276330709457397
				0.10973513871431351
				0.18278396129608154
				0.10973513871431351
				0.2137323021888733
				0.10973513871431351
				0.10973513871431351
				0.1932440549135208
				0.18596191704273224
				0.10973513871431351
				0.26387056708335876
				0.18070942163467407
				0.3354373574256897
				0.10973513871431351
				0.10973513871431351
				0.23015186190605164
				0.10973513871431351
				0.31553635001182556
				0.18723927438259125
				0.1598758101463318
				0.25842922925949097
				0.184988871216774
				0.14691497385501862
				0.306119829416275
				0.10973513871431351
				0.10973513871431351
				0.1914781928062439
				0.1590743213891983
				0.16147826611995697
				0.1358240246772766
				0.14611220359802246
				0.10973513871431351
				0.10973513871431351
				0.15230675041675568
				0.10973513871431351
				0.16293887794017792
				0.1927112191915512
				0.10973513871431351
				0.10973513871431351
				0.10973513871431351
				0.10973513871431351
				0.10973513871431351
				0.22219319641590118
				0.10973513871431351
				0.10973513871431351
				0.10973513871431351
				0.10973513871431351
				0.10973513871431351
				0.10973513871431351
				0.10973513871431351
				0.10973513871431351
				0.3490690290927887
				0.10973513871431351
				0.10973513871431351
				0.10973513871431351
				0.10973513871431351
				0.10973513871431351
				0.10973513871431351
				0.10973513871431351
				0.10973513871431351
				0.38772764801979065
				0.10973513871431351
				0.10973513871431351
				0.10973513871431351
				0.10973513871431351
				0.10973513871431351
				0.10973513871431351
				0.4381922483444214
				0.30905696749687195
				0.10973513871431351
				0.10973513871431351
				0.10973513871431351
				0.10973513871431351
				0.21018381416797638
				0.10973513871431351
				0.10973513871431351
				0.10973513871431351
				0.10973513871431351
				0.10973513871431351
				0.10973513871431351
				0.2984902560710907
				0.10973513871431351
				0.22427187860012054
				0.10973513871431351
				0.10973513871431351
				0.10973513871431351
				0.10973513871431351
				0.10973513871431351
				0.14689064025878906
				0.10973513871431351
				0.10973513871431351
				0.10973513871431351
				0.10973513871431351
				0.10973513871431351
				0.10973513871431351
				0.10973513871431351
				0.10973513871431351
				0.10973513871431351
				0.10973513871431351
				0.10973513871431351
				0.10973513871431351
				0.10973513871431351
				0.10973513871431351
				0.10973513871431351
				0.10973513871431351
				0.10973513871431351
				0.10973513871431351
				0.10973513871431351
				0.10973513871431351
				0.10973513871431351
				0.10973513871431351
				0.10973513871431351
				0.10973513871431351
				0.10973513871431351
				0.10973513871431351
				0.10973513871431351
				0.20000746846199036
				0.10973513871431351
				0.10973513871431351
				0.10973513871431351
				0.10973513871431351
				0.10973513871431351
				0.10973513871431351
				0.10973513871431351
				0.10973513871431351
				0.10973513871431351
				0.10973513871431351
				0.17376309633255005
				0.10973513871431351
				0.10973513871431351
				0.10973513871431351
				0.10973513871431351
				0.10973513871431351
				0.10973513871431351
				0.22003653645515442
				0.10973513871431351
				0.10973513871431351
				0.24346338212490082
				0.10973513871431351
				0.22227753698825836
				0.2549184262752533
				0.10973513871431351
				0.10973513871431351
				0.10973513871431351
				0.22195565700531006
				0.13815952837467194
				0.14479978382587433
				0.1664644032716751
				0.17751790583133698
				0.10973513871431351
				0.1765797734260559
				0.14866437017917633
				0.14661145210266113
				0.15137885510921478
				0.10973513871431351
				0.17264702916145325
				0.14893941581249237
				0.14029614627361298
				0.10973513871431351
				0.15580902993679047
				0.10973513871431351
				0.14427678287029266
				0.10973513871431351
				0.10973513871431351
				0.10973513871431351
				0.11940594017505646
				0.10973513871431351
				0.20641158521175385
				0.19283698499202728
				0.10973513871431351
				0.10973513871431351
				0.11461532115936279
				0.10973513871431351
				0.10973513871431351
				0.10973513871431351
				0.13783743977546692
				0.10973513871431351
				0.12069027125835419
				0.12165733426809311
				0.10973513871431351
				0.10973513871431351
				0.10973513871431351
				0.10973513871431351
				0.10973513871431351
				0.10973513871431351
				0.10973513871431351
				0.10973513871431351
				0.10973513871431351
				0.10973513871431351
				0.10973513871431351
				0.10973513871431351
				0.10973513871431351
				0.10973513871431351
				0.11208081245422363
				0.10973513871431351
				0.11229396611452103
				0.1195865273475647
				0.10973513871431351
				0.10973513871431351
				0.10973513871431351
				0.153180792927742
				0.10973513871431351
				0.17658565938472748
				0.11246377974748611
				0.1447805017232895
				0.10973513871431351
				0.10973513871431351
				0.10973513871431351
				0.10973513871431351
				0.10973513871431351
				0.10973513871431351
				0.1657528132200241
				0.21560612320899963
				0.10973513871431351
				0.12359399348497391
				0.10973513871431351
				0.10973513871431351
				0.10973513871431351
				0.10973513871431351
				0.1800035536289215
				0.10973513871431351
				0.10973513871431351
				0.1245989203453064
				0.10973513871431351
				0.10973513871431351
				0.10973513871431351
				0.10973513871431351
				0.13127778470516205
				0.14334189891815186
				0.10973513871431351
				0.10973513871431351
				0.10973513871431351
				0.10973513871431351
				0.22236371040344238
				0.11902760714292526
				0.10973513871431351
				0.14285242557525635
				0.10973513871431351
				0.14958029985427856
				0.10973513871431351
				0.14506971836090088
				0.10973513871431351
				0.10973513871431351
				0.10973513871431351
				0.20774595439434052
				0.10973513871431351
				0.10973513871431351
				0.10973513871431351
				0.10973513871431351
				0.10973513871431351
				0.1428796648979187
				0.10973513871431351
				0.14894911646842957
				0.10973513871431351
				0.10973513871431351
				0.16462263464927673
				0.1516590714454651
				0.10973513871431351
				0.14268529415130615
				0.10973513871431351
				0.17504797875881195
				0.17932599782943726
				0.10973513871431351
				0.17414982616901398
				0.10973513871431351
				0.10973513871431351
				0.14386993646621704
				0.10973513871431351
				0.10973513871431351
				0.14973028004169464
				0.10973513871431351
				0.1421816051006317
				0.10973513871431351
				0.10973513871431351
				0.19985704123973846
				0.10973513871431351
				0.1696348786354065
				0.14435182511806488
				0.10973513871431351
				0.14030608534812927
				0.10973513871431351
				0.10973513871431351
				0.15419268608093262
				0.15028278529644012
				0.10973513871431351
				0.10973513871431351
				0.1415989100933075
				0.18804387748241425
				0.10973513871431351
				0.10973513871431351
				0.10973513871431351
				0.14411436021327972
				0.10973513871431351
				0.10973513871431351
				0.10973513871431351
				0.13206106424331665
				0.10973513871431351
				0.1134977638721466
				0.10973513871431351
				0.10973513871431351
				0.10973513871431351
				0.10973513871431351
				0.12033326178789139
				0.10973513871431351
				0.10973513871431351
				0.1354406177997589
				0.10973513871431351
				0.11731339991092682
				0.11477527767419815
				0.1216912567615509
				0.10973513871431351
				0.10973513871431351
				0.10973513871431351
				0.10973513871431351
				0.11706460267305374
				0.11102104187011719
				0.10973513871431351
				0.10973513871431351
				0.10973513871431351
				0.10973513871431351
				0.10973513871431351
				0.13915984332561493
				0.11061416566371918
				0.1722070872783661
				0.10973513871431351
				0.10973513871431351
				0.10973513871431351
				0.10973513871431351
				0.10973513871431351
				0.12490734457969666
				0.10973513871431351
				0.10973513871431351
				0.11786047369241714
				0.10973513871431351
				0.10973513871431351
				0.10973513871431351
				0.10973513871431351
				0.11059138178825378
				0.1219535768032074
				0.10973513871431351
				0.10973513871431351
				0.10973513871431351
				0.10973513871431351
				0.10973513871431351
				0.10973513871431351
				0.10973513871431351
				0.10973513871431351
				0.10973513871431351
				0.10973513871431351
				0.10973513871431351
				0.10973513871431351
				0.10973513871431351
				0.10973513871431351
				0.10973513871431351
				0.10973513871431351
				0.10973513871431351
				0.10973513871431351
				0.10973513871431351
				0.10973513871431351
				0.10973513871431351
				0.10973513871431351
				0.15431830286979675
				0.10973513871431351
				0.10973513871431351
				0.10973513871431351
				0.10973513871431351
				0.10973513871431351
				0.1615794599056244
				0.10973513871431351
				0.10973513871431351
				0.10973513871431351
				0.10973513871431351
				0.10973513871431351
				0.10973513871431351
				0.10973513871431351
				0.10973513871431351
				0.10973513871431351
				0.14613217115402222
				0.10973513871431351
				0.10973513871431351
				0.10973513871431351
				0.10973513871431351
				0.10973513871431351
				0.10973513871431351
				0.10973513871431351
				0.10973513871431351
				0.10973513871431351
				0.10973513871431351
				0.10973513871431351
				0.15530000627040863
				0.17817771434783936
				0.10973513871431351
				0.10973513871431351
				0.10973513871431351
				0.10973513871431351
				0.10973513871431351
				0.10973513871431351
				0.10973513871431351
				0.10973513871431351
				0.10973513871431351
				0.10973513871431351
				0.10973513871431351
				0.10973513871431351
				0.10973513871431351
				0.10973513871431351
				0.10973513871431351
				0.10973513871431351
				0.10973513871431351
				0.10973513871431351
				0.10973513871431351
				0.10973513871431351
				0.10973513871431351
				0.10973513871431351
				0.10973513871431351
				0.10973513871431351
				0.10973513871431351
				0.10973513871431351
				0.15784071385860443
				0.10973513871431351
				0.10973513871431351
				0.10973513871431351
				0.10973513871431351
				0.1389010101556778
				0.10973513871431351
				0.10973513871431351
				0.10973513871431351
				0.10973513871431351
				0.10973513871431351
				0.10973513871431351
				0.10973513871431351
				0.10973513871431351
				0.10973513871431351
				0.10973513871431351
				0.10973513871431351
				0.10973513871431351
				0.10973513871431351
				0.1425282061100006
				0.10973513871431351
				0.13365834951400757
				0.10973513871431351
				0.10973513871431351
				0.10973513871431351
				0.10973513871431351
				0.10973513871431351
