# Supplementary material for: Enhanced flux potential analysis links changes in enzyme expression to metabolic flux
Source: Mol Syst Biol. 2025 Feb 17;21(4):413–45. doi: 10.1038/s44320-025-00090-9 (PMC11965317; doi:10.1038/s44320-025-00090-9)
Supplement: Supplementary file 15 — Source data Fig. 6 [file 44320_2025_90_MOESM15_ESM.zip › Figure 6/6I/MAR04812-Compass-.csv]

BonMar-eryth	Heart-muscle	Skin-strom	Muscle-fast	Muscle-slow	Other
0.27215576171875	0.29215821623802185	0.2804796099662781	0.2177855372428894	0.21033495664596558	0.261934757232666
0.3297366499900818	0.25167688727378845	0.2495763897895813	0.2312864512205124	0.2188122570514679	0.2380876988172531
0.3427504599094391	0.2653282582759857	0.2412678599357605	0.210501030087471	0.22277960181236267	0.20878832042217255
0.3203291594982147	0.28533121943473816	0.2706372141838074	0.23114202916622162	0.22119243443012238	0.25341594219207764
0.34766286611557007	0.27290278673171997	0.260386198759079	0.22991184890270233	0.24769234657287598	0.23597179353237152
0.3470746576786041	0.2552952170372009	0.22024714946746826	0.22903628647327423	0.21933308243751526	0.23635995388031006
0.2897726893424988	0.27067968249320984	0.27454471588134766	0.208989217877388	0.21594060957431793	0.2568749785423279
0.2854686975479126	0.2895331084728241	0.2445225715637207	0.2113194763660431	0.23253364861011505	0.24725191295146942
0.3389112651348114	0.23256194591522217	0.26965656876564026	0.21158026158809662	0.21122367680072784	0.24633613228797913
0.35127225518226624	0.2707473337650299	0.25691649317741394	0.22758398950099945	0.23501630127429962	0.26550403237342834
0.3631173074245453	0.3040127456188202	0.22188101708889008	0.2129994034767151	0.21812304854393005	0.22334757447242737
0.28243061900138855	0.2640877664089203	0.2294822335243225	0.20748600363731384	0.21125684678554535	0.23135437071323395
0.2963210344314575	0.2749346196651459	0.2203790843486786	0.22132135927677155	0.21618013083934784	0.23996669054031372
0.2568785548210144	0.29937365651130676	0.29333579540252686	0.2138168215751648	0.22482018172740936	0.27457037568092346
0.3150424659252167	0.23036296665668488	0.23619197309017181	0.22611087560653687	0.21649593114852905	0.21459616720676422
0.21365882456302643	0.2514670193195343	0.22595632076263428	0.2110101580619812	0.22564846277236938	0.2599673569202423
0.2103952318429947	0.22504901885986328	0.2717391848564148	0.22827696800231934	0.23113375902175903	0.21937404572963715
0.2378583550453186	0.327031672000885	0.2587624192237854	0.22420187294483185	0.25576499104499817	0.2264319807291031
0.2666860818862915	0.2930215299129486	0.21069371700286865	0.24760568141937256	0.26915866136550903	0.26868027448654175
0.30896422266960144	0.2740662097930908	0.24975647032260895	0.22874759137630463	0.21874713897705078	0.24287809431552887
0.20379196107387543	0.223703533411026	0.2313624918460846	0.2252478450536728	0.21039330959320068	0.278780072927475
0.20817133784294128	0.2335708737373352	0.2716749608516693	0.2285037785768509	0.22516559064388275	0.2838396728038788
0.20103879272937775	0.2624504864215851	0.24278980493545532	0.2243056297302246	0.23839619755744934	0.27086707949638367
0.2536202371120453	0.28347155451774597	0.22991545498371124	0.23611818253993988	0.22768352925777435	0.25247758626937866
0.32022538781166077	0.26262083649635315	0.28739771246910095	0.2400207668542862	0.2196999341249466	0.2266964465379715
0.2803586721420288	0.28610745072364807	0.25749897956848145	0.23295468091964722	0.23935431241989136	0.23448039591312408
0.3061980903148651	0.29161176085472107	0.24421219527721405	0.255431592464447	0.21479056775569916	0.26581743359565735
0.3546750843524933	0.269454687833786	0.24581211805343628	0.25074490904808044	0.2301725149154663	0.27901631593704224
0.3259624242782593	0.260293573141098	0.22345095872879028	0.23036685585975647	0.21575763821601868	0.23016119003295898
0.3538574278354645	0.24044488370418549	0.2554610073566437	0.2406836450099945	0.2412295788526535	0.2606520354747772
0.23670071363449097	0.23389576375484467	0.2585194706916809	0.23507295548915863	0.23759666085243225	0.23072077333927155
0.2392946183681488	0.2690381705760956	0.257295161485672	0.23141451179981232	0.2321561872959137	0.23711073398590088
0.2972208261489868	0.22630168497562408	0.27910658717155457	0.23638276755809784	0.23820212483406067	0.2623932957649231
0.3011325001716614	0.2801379859447479	0.2817915678024292	0.2314065545797348	0.2458917498588562	0.23896163702011108
0.22597549855709076	0.2536913752555847	0.22825703024864197	0.23409630358219147	0.22059516608715057	0.2628856301307678
0.34031790494918823	0.3058902621269226	0.2812972962856293	0.22867165505886078	0.2267046421766281	0.237915500998497
0.2780974209308624	0.24474826455116272	0.2614372670650482	0.22305014729499817	0.23533235490322113	0.23767685890197754
0.3294835090637207	0.2336166650056839	0.28537946939468384	0.2214716374874115	0.2388041764497757	0.27040615677833557
0.3215506076812744	0.2819967567920685	0.3033737540245056	0.2281026691198349	0.235984206199646	0.2476704865694046
0.29819753766059875	0.2879495918750763	0.2664357125759125	0.2319948822259903	0.23879754543304443	0.2270493507385254
0.35257336497306824	0.28959861397743225	0.2400800585746765	0.24372056126594543	0.22139108180999756	0.2714293301105499
0.2567833364009857	0.2855181097984314	0.23153625428676605	0.2533988058567047	0.23547066748142242	0.2527379095554352
0.22611083090305328	0.28387606143951416	0.2616332173347473	0.21633054316043854	0.24204954504966736	0.2533778250217438
0.33986905217170715	0.23345135152339935	0.29945147037506104	0.22441087663173676	0.23348374664783478	0.28126588463783264
0.31350454688072205	0.22167304158210754	0.2856426537036896	0.22763267159461975	0.2487013041973114	0.23025572299957275
0.22885321080684662	0.26972755789756775	0.22854121029376984	0.23389513790607452	0.21991778910160065	0.26684901118278503
0.29325249791145325	0.22202664613723755	0.23392465710639954	0.26001599431037903	0.23498770594596863	0.22356536984443665
0.28519758582115173	0.2980818450450897	0.24543826282024384	0.2321661412715912	0.22447872161865234	0.22358998656272888
0.3217877149581909	0.2350940704345703	0.25104284286499023	0.2308257818222046	0.2302175760269165	0.2737869620323181
0.3026731312274933	0.2921510934829712	0.2505074143409729	0.2339048683643341	0.2287071794271469	0.22349916398525238
0.2998538911342621	0.3002810478210449	0.25975337624549866	0.24712428450584412	0.23719069361686707	0.2726222574710846
0.22454574704170227	0.23876391351222992	0.22866782546043396	0.2579714059829712	0.242356076836586	0.23805104196071625
0.33680522441864014	0.2586057186126709	0.26877862215042114	0.2386167049407959	0.2575167119503021	0.25579458475112915
0.30303844809532166	0.23826222121715546	0.25063127279281616	0.23962043225765228	0.23000136017799377	0.24479760229587555
0.33017829060554504	0.27265438437461853	0.23019585013389587	0.23469306528568268	0.24183569848537445	0.27587172389030457
0.31959763169288635	0.2726738154888153	0.2574158310890198	0.2228127419948578	0.22944700717926025	0.29103168845176697
0.29893752932548523	0.27933403849601746	0.22898446023464203	0.23546625673770905	0.23293648660182953	0.27761024236679077
0.345947802066803	0.3024747371673584	0.2542176842689514	0.2337995320558548	0.23374469578266144	0.24064011871814728
0.2658291757106781	0.23865646123886108	0.25417622923851013	0.23184333741664886	0.23961026966571808	0.2788349688053131
0.2230197936296463	0.2947659492492676	0.2411085069179535	0.2304832488298416	0.22943837940692902	0.26832976937294006
0.25970935821533203	0.2917705476284027	0.23066146671772003	0.2274346798658371	0.2512417137622833	0.24663953483104706
0.3125166893005371	0.2464819997549057	0.21686474978923798	0.2465791404247284	0.22046434879302979	0.22568081319332123
0.3149970471858978	0.23158153891563416	0.23632915318012238	0.2270667850971222	0.22902745008468628	0.2234576940536499
0.24551451206207275	0.22497494518756866	0.23589634895324707	0.2308395504951477	0.24887140095233917	0.29292798042297363
0.32846879959106445	0.2881883978843689	0.24025675654411316	0.24057744443416595	0.22171182930469513	0.24081872403621674
0.3201269507408142	0.26413440704345703	0.2113277167081833	0.24121053516864777	0.22418741881847382	0.24749910831451416
0.32128027081489563	0.22737155854701996	0.28056082129478455	0.23800763487815857	0.2221495360136032	0.27459460496902466
0.28861722350120544	0.2957013249397278	0.2556619942188263	0.2227855622768402	0.23693135380744934	0.26437896490097046
0.3040827214717865	0.2678525745868683	0.24555569887161255	0.22542507946491241	0.23329347372055054	0.25394323468208313
0.3102653920650482	0.27366241812705994	0.2511926591396332	0.2346184253692627	0.21889133751392365	0.2730931043624878
0.3145376443862915	0.3005213737487793	0.2464635968208313	0.23016394674777985	0.22736498713493347	0.21512922644615173
0.2713967263698578	0.2233237773180008	0.26332953572273254	0.23503869771957397	0.22458907961845398	0.2815692722797394
0.2952726185321808	0.3074575960636139	0.2376418113708496	0.23814554512500763	0.23199526965618134	0.2608903646469116
0.2655021846294403	0.25135403871536255	0.2709435820579529	0.2355106770992279	0.2270665466785431	0.24807210266590118
0.2506907880306244	0.27304622530937195	0.2866905927658081	0.2383575737476349	0.2227974534034729	0.2573825716972351
0.2899652123451233	0.25212427973747253	0.22692154347896576	0.24504117667675018	0.221741184592247	0.2725665867328644
0.29523584246635437	0.28223440051078796	0.28425121307373047	0.2637338936328888	0.2177993208169937	0.2488134205341339
0.3281887173652649	0.23506341874599457	0.28228798508644104	0.24652895331382751	0.2344796359539032	0.22211132943630219
0.30321162939071655	0.2510080337524414	0.2660778760910034	0.2417181134223938	0.20882873237133026	0.27136439085006714
0.30406320095062256	0.24291692674160004	0.3015522062778473	0.2289094626903534	0.21717333793640137	0.22364488244056702
0.287261962890625	0.29077115654945374	0.2456178069114685	0.2326025664806366	0.23693792521953583	0.27182772755622864
0.25701937079429626	0.25097033381462097	0.22261551022529602	0.2491752654314041	0.21129760146141052	0.28359463810920715
0.2880467176437378	0.270866334438324	0.2800537645816803	0.23715586960315704	0.22625674307346344	0.22643795609474182
0.2804708182811737	0.2535788118839264	0.2682352364063263	0.23354056477546692	0.21722941100597382	0.23319685459136963
0.2868995666503906	0.24300599098205566	0.2797495126724243	0.23939502239227295	0.22049874067306519	0.23851695656776428
0.23393003642559052	0.25191357731819153	0.2683631181716919	0.23593947291374207	0.22272421419620514	0.28234395384788513
0.2947466969490051	0.2501955032348633	0.259766161441803	0.2348095178604126	0.2326907366514206	0.26584646105766296
0.24074460566043854	0.2756359577178955	0.2292494773864746	0.24433985352516174	0.22248239815235138	0.26758572459220886
0.27454808354377747	0.2588200271129608	0.23327556252479553	0.24531960487365723	0.24450132250785828	0.2691718637943268
0.26981645822525024	0.2888593375682831	0.2595278024673462	0.23674167692661285	0.21886038780212402	0.2698361277580261
0.33109062910079956	0.27630770206451416	0.24915359914302826	0.22718751430511475	0.23911474645137787	0.22609791159629822
0.3129429221153259	0.232208251953125	0.27072492241859436	0.24446730315685272	0.22244387865066528	0.2558170557022095
0.2699258029460907	0.25926637649536133	0.2728627324104309	0.2508811354637146	0.23741395771503448	0.22512391209602356
0.2964503765106201	0.23172275722026825	0.2338721752166748	0.233923077583313	0.2299405336380005	0.2816641628742218
0.21731124818325043	0.3074105679988861	0.24921660125255585	0.23294244706630707	0.2695562541484833	0.2567775547504425
0.26148489117622375	0.27521881461143494	0.2656283974647522	0.23027807474136353	0.2316967099905014	0.22668692469596863
0.326457142829895	0.25883641839027405	0.23176132142543793	0.2239285111427307	0.22508065402507782	0.23662705719470978
0.24691437184810638	0.22665424644947052	0.27389276027679443	0.2320270538330078	0.2227962464094162	0.29202985763549805
0.256154865026474	0.22147588431835175	0.2800007164478302	0.2364552617073059	0.22578640282154083	0.2472291737794876
0.2472148984670639	0.22548674046993256	0.22140151262283325	0.2237873077392578	0.21769919991493225	0.24504800140857697
					0.2774871587753296
					0.32017695903778076
					0.25221043825149536
					0.2436811476945877
					0.3389638662338257
					0.25419360399246216
					0.2602648437023163
					0.2798948884010315
					0.27635622024536133
					0.25451213121414185
					0.2692127525806427
					0.2739798426628113
					0.2665118873119354
					0.23337946832180023
					0.22633837163448334
					0.3073253333568573
					0.2943199872970581
					0.2533998489379883
					0.2706666886806488
					0.23971030116081238
					0.21995674073696136
					0.2491445392370224
					0.2910533547401428
					0.2643618583679199
					0.23135970532894135
					0.2560103237628937
					0.2524229884147644
					0.3179417550563812
					0.29469484090805054
					0.2618497610092163
					0.2309887558221817
					0.2961535155773163
					0.22266492247581482
					0.28863662481307983
					0.3204226791858673
					0.23791059851646423
					0.30773672461509705
					0.274844765663147
					0.25544822216033936
					0.26675549149513245
					0.240134134888649
					0.2503252327442169
					0.24762780964374542
					0.22700247168540955
					0.25327742099761963
					0.23636095225811005
					0.23567000031471252
					0.25728651881217957
					0.2237728387117386
					0.24621611833572388
					0.29348015785217285
					0.2512315511703491
					0.265342652797699
					0.2529835104942322
					0.2767665684223175
					0.244980588555336
					0.25286006927490234
					0.22517281770706177
					0.24039597809314728
					0.255746990442276
					0.2308991402387619
					0.2678465247154236
					0.24931320548057556
					0.21019114553928375
					0.2192578911781311
					0.24768772721290588
					0.2375982105731964
					0.2577722668647766
					0.22851991653442383
					0.29387128353118896
					0.2451707124710083
					0.2657944858074188
					0.2735389769077301
					0.22346068918704987
					0.31577906012535095
					0.24660536646842957
					0.21715135872364044
					0.22452326118946075
					0.21981142461299896
					0.2604450583457947
					0.239782452583313
					0.21937519311904907
					0.22483417391777039
					0.23104019463062286
					0.22507719695568085
					0.23559275269508362
					0.2401244342327118
					0.22736157476902008
					0.22867080569267273
					0.23962561786174774
					0.2500606179237366
					0.23234151303768158
					0.2644789218902588
					0.2581142485141754
					0.25674912333488464
					0.21771104633808136
					0.23024438321590424
					0.2134988158941269
					0.20530863106250763
					0.21691130101680756
					0.27106690406799316
					0.2688310444355011
					0.25312796235084534
					0.23895569145679474
					0.28205302357673645
					0.23332567512989044
					0.27018120884895325
					0.2171970158815384
					0.2982836663722992
					0.24133780598640442
					0.2406572848558426
					0.312011182308197
					0.2196265161037445
					0.24707543849945068
					0.2748011648654938
					0.2704012989997864
					0.29920893907546997
					0.23571527004241943
					0.31290340423583984
					0.28217488527297974
					0.22583729028701782
					0.21095050871372223
					0.2056017816066742
					0.21398797631263733
					0.2454800307750702
					0.233319491147995
					0.25829577445983887
					0.2734661400318146
					0.23618733882904053
					0.2835852801799774
					0.2758663296699524
					0.23911119997501373
					0.2635405659675598
					0.27181196212768555
					0.2292952984571457
					0.22821660339832306
					0.26016268134117126
					0.22216369211673737
					0.3193974494934082
					0.30784425139427185
					0.2694326639175415
					0.2654137909412384
					0.25569814443588257
					0.3000091016292572
					0.22348631918430328
					0.2263714075088501
					0.25623029470443726
					0.2480502873659134
					0.24238143861293793
					0.23323580622673035
					0.28388988971710205
					0.2616487443447113
					0.2536276578903198
					0.23224613070487976
					0.22083857655525208
					0.22011739015579224
					0.2634222209453583
					0.21562659740447998
					0.27404510974884033
					0.25256529450416565
					0.2519379258155823
					0.24473901093006134
					0.22535310685634613
					0.2780856490135193
					0.23150131106376648
					0.22145392000675201
					0.2673499882221222
					0.22198787331581116
					0.2447497695684433
					0.28351891040802
					0.23510852456092834
					0.24848654866218567
					0.22741003334522247
					0.28216102719306946
					0.21766933798789978
					0.2565374970436096
					0.22369500994682312
					0.29066574573516846
					0.26634469628334045
					0.2824287414550781
					0.22186410427093506
					0.22138531506061554
					0.2370462864637375
					0.2337028980255127
					0.31501680612564087
					0.23606400191783905
					0.22320719063282013
					0.23830443620681763
					0.24738965928554535
					0.22928814589977264
					0.24274861812591553
					0.2574363946914673
					0.21893443167209625
					0.24408011138439178
					0.23609204590320587
					0.25041651725769043
					0.2641272246837616
					0.27341705560684204
					0.2834594249725342
					0.23268869519233704
					0.24074120819568634
					0.2781675159931183
					0.23683303594589233
					0.21942520141601562
					0.2247687727212906
					0.24925458431243896
					0.21751776337623596
					0.24472634494304657
					0.2591884434223175
					0.24636070430278778
					0.23198528587818146
					0.23595641553401947
					0.2626078128814697
					0.2146352231502533
					0.23839952051639557
					0.250313401222229
					0.24849741160869598
					0.21246887743473053
					0.20538559556007385
					0.22088314592838287
					0.23087714612483978
					0.27354568243026733
					0.21069146692752838
					0.22701258957386017
					0.20656810700893402
					0.2787611782550812
					0.21006549894809723
					0.25849878787994385
					0.2197944074869156
					0.22849363088607788
					0.23712857067584991
					0.21607157588005066
					0.22800233960151672
					0.265600323677063
					0.22244565188884735
					0.2559868097305298
					0.22398413717746735
					0.2616519033908844
					0.22725984454154968
					0.2713572084903717
					0.24602541327476501
					0.24381904304027557
					0.24861250817775726
					0.24937224388122559
					0.2502463757991791
					0.23351550102233887
					0.2359670251607895
					0.2657940983772278
					0.2706802189350128
					0.24501942098140717
					0.2626543939113617
					0.24937427043914795
					0.24623051285743713
					0.2348974496126175
					0.26676979660987854
					0.2480044662952423
					0.26014745235443115
					0.2364555448293686
					0.26508206129074097
					0.23602856695652008
					0.246959388256073
					0.2532671391963959
					0.261957585811615
					0.2570441663265228
					0.24332916736602783
					0.2615656852722168
					0.24778568744659424
					0.2938825786113739
					0.27388983964920044
					0.24780045449733734
					0.2632356286048889
					0.24481190741062164
					0.2123757153749466
					0.24439162015914917
					0.2209455370903015
					0.2606991231441498
					0.25586098432540894
					0.2142750769853592
					0.24873174726963043
					0.21212032437324524
					0.27425968647003174
					0.25319892168045044
					0.2751457691192627
					0.21117082238197327
					0.25347429513931274
					0.25879764556884766
					0.23908722400665283
					0.2661847472190857
					0.25075462460517883
					0.2775495946407318
					0.22568611800670624
					0.26116806268692017
					0.2748733460903168
					0.22291360795497894
					0.25335264205932617
					0.23782582581043243
					0.2612110674381256
					0.22284552454948425
					0.21162337064743042
					0.2401573359966278
					0.21227487921714783
					0.2681657075881958
					0.23009277880191803
					0.22346937656402588
					0.22243160009384155
					0.23045265674591064
					0.2538203299045563
					0.22320152819156647
					0.24803081154823303
					0.2302720993757248
					0.22567470371723175
					0.23554249107837677
					0.2303375005722046
					0.22333624958992004
					0.2441224902868271
					0.24901974201202393
					0.219805046916008
					0.24159084260463715
					0.22460752725601196
					0.2436017543077469
					0.24605339765548706
					0.22516199946403503
					0.26865512132644653
					0.24212439358234406
					0.24961915612220764
					0.221451073884964
					0.22587639093399048
					0.2333303689956665
					0.2266850769519806
					0.27455100417137146
					0.23028798401355743
					0.23118256032466888
					0.230024516582489
					0.22410444915294647
					0.23415032029151917
					0.2225862294435501
					0.2423224300146103
					0.23578773438930511
					0.2220536768436432
					0.2337939441204071
					0.24211058020591736
					0.22699947655200958
					0.23336538672447205
					0.22329965233802795
					0.220438152551651
					0.2888515293598175
					0.23177890479564667
					0.23200449347496033
					0.26707130670547485
					0.2642155587673187
					0.24650727212429047
					0.22752194106578827
					0.2525024712085724
					0.22549045085906982
					0.2375156283378601
					0.27541112899780273
					0.21402938663959503
					0.23195399343967438
					0.2577091157436371
					0.2582911252975464
					0.2500508725643158
					0.23793020844459534
					0.2642171382904053
					0.22874630987644196
					0.24791859090328217
					0.2386235147714615
					0.23570257425308228
					0.2508362829685211
					0.24444475769996643
					0.24661238491535187
					0.24000996351242065
					0.2498861700296402
					0.2290983349084854
					0.23532328009605408
					0.2345224767923355
					0.2526542842388153
					0.24833378195762634
					0.2712107002735138
					0.24181902408599854
					0.2282761186361313
					0.22931236028671265
					0.25980323553085327
					0.26253145933151245
					0.26317015290260315
					0.23306256532669067
					0.28394994139671326
					0.25387388467788696
					0.2557036578655243
					0.2363908588886261
					0.2524804174900055
					0.2654314935207367
					0.22516055405139923
					0.263114333152771
					0.24726329743862152
					0.23215831816196442
					0.23099283874034882
					0.24160388112068176
					0.2546083331108093
					0.25274786353111267
					0.23370280861854553
					0.24847090244293213
					0.243149995803833
					0.23647677898406982
					0.2287537306547165
					0.24081817269325256
					0.23098695278167725
					0.25170767307281494
					0.2418062388896942
					0.22721844911575317
					0.2563495337963104
					0.22688837349414825
					0.23538713157176971
					0.2237161546945572
					0.23603108525276184
					0.23566751182079315
					0.22452035546302795
					0.21709159016609192
					0.24641643464565277
					0.2365940660238266
					0.2286156415939331
					0.22894471883773804
					0.22014546394348145
					0.2545722424983978
					0.2381516695022583
					0.23977896571159363
					0.22763438522815704
					0.2323192059993744
					0.22484467923641205
					0.2450532466173172
					0.2553090751171112
					0.20483310520648956
					0.2565683126449585
					0.23274080455303192
					0.2333381026983261
					0.24053837358951569
					0.2599707841873169
					0.2502047121524811
					0.24156910181045532
					0.2321624457836151
					0.21521122753620148
					0.23822848498821259
					0.24561066925525665
					0.24258320033550262
					0.2284785658121109
					0.23152582347393036
					0.2308586984872818
					0.22468654811382294
					0.2410775125026703
					0.251752644777298
					0.21194429695606232
					0.22934941947460175
					0.23432035744190216
					0.23881807923316956
					0.2470604032278061
					0.23128950595855713
					0.2585649788379669
					0.20953144133090973
					0.22555586695671082
					0.2364504188299179
					0.22390198707580566
					0.2383592575788498
					0.2561626732349396
					0.22415390610694885
					0.2567194104194641
					0.2365749627351761
					0.24347589910030365
					0.20318952202796936
					0.2115049809217453
					0.22297117114067078
					0.22986175119876862
					0.2276264876127243
					0.23989565670490265
					0.2067139893770218
					0.2411366105079651
					0.23939742147922516
					0.2536431849002838
					0.2534554600715637
					0.24742849171161652
					0.22397460043430328
					0.21721021831035614
					0.24098393321037292
					0.21091726422309875
					0.2377578765153885
					0.22309166193008423
					0.22309549152851105
					0.23347048461437225
					0.22691677510738373
					0.23068243265151978
					0.23877140879631042
					0.23705869913101196
					0.2337905913591385
					0.2618045210838318
					0.23327425122261047
					0.24551402032375336
					0.24224552512168884
					0.23846276104450226
					0.2378300279378891
					0.23632539808750153
					0.24272146821022034
					0.2136722207069397
					0.24670672416687012
					0.22037802636623383
					0.212509423494339
					0.23116284608840942
					0.26899683475494385
					0.24868057668209076
					0.2452773153781891
					0.2489432841539383
					0.23115511238574982
					0.21962076425552368
					0.24623091518878937
					0.22566388547420502
					0.22004106640815735
					0.22740042209625244
					0.2350410372018814
					0.23521973192691803
					0.22367867827415466
					0.22566014528274536
					0.22769826650619507
					0.23511344194412231
					0.23791289329528809
					0.23519130051136017
					0.21107318997383118
					0.23118853569030762
					0.22626547515392303
					0.2156960368156433
					0.22060422599315643
					0.2352427840232849
					0.24102532863616943
					0.21640045940876007
					0.23264633119106293
					0.21819224953651428
					0.24131284654140472
					0.22070612013339996
					0.2586025297641754
					0.248792827129364
					0.25441569089889526
					0.24893945455551147
					0.20931415259838104
					0.24406765401363373
					0.2400854527950287
					0.22358383238315582
					0.22961419820785522
					0.23387376964092255
					0.226673424243927
					0.22426241636276245
					0.2427397072315216
					0.24541087448596954
					0.22533772885799408
					0.23870724439620972
					0.23276978731155396
					0.2721901535987854
					0.22983214259147644
					0.22771506011486053
					0.22088463604450226
					0.23364964127540588
					0.22536826133728027
					0.23463431000709534
					0.22059771418571472
					0.22057485580444336
					0.24746309220790863
					0.22434964776039124
					0.2115740329027176
					0.22004836797714233
					0.2151843160390854
					0.2305493950843811
					0.22055013477802277
					0.22576501965522766
					0.24052852392196655
					0.23448626697063446
					0.2479286640882492
					0.24218297004699707
					0.23468399047851562
					0.22448839247226715
					0.25143691897392273
					0.23007182776927948
					0.25963807106018066
					0.22161732614040375
					0.23613418638706207
					0.26083096861839294
					0.2353612631559372
					0.23355631530284882
					0.25542399287223816
					0.2274850755929947
					0.2420625537633896
					0.22928708791732788
					0.29505476355552673
					0.2646680176258087
					0.2623055875301361
					0.24946489930152893
					0.25962743163108826
					0.27508988976478577
					0.22029352188110352
					0.274842768907547
					0.2622617483139038
					0.27440348267555237
					0.27380621433258057
					0.2618601620197296
					0.24367719888687134
					0.21906155347824097
					0.22060126066207886
					0.27417731285095215
					0.23951107263565063
					0.2216799110174179
					0.23388104140758514
					0.23300400376319885
					0.23738330602645874
					0.22427110373973846
					0.27674466371536255
					0.22690646350383759
					0.25776511430740356
					0.2791447937488556
					0.26217812299728394
					0.2415132224559784
					0.2527228593826294
					0.21252691745758057
					0.2780163288116455
					0.2276325225830078
					0.25332707166671753
					0.2398304045200348
					0.2048015296459198
					0.24911503493785858
					0.2255399376153946
					0.2356545776128769
					0.24549947679042816
					0.24726630747318268
					0.23526811599731445
					0.22898656129837036
					0.2219722867012024
					0.223728746175766
					0.22492723166942596
					0.25006303191185
					0.21997210383415222
					0.2326190173625946
					0.22360825538635254
					0.21541622281074524
					0.23299340903759003
					0.23163637518882751
					0.26024043560028076
					0.2202647626399994
					0.24027661979198456
					0.20985981822013855
					0.23294366896152496
					0.2234618216753006
					0.22682704031467438
					0.2622202932834625
					0.22221745550632477
					0.2421920746564865
					0.22546906769275665
					0.2218875288963318
					0.23735518753528595
					0.24446991086006165
					0.22315341234207153
					0.25000447034835815
					0.23236845433712006
					0.22449590265750885
					0.20023804903030396
					0.20023804903030396
					0.28316932916641235
					0.21857671439647675
					0.26764097809791565
					0.25078272819519043
					0.2624768018722534
					0.2775297164916992
					0.28116998076438904
					0.20406654477119446
					0.23715104162693024
					0.28218385577201843
					0.270929753780365
					0.24572956562042236
					0.24624885618686676
					0.2067805379629135
					0.22633378207683563
					0.2214260995388031
					0.22394293546676636
					0.25862082839012146
					0.22725163400173187
					0.2306274175643921
					0.2179480940103531
					0.2610841989517212
					0.21325813233852386
					0.24427756667137146
					0.250247061252594
					0.24969883263111115
					0.22612296044826508
					0.24385112524032593
					0.237095907330513
					0.26524871587753296
					0.21850980818271637
					0.20552806556224823
					0.20535165071487427
					0.20832011103630066
					0.20262520015239716
					0.20384159684181213
					0.2105390578508377
					0.22626204788684845
					0.2266661375761032
					0.23802651464939117
					0.22085238993167877
					0.22705645859241486
					0.23192034661769867
					0.2261071503162384
					0.23078680038452148
					0.2212127298116684
					0.23271244764328003
					0.2606058418750763
					0.2524300515651703
					0.21818135678768158
					0.2159576416015625
					0.21773286163806915
					0.22948093712329865
					0.2323760688304901
					0.22205401957035065
					0.2203098088502884
					0.22044268250465393
					0.23223628103733063
					0.22677826881408691
					0.2425442785024643
					0.22302213311195374
					0.2547309100627899
					0.21743740141391754
					0.22525905072689056
					0.23612146079540253
					0.2320188730955124
					0.23702560365200043
					0.2446105033159256
					0.23762209713459015
					0.23718462884426117
					0.25077158212661743
					0.23828530311584473
					0.26717260479927063
					0.26888710260391235
					0.26293131709098816
					0.2547330856323242
					0.2618490159511566
					0.2650735676288605
					0.26222848892211914
					0.27420276403427124
					0.2567581832408905
					0.228586807847023
					0.2470506876707077
					0.2768029272556305
					0.24507765471935272
					0.22811727225780487
					0.21926572918891907
					0.23234717547893524
					0.22943232953548431
					0.24667376279830933
					0.23200292885303497
					0.24237000942230225
					0.2385912984609604
					0.23589059710502625
					0.22262141108512878
					0.21958734095096588
					0.22276444733142853
					0.20999768376350403
					0.22277644276618958
					0.2210243195295334
					0.21215642988681793
					0.2126998007297516
					0.23250439763069153
					0.23344963788986206
					0.2585766017436981
					0.23411212861537933
					0.22090788185596466
					0.22032999992370605
					0.2767636477947235
					0.24141806364059448
					0.21745416522026062
					0.22471673786640167
					0.2293706089258194
					0.2055017054080963
					0.23733946681022644
					0.21815252304077148
					0.22999797761440277
					0.27340424060821533
					0.2593749165534973
					0.26363542675971985
					0.2665995657444
					0.25561702251434326
					0.2318093627691269
					0.23973260819911957
					0.23100833594799042
					0.24781522154808044
					0.21574504673480988
					0.22736003994941711
					0.24111966788768768
					0.21800430119037628
					0.23927943408489227
					0.20732980966567993
					0.24768255650997162
					0.2351604849100113
					0.2213895618915558
					0.21896594762802124
					0.22535134851932526
					0.24707487225532532
					0.25667479634284973
					0.2202548384666443
					0.23958636820316315
					0.23456382751464844
					0.2189590036869049
					0.24763616919517517
					0.2256438136100769
					0.23530495166778564
					0.22714103758335114
					0.24570022523403168
					0.24734586477279663
					0.2132723033428192
					0.20813889801502228
					0.22860603034496307
					0.24176014959812164
					0.21031910181045532
					0.23439915478229523
					0.24985820055007935
					0.26919665932655334
					0.2161385864019394
					0.24894064664840698
					0.22473709285259247
					0.2555977404117584
					0.22774483263492584
					0.2526789903640747
					0.22873857617378235
					0.25812238454818726
					0.21932758390903473
					0.23851917684078217
					0.21301321685314178
					0.2224588841199875
					0.22083649039268494
					0.22553153336048126
					0.232832133769989
					0.27611881494522095
					0.2309930920600891
					0.26295438408851624
					0.22906337678432465
					0.2323213666677475
					0.20766375958919525
					0.2513080835342407
					0.2608669698238373
					0.2243226319551468
					0.2536599338054657
					0.22505436837673187
					0.21599701046943665
					0.23679544031620026
					0.22710180282592773
					0.24452507495880127
					0.23443573713302612
					0.20636211335659027
					0.205402210354805
					0.20793363451957703
					0.21225696802139282
					0.21052241325378418
					0.20963725447654724
					0.2054552435874939
					0.21744565665721893
					0.2341538369655609
					0.21973811089992523
					0.20807355642318726
					0.21220168471336365
					0.2130054384469986
					0.20924797654151917
					0.21413810551166534
					0.20795674622058868
					0.2010296881198883
					0.2002931833267212
					0.21759828925132751
					0.23477207124233246
					0.22674693167209625
					0.21656706929206848
					0.22544969618320465
					0.22528576850891113
					0.22233827412128448
					0.22095704078674316
					0.2186499834060669
					0.22691147029399872
					0.22861427068710327
					0.21890205144882202
					0.24202421307563782
					0.2266085296869278
					0.22891922295093536
					0.2217470109462738
					0.23806685209274292
					0.25255125761032104
					0.21428239345550537
					0.21991631388664246
					0.23136071860790253
					0.2217729687690735
					0.22878052294254303
					0.2267477959394455
					0.2683376371860504
					0.23480355739593506
					0.2199237048625946
					0.21588975191116333
					0.22436073422431946
					0.23015837371349335
					0.23483389616012573
					0.2651996910572052
					0.21900574862957
					0.2240649312734604
					0.2151787132024765
					0.2223631739616394
					0.23897548019886017
					0.24795611202716827
					0.2282174527645111
					0.22688718140125275
					0.21877819299697876
					0.22675904631614685
					0.2174290269613266
					0.21237295866012573
					0.25079721212387085
					0.23197953402996063
					0.21157611906528473
					0.21743373572826385
					0.226607546210289
					0.23114728927612305
					0.22819839417934418
					0.2186826914548874
					0.20811063051223755
					0.20031888782978058
					0.20717594027519226
					0.20471909642219543
					0.204046368598938
					0.20482930541038513
					0.20505106449127197
					0.20539402961730957
					0.21357592940330505
					0.2002764195203781
					0.21060021221637726
					0.20318101346492767
					0.20687726140022278
					0.20957916975021362
					0.2049168348312378
					0.2166239470243454
					0.20023804903030396
					0.20124900341033936
					0.20127125084400177
					0.24637551605701447
					0.22324255108833313
					0.23822034895420074
					0.2138996124267578
					0.22828568518161774
					0.22138375043869019
					0.23330074548721313
					0.2195296585559845
					0.21309113502502441
					0.22191786766052246
					0.23553743958473206
					0.24163968861103058
					0.21800068020820618
					0.21511639654636383
					0.2283582240343094
					0.24168892204761505
					0.23315611481666565
					0.21189159154891968
					0.21748577058315277
					0.2166055589914322
					0.23364286124706268
					0.21946662664413452
					0.3027128279209137
					0.2110520452260971
					0.21095523238182068
					0.2871866226196289
					0.21152235567569733
					0.22116005420684814
					0.26543593406677246
					0.22440198063850403
					0.23082733154296875
					0.22110295295715332
					0.23385202884674072
					0.23526132106781006
					0.2103305608034134
					0.228501558303833
					0.22052523493766785
					0.22729219496250153
					0.22015801072120667
					0.2060859352350235
					0.23024827241897583
					0.22615163028240204
					0.23186051845550537
					0.21185292303562164
					0.2262614220380783
					0.20946340262889862
					0.2263249307870865
					0.2252354621887207
					0.21859987080097198
					0.22237394750118256
					0.21001769602298737
					0.21749436855316162
					0.23507390916347504
					0.23848138749599457
					0.21733608841896057
					0.20823197066783905
					0.2146211415529251
					0.23686321079730988
					0.21594727039337158
					0.2164103388786316
					0.22980117797851562
					0.2278098165988922
					0.21722741425037384
					0.2411852926015854
					0.21389316022396088
					0.21862614154815674
					0.21928530931472778
					0.21863114833831787
					0.22985976934432983
					0.22255197167396545
					0.21763035655021667
					0.2306705266237259
					0.21876688301563263
					0.21403895318508148
					0.21423590183258057
					0.2285008728504181
					0.2130540907382965
					0.2097853124141693
					0.2099107801914215
					0.23407742381095886
					0.2054794728755951
					0.24273820221424103
					0.24187374114990234
					0.2181134670972824
					0.21886108815670013
					0.21652300655841827
					0.21407121419906616
					0.2190142422914505
					0.22155256569385529
					0.22944043576717377
					0.2346670776605606
					0.2287401407957077
					0.2154541313648224
					0.22063510119915009
					0.2154342532157898
					0.2138923853635788
					0.22059939801692963
					0.22604376077651978
					0.21945731341838837
					0.22351811826229095
					0.22071288526058197
					0.21794427931308746
					0.221674844622612
					0.2229200005531311
					0.2454458624124527
					0.23149451613426208
					0.21893319487571716
					0.20896776020526886
					0.2544862926006317
					0.22952334582805634
					0.21582774817943573
					0.26663658022880554
					0.22050713002681732
					0.2200741320848465
					0.21505729854106903
					0.22269171476364136
					0.2302265465259552
					0.23150277137756348
					0.22518494725227356
					0.23004582524299622
					0.21762876212596893
					0.21848435699939728
					0.23050500452518463
					0.22098176181316376
					0.22785383462905884
					0.22459256649017334
					0.208955779671669
					0.20232592523097992
					0.20445701479911804
					0.24297839403152466
					0.22733406722545624
					0.21631042659282684
					0.2263047695159912
					0.22843782603740692
					0.23709844052791595
					0.23773601651191711
					0.22102686762809753
					0.2245558649301529
					0.23021990060806274
					0.24030189216136932
					0.22537191212177277
					0.2204921990633011
					0.22248251736164093
					0.21774625778198242
					0.2254100739955902
					0.23913763463497162
					0.23035870492458344
					0.23789086937904358
					0.26568835973739624
					0.2307334989309311
					0.21641409397125244
					0.24515041708946228
					0.2578848898410797
					0.22330383956432343
					0.21874380111694336
					0.22569946944713593
					0.2290799915790558
					0.2403365522623062
					0.23138926923274994
					0.234390527009964
					0.21774804592132568
					0.24688352644443512
					0.24276971817016602
					0.2276906669139862
					0.21300967037677765
					0.21346186101436615
					0.2325432449579239
					0.22673249244689941
					0.21423529088497162
					0.22536663711071014
					0.2244623452425003
					0.22478006780147552
					0.25097033381462097
					0.22312362492084503
					0.2453174889087677
					0.21219338476657867
					0.2292688637971878
					0.23826336860656738
					0.24249443411827087
					0.23003147542476654
					0.24769090116024017
					0.2052459716796875
					0.22057776153087616
					0.20151187479496002
					0.2497357875108719
					0.21438273787498474
					0.22808212041854858
					0.2246854305267334
					0.21609428524971008
					0.20083120465278625
					0.2307947725057602
					0.20254479348659515
					0.20910485088825226
					0.21088825166225433
					0.22015796601772308
					0.20617951452732086
					0.2006150186061859
					0.21761123836040497
					0.2103300541639328
					0.21153101325035095
					0.20635241270065308
					0.20560471713542938
					0.20197974145412445
					0.20577770471572876
					0.21105459332466125
					0.2023116797208786
					0.211990088224411
					0.20650047063827515
					0.2061489373445511
					0.2204776555299759
					0.2005675882101059
					0.20518632233142853
					0.2018483728170395
					0.20537318289279938
					0.2186601459980011
					0.21222926676273346
					0.20268461108207703
					0.2033686637878418
					0.21105225384235382
					0.20313362777233124
					0.2015131413936615
					0.20740360021591187
					0.25228485465049744
					0.21033243834972382
					0.20956146717071533
					0.20041397213935852
					0.20212440192699432
					0.20474004745483398
					0.2003059983253479
					0.22672034800052643
					0.23433281481266022
					0.2371031790971756
					0.24586421251296997
					0.2237871289253235
					0.207241028547287
					0.23598924279212952
					0.2588820159435272
					0.23813939094543457
					0.2359672635793686
					0.2354990541934967
					0.23502741754055023
					0.23305031657218933
					0.23674672842025757
					0.2447020560503006
					0.23673853278160095
					0.22708769142627716
					0.23628036677837372
					0.21973766386508942
					0.2065039575099945
					0.21751920878887177
					0.20779410004615784
					0.20685909688472748
					0.2142283171415329
					0.2354167103767395
					0.2172558605670929
					0.20901882648468018
					0.22265030443668365
					0.20838220417499542
					0.20056107640266418
					0.2234419882297516
					0.214307501912117
					0.22732241451740265
					0.23320303857326508
					0.22246767580509186
					0.20512516796588898
					0.2277590036392212
					0.2238292247056961
					0.20329485833644867
					0.21479922533035278
					0.23001502454280853
					0.20919877290725708
					0.2053939700126648
					0.22526958584785461
					0.20612560212612152
					0.22894401848316193
					0.2498561590909958
					0.22058714926242828
					0.2121114879846573
					0.24223653972148895
					0.20172475278377533
					0.22582386434078217
					0.23848454654216766
					0.22558455169200897
					0.2050621658563614
					0.2219291478395462
					0.2571243345737457
					0.20785832405090332
					0.20593520998954773
					0.2188883274793625
					0.2362021654844284
					0.20711228251457214
					0.20023804903030396
					0.20907817780971527
					0.2048192024230957
					0.2187165915966034
					0.20295414328575134
					0.20448926091194153
					0.2256557047367096
					0.21223779022693634
					0.22615370154380798
					0.22560612857341766
					0.20715107023715973
					0.2047940045595169
					0.20270496606826782
					0.22864972054958344
					0.20471425354480743
					0.2191946655511856
					0.2329198569059372
					0.20081378519535065
					0.23044762015342712
					0.20023804903030396
					0.22570419311523438
					0.23520882427692413
					0.22210292518138885
					0.2094559371471405
					0.21892866492271423
					0.2046051323413849
					0.21227461099624634
					0.23688733577728271
					0.21207550168037415
					0.2020881325006485
					0.2377883940935135
					0.20955520868301392
					0.20386219024658203
					0.20311716198921204
					0.22192783653736115
					0.21148592233657837
					0.20122265815734863
					0.2107210010290146
					0.21525295078754425
					0.21573084592819214
					0.23114673793315887
					0.21483750641345978
					0.21598182618618011
					0.22900718450546265
					0.2109067738056183
					0.23163925111293793
					0.21935653686523438
					0.24035149812698364
					0.2349592000246048
					0.22240041196346283
					0.21340642869472504
					0.2252722978591919
					0.22467859089374542
					0.22013916075229645
					0.21903833746910095
					0.23875367641448975
					0.22301556169986725
					0.2221197783946991
					0.21638774871826172
					0.20390555262565613
					0.21770480275154114
					0.20822229981422424
					0.20992331206798553
					0.21453629434108734
					0.21161946654319763
					0.22099952399730682
					0.2465531826019287
					0.2140982747077942
					0.21152904629707336
					0.21573889255523682
					0.2114301323890686
					0.21865279972553253
					0.2143145203590393
					0.21020935475826263
					0.2308763563632965
					0.23579101264476776
					0.21743455529212952
					0.23035946488380432
					0.20834580063819885
					0.22352303564548492
					0.22175194323062897
					0.22055906057357788
					0.22263109683990479
					0.24241125583648682
					0.21103769540786743
					0.23390565812587738
					0.2572891414165497
					0.220859095454216
					0.2174806296825409
					0.21641109883785248
					0.21476905047893524
					0.2552812993526459
					0.21589316427707672
					0.23204626142978668
					0.21451805531978607
					0.22829779982566833
					0.22784003615379333
					0.21696320176124573
					0.22406871616840363
					0.2300299108028412
					0.22204047441482544
					0.24696286022663116
					0.22415626049041748
					0.2248876392841339
					0.23607516288757324
					0.21920669078826904
					0.2224963754415512
					0.20640286803245544
					0.2337382733821869
					0.2211850881576538
					0.2751975357532501
					0.23462490737438202
					0.23089365661144257
					0.213018998503685
					0.251015305519104
					0.20776641368865967
					0.21668219566345215
					0.2226315438747406
					0.2111596167087555
					0.21804828941822052
					0.21447600424289703
					0.20828258991241455
					0.21916967630386353
					0.21500620245933533
					0.21137087047100067
					0.21319487690925598
					0.24394023418426514
					0.20914217829704285
					0.2133646011352539
					0.2063887119293213
					0.22467683255672455
					0.22125005722045898
					0.2413002997636795
					0.2091606855392456
					0.2115601897239685
					0.20237113535404205
					0.2237001359462738
					0.20906338095664978
					0.21224290132522583
					0.2142142951488495
					0.24169698357582092
					0.21326327323913574
					0.2087259590625763
					0.2010180652141571
					0.21955548226833344
					0.20507201552391052
					0.21626025438308716
					0.270177960395813
					0.22908036410808563
					0.20851220190525055
					0.2115025371313095
					0.2209632247686386
					0.22419406473636627
					0.21877337992191315
					0.21142379939556122
					0.24037247896194458
					0.2289724051952362
					0.23813354969024658
					0.2160428762435913
					0.2240254431962967
					0.2354958951473236
					0.21749772131443024
					0.226746067404747
					0.21635697782039642
					0.20771647989749908
					0.21549832820892334
					0.213200181722641
					0.2225186824798584
					0.20946915447711945
					0.2205457240343094
					0.2181093394756317
					0.23107507824897766
					0.22839003801345825
					0.23153862357139587
					0.23800259828567505
					0.22148209810256958
					0.22255733609199524
					0.2239658087491989
					0.2178664207458496
					0.22598490118980408
					0.22897884249687195
					0.21368704736232758
					0.22371459007263184
					0.22102981805801392
					0.24196797609329224
					0.2087470442056656
					0.2139882594347
					0.2154979705810547
					0.21931388974189758
					0.24928763508796692
					0.21336643397808075
					0.2153870165348053
					0.21028974652290344
					0.2264152467250824
					0.22213073074817657
					0.23244471848011017
					0.21710966527462006
					0.21640145778656006
					0.2155686616897583
					0.20783551037311554
					0.21952374279499054
					0.21493102610111237
					0.23861855268478394
					0.22018317878246307
					0.21211792528629303
					0.2532557547092438
					0.221365287899971
					0.2223557084798813
					0.22621655464172363
					0.22387991845607758
					0.22020107507705688
					0.23564931750297546
					0.20937621593475342
					0.21619588136672974
					0.21589654684066772
					0.21539805829524994
					0.20806145668029785
					0.21512341499328613
					0.20947562158107758
					0.21523021161556244
					0.2203657031059265
					0.2234196811914444
					0.23093819618225098
					0.2125295251607895
					0.21089206635951996
					0.22972768545150757
					0.25436902046203613
					0.22236202657222748
					0.22019745409488678
					0.21522630751132965
					0.21731255948543549
					0.21144519746303558
					0.21650798618793488
					0.21590456366539001
					0.21655786037445068
					0.21861247718334198
					0.21579860150814056
					0.26948413252830505
					0.21845905482769012
					0.21258370578289032
					0.2225116789340973
					0.21658146381378174
					0.23214302957057953
					0.2161335051059723
					0.2224227339029312
					0.2150179147720337
					0.22317008674144745
					0.2129422277212143
					0.2143910527229309
					0.22017315030097961
					0.204902783036232
					0.22427068650722504
					0.21430663764476776
					0.22896574437618256
					0.21337296068668365
					0.22386017441749573
					0.2127639651298523
					0.21111293137073517
					0.21469178795814514
					0.20678089559078217
					0.21887944638729095
					0.23167137801647186
					0.2120659202337265
					0.2235279232263565
					0.2103354036808014
					0.21491022408008575
					0.208173006772995
					0.23103944957256317
					0.22184936702251434
					0.20649471879005432
					0.2326882928609848
					0.21345405280590057
					0.22196064889431
					0.22108925879001617
					0.21345505118370056
					0.21657724678516388
					0.2208910882472992
					0.20878513157367706
					0.2171332836151123
					0.2145133912563324
					0.2114662379026413
					0.21052402257919312
					0.2161237597465515
					0.21684032678604126
					0.21863692998886108
					0.2151271551847458
					0.21649979054927826
					0.2239287942647934
					0.20676502585411072
					0.22411398589611053
					0.21314673125743866
					0.23348809778690338
					0.22242678701877594
					0.22294703125953674
					0.22144974768161774
					0.21679165959358215
					0.22277477383613586
					0.22983025014400482
					0.22259435057640076
					0.21440386772155762
					0.22156794369220734
					0.21406057476997375
					0.2408778965473175
					0.21437087655067444
					0.2149026244878769
					0.2128521054983139
					0.21667610108852386
					0.23358459770679474
					0.20872598886489868
					0.21852236986160278
					0.22057653963565826
					0.2267686128616333
					0.21731506288051605
					0.21716301143169403
					0.21639062464237213
					0.21555352210998535
					0.22048796713352203
					0.2204357534646988
					0.2114890217781067
					0.21329036355018616
					0.209734246134758
					0.21001753211021423
					0.21885251998901367
					0.21169422566890717
					0.22193102538585663
					0.2069838047027588
					0.2265987992286682
					0.22184044122695923
					0.21104736626148224
					0.21746842563152313
					0.21320326626300812
					0.21234804391860962
					0.21792049705982208
					0.20383690297603607
					0.2125575840473175
					0.24293413758277893
					0.21414291858673096
					0.20920582115650177
					0.20328408479690552
					0.20086024701595306
					0.20363719761371613
					0.20303194224834442
					0.201206237077713
					0.20525023341178894
					0.20475026965141296
					0.20591747760772705
					0.20039385557174683
					0.20023804903030396
					0.20282386243343353
					0.20273730158805847
					0.20661114156246185
					0.20023804903030396
					0.20023804903030396
					0.2040177881717682
					0.20261424779891968
					0.20791707932949066
					0.20424526929855347
					0.20381131768226624
					0.20501793920993805
					0.20269043743610382
					0.20025986433029175
					0.20173339545726776
					0.20025353133678436
					0.20385430753231049
					0.2032669484615326
					0.20146599411964417
					0.21553273499011993
					0.20189017057418823
					0.20209500193595886
					0.2049756497144699
					0.2022491991519928
					0.21002069115638733
					0.20132294297218323
					0.20703494548797607
					0.20549516379833221
					0.20023804903030396
					0.2055513560771942
					0.20203687250614166
					0.2033911794424057
					0.20452167093753815
					0.20151978731155396
					0.20357663929462433
					0.20226319134235382
					0.21178902685642242
					0.20913076400756836
					0.20132839679718018
					0.20790649950504303
					0.20724694430828094
					0.2030353844165802
					0.2047697752714157
					0.2014581263065338
					0.2080611139535904
					0.20675867795944214
					0.20023804903030396
					0.2008182555437088
					0.20455779135227203
					0.2067974954843521
					0.2041264921426773
					0.20248982310295105
					0.20390835404396057
					0.20996342599391937
					0.20650964975357056
					0.20023804903030396
					0.2106902152299881
					0.20146237313747406
					0.20334219932556152
					0.20332573354244232
					0.20023804903030396
					0.20643851161003113
					0.20274315774440765
					0.20593440532684326
					0.2115197628736496
					0.20102281868457794
					0.20182733237743378
					0.20686529576778412
					0.20144352316856384
					0.20534375309944153
					0.20269937813282013
					0.20765726268291473
					0.20253080129623413
					0.20116308331489563
					0.2044300138950348
					0.20916986465454102
					0.20227904617786407
					0.21044869720935822
					0.21709927916526794
					0.20946481823921204
					0.2096147984266281
					0.20428670942783356
					0.2094106674194336
					0.22258412837982178
					0.20354913175106049
					0.21359319984912872
					0.20928367972373962
					0.20416668057441711
					0.20023804903030396
					0.2043953239917755
					0.20236901938915253
