# Supplementary material for: Enhanced flux potential analysis links changes in enzyme expression to metabolic flux
Source: Mol Syst Biol. 2025 Feb 17;21(4):413–45. doi: 10.1038/s44320-025-00090-9 (PMC11965317; doi:10.1038/s44320-025-00090-9)
Supplement: Supplementary file 15 — Source data Fig. 6 [file 44320_2025_90_MOESM15_ESM.zip › Figure 6/6I/MAR04812-eFPA.csv]

BonMar-eryth	BonMar-hema	Skin-strom	Muscle-fast	Muscle-slow	Other
0.21917080879211426	0.24457217752933502	0.22596608102321625	0.12369538098573685	0.12369538098573685	0.2785702645778656
0.38180622458457947	0.3205016851425171	0.18450765311717987	0.12391816079616547	0.13348522782325745	0.13372285664081573
0.39958423376083374	0.18245406448841095	0.16440482437610626	0.12369538098573685	0.13914072513580322	0.1564147025346756
0.2841506600379944	0.18235324323177338	0.21845269203186035	0.13437649607658386	0.1282029151916504	0.246939018368721
0.3937149941921234	0.3401525914669037	0.19419802725315094	0.12381269037723541	0.13821816444396973	0.15338000655174255
0.3773220479488373	0.16779445111751556	0.13045676052570343	0.13565652072429657	0.13486461341381073	0.17159833014011383
0.18705764412879944	0.2193606048822403	0.2550101578235626	0.12369538098573685	0.12369538098573685	0.17371807992458344
0.27223697304725647	0.28330376744270325	0.17156270146369934	0.12369538098573685	0.13372120261192322	0.18520373106002808
0.4102388322353363	0.24309898912906647	0.197557732462883	0.12369538098573685	0.12369538098573685	0.12683211266994476
0.39942947030067444	0.18555861711502075	0.17971763014793396	0.12393990159034729	0.1390572488307953	0.162675678730011
0.3980735242366791	0.17677289247512817	0.12877659499645233	0.12369538098573685	0.12409444153308868	0.2518232464790344
0.2614296078681946	0.26131823658943176	0.13694187998771667	0.12369538098573685	0.12369538098573685	0.1526477336883545
0.40472495555877686	0.17711472511291504	0.13851018249988556	0.12729930877685547	0.12369538098573685	0.177333801984787
0.2181689441204071	0.17365600168704987	0.3193351924419403	0.12642161548137665	0.12369538098573685	0.2509244978427887
0.30388328433036804	0.13819798827171326	0.14969557523727417	0.1242295503616333	0.12369538098573685	0.12381016463041306
0.12369538098573685	0.3954724371433258	0.12813887000083923	0.12369538098573685	0.12736386060714722	0.17937110364437103
0.1266278624534607	0.2053750902414322	0.21359756588935852	0.124100461602211	0.14064109325408936	0.12400878220796585
0.24958312511444092	0.22803300619125366	0.17765438556671143	0.12369538098573685	0.13821177184581757	0.30022314190864563
0.291827529668808	0.18632690608501434	0.12372756749391556	0.17186875641345978	0.18993160128593445	0.24878069758415222
0.32113224267959595	0.18929699063301086	0.14366944134235382	0.12474068254232407	0.12369538098573685	0.17384544014930725
0.12369538098573685	0.13287758827209473	0.1267537921667099	0.12369538098573685	0.12369538098573685	0.12369538098573685
0.12398608773946762	0.207990363240242	0.21134571731090546	0.12409932166337967	0.12407124787569046	0.15007971227169037
0.12369538098573685	0.20440341532230377	0.17409901320934296	0.13461188971996307	0.12852470576763153	0.15954254567623138
0.13621415197849274	0.1936413049697876	0.1326553374528885	0.1529565006494522	0.1332244575023651	0.21168309450149536
0.28644025325775146	0.15104442834854126	0.20339897274971008	0.13673891127109528	0.12369538098573685	0.18782739341259003
0.21149268746376038	0.16676495969295502	0.17340977489948273	0.12369538098573685	0.13865432143211365	0.22707976400852203
0.32686829566955566	0.2307586371898651	0.1361933797597885	0.18108390271663666	0.12369538098573685	0.22920943796634674
0.4175770878791809	0.2542644441127777	0.17456167936325073	0.1354605108499527	0.13466860353946686	0.16139984130859375
0.31361159682273865	0.20792853832244873	0.13088427484035492	0.13417170941829681	0.12574541568756104	0.16750220954418182
0.37215912342071533	0.23556320369243622	0.15870916843414307	0.13882072269916534	0.13498562574386597	0.13717037439346313
0.1767110675573349	0.13254429399967194	0.1656244397163391	0.12782828509807587	0.126552015542984	0.138669952750206
0.1697549819946289	0.34204137325286865	0.1570669263601303	0.12369538098573685	0.13381044566631317	0.15510378777980804
0.25501495599746704	0.1312042623758316	0.23532536625862122	0.13940563797950745	0.13361722230911255	0.1271045207977295
0.24683350324630737	0.2769559919834137	0.19887831807136536	0.1240057572722435	0.13534538447856903	0.19151417911052704
0.1307029277086258	0.32384321093559265	0.12902039289474487	0.1339191049337387	0.12369538098573685	0.15899045765399933
0.33318501710891724	0.13411065936088562	0.23214702308177948	0.12574537098407745	0.12369536608457565	0.29641658067703247
0.22272193431854248	0.26513949036598206	0.1595141589641571	0.12369538098573685	0.12609142065048218	0.15437942743301392
0.3830410838127136	0.2123827189207077	0.20987509191036224	0.12369538098573685	0.15631288290023804	0.12637844681739807
0.2738519310951233	0.19239270687103271	0.26857736706733704	0.1334047019481659	0.1472969800233841	0.2650257349014282
0.2532418966293335	0.13969892263412476	0.17555709183216095	0.13776279985904694	0.1708621084690094	0.21100297570228577
0.38767489790916443	0.14428143203258514	0.15773145854473114	0.19226139783859253	0.12369538098573685	0.24468865990638733
0.15728119015693665	0.1477339118719101	0.15725380182266235	0.16412457823753357	0.12369538098573685	0.18460814654827118
0.13703039288520813	0.1618119329214096	0.23681196570396423	0.12400633096694946	0.17094682157039642	0.2284238338470459
0.3862777650356293	0.1543201208114624	0.2563594579696655	0.12369538098573685	0.13449545204639435	0.17009863257408142
0.35199570655822754	0.15798169374465942	0.2034883350133896	0.12369538098573685	0.1498572826385498	0.12369538098573685
0.12614001333713531	0.17818583548069	0.17140911519527435	0.13404127955436707	0.1242959275841713	0.17348232865333557
0.2801695466041565	0.1646110564470291	0.15531887114048004	0.19075603783130646	0.12767580151557922	0.12369538098573685
0.2652280330657959	0.17964741587638855	0.18557536602020264	0.1355406641960144	0.12369538098573685	0.1987181156873703
0.3626050353050232	0.13127045333385468	0.1482352912425995	0.13324515521526337	0.1350368857383728	0.12645630538463593
0.33576536178588867	0.15808485448360443	0.15013496577739716	0.12369538098573685	0.12404339760541916	0.1974121630191803
0.2946021258831024	0.27758675813674927	0.1748293787240982	0.1341051608324051	0.12740527093410492	0.2613377273082733
0.13007986545562744	0.1738942563533783	0.12625063955783844	0.13848787546157837	0.1430269181728363	0.15053074061870575
0.3325018882751465	0.1846597045660019	0.1607763022184372	0.13739803433418274	0.17240020632743835	0.14867626130580902
0.32335612177848816	0.17464470863342285	0.12669500708580017	0.1334780752658844	0.12369538098573685	0.13202236592769623
0.35624930262565613	0.261138916015625	0.14160886406898499	0.12786583602428436	0.12807434797286987	0.1741759181022644
0.29685303568840027	0.14507737755775452	0.18324889242649078	0.12369538098573685	0.12405195832252502	0.21981677412986755
0.2627013921737671	0.1882750540971756	0.13962899148464203	0.12779662013053894	0.13380242884159088	0.19894324243068695
0.3617544174194336	0.12987150251865387	0.1947908252477646	0.13532379269599915	0.12770020961761475	0.22381475567817688
0.22042632102966309	0.15239666402339935	0.17794309556484222	0.13274994492530823	0.1304049789905548	0.12697188556194305
0.1312587857246399	0.19397607445716858	0.12884856760501862	0.13414891064167023	0.12392674386501312	0.24160882830619812
0.1602713018655777	0.17416569590568542	0.13410168886184692	0.1340629607439041	0.13737736642360687	0.2649131417274475
0.31998392939567566	0.22104351222515106	0.12704068422317505	0.13431096076965332	0.12369538098573685	0.1576659381389618
0.2839276194572449	0.16940005123615265	0.127959206700325	0.13569959998130798	0.12369538098573685	0.1307498663663864
0.1741192489862442	0.12661662697792053	0.13350850343704224	0.13423238694667816	0.1382606327533722	0.12387334555387497
0.3610774576663971	0.1354525089263916	0.13256071507930756	0.1364596039056778	0.12369538098573685	0.27846914529800415
0.3316439986228943	0.175577312707901	0.12598104774951935	0.1370154768228531	0.12369538098573685	0.23292502760887146
0.33664149045944214	0.18540695309638977	0.24354732036590576	0.12599165737628937	0.12369538098573685	0.12605862319469452
0.310520738363266	0.22493645548820496	0.17153646051883698	0.12369538098573685	0.12369538098573685	0.23116566240787506
0.2574324905872345	0.17834891378879547	0.13738135993480682	0.12369538098573685	0.13350160419940948	0.1500435471534729
0.2455102950334549	0.24609580636024475	0.19077222049236298	0.13290895521640778	0.12369538098573685	0.2587745487689972
0.26742780208587646	0.1521647423505783	0.1445242166519165	0.12369538098573685	0.1338217854499817	0.31540173292160034
0.27628353238105774	0.18705515563488007	0.21880440413951874	0.12592051923274994	0.12369538098573685	0.12379202246665955
0.22484247386455536	0.23203329741954803	0.13904505968093872	0.12369538098573685	0.12674637138843536	0.3052647113800049
0.18598730862140656	0.18081700801849365	0.18544983863830566	0.12369538098573685	0.12377622723579407	0.15852220356464386
0.16805097460746765	0.32179805636405945	0.20368656516075134	0.13256926834583282	0.12369538098573685	0.16154731810092926
0.24373088777065277	0.16783365607261658	0.12801194190979004	0.132924422621727	0.12369538098573685	0.13947154581546783
0.23513829708099365	0.13638298213481903	0.19210664927959442	0.13641539216041565	0.12369538098573685	0.24298156797885895
0.3345833420753479	0.12692445516586304	0.2482195645570755	0.13959796726703644	0.1331966519355774	0.15116488933563232
0.2251361906528473	0.13790635764598846	0.1952013522386551	0.13230112195014954	0.12369538098573685	0.1573503464460373
0.24433986842632294	0.2607048451900482	0.3322352170944214	0.12404625117778778	0.12431838363409042	0.13991740345954895
0.19619524478912354	0.13578680157661438	0.15195398032665253	0.12369538098573685	0.12680977582931519	0.1703951209783554
0.16822560131549835	0.13330882787704468	0.12369538098573685	0.1367415338754654	0.12369538098573685	0.16578155755996704
0.26558125019073486	0.12622052431106567	0.2333584576845169	0.13612937927246094	0.1330554336309433	0.1707218736410141
0.2847611904144287	0.13437414169311523	0.22053441405296326	0.13018158078193665	0.12369538098573685	0.184101402759552
0.23973914980888367	0.1401103436946869	0.20754379034042358	0.1261594444513321	0.12370149791240692	0.14598211646080017
0.13655149936676025	0.13791459798812866	0.19902563095092773	0.13716533780097961	0.12652067840099335	0.1767081916332245
0.22359336912631989	0.12481489032506943	0.1661933958530426	0.1333463490009308	0.1307896226644516	0.159493550658226
0.13660463690757751	0.13804998993873596	0.12667137384414673	0.13799701631069183	0.12369538098573685	0.2126816064119339
0.1926461011171341	0.13732147216796875	0.12683211266994476	0.13859528303146362	0.15199588239192963	0.16593238711357117
0.2756962180137634	0.15907400846481323	0.16786816716194153	0.13414058089256287	0.1238081306219101	0.1870640516281128
0.3386092185974121	0.1724068820476532	0.1697695404291153	0.13426844775676727	0.17158660292625427	0.17592650651931763
0.30528223514556885	0.14277762174606323	0.20038698613643646	0.125965878367424	0.12369538098573685	0.13120920956134796
0.19664593040943146	0.2660652995109558	0.2514132857322693	0.13578954339027405	0.13625004887580872	0.16401000320911407
0.22685496509075165	0.21469080448150635	0.19834549725055695	0.13353358209133148	0.13652777671813965	0.13327521085739136
0.12669594585895538	0.16809502243995667	0.14943161606788635	0.13416774570941925	0.1860561966896057	0.25465330481529236
0.17601114511489868	0.14417104423046112	0.23860220611095428	0.13486704230308533	0.1612340360879898	0.19106829166412354
0.3672790825366974	0.1466054767370224	0.13979367911815643	0.12369538098573685	0.13426196575164795	0.14923162758350372
0.14014285802841187	0.12746164202690125	0.19194169342517853	0.13413847982883453	0.12369538098573685	0.12380310893058777
0.17180246114730835	0.123816579580307	0.21892350912094116	0.13101795315742493	0.13400602340698242	0.15144768357276917
0.19567880034446716	0.12571586668491364	0.12620088458061218	0.12381332367658615	0.12369538098573685	0.12679247558116913
					0.15510216355323792
					0.1820712387561798
					0.1242830827832222
					0.16405288875102997
					0.16833661496639252
					0.12702688574790955
					0.1367080807685852
					0.1511813849210739
					0.18797272443771362
					0.15698349475860596
					0.12403684854507446
					0.13438600301742554
					0.12782438099384308
					0.1567648947238922
					0.13374179601669312
					0.16111622750759125
					0.12371958047151566
					0.1287967413663864
					0.13230937719345093
					0.15159806609153748
					0.1660650372505188
					0.16773441433906555
					0.1499946564435959
					0.17728476226329803
					0.13605321943759918
					0.17252978682518005
					0.1323123723268509
					0.17340315878391266
					0.1577339768409729
					0.15015223622322083
					0.13842853903770447
					0.19006074965000153
					0.15677613019943237
					0.14914296567440033
					0.1521364003419876
					0.13589324057102203
					0.13475462794303894
					0.1900131106376648
					0.17274995148181915
					0.13679055869579315
					0.21467065811157227
					0.13544970750808716
					0.12742336094379425
					0.18237215280532837
					0.12831327319145203
					0.18769611418247223
					0.13605178892612457
					0.13569103181362152
					0.1784895956516266
					0.13043709099292755
					0.15131039917469025
					0.1369457244873047
					0.13005396723747253
					0.15800565481185913
					0.15239417552947998
					0.21659626066684723
					0.16844965517520905
					0.1372310221195221
					0.20704053342342377
					0.15578904747962952
					0.13860318064689636
					0.13078641891479492
					0.12894515693187714
					0.1982632726430893
					0.13715802133083344
					0.1663246899843216
					0.1343759149312973
					0.1371508687734604
					0.13431020081043243
					0.18931591510772705
					0.1311008781194687
					0.20100772380828857
					0.14992311596870422
					0.1275525540113449
					0.15189670026302338
					0.15715783834457397
					0.1700201779603958
					0.13474635779857635
					0.17168515920639038
					0.13735845685005188
					0.15082918107509613
					0.20347625017166138
					0.13121776282787323
					0.12641723453998566
					0.12839891016483307
					0.1702859103679657
					0.1322748363018036
					0.17155049741268158
					0.20124459266662598
					0.17207948863506317
					0.12554174661636353
					0.1301763504743576
					0.13077905774116516
					0.20820719003677368
					0.15130285918712616
					0.1312093734741211
					0.12790006399154663
					0.1964215636253357
					0.13367049396038055
					0.14684171974658966
					0.1502496302127838
					0.159046471118927
					0.13209545612335205
					0.15206031501293182
					0.14647029340267181
					0.15170840919017792
					0.16422535479068756
					0.1837816685438156
					0.14297938346862793
					0.16527216136455536
					0.12432438880205154
					0.1495448350906372
					0.12922415137290955
					0.16903914511203766
					0.12642213702201843
					0.16856494545936584
					0.12888605892658234
					0.1686427742242813
					0.1530458629131317
					0.13284020125865936
					0.15418657660484314
					0.13000606000423431
					0.1550309956073761
					0.149543896317482
					0.1339917778968811
					0.12868483364582062
					0.13220444321632385
					0.12910281121730804
					0.1317959427833557
					0.22188732028007507
					0.12369538098573685
					0.16745781898498535
					0.15233391523361206
					0.128510519862175
					0.15911008417606354
					0.22241365909576416
					0.151556596159935
					0.1617252081632614
					0.1710134893655777
					0.12369538098573685
					0.15281157195568085
					0.14983618259429932
					0.1570596694946289
					0.13086315989494324
					0.12631595134735107
					0.13117128610610962
					0.12981684505939484
					0.1685621589422226
					0.17161211371421814
					0.13189807534217834
					0.12540976703166962
					0.17841985821723938
					0.17257465422153473
					0.16853643953800201
					0.13651801645755768
					0.2116437554359436
					0.13320666551589966
					0.15499170124530792
					0.1692144274711609
					0.13458576798439026
					0.1667848825454712
					0.1464213877916336
					0.12566302716732025
					0.1676282286643982
					0.17636166512966156
					0.17520925402641296
					0.12369538098573685
					0.12369538098573685
					0.1339743584394455
					0.13253049552440643
					0.13045097887516022
					0.1665167659521103
					0.13316871225833893
					0.15582413971424103
					0.15497441589832306
					0.17299003899097443
					0.210770383477211
					0.14547811448574066
					0.1320025771856308
					0.13363033533096313
					0.15339696407318115
					0.12415169924497604
					0.14979144930839539
					0.13143771886825562
					0.13127198815345764
					0.14918488264083862
					0.13444697856903076
					0.16814444959163666
					0.14149466156959534
					0.13415580987930298
					0.15810668468475342
					0.21864888072013855
					0.13142555952072144
					0.2027350515127182
					0.20535710453987122
					0.15708138048648834
					0.13045631349086761
					0.13644829392433167
					0.15990050137043
					0.15016625821590424
					0.12369538098573685
					0.22352074086666107
					0.1547975093126297
					0.12647520005702972
					0.1611669510602951
					0.16123232245445251
					0.16485360264778137
					0.1274096518754959
					0.26980680227279663
					0.13309642672538757
					0.25545209646224976
					0.22172586619853973
					0.23423457145690918
					0.1701401174068451
					0.1824614405632019
					0.1237749457359314
					0.19760417938232422
					0.12833385169506073
					0.19020473957061768
					0.13861744105815887
					0.12369538098573685
					0.17863139510154724
					0.12536877393722534
					0.1477549523115158
					0.1953907161951065
					0.2833625078201294
					0.1492280811071396
					0.1261126846075058
					0.1578245460987091
					0.13720564544200897
					0.13197177648544312
					0.2152385264635086
					0.12370176613330841
					0.13386356830596924
					0.12369538098573685
					0.12511390447616577
					0.12674474716186523
					0.12611505389213562
					0.22321157157421112
					0.12379711121320724
					0.12931418418884277
					0.12369538098573685
					0.1384172886610031
					0.15499912202358246
					0.13454152643680573
					0.1709982305765152
					0.12604433298110962
					0.17051804065704346
					0.15117496252059937
					0.12659338116645813
					0.1496332734823227
					0.1766701191663742
					0.12681347131729126
					0.17282290756702423
					0.1550217568874359
					0.12810222804546356
					0.12369538098573685
					0.12369538098573685
					0.25839024782180786
					0.17923268675804138
					0.17966926097869873
					0.15810979902744293
					0.16626524925231934
					0.2915918231010437
					0.19452586770057678
					0.12369538098573685
					0.12728212773799896
					0.24044865369796753
					0.27156689763069153
					0.1917806714773178
					0.14399446547031403
					0.13372845947742462
					0.15690888464450836
					0.14713288843631744
					0.1599070429801941
					0.1563176065683365
					0.1530172973871231
					0.14220944046974182
					0.1363888531923294
					0.15558329224586487
					0.1321123242378235
					0.18575048446655273
					0.20240366458892822
					0.17999157309532166
					0.13066466152668
					0.14009644091129303
					0.1382887363433838
					0.17725318670272827
					0.13016140460968018
					0.12593528628349304
					0.12369538098573685
					0.14094282686710358
					0.13075029850006104
					0.1237102746963501
					0.12741795182228088
					0.1260683834552765
					0.1456051468849182
					0.12675246596336365
					0.12879812717437744
					0.12560595571994781
					0.12890858948230743
					0.17392699420452118
					0.14674656093120575
					0.12369538098573685
					0.12654536962509155
					0.1527096927165985
					0.16511684656143188
					0.1391153335571289
					0.17486581206321716
					0.1316954344511032
					0.16963127255439758
					0.12374399602413177
					0.18904191255569458
					0.12369538098573685
					0.16503195464611053
					0.14947031438350677
					0.1664435863494873
					0.12926942110061646
					0.12369538098573685
					0.12376410514116287
					0.1242116242647171
					0.17673400044441223
					0.12377487868070602
					0.13246725499629974
					0.12776097655296326
					0.18659797310829163
					0.1237030178308487
					0.1647360771894455
					0.12759064137935638
					0.12426022440195084
					0.12572333216667175
					0.13094231486320496
					0.12976019084453583
					0.1504848301410675
					0.13236314058303833
					0.13798174262046814
					0.13552552461624146
					0.17715276777744293
					0.12932699918746948
					0.14490987360477448
					0.15288032591342926
					0.12824420630931854
					0.1793469339609146
					0.1434130221605301
					0.14684703946113586
					0.12795774638652802
					0.1352357119321823
					0.17430850863456726
					0.15910936892032623
					0.1398804485797882
					0.1785060465335846
					0.1333421766757965
					0.14429371058940887
					0.13192684948444366
					0.16740809381008148
					0.15829412639141083
					0.17091330885887146
					0.12654516100883484
					0.1534023880958557
					0.1241508275270462
					0.13154636323451996
					0.12845999002456665
					0.13744677603244781
					0.14225128293037415
					0.16879935562610626
					0.1478482186794281
					0.15081676840782166
					0.18088506162166595
					0.19910556077957153
					0.15804757177829742
					0.15461324155330658
					0.14140047132968903
					0.12400428205728531
					0.12863820791244507
					0.1307487189769745
					0.17743848264217377
					0.17593424022197723
					0.1311163604259491
					0.1417946070432663
					0.12369538098573685
					0.16361230611801147
					0.15926265716552734
					0.1763308346271515
					0.12378310412168503
					0.1436498463153839
					0.14930510520935059
					0.16941772401332855
					0.16877084970474243
					0.12971295416355133
					0.2111162692308426
					0.1505359262228012
					0.1694638431072235
					0.15517489612102509
					0.12856759130954742
					0.18805764615535736
					0.13042166829109192
					0.1611921787261963
					0.1257764995098114
					0.12697605788707733
					0.1323852688074112
					0.1270419806241989
					0.13410796225070953
					0.130917027592659
					0.13001897931098938
					0.13527609407901764
					0.17570480704307556
					0.19363738596439362
					0.12376898527145386
					0.12369538098573685
					0.1341053992509842
					0.12935610115528107
					0.12596721947193146
					0.13544221222400665
					0.12373442947864532
					0.12697754800319672
					0.13509419560432434
					0.12374624609947205
					0.1293005645275116
					0.1280226856470108
					0.19888731837272644
					0.12885989248752594
					0.1269465684890747
					0.1366192251443863
					0.12541110813617706
					0.1380554586648941
					0.12978781759738922
					0.1442796289920807
					0.15578360855579376
					0.13304820656776428
					0.13918957114219666
					0.13533581793308258
					0.1870141625404358
					0.17961205542087555
					0.15615685284137726
					0.15895752608776093
					0.17288699746131897
					0.17672760784626007
					0.29586055874824524
					0.15074650943279266
					0.12758812308311462
					0.1366211175918579
					0.23973454535007477
					0.14079241454601288
					0.13099154829978943
					0.13144563138484955
					0.12626653909683228
					0.13396473228931427
					0.1933935135602951
					0.12951214611530304
					0.15101735293865204
					0.13813823461532593
					0.19569416344165802
					0.1316004991531372
					0.12681551277637482
					0.1295536756515503
					0.12369538098573685
					0.13546153903007507
					0.14541980624198914
					0.12369538098573685
					0.13063979148864746
					0.13570500910282135
					0.1823112964630127
					0.1780809909105301
					0.15126658976078033
					0.13219639658927917
					0.1351822167634964
					0.13446243107318878
					0.12698696553707123
					0.19509102404117584
					0.1438714563846588
					0.18680119514465332
					0.12413466721773148
					0.2456875592470169
					0.1509578675031662
					0.1351594477891922
					0.20855247974395752
					0.12427878379821777
					0.13261552155017853
					0.15458902716636658
					0.16411688923835754
					0.18631725013256073
					0.12369538098573685
					0.22001317143440247
					0.163052499294281
					0.12387444078922272
					0.12807978689670563
					0.1243986263871193
					0.1237010508775711
					0.1308729499578476
					0.12421538680791855
					0.13283401727676392
					0.16931851208209991
					0.12425407022237778
					0.16054397821426392
					0.17336533963680267
					0.12429466843605042
					0.1515243649482727
					0.1512937992811203
					0.13353238999843597
					0.13686160743236542
					0.16084034740924835
					0.12386481463909149
					0.21365445852279663
					0.22242076694965363
					0.1372484713792801
					0.1306450217962265
					0.13151685893535614
					0.18396563827991486
					0.13109107315540314
					0.12424584478139877
					0.18116816878318787
					0.13494494557380676
					0.13303440809249878
					0.12429051846265793
					0.17602789402008057
					0.16117186844348907
					0.13585630059242249
					0.13515305519104004
					0.12369538098573685
					0.1310865879058838
					0.1685751974582672
					0.12369538098573685
					0.15685489773750305
					0.1547500491142273
					0.1344044953584671
					0.13256552815437317
					0.1242978647351265
					0.1752835363149643
					0.12415231764316559
					0.12369538098573685
					0.18286415934562683
					0.12427043914794922
					0.1351996660232544
					0.21880042552947998
					0.12417437136173248
					0.12418219447135925
					0.12381082773208618
					0.1456380933523178
					0.12369538098573685
					0.15040099620819092
					0.13116855919361115
					0.18093901872634888
					0.13501732051372528
					0.16239915788173676
					0.12403448671102524
					0.1305357962846756
					0.13334615528583527
					0.1308988332748413
					0.2030038684606552
					0.13569007813930511
					0.12404324859380722
					0.1242816150188446
					0.12923936545848846
					0.12421409040689468
					0.1309938281774521
					0.14041270315647125
					0.13085566461086273
					0.12369538098573685
					0.12369538098573685
					0.12975871562957764
					0.1465795636177063
					0.1405317336320877
					0.1669394075870514
					0.1263611763715744
					0.13250789046287537
					0.25887155532836914
					0.13168050348758698
					0.13338562846183777
					0.12369538098573685
					0.13241344690322876
					0.17962545156478882
					0.12443572282791138
					0.1885298490524292
					0.12369538098573685
					0.13109831511974335
					0.1354573369026184
					0.12381379306316376
					0.12369538098573685
					0.17771132290363312
					0.18600453436374664
					0.12429497390985489
					0.15132839977741241
					0.13223949074745178
					0.13428416848182678
					0.1630619764328003
					0.13305304944515228
					0.19564135372638702
					0.1359916478395462
					0.15449000895023346
					0.12390898168087006
					0.123721182346344
					0.1532108187675476
					0.1326001137495041
					0.20538151264190674
					0.1319156289100647
					0.134795680642128
					0.1310538351535797
					0.13477306067943573
					0.13498085737228394
					0.13289868831634521
					0.14824359118938446
					0.13314706087112427
					0.1306241750717163
					0.130411297082901
					0.18630032241344452
					0.12379679083824158
					0.13139654695987701
					0.13065682351589203
					0.1309145987033844
					0.26637619733810425
					0.14977703988552094
					0.12385949492454529
					0.21975895762443542
					0.17671458423137665
					0.1859406679868698
					0.13173653185367584
					0.1792566180229187
					0.13114017248153687
					0.12812557816505432
					0.36908650398254395
					0.12369538098573685
					0.12611941993236542
					0.16409729421138763
					0.19018177688121796
					0.1362234652042389
					0.1293356865644455
					0.17828398942947388
					0.12372702360153198
					0.13053159415721893
					0.1337200254201889
					0.1264626681804657
					0.17464683949947357
					0.1317891925573349
					0.13082759082317352
					0.1327999085187912
					0.16060994565486908
					0.1243005096912384
					0.12759490311145782
					0.13675260543823242
					0.16255900263786316
					0.1327432096004486
					0.18229076266288757
					0.1326666921377182
					0.13162536919116974
					0.13110026717185974
					0.15162496268749237
					0.16948764026165009
					0.16067065298557281
					0.1354977786540985
					0.17350758612155914
					0.16580858826637268
					0.13450759649276733
					0.13168008625507355
					0.12889719009399414
					0.17767533659934998
					0.1310969442129135
					0.25470948219299316
					0.1334790140390396
					0.1316024363040924
					0.12369560450315475
					0.13001587986946106
					0.1564047634601593
					0.17806334793567657
					0.1310264617204666
					0.12724050879478455
					0.13486267626285553
					0.16999241709709167
					0.12904933094978333
					0.13161145150661469
					0.18213805556297302
					0.12379462271928787
					0.17079733312129974
					0.12583008408546448
					0.16861304640769958
					0.15786047279834747
					0.13419494032859802
					0.12951210141181946
					0.15938663482666016
					0.130829319357872
					0.1335495561361313
					0.13038653135299683
					0.16008497774600983
					0.15906673669815063
					0.12369538098573685
					0.13157738745212555
					0.12369538098573685
					0.132573664188385
					0.12387769669294357
					0.13082881271839142
					0.13573482632637024
					0.13251441717147827
					0.1454462856054306
					0.17249082028865814
					0.1304507851600647
					0.12975846230983734
					0.13456320762634277
					0.13177524507045746
					0.1430182158946991
					0.13251972198486328
					0.12407252937555313
					0.14302948117256165
					0.13047641515731812
					0.14569617807865143
					0.13657908141613007
					0.12371833622455597
					0.13429322838783264
					0.133016437292099
					0.15738992393016815
					0.13441704213619232
					0.1779216229915619
					0.13083070516586304
					0.1525382399559021
					0.3027622401714325
					0.1256941258907318
					0.12408845126628876
					0.13019192218780518
					0.12369538098573685
					0.26236581802368164
					0.13055719435214996
					0.1600523442029953
					0.12369538098573685
					0.12958160042762756
					0.16003644466400146
					0.12369538098573685
					0.1681496649980545
					0.13470152020454407
					0.12940794229507446
					0.1680201143026352
					0.15034523606300354
					0.13348503410816193
					0.13616634905338287
					0.12403689324855804
					0.12377845495939255
					0.12369538098573685
					0.18404488265514374
					0.1307791769504547
					0.22946472465991974
					0.14253422617912292
					0.17037630081176758
					0.12990359961986542
					0.2807513177394867
					0.12369538098573685
					0.12962807714939117
					0.17562542855739594
					0.12832993268966675
					0.13487575948238373
					0.1312907189130783
					0.12386618554592133
					0.15286052227020264
					0.13167841732501984
					0.13177083432674408
					0.13249826431274414
					0.17345558106899261
					0.12980709969997406
					0.12369538098573685
					0.12369538098573685
					0.17006957530975342
					0.13601356744766235
					0.2191004902124405
					0.13164912164211273
					0.12400012463331223
					0.12369538098573685
					0.18529357016086578
					0.13047808408737183
					0.12642470002174377
					0.12391336262226105
					0.1656162142753601
					0.16954433917999268
					0.1320720911026001
					0.13038283586502075
					0.15819312632083893
					0.12380810081958771
					0.13234752416610718
					0.12369538098573685
					0.1333051323890686
					0.20966771245002747
					0.16782435774803162
					0.15423250198364258
					0.1763489991426468
					0.13932575285434723
					0.1276717185974121
					0.1360057294368744
					0.15937058627605438
					0.23071490228176117
					0.12378641963005066
					0.1594913750886917
					0.12583531439304352
					0.1240839809179306
					0.1616755574941635
					0.1237436830997467
					0.18357007205486298
					0.13047713041305542
					0.12969689071178436
					0.1307261437177658
					0.13614806532859802
					0.14848105609416962
					0.20750142633914948
					0.12684844434261322
					0.132372185587883
					0.13536936044692993
					0.13069704174995422
					0.16407658159732819
					0.12583714723587036
					0.17876122891902924
					0.13387107849121094
					0.1718520075082779
					0.19325894117355347
					0.12369538098573685
					0.12692470848560333
					0.12525321543216705
					0.15213268995285034
					0.12369538098573685
					0.18312793970108032
					0.17236578464508057
					0.19914977252483368
					0.13448487222194672
					0.18459147214889526
					0.13195443153381348
					0.15812164545059204
					0.1262371987104416
					0.15619692206382751
					0.1330624520778656
					0.1584494709968567
					0.1303437054157257
					0.13130217790603638
					0.12562155723571777
					0.1311887502670288
					0.1347842663526535
					0.13433077931404114
					0.13754138350486755
					0.18064266443252563
					0.13143151998519897
					0.20544634759426117
					0.13802209496498108
					0.12971340119838715
					0.12372536957263947
					0.1532660573720932
					0.167356476187706
					0.13457287847995758
					0.15975163877010345
					0.1240953803062439
					0.13097044825553894
					0.12936288118362427
					0.12536919116973877
					0.16748087108135223
					0.12419816106557846
					0.12543250620365143
					0.1254364550113678
					0.1246579959988594
					0.13327649235725403
					0.12369538098573685
					0.12369538098573685
					0.12369538098573685
					0.1236947700381279
					0.13319219648838043
					0.12422807514667511
					0.12547153234481812
					0.12370291352272034
					0.12369538098573685
					0.12369538098573685
					0.12369538098573685
					0.12407948821783066
					0.12369538098573685
					0.12369538098573685
					0.15961934626102448
					0.13423217833042145
					0.12378213554620743
					0.17052392661571503
					0.18040551245212555
					0.1573098599910736
					0.1271035224199295
					0.16395458579063416
					0.1686067283153534
					0.131608784198761
					0.17485040426254272
					0.12624801695346832
					0.12993614375591278
					0.1728411614894867
					0.13030701875686646
					0.183804452419281
					0.12391145527362823
					0.12801015377044678
					0.12414886057376862
					0.12795360386371613
					0.13195957243442535
					0.14038723707199097
					0.12384084612131119
					0.13040925562381744
					0.13076598942279816
					0.12370185554027557
					0.13269148766994476
					0.17762282490730286
					0.12739896774291992
					0.1245725005865097
					0.12396281957626343
					0.12452291697263718
					0.12731260061264038
					0.12443910539150238
					0.16452375054359436
					0.1347302496433258
					0.13457122445106506
					0.15524737536907196
					0.13167142868041992
					0.14744937419891357
					0.12928037345409393
					0.1296706348657608
					0.1244056224822998
					0.13000042736530304
					0.13862788677215576
					0.13031737506389618
					0.12429425120353699
					0.1369781494140625
					0.12790149450302124
					0.13029760122299194
					0.12825383245944977
					0.17344392836093903
					0.12495441734790802
					0.13386662304401398
					0.1267363578081131
					0.1334829330444336
					0.13139718770980835
					0.13023413717746735
					0.12389270216226578
					0.12676046788692474
					0.1338312029838562
					0.12543654441833496
					0.12372546643018723
					0.13054311275482178
					0.12382856011390686
					0.12584885954856873
					0.1331912875175476
					0.12585555016994476
					0.1349666714668274
					0.13536475598812103
					0.13654765486717224
					0.13271772861480713
					0.13281171023845673
					0.14505286514759064
					0.13087765872478485
					0.1265787035226822
					0.159980908036232
					0.12393879890441895
					0.1291734278202057
					0.15224766731262207
					0.13138823211193085
					0.13039010763168335
					0.22354379296302795
					0.1314040571451187
					0.18639516830444336
					0.130557581782341
					0.2236783802509308
					0.1992599219083786
					0.15701772272586823
					0.1349828690290451
					0.1599387228488922
					0.18309286236763
					0.1349225789308548
					0.17156949639320374
					0.17247554659843445
					0.20279532670974731
					0.18690091371536255
					0.1761738657951355
					0.13255900144577026
					0.12804242968559265
					0.13055211305618286
					0.1297309696674347
					0.1882467269897461
					0.12377773225307465
					0.13140568137168884
					0.12394899129867554
					0.13182061910629272
					0.13010558485984802
					0.1304216831922531
					0.2734905779361725
					0.1543111354112625
					0.12369538098573685
					0.1311710774898529
					0.13902558386325836
					0.16230899095535278
					0.13100498914718628
					0.13186149299144745
					0.13363312184810638
					0.1358264684677124
					0.17056286334991455
					0.12369538098573685
					0.1323140263557434
					0.15486235916614532
					0.1237214133143425
					0.12416711449623108
					0.12369538098573685
					0.12385587394237518
					0.13108308613300323
					0.1341743916273117
					0.12619110941886902
					0.1309768110513687
					0.13553743064403534
					0.12967437505722046
					0.15007208287715912
					0.15050886571407318
					0.20351946353912354
					0.17732295393943787
					0.13704225420951843
					0.12975344061851501
					0.1262282431125641
					0.1259993016719818
					0.15600444376468658
					0.13933438062667847
					0.1344878375530243
					0.13174021244049072
					0.13179099559783936
					0.23917393386363983
					0.12369538098573685
					0.12371982634067535
					0.1237746998667717
					0.12391800433397293
					0.1695539504289627
					0.1303972750902176
					0.12378896027803421
					0.12386733293533325
					0.13166755437850952
					0.12614162266254425
					0.13471372425556183
					0.12595708668231964
					0.13434487581253052
					0.13389179110527039
					0.132306769490242
					0.13046708703041077
					0.13163405656814575
					0.1756214201450348
					0.1317661553621292
					0.13061508536338806
					0.18385937809944153
					0.1296708881855011
					0.1345319002866745
					0.13055145740509033
					0.13093338906764984
					0.15150266885757446
					0.1779555231332779
					0.12383027374744415
					0.12904074788093567
					0.13233965635299683
					0.13220427930355072
					0.12369538098573685
					0.13269078731536865
					0.13091792166233063
					0.1313910335302353
					0.14868281781673431
					0.15719233453273773
					0.16731105744838715
					0.12369538098573685
					0.13259746134281158
					0.12703435122966766
					0.18122242391109467
					0.14508549869060516
					0.13134360313415527
					0.134975403547287
					0.12938012182712555
					0.12369538098573685
					0.12373240292072296
					0.13466320931911469
					0.12423388659954071
					0.12985777854919434
					0.12786206603050232
					0.21672528982162476
					0.1343412846326828
					0.16972920298576355
					0.13460788130760193
					0.1596059799194336
					0.14377735555171967
					0.12394317984580994
					0.13136252760887146
					0.12369538098573685
					0.13134326040744781
					0.12772490084171295
					0.12369538098573685
					0.17951349914073944
					0.12957602739334106
					0.15052251517772675
					0.12372415512800217
					0.12611322104930878
					0.12369538098573685
					0.13485361635684967
					0.12906327843666077
					0.1237664669752121
					0.1274356245994568
					0.12375551462173462
					0.12379149347543716
					0.15554770827293396
					0.16023385524749756
					0.1302206963300705
					0.12369538098573685
					0.1343216598033905
					0.1711077094078064
					0.1318948119878769
					0.1259153038263321
					0.13280105590820312
					0.17012330889701843
					0.12369538098573685
					0.13734135031700134
					0.13069218397140503
					0.12886831164360046
					0.12378572672605515
					0.12754076719284058
					0.15081605315208435
					0.13249589502811432
					0.12742045521736145
					0.14795368909835815
					0.1332291066646576
					0.12376092374324799
					0.1290832906961441
					0.12923821806907654
					0.1300879865884781
					0.12369538098573685
					0.12372495234012604
					0.16173464059829712
					0.12375552207231522
					0.15337003767490387
					0.1611560881137848
					0.12569332122802734
					0.13219210505485535
					0.12371523678302765
					0.1258920282125473
					0.13236747682094574
					0.12540197372436523
					0.12628376483917236
					0.12702485918998718
					0.17904065549373627
					0.12922973930835724
					0.12540307641029358
					0.1288129985332489
					0.12399483472108841
					0.1306459605693817
					0.16303221881389618
					0.12534259259700775
					0.13241662085056305
					0.1312808245420456
					0.13445168733596802
					0.12402275949716568
					0.12369538098573685
					0.17779098451137543
					0.1654794067144394
					0.14922761917114258
					0.12369523197412491
					0.183395117521286
					0.1296629160642624
					0.12369538098573685
					0.26442256569862366
					0.1279962956905365
					0.12372571229934692
					0.12381833791732788
					0.13154615461826324
					0.1255953460931778
					0.1487247496843338
					0.1295599490404129
					0.1272861212491989
					0.13076716661453247
					0.13084277510643005
					0.13604630529880524
					0.13089673221111298
					0.1334676444530487
					0.1385890692472458
					0.1309853196144104
					0.12369538098573685
					0.12391059100627899
					0.1324840933084488
					0.12389419227838516
					0.13016928732395172
					0.12396543473005295
					0.13571015000343323
					0.1239754855632782
					0.13047927618026733
					0.12459758669137955
					0.13161633908748627
					0.12395814806222916
					0.13120295107364655
					0.13250090181827545
					0.1240048035979271
					0.12459620088338852
					0.13290761411190033
					0.13197098672389984
					0.13098427653312683
					0.1242840364575386
					0.13126762211322784
					0.13128986954689026
					0.13527271151542664
					0.12476110458374023
					0.13513611257076263
					0.1833200603723526
					0.12397371232509613
					0.1311018466949463
					0.12381626665592194
					0.13119915127754211
					0.13174358010292053
					0.13183675706386566
					0.13270319998264313
					0.12460755556821823
					0.13688451051712036
					0.12505625188350677
					0.13190080225467682
					0.13160932064056396
					0.12380699068307877
					0.1329791396856308
					0.12386192381381989
					0.12386544048786163
					0.12626218795776367
					0.1359362155199051
					0.12382541596889496
					0.12454855442047119
					0.124751977622509
					0.13128648698329926
					0.12388226389884949
					0.12395796179771423
					0.1239299327135086
					0.13883012533187866
					0.12390696257352829
					0.12420105934143066
					0.12392830103635788
					0.13100187480449677
					0.12654462456703186
					0.13149046897888184
					0.1245492547750473
					0.1238112524151802
					0.12654820084571838
					0.124226413667202
					0.13035860657691956
					0.1350947469472885
					0.1296910047531128
					0.1246199980378151
					0.12424080818891525
					0.13085339963436127
					0.13242201507091522
					0.12397226691246033
					0.12473134696483612
					0.14301612973213196
					0.12398786842823029
					0.12462498992681503
					0.13250643014907837
					0.12422522157430649
					0.12458673119544983
					0.1319916695356369
					0.12463626265525818
					0.1301565319299698
					0.1327362358570099
					0.13557052612304688
					0.1312456876039505
					0.12390076369047165
					0.12380760908126831
					0.1238211840391159
					0.13127925992012024
					0.1330316811800003
					0.12387136369943619
					0.1310233622789383
					0.13196350634098053
					0.12428606301546097
					0.12391164898872375
					0.12389616668224335
					0.1315561980009079
					0.12380550056695938
					0.13121023774147034
					0.12373995035886765
					0.1306471973657608
					0.17213654518127441
					0.1318158656358719
					0.12396915256977081
					0.13069181144237518
					0.12644793093204498
					0.12723183631896973
					0.15897861123085022
					0.12897838652133942
					0.12377926707267761
					0.12885650992393494
					0.16030298173427582
					0.15875029563903809
					0.12746134400367737
					0.1247381791472435
					0.12865577638149261
					0.16054855287075043
					0.12670491635799408
					0.15373344719409943
					0.16356182098388672
					0.12392006814479828
					0.12691019475460052
					0.12369538098573685
					0.12369538098573685
					0.12375185638666153
					0.12496921420097351
					0.132578507065773
					0.1351175159215927
					0.13387854397296906
					0.13397705554962158
					0.13694211840629578
					0.1445533037185669
					0.12369538098573685
					0.12369538098573685
					0.1338135153055191
					0.12946972250938416
					0.12369538098573685
					0.12600453197956085
					0.12699094414710999
					0.1236979216337204
					0.12377744168043137
					0.12369538098573685
					0.12369538098573685
					0.13201843202114105
					0.12369538098573685
					0.12415727227926254
					0.12369538098573685
					0.12401805818080902
					0.12384290993213654
					0.12369538098573685
					0.13064339756965637
					0.12402411550283432
					0.12369538098573685
					0.12668032944202423
					0.12369538098573685
					0.12409310787916183
					0.13130046427249908
					0.12408366799354553
					0.12369538098573685
					0.13485297560691833
					0.12802258133888245
					0.12370620667934418
					0.1288568079471588
					0.17357754707336426
					0.14327207207679749
					0.13404108583927155
					0.12369538098573685
					0.12390328198671341
					0.12369538098573685
					0.12369538098573685
					0.12386975437402725
					0.12856143712997437
					0.13209132850170135
					0.12461675703525543
					0.12521865963935852
					0.12375403195619583
					0.12369538098573685
					0.12369538098573685
					0.12369538098573685
					0.12906500697135925
					0.12369538098573685
					0.12369538098573685
					0.1252766251564026
					0.12370505183935165
					0.12851889431476593
					0.12369538098573685
					0.12383576482534409
					0.13183008134365082
					0.14373630285263062
					0.12369634211063385
					0.12369538098573685
					0.12369538098573685
					0.12661509215831757
					0.1834336817264557
					0.12472565472126007
					0.12379181385040283
					0.13046114146709442
					0.12369538098573685
					0.1273321956396103
					0.12369538098573685
					0.16741220653057098
					0.1326276659965515
					0.12369538098573685
					0.13741806149482727
					0.12405095249414444
					0.1265132874250412
					0.12369538098573685
					0.12380889803171158
					0.12637832760810852
					0.12943775951862335
					0.12372534722089767
					0.13595223426818848
					0.12699569761753082
					0.12703490257263184
					0.12634733319282532
					0.12380225956439972
					0.1272832453250885
					0.12617546319961548
					0.12379632890224457
					0.12622079253196716
					0.14070673286914825
					0.15492171049118042
					0.12382323294878006
					0.12371721863746643
					0.1263464391231537
					0.12393300235271454
					0.12372720241546631
					0.13830024003982544
					0.1773204654455185
					0.12606452405452728
					0.12372183799743652
					0.12369538098573685
					0.12605400383472443
					0.13403131067752838
					0.1268877536058426
					0.15159136056900024
					0.12380895018577576
					0.12369538098573685
					0.12369538098573685
					0.12725768983364105
					0.13422629237174988
					0.12741930782794952
					0.13092589378356934
					0.12670883536338806
					0.12386459112167358
					0.12590213119983673
					0.12369538098573685
					0.12369538098573685
					0.18680886924266815
					0.12665042281150818
					0.1264393925666809
					0.12369538098573685
					0.12369538098573685
					0.1237640529870987
					0.1258975863456726
					0.12369538098573685
					0.12369538098573685
					0.12369538098573685
					0.12369538098573685
					0.12369538098573685
					0.12369538098573685
					0.12369538098573685
					0.12369538098573685
					0.12369538098573685
					0.12369538098573685
					0.12369538098573685
					0.12369538098573685
					0.12369538098573685
					0.12369538098573685
					0.12369538098573685
					0.12369538098573685
					0.12369538098573685
					0.12369538098573685
					0.12369538098573685
					0.12369538098573685
					0.1750577837228775
					0.1300738900899887
					0.1285402625799179
					0.12379425019025803
					0.12386030703783035
					0.12369538098573685
					0.12641514837741852
					0.12668262422084808
					0.12369538098573685
					0.12571100890636444
					0.12653304636478424
					0.15691305696964264
					0.13118386268615723
					0.12369538098573685
					0.12647540867328644
					0.12766912579536438
					0.1282903105020523
					0.12393496185541153
					0.12379001080989838
					0.13101565837860107
					0.12645398080348969
					0.12650808691978455
					0.23949368298053741
					0.12394646555185318
					0.13073018193244934
					0.2592185437679291
					0.12369538098573685
					0.12618133425712585
					0.1746979057788849
					0.13019439578056335
					0.1254800260066986
					0.12418267130851746
					0.12519077956676483
					0.12370149046182632
					0.12369538098573685
					0.1268078237771988
					0.1253097504377365
					0.12905378639698029
					0.12402859330177307
					0.12369538098573685
					0.1282692551612854
					0.12783566117286682
					0.12418878078460693
					0.126896470785141
					0.12369538098573685
					0.12882255017757416
					0.12903538346290588
					0.15354125201702118
					0.16500087082386017
					0.12376100569963455
					0.12369538098573685
					0.15713785588741302
					0.15337206423282623
					0.12565401196479797
					0.12732680141925812
					0.12369538098573685
					0.1267859935760498
					0.12369538098573685
					0.12369538098573685
					0.12989278137683868
					0.12370047718286514
					0.12899431586265564
					0.127021923661232
					0.12369538098573685
					0.12661434710025787
					0.12369538098573685
					0.12369538098573685
					0.12758766114711761
					0.12739093601703644
					0.12369538098573685
					0.12376247346401215
					0.12671233713626862
					0.12942957878112793
					0.12369538098573685
					0.12369538098573685
					0.12369538098573685
					0.126898393034935
					0.15735849738121033
					0.12371116876602173
					0.12422257661819458
					0.12598775327205658
					0.12369538098573685
					0.12413079291582108
					0.12369538098573685
					0.14701074361801147
					0.12369538098573685
					0.124013751745224
					0.1360739916563034
					0.12369538098573685
					0.12485605478286743
					0.12623023986816406
					0.12369538098573685
					0.12456731498241425
					0.125244602560997
					0.1254391223192215
					0.12369538098573685
					0.12369538098573685
					0.12369538098573685
					0.12369538098573685
					0.12452027946710587
					0.12384715676307678
					0.12369538098573685
					0.12369538098573685
					0.12369538098573685
					0.12369538098573685
					0.12369538098573685
					0.12652607262134552
					0.12379947304725647
					0.1286327838897705
					0.12374193221330643
					0.12371092289686203
					0.12369538098573685
					0.12369538098573685
					0.12369538098573685
					0.16155244410037994
					0.12370418012142181
					0.12369538098573685
					0.12460428476333618
					0.13319645822048187
					0.12516066431999207
					0.12370350956916809
					0.12369538098573685
					0.17658019065856934
					0.12509280443191528
					0.12380243092775345
					0.12369538098573685
					0.12369538098573685
					0.12369538098573685
					0.12369538098573685
					0.12394484132528305
					0.12369538098573685
					0.12369538098573685
					0.12369538098573685
					0.12369538098573685
					0.12369538098573685
					0.12369538098573685
					0.12402138859033585
					0.12397468090057373
					0.12369538098573685
					0.12375941872596741
					0.12369538098573685
					0.12398175150156021
					0.12369538098573685
					0.12396083027124405
					0.12398521602153778
					0.12369538098573685
					0.12792165577411652
					0.12395686656236649
					0.12369538098573685
					0.12369538098573685
					0.12369538098573685
					0.12369538098573685
					0.12833915650844574
					0.12369538098573685
					0.12369538098573685
					0.12369538098573685
					0.12396236509084702
					0.12369538098573685
					0.12369538098573685
					0.12369538098573685
					0.12369538098573685
					0.12369538098573685
					0.12704338133335114
					0.12400469183921814
					0.12400930374860764
					0.12400447577238083
					0.12401242554187775
					0.12396207451820374
					0.12369538098573685
					0.12395689636468887
					0.12369538098573685
					0.12369538098573685
					0.12394528090953827
					0.12396863847970963
					0.12798616290092468
					0.12893572449684143
					0.12397491186857224
					0.12369538098573685
					0.12397819757461548
					0.12369538098573685
					0.12396597117185593
					0.12396395206451416
					0.12369538098573685
					0.12369538098573685
					0.12369538098573685
					0.12369538098573685
					0.12369538098573685
					0.12398876249790192
					0.12369538098573685
					0.12369538098573685
					0.12395971268415451
					0.12369538098573685
					0.12400979548692703
					0.12369538098573685
					0.12369538098573685
					0.12369538098573685
					0.12398383021354675
					0.12369538098573685
					0.12403801828622818
					0.12400126457214355
					0.12369538098573685
					0.12369538098573685
					0.1280466616153717
					0.12369538098573685
					0.12369538098573685
					0.12369538098573685
					0.12369538098573685
					0.12650594115257263
					0.12369538098573685
					0.12369538098573685
					0.12395206093788147
					0.12394635379314423
					0.12369538098573685
					0.12399354577064514
					0.12409987300634384
					0.1239844486117363
					0.1237259954214096
					0.12407451122999191
					0.12369538098573685
					0.12369538098573685
					0.12369538098573685
					0.12708017230033875
					0.12403590977191925
					0.12635129690170288
					0.12398657202720642
					0.12374313920736313
					0.12398911267518997
					0.12394605576992035
					0.12496700882911682
