# Supplementary material for: Enhanced flux potential analysis links changes in enzyme expression to metabolic flux
Source: Mol Syst Biol. 2025 Feb 17;21(4):413–45. doi: 10.1038/s44320-025-00090-9 (PMC11965317; doi:10.1038/s44320-025-00090-9)
Supplement: Supplementary file 15 — Source data Fig. 6 [file 44320_2025_90_MOESM15_ESM.zip › Figure 6/README.txt]

Figures 6B, 6D, 6G, and 6I:

These figures display box plots of predicted relative flux values for various cell types, calculated using three different methods. Each method corresponds to a separate panel. For a given reaction of interest (ROI), there are three panels showing the data for each method.

Data values for different cell types are provided as columns in files named by the reaction ID (e.g., MAR01380) and the calculation method (e.g., eFPA).
Example file name: MAR01380_eFPA.csv.


Figure 6E:

bar_chart.csv: Contains the total number of metabolic model reactions associated with each gene related to the reaction MAR02553.
box_plot.csv: Contains all values used in the box plot for MAR02553-associated gene expressions, organized in a self-explanatory table with cell types and genes.
